# Supplementary material for: Uniting against a common enemy: Perceived outgroup threat elicits ingroup cohesion in chimpanzees
Source: PLoS One. 2021 Feb 24;16(2):e0246869. doi: 10.1371/journal.pone.0246869 (PMC7904213; doi:10.1371/journal.pone.0246869)
Supplement: S1 File — (ZIP) [file pone.0246869.s001.zip]

Archive with 516 entries (329 files):
- Playback/.git/
- Playback/.git/COMMIT_EDITMSG
- Playback/.git/config
- Playback/.git/description
- Playback/.git/FETCH_HEAD
- Playback/.git/HEAD
- Playback/.git/hooks/
- Playback/.git/hooks/applypatch-msg.sample
- Playback/.git/hooks/commit-msg.sample
- Playback/.git/hooks/fsmonitor-watchman.sample
- Playback/.git/hooks/post-update.sample
- Playback/.git/hooks/pre-applypatch.sample
- Playback/.git/hooks/pre-commit.sample
- Playback/.git/hooks/prepare-commit-msg.sample
- Playback/.git/hooks/pre-push.sample
- Playback/.git/hooks/pre-rebase.sample
- Playback/.git/hooks/pre-receive.sample
- Playback/.git/hooks/update.sample
- Playback/.git/index
- Playback/.git/info/
- Playback/.git/info/exclude
- Playback/.git/logs/
- Playback/.git/logs/HEAD
- Playback/.git/logs/refs/
- Playback/.git/logs/refs/heads/
- Playback/.git/logs/refs/heads/master
- Playback/.git/logs/refs/remotes/
- Playback/.git/logs/refs/remotes/origin/
- Playback/.git/logs/refs/remotes/origin/master
- Playback/.git/objects/
- Playback/.git/objects/01/
- Playback/.git/objects/01/5088f684f5b7e6071648f24540c9eef7a3bd02
- Playback/.git/objects/03/
- Playback/.git/objects/03/5e243ce5eb9200b2cf13a7d2ff74b435973717
- Playback/.git/objects/05/
- Playback/.git/objects/05/e430afe5cd5fea152122e211b5427453349e60
- Playback/.git/objects/05/f84dbe072d8475170f279ab2598298c6e1efdf
- Playback/.git/objects/06/
- Playback/.git/objects/06/6118d6078d0d0143952d647edacd2299e80964
- Playback/.git/objects/08/
- Playback/.git/objects/08/078033653067ccc7e04c1713c882f5fdb86857
- Playback/.git/objects/08/16b49a8c57dc26dd0f0b9475830b451c3edeb6
- Playback/.git/objects/09/
- Playback/.git/objects/09/0c79c81bf701fccd41f31e14d6e5a22aa66c95
- Playback/.git/objects/0a/
- Playback/.git/objects/0a/3ea959eb39a145002c9b32ed8b7631d6965277
- Playback/.git/objects/0a/7b8ac16fb121a9df6d74cbaa9289ee1c7bae61
- Playback/.git/objects/0b/
- Playback/.git/objects/0b/333e0683e6bebd92bacc189b21cf533fba9b42
- Playback/.git/objects/0b/4f9290cfdbc944b9e4a847222e7d91b06d4056
- Playback/.git/objects/0b/561e5cd8ce08e23891ee58590c06b802267bf3
- Playback/.git/objects/0d/
- Playback/.git/objects/0d/7853ccc55c3b3c0aba590d43665687e78286c5
- Playback/.git/objects/0e/
- Playback/.git/objects/0e/20c3497a4c4fd923e349657ca33d3516d621dd
- Playback/.git/objects/0e/add389e7478f09c7297bd8748cde93dbb2c90b
- Playback/.git/objects/0f/
- Playback/.git/objects/0f/ecc75a9c9502433f19630ff87e8bbb0a3b9099
- Playback/.git/objects/10/
- Playback/.git/objects/10/7b8c978a51c274d65a1ed1b5821c0a135f07de
- Playback/.git/objects/12/
- Playback/.git/objects/12/16a1b8835ebbf87eb3790cd2133fa7d2857454
- Playback/.git/objects/14/
- Playback/.git/objects/14/7b3426513c1a58479aff3f64eb2c3c9f37255b
- Playback/.git/objects/14/cdf0adf44b90fdc84df373dece1f87396d8996
- Playback/.git/objects/15/
- Playback/.git/objects/15/d29afc4a9ef1f77d7220195eb8fc1dd57a8305
- Playback/.git/objects/16/
- Playback/.git/objects/16/11100fddb728be07a3e2a062758968738ac08d
- Playback/.git/objects/16/2f35655a98b6bd0904e67e257e8d50c76a1549
- Playback/.git/objects/16/b70e6b4daebd092f9972914052485d703b009c
- Playback/.git/objects/16/cbd03898182299b9d500b9d6d3c278edb91440
- Playback/.git/objects/16/d76c88a4cb460f11a1785f89ac33832c2fbf9f
- Playback/.git/objects/18/
- Playback/.git/objects/18/a800a0aede110a17124a22147dcf0887b119ef
- Playback/.git/objects/19/
- Playback/.git/objects/19/2afbd86ce860b6672304b4bdb3e6e72cb8e94c
- Playback/.git/objects/19/2ec4f6376584b825d7c5ecdfe2b1dba2f3188e
- Playback/.git/objects/19/6da25bb79d8f3537dbfcde50f656bf6942be43
- Playback/.git/objects/1a/
- Playback/.git/objects/1a/f1d3ac40803b1c11a4fada4e6dc6882661ab46
- Playback/.git/objects/1b/
- Playback/.git/objects/1b/51df83854e1fe69e23239f19b1e7a192065695
- Playback/.git/objects/1c/
- Playback/.git/objects/1c/2c063f2411515a5f878b8c46afe9db64697efb
- Playback/.git/objects/1c/b244876400cf45f610636cb97832976dde1763
- Playback/.git/objects/1e/
- Playback/.git/objects/1e/04565412752e4459c78ae24589cd172618d62f
- Playback/.git/objects/1e/a327655f8217238261343647ccd62075247a6b
- Playback/.git/objects/1f/
- Playback/.git/objects/1f/72463da82e2d550b24867f9e1bb578d818fa14
- Playback/.git/objects/20/
- Playback/.git/objects/20/07397613096ac7d2b31d17bebd5711e6586425
- Playback/.git/objects/20/8b2d991b3aea3b53396d07f18ca88df7bba2f5
- Playback/.git/objects/20/ce997c89de09ee0272c1274ea62188068cf4f9
- Playback/.git/objects/21/
- Playback/.git/objects/21/2dee30b1ef2fba4348fdd15aa2a7a7f8c5c00f
- Playback/.git/objects/21/edd257bbb09a710de387074db3c329ee21678d
- Playback/.git/objects/23/
- Playback/.git/objects/23/a11aa8ade5a24b203bd37a3fd2519529533850
- Playback/.git/objects/23/a65d80139092ace25762ec941a40913290f0e8
- Playback/.git/objects/23/c86e8852f4e3bdcd52023af465ef21b7ca27f6
- Playback/.git/objects/24/
- Playback/.git/objects/24/d7f85e03de2015e191b7d0daa416af92d2460d
- Playback/.git/objects/25/
- Playback/.git/objects/25/5398e9f7a6ad8b5dc1b8c789bfb7cd45bbb11f
- Playback/.git/objects/25/8cf32dad86b40a20777658300e3ee8b8bf5ded
- Playback/.git/objects/26/
- Playback/.git/objects/26/290a9d90a069878196fbcfedd4ec73b290da9b
- Playback/.git/objects/2b/
- Playback/.git/objects/2b/2747a984d0b03b840bfe866a04728448398bcb
- Playback/.git/objects/2b/4d7b653745cc94b308f5e8992247be806cf0c1
- Playback/.git/objects/2b/67aa30edd55cea06882de06184cbce5d5edbd5
- Playback/.git/objects/2b/866ed3eb241add6bfb87970468411bdaf3d963
- Playback/.git/objects/2c/
- Playback/.git/objects/2c/24f95bf3ba20aba745d37a51f7a72371d302d6
- Playback/.git/objects/2c/514edd466417895a3228adac978ca141ce177b
- Playback/.git/objects/2c/d09aacbdc12a42b529fd288d392cf03a611dc9
- Playback/.git/objects/2f/
- Playback/.git/objects/2f/41acff4fe1f206673e11be00ec83414e5f9fdf
- Playback/.git/objects/31/
- Playback/.git/objects/31/7773a622a15de5f03eafbe8150956fb3ae539c
- Playback/.git/objects/32/
- Playback/.git/objects/32/06326b130a5ab997dd890d3fa9c192eb63dfbb
- Playback/.git/objects/33/
- Playback/.git/objects/33/cc5376c366e7de8cd63b0709149cf27489f555
- Playback/.git/objects/34/
- Playback/.git/objects/34/0572983e9ccfbfab90a2030daa86fce0812992
- Playback/.git/objects/34/af51f57819cf7f067a70e10ff862888eb9a8f6
- Playback/.git/objects/35/
- Playback/.git/objects/35/00ea9c3f44fefb027d1848dc27a3a3940c362a
- Playback/.git/objects/36/
- Playback/.git/objects/36/d96bf04ad3330a2771b0a89ba21723a456075e
- Playback/.git/objects/3a/
- Playback/.git/objects/3a/6529a4f94e8e65dca692dc66c47a85caa0716b
- Playback/.git/objects/3a/7c7f00723eb486ae5e1ff2de13c2af2cf6c075
- Playback/.git/objects/3a/9080f79e8324b9706c2fda2505712be1195f83
- Playback/.git/objects/3b/
- Playback/.git/objects/3b/323ca304075ac2c37426c3243819668f5f2524
- Playback/.git/objects/3b/f215924d9b4c2fb74c617118823da48f04ed7d
- Playback/.git/objects/3c/
- Playback/.git/objects/3c/340f90d058937c151a17de079181ab98e35842
- Playback/.git/objects/3e/
- Playback/.git/objects/3e/8db252eaea090b1f005412f832903f7813f76c
- Playback/.git/objects/3e/8f441e3807fbfd44d3af371477335fbb813e3d
- Playback/.git/objects/3e/ae6642e7013448a9a38151a8b94fee28bcf7cb
- Playback/.git/objects/3f/
- Playback/.git/objects/3f/69cfea832868076a4ab2c270380f4b995acec6
- Playback/.git/objects/3f/d7bbf8ad943558c4b38e618e9f57a182f04d1a
- Playback/.git/objects/40/
- Playback/.git/objects/40/36f6252fb98a7671d23501055a6a16dc658edd
- Playback/.git/objects/40/37425cc0a455e51943a1905a3f9372aded951e
- Playback/.git/objects/41/
- Playback/.git/objects/41/aa329e1628eeba4537ee35244906821ab7a8ca
- Playback/.git/objects/41/cabda38a1c008c1bd806b02f40e5302770fa1d
- Playback/.git/objects/42/
- Playback/.git/objects/42/04dff69849e0e42f2039c41dcdf7fcb4674dcd
- Playback/.git/objects/42/82adae4879b73ff53d0f27072dffdc59a18a82
- Playback/.git/objects/43/
- Playback/.git/objects/43/5404d739302f4d096e7c17f90ef65eb0771f0e
- Playback/.git/objects/44/
- Playback/.git/objects/44/4fc03455ec88c6cfde05221c3a5189d3d8f3f3
- Playback/.git/objects/45/
- Playback/.git/objects/45/0ed8f63e2370353c6b762cf519693b3dc2313b
- Playback/.git/objects/47/
- Playback/.git/objects/47/c7136c13a0bb1b2053cd9b38534494fb554035
- Playback/.git/objects/48/
- Playback/.git/objects/48/8f0d630c4c833ddbecde92486a9bfb23cc6784
- Playback/.git/objects/48/b62a7691df0e7560a3992914fe33f24a19a3d9
- Playback/.git/objects/4b/
- Playback/.git/objects/4b/00957958352f6f7fa0652b1c8cc9cce00600c3
- Playback/.git/objects/4b/085b3c442d4d3554ea127d84295986e33b723d
- Playback/.git/objects/4d/
- Playback/.git/objects/4d/05eecc5db2b045957af3d7f6835762b0fb2580
- Playback/.git/objects/4d/3637843f987d4be9dcb07b83c4152e219a248c
- Playback/.git/objects/4e/
- Playback/.git/objects/4e/5cabb366d8fc45579410f321d00b737305010e
- Playback/.git/objects/4e/eef7f312977a66217cc871af69e5c760a56bb8
- Playback/.git/objects/51/
- Playback/.git/objects/51/93aa1e96ff2c908afde059b6b4f493c7380175
- Playback/.git/objects/52/
- Playback/.git/objects/52/141ebb316d271547a9a5940a75714b5e6cf2f2
- Playback/.git/objects/53/
- Playback/.git/objects/53/0df364de007b862a915010730eab3a0a52aa01
- Playback/.git/objects/54/
- Playback/.git/objects/54/a815f6d050b8832bbcb4c60ec3b927d5891062
- Playback/.git/objects/54/af3b87c331f9e8396b5b19b6e98446a6690da0
- Playback/.git/objects/55/
- Playback/.git/objects/55/d3bf6cafc8557aa7549cbbb2e1dd39577c0bd5
- Playback/.git/objects/56/
- Playback/.git/objects/56/382751c78e5f28b0a4cd6469c6b67818682921
- Playback/.git/objects/56/bfd9b18bab4fea24647621f105432af73ef53b
- Playback/.git/objects/59/
- Playback/.git/objects/59/274dd9f65e3360656cd81154efe6171d873a23
- Playback/.git/objects/5b/
- Playback/.git/objects/5b/436067283b464aaa78d1c5ff9d9dc37e881dde
- Playback/.git/objects/5e/
- Playback/.git/objects/5e/51b75bce5eb0a0555e51b771dad8e0714100a3
- Playback/.git/objects/5f/
- Playback/.git/objects/5f/9187a025f4edb8593326c8e19e527e3d204eea
- Playback/.git/objects/5f/f21d8366b2fe7e77f8717526f998fdb0a43690
- Playback/.git/objects/60/
- Playback/.git/objects/60/98677895e65efb3d943f1030969d943c5677f9
- Playback/.git/objects/61/
- Playback/.git/objects/61/4c2f58cd9ef83dfd9cd4e77fc3191a03d54d4a
- Playback/.git/objects/62/
- Playback/.git/objects/62/7bdcdcb3a174707e73c9ad5e08b54e182e7491
- Playback/.git/objects/62/d7305d1e9116fd0270d4fd7d601e6997128475
- Playback/.git/objects/62/e4bab71a669e0c9b6d99ab0e5530a3ca8dbad0
- Playback/.git/objects/62/e6705a85e4067a78d249ac95b97a037ef4896d
- Playback/.git/objects/63/
- Playback/.git/objects/63/849e5f87837bf3562d4fed78b394aea12d85f2
- Playback/.git/objects/63/d989f954b23913178a1bbee832af6006c5d19b
- Playback/.git/objects/65/
- Playback/.git/objects/65/5629cec4ad0866babb91951ab0f26ed8ec818d
- Playback/.git/objects/65/76f6dd3850d19557bc81f531b66f27a07e6cc7
- Playback/.git/objects/66/
- Playback/.git/objects/66/d5edb236903fcbeee7ccf9623befd46d45bfa5
- Playback/.git/objects/67/
- Playback/.git/objects/67/48c7f75dd3c87b1256ba9706d0b8a74e6f307a
- Playback/.git/objects/69/
- Playback/.git/objects/69/1b5da2178658023bd8c273b92c677183703c59
- Playback/.git/objects/69/6cd9db1526abc0850f82971ef6a45e5693dda4
- Playback/.git/objects/69/c89b639a31d674a6cecf697974b3c46a49dbfa
- Playback/.git/objects/6b/
- Playback/.git/objects/6b/9d3021f1e3e682e37c47c81bbdb500916dc76a
- Playback/.git/objects/6c/
- Playback/.git/objects/6c/0db4f87306c843711e279e52695fb7ae061eae
- Playback/.git/objects/6e/
- Playback/.git/objects/6e/12788755a01d787633623a5d704b66f95b76c1
- Playback/.git/objects/6f/
- Playback/.git/objects/6f/63fb0013f1b2983a9a2aa1850d8168253a6a83
- Playback/.git/objects/70/
- Playback/.git/objects/70/665db2bd1847c94364d4a0ec213b17026853cf
- Playback/.git/objects/72/
- Playback/.git/objects/72/873e6a73f576f9614eedc32895368edd16ff4f
- Playback/.git/objects/73/
- Playback/.git/objects/73/0bd5222b2166a1c1dd988c5404bcc9165548c2
- Playback/.git/objects/73/1c81ca087557b7173f40396005a02984a411af
- Playback/.git/objects/73/68d18a4f3ba03054c465638237bae29e7e4fca
- Playback/.git/objects/74/
- Playback/.git/objects/74/bfc870f966ca9a602e5fdbaa6802a1d222c674
- Playback/.git/objects/74/c34651450749092cb567936eae750629244db5
- Playback/.git/objects/75/
- Playback/.git/objects/75/765ae19806a0ab389fb41b5e32073d33d2b85d
- Playback/.git/objects/76/
- Playback/.git/objects/76/49f8dd60651292d0781e3aa3b96ca7e1833cae
- Playback/.git/objects/76/984ea48eaeee9dd050b32cc840ecef712a766a
- Playback/.git/objects/79/
- Playback/.git/objects/79/3d87743746caf0a33733b935d2f6dcc0a40a0c
- Playback/.git/objects/7c/
- Playback/.git/objects/7c/b35c2f5533fa3d2c99d639c93e39bc70e79234
- Playback/.git/objects/7d/
- Playback/.git/objects/7d/164747857803573b748f87a5f6c38277c25d4c
- Playback/.git/objects/7f/
- Playback/.git/objects/7f/a4b656a5a8ef4d6b9d3852b36ba6fd9fc1942c
- Playback/.git/objects/84/
- Playback/.git/objects/84/52e28808ba8199787a993e1653d19118cf556c
- Playback/.git/objects/85/
- Playback/.git/objects/85/09589976cc469278d546d0791d472210f20f8d
- Playback/.git/objects/85/09be5d3e099903938369126f3228532d0e8de9
- Playback/.git/objects/86/
- Playback/.git/objects/86/4a37f00d8ea09cadb9cb625994c3d044143288
- Playback/.git/objects/88/
- Playback/.git/objects/88/218d6c66e68108cfc5f7533eb20c4bde60abcf
- Playback/.git/objects/89/
- Playback/.git/objects/89/b33cc2c1434813450b3de3df0dc0f5c492d6bf
- Playback/.git/objects/8b/
- Playback/.git/objects/8b/c95a165db25216914bd138bbc84e410a0540aa
- Playback/.git/objects/8c/
- Playback/.git/objects/8c/bbfe0d7c613c7051c5518a194486fcc1b5db8d
- Playback/.git/objects/8e/
- Playback/.git/objects/8e/6c2517c07a8cace9a4912c123293a7e46e0546
- Playback/.git/objects/8e/e7f498b09988ee3751356f8fb94b1f18717ade
- Playback/.git/objects/90/
- Playback/.git/objects/90/72faf619701f0a0a0bfef69df107a08e587270
- Playback/.git/objects/92/
- Playback/.git/objects/92/a671a8c61b9b4b4406cc9680c4ab0474ccc78c
- Playback/.git/objects/93/
- Playback/.git/objects/93/1df273765258a7cd6c0e86eea00eafecc0df77
- Playback/.git/objects/95/
- Playback/.git/objects/95/86526266789995fea8f047be5730f81718a4dd
- Playback/.git/objects/97/
- Playback/.git/objects/97/138d95532132247090978ca57d606cb46bbfd4
- Playback/.git/objects/98/
- Playback/.git/objects/98/098b31e242c158a62ff73b0c5b81965cfac84f
- Playback/.git/objects/98/d9ec2f9e0e52dd5b9ddb95894d8c97861ddff3
- Playback/.git/objects/9b/
- Playback/.git/objects/9b/528ae96187c0882a65c8374a98231c4b8e0df4
- Playback/.git/objects/9d/
- Playback/.git/objects/9d/0305aa2375a0a7ab9047e80a3a87ec4aba752b
- Playback/.git/objects/9e/
- Playback/.git/objects/9e/3d5fa6b06e80f2eb47a9ba902167e9401ee795
- Playback/.git/objects/a0/
- Playback/.git/objects/a0/2e744f575d28a5463a52eb4d20025eb2e2ce71
- Playback/.git/objects/a0/8002c2ac1b2fa097989c761d98abc05be2b498
- Playback/.git/objects/a1/
- Playback/.git/objects/a1/97a1c12e30fb365ea154f030d6715b562b0d79
- Playback/.git/objects/a1/a8e21a0a7c2c6321cb4de14c7a3f0ca7ee467b
- Playback/.git/objects/a2/
[truncated: 216 more entries]
