# Supplementary material for: Uniting against a common enemy: Perceived outgroup threat elicits ingroup cohesion in chimpanzees
Source: PLoS One. 2021 Feb 24;16(2):e0246869. doi: 10.1371/journal.pone.0246869 (PMC7904213; doi:10.1371/journal.pone.0246869)
Supplement: S1 File — (ZIP) [file pone.0246869.s001.zip › Playback/code/allanalysesfinal.R]

library(ordinal)
library(lme4)
library(tidyverse)
library(openxlsx)
library(oddsratio)
## loading datasets

data.prox.playbackphase <- read.xlsx("../data/proximitydataplaybackphase.xlsx", 1)
data.prox.foodphase <- read.xlsx("../data/proximitydatafoodphase.xlsx", 1)

data.behav.playbackphase <- read.xlsx("../data/behaviourscansplaybackphase.xlsx", 1)
data.behav.foodphase <- read.xlsx("../data/behaviourscansfoodphase.xlsx", 1)

data.behav.rest.playbackphase <- read.xlsx("../data/restdataplaybackphase.xlsx", 1)
data.behav.rest.foodphase <- read.xlsx("../data/restdatafoodphase.xlsx", 1)

data.ag.playbackphase <- read.xlsx("../data/aggressiondataplaybackphase.xlsx", 1)
data.ag.foodphase <- read.xlsx("../data/aggressiondatafoodphase.xlsx", 1)

data.play.playbackphase <- read.xlsx("../data/playdataplaybackphase.xlsx", 1)
data.play.foodphase <- read.xlsx("../data/playdatafoodphase.xlsx", 1)

##setting variables to correct variable type
data.prox.playbackphase$closeness <- as.factor(data.prox.playbackphase$closeness)
data.prox.playbackphase$condition <- as.factor(data.prox.playbackphase$condition)
data.prox.playbackphase$trial_ <- as.numeric(data.prox.playbackphase$trial_)
data.prox.playbackphase$time_ <- as.numeric(data.prox.playbackphase$time_)
data.prox.playbackphase$timeofday <- as.factor(data.prox.playbackphase$timeofday)
data.prox.playbackphase$dyad_ <- as.factor(data.prox.playbackphase$dyad_)
data.prox.playbackphase$id1_ <- as.factor(data.prox.playbackphase$id1_)
data.prox.playbackphase$id2_ <- as.factor(data.prox.playbackphase$id2_)
data.prox.playbackphase$group_ <- as.factor(data.prox.playbackphase$group_)

data.prox.foodphase$closeness <- as.factor(data.prox.foodphase$closeness)
data.prox.foodphase$condition <- as.factor(data.prox.foodphase$condition)
data.prox.foodphase$trial_ <- as.numeric(data.prox.foodphase$trial_)
data.prox.foodphase$time_ <- as.numeric(data.prox.foodphase$time_)
data.prox.foodphase$timeofday <- as.factor(data.prox.foodphase$timeofday)
data.prox.foodphase$dyad_ <- as.factor(data.prox.foodphase$dyad_)
data.prox.foodphase$id1_ <- as.factor(data.prox.foodphase$id1_)
data.prox.foodphase$id2_ <- as.factor(data.prox.foodphase$id2_)
data.prox.foodphase$group_ <- as.factor(data.prox.foodphase$group_)


data.behav.playbackphase$condition <- as.factor(data.behav.playbackphase$condition)
data.behav.playbackphase$trial_ <- as.numeric(data.behav.playbackphase$trial_)
data.behav.playbackphase$time_ <- as.numeric(data.behav.playbackphase$time_)
data.behav.playbackphase$timeofday <- as.factor(data.behav.playbackphase$timeofday)
data.behav.playbackphase$group_ <- as.factor(data.behav.playbackphase$group_)

data.behav.foodphase$condition <- as.factor(data.behav.foodphase$condition)
data.behav.foodphase$trial_ <- as.numeric(data.behav.foodphase$trial_)
data.behav.foodphase$time_ <- as.numeric(data.behav.foodphase$time_)
data.behav.foodphase$timeofday <- as.factor(data.behav.foodphase$timeofday)
data.behav.foodphase$group_ <- as.factor(data.behav.foodphase$group_)

data.behav.rest.playbackphase$condition <- as.factor(data.behav.rest.playbackphase$condition)
data.behav.rest.playbackphase$trial_ <- as.numeric(data.behav.rest.playbackphase$trial_)
data.behav.rest.playbackphase$time_ <- as.numeric(data.behav.rest.playbackphase$time_)
data.behav.rest.playbackphase$timeofday <- as.factor(data.behav.rest.playbackphase$timeofday)
data.behav.rest.playbackphase$group_ <- as.factor(data.behav.rest.playbackphase$group_)

data.behav.rest.foodphase$condition <- as.factor(data.behav.rest.foodphase$condition)
data.behav.rest.foodphase$trial_ <- as.numeric(data.behav.rest.foodphase$trial_)
data.behav.rest.foodphase$time_ <- as.numeric(data.behav.rest.foodphase$time_)
data.behav.rest.foodphase$timeofday <- as.factor(data.behav.rest.foodphase$timeofday)
data.behav.rest.foodphase$group_ <- as.factor(data.behav.rest.foodphase$group_)


data.ag.playbackphase$condition <- as.factor(data.ag.playbackphase$condition)
data.ag.playbackphase$trial_ <- as.numeric(data.ag.playbackphase$trial_)
data.ag.playbackphase$timeofday <- as.factor(data.ag.playbackphase$timeofday)
data.ag.playbackphase$group_ <- as.factor(data.ag.playbackphase$group_)

data.ag.foodphase$condition <- as.factor(data.ag.foodphase$condition)
data.ag.foodphase$trial_ <- as.numeric(data.ag.foodphase$trial_)
data.ag.foodphase$timeofday <- as.factor(data.ag.foodphase$timeofday)
data.ag.foodphase$group_ <- as.factor(data.ag.foodphase$group_)


data.play.playbackphase$condition <- as.factor(data.play.playbackphase$condition)
data.play.playbackphase$trial_ <- as.numeric(data.play.playbackphase$trial_)
data.play.playbackphase$timeofday <- as.factor(data.play.playbackphase$timeofday)
data.play.playbackphase$group_ <- as.factor(data.play.playbackphase$group_)

data.play.foodphase$condition <- as.factor(data.play.foodphase$condition)
data.play.foodphase$trial_ <- as.numeric(data.play.foodphase$trial_)
data.play.foodphase$timeofday <- as.factor(data.play.foodphase$timeofday)
data.play.foodphase$group_ <- as.factor(data.play.foodphase$group_)


##Proximity CLMMs take a very long time to run 
##Proximity models can instead be directly loaded using below lines of code

model.prox.playbackphase.final <- readRDS("ProximityModels//model.prox.playbackphase.final.rds")
model.prox.playbackphase.final.nointeraction <- readRDS("ProximityModels//model.prox.playbackphase.final.nointeraction.rds")
model.prox.foodphase.final <- readRDS("ProximityModels//model.prox.foodphase.final.rds")
model.prox.foodphase.final.nointeraction <- readRDS("ProximityModels//model.prox.foodphase.final.nointeraction.rds")


##proximity playback phase
model.prox.playbackphase.full <- clmm(closeness ~ condition * trial_ +
                                      (condition  * trial_ + timeofday + time_|group_/dyad_) + 
                                      (condition * trial_ + timeofday + time_|group_/id1_) +
                                      (condition * trial_ + timeofday + time_|group_/id2_), 
                                    data = data.prox.playbackphase)

model.prox.playbackphase.final <- clmm(closeness ~ condition * trial_ +
                                       (condition * trial_|dyad_) + 
                                       (condition * trial_ |id1_) +
                                       (condition * trial_|id2_), 
                                     data = data.prox.playbackphase)
drop1(model.prox.playbackphase.final, test = "Chisq")

model.prox.playbackphase.final.nointeraction <- clmm(closeness ~ condition + trial_ +
                                         (condition * trial_|dyad_) + 
                                         (condition * trial_ |id1_) +
                                         (condition * trial_|id2_), 
                                       data = data.prox.playbackphase)
drop1(model.prox.playbackphase.final.nointeraction, test = "Chisq")
summary(model.prox.playbackphase.final.nointeraction)

cc <- confint(model.prox.playbackphase.final.nointeraction)
proxplayback.or <- exp(cc)
exp(-0.6502)
proxplayback.or

##proximity food phase
model.prox.foodphase.full <- clmm(closeness ~ condition * trial_ +
                                           (condition  * trial_ + timeofday+ time_|group_/dyad_) + 
                                           (condition * trial_ + timeofday+ time_|group_/id1_) +
                                           (condition * trial_ + timeofday+ time_|group_/id2_), 
                                         data = data.prox.foodphase)
model.prox.foodphase.final <- clmm(closeness ~ condition * trial_ +
                                            (condition * trial_|group_/dyad_) + 
                                            (condition * trial_ |group_/id1_) +
                                            (condition * trial_|group_/id2_), 
                                          data = data.prox.foodphase)
drop1(model.prox.foodphase.final, test = "Chisq")
model.prox.foodphase.final.nointeraction <- clmm(closeness ~ condition + trial_ +
                                          (condition * trial_|group_/dyad_) + 
                                          (condition * trial_ |group_/id1_) +
                                          (condition * trial_|group_/id2_), 
                                        data = data.prox.foodphase)
drop1(model.prox.foodphase.final.nointeraction, test = "Chisq")
summary(model.prox.foodphase.final.nointeraction)

cc <- confint(model.prox.foodphase.final.nointeraction)
proxfood.or <- exp(cc)
exp(0.2051)
proxfood.or

##sd playback phase
model.sd.playbackphase.full <- glmer(sd ~ condition * trial_ +
                                            (condition * trial_ + timeofday + time_|group_/individual_)
                                          , data.behav.playbackphase, family = "binomial",
                                          control=glmerControl(optimizer="bobyqa",optCtrl=list(maxfun=2e5)))
model.sd.playbackphase.final <- glmer(sd ~ condition * trial_ +
                                             (condition * trial_|individual_)
                                           , data.behav.playbackphase, family = "binomial",
                                           control=glmerControl(optimizer="bobyqa",optCtrl=list(maxfun=2e5)))
drop1(model.sd.playbackphase.final, test = "Chisq")
model.sd.playbackphase.final.nointeraction <- glmer(sd ~ condition + trial_ +
                                                           (condition * trial_|individual_)
                                                         , data.behav.playbackphase, family = "binomial",
                                                         control=glmerControl(optimizer="bobyqa",optCtrl=list(maxfun=2e5)))
drop1(model.sd.playbackphase.final.nointeraction, test = "Chisq")
cc <- confint(model.sd.playbackphase.final.nointeraction,parm="beta_")  ## slow 
sdplayback.or <- exp(cbind(est=fixef(model.sd.playbackphase.final.nointeraction),cc))
sdplayback.or

##sd food phase
model.sd.foodphase.full <- glmer(sd ~ condition * trial_ +
                                          (condition * trial_ + timeofday + time_|group_/individual_)
                                        , data.behav.foodphase, family = "binomial",
                                        control=glmerControl(optimizer="bobyqa",optCtrl=list(maxfun=2e5)))
model.sd.foodphase.final <- glmer(sd ~ condition * trial_ +
                                           (condition + trial_|individual_)
                                         , data.behav.foodphase, family = "binomial",
                                         control=glmerControl(optimizer="bobyqa",optCtrl=list(maxfun=2e5)))
drop1(model.sd.foodphase.final, test = "Chisq")
model.sd.foodphase.final.nointeraction <- glmer(sd ~ condition + trial_ +
                                                         (condition + trial_|individual_)
                                                       , data.behav.foodphase, family = "binomial",
                                                       control=glmerControl(optimizer="bobyqa",optCtrl=list(maxfun=2e5)))
drop1(model.sd.foodphase.final.nointeraction, test = "Chisq")
cc <- confint(model.sd.foodphase.final.nointeraction,parm="beta_")  ## slow 
sdfood.or <- exp(cbind(est=fixef(model.sd.foodphase.final.nointeraction),cc))
sdfood.or

##grooming playback phase
model.grooming.playbackphase.full <- glmer(grooming ~ condition * trial_ +
                                            (condition * trial_ + timeofday + time_|group_/individual_)
                                          , data.behav.playbackphase, family = "binomial",
                                          control=glmerControl(optimizer="bobyqa",optCtrl=list(maxfun=2e5)))
model.grooming.playbackphase.final <- glmer(grooming ~ condition * trial_ +
                                             (condition * trial_|individual_)
                                           , data.behav.playbackphase, family = "binomial",
                                           control=glmerControl(optimizer="bobyqa",optCtrl=list(maxfun=2e5)))
drop1(model.grooming.playbackphase.final, test = "Chisq")
cc <- confint.merMod(model.grooming.playbackphase.final,parm="beta_", method = "Wald")  ## slow 
groomingplayback.or <- exp(cbind(est=fixef(model.grooming.playbackphase.final),cc))
groomingplayback.or

##grooming food phase
model.grooming.foodphase.full <- glmer(grooming ~ condition * trial_ +
                                          (condition * trial_ + timeofday + time_|group_/individual_)
                                        , data.behav.foodphase, family = "binomial",
                                        control=glmerControl(optimizer="bobyqa",optCtrl=list(maxfun=2e5)))
model.grooming.foodphase.final <- glmer(grooming ~ condition * trial_ +
                                           (condition * trial_|individual_)
                                         , data.behav.foodphase, family = "binomial",
                                         control=glmerControl(optimizer="bobyqa",optCtrl=list(maxfun=2e5)))
drop1(model.grooming.foodphase.final, test = "Chisq")
model.grooming.foodphase.final.nointeraction <- glmer(grooming ~ condition + trial_ +
                                                         (condition * trial_|individual_)
                                                       , data.behav.foodphase, family = "binomial",
                                                       control=glmerControl(optimizer="bobyqa",optCtrl=list(maxfun=2e5)))
drop1(model.grooming.foodphase.final.nointeraction, test = "Chisq")
cc <- confint(model.grooming.foodphase.final.nointeraction,parm="beta_")  ## slow 
groomingfood.or <- exp(cbind(est=fixef(model.grooming.foodphase.final.nointeraction),cc))
groomingfood.or

##rest playback phase
model.rest.playbackphase.full <- glmer(rest ~ condition * trial_ +
                                           (condition * trial_ + timeofday + time_|group_/individual_)
                                         , data.behav.playbackphase, family = "binomial",
                                         control=glmerControl(optimizer="bobyqa",optCtrl=list(maxfun=2e5)))
model.rest.playbackphase.final <- glmer(rest ~ condition * trial_ +
                                            (condition * trial_|individual_)
                                          , data.behav.playbackphase, family = "binomial",
                                          control=glmerControl(optimizer="bobyqa",optCtrl=list(maxfun=2e5)))
drop1(model.rest.playbackphase.final, test = "Chisq")
cc <- confint(model.rest.playbackphase.final,parm="beta_")  ## slow 
restplayback.or <- exp(cbind(est=fixef(model.rest.playbackphase.final),cc))
restplayback.or

##rest food phase
model.rest.foodphase.full <- glmer(rest ~ condition * trial_ +
                                         (condition * trial_ + timeofday + time_|group_/individual_)
                                       , data.behav.foodphase, family = "binomial",
                                       control=glmerControl(optimizer="bobyqa",optCtrl=list(maxfun=2e5)))
model.rest.foodphase.final <- glmer(rest ~ condition * trial_ +
                                          (condition * trial_|individual_)
                                        , data.behav.foodphase, family = "binomial",
                                        control=glmerControl(optimizer="bobyqa",optCtrl=list(maxfun=2e5)))
drop1(model.rest.foodphase.final, test = "Chisq")
cc <- confint(model.rest.foodphase.final,parm="beta_")  ## slow 
restfood.or <- exp(cbind(est=fixef(model.rest.foodphase.final),cc))
restfood.or

##posture playback phase
model.sit.playbackphase.full <- glmer(sit ~ condition * trial_ +
                                         (condition * trial_ + timeofday + time_|group_/individual_)
                                       , data.behav.rest.playbackphase, family = "binomial",
                                       control=glmerControl(optimizer="bobyqa",optCtrl=list(maxfun=2e5)))
model.sit.playbackphase.final <- glmer(sit ~ condition * trial_ +
                                          (condition * trial_|individual_)
                                        , data.behav.rest.playbackphase, family = "binomial",
                                        control=glmerControl(optimizer="bobyqa",optCtrl=list(maxfun=2e5)))
drop1(model.sit.playbackphase.final, test = "Chisq")
cc <- confint(model.sit.playbackphase.final,parm="beta_")  ## slow 
sitplayback.or <- exp(cbind(est=fixef(model.sit.playbackphase.final),cc))
sitplayback.or

##posture food phase
model.sit.foodphase.full <- glmer(sit ~ condition * trial_ +
                                    (condition * trial_ + timeofday + time_|group_/individual_)
                                  , data.behav.rest.foodphase, family = "binomial",
                                  control=glmerControl(optimizer="bobyqa",optCtrl=list(maxfun=2e5)))
model.sit.foodphase.final <- glmer(sit ~ condition * trial_ +
                                     (condition * trial_|individual_)
                                   , data.behav.rest.foodphase, family = "binomial",
                                   control=glmerControl(optimizer="bobyqa",optCtrl=list(maxfun=2e5)))
drop1(model.sit.foodphase.final, test = "Chisq")
model.sit.foodphase.final.nointeraction <- glmer(sit ~ condition + trial_ +
                                     (condition * trial_|individual_)
                                   , data.behav.rest.foodphase, family = "binomial",
                                   control=glmerControl(optimizer="bobyqa",optCtrl=list(maxfun=2e5)))
drop1(model.sit.foodphase.final.nointeraction, test = "Chisq")
cc <- confint(model.sit.foodphase.final.nointeraction,parm="beta_")  ## slow 
sitfood.or <- exp(cbind(est=fixef(model.sit.foodphase.final.nointeraction),cc))
sitfood.or

##aggression playback phase
model.ag.playbackphase.full <- glmer(ag ~ condition * trial_  +
                                     (condition* trial_ + timeofday|group/individual), 
                                   data = data.ag.playbackphase, family = "binomial",
                                   control=glmerControl(optimizer="bobyqa",optCtrl=list(maxfun=2e5)))
model.ag.playbackphase.final <- glmer(ag ~ condition  * trial_ +
                                      (1|individual), 
                                    data = data.ag.playbackphase, family = "binomial",
                                    control=glmerControl(optimizer="bobyqa",optCtrl=list(maxfun=2e5)))
drop1(model.ag.playbackphase.final, test = "Chisq")
model.ag.playbackphase.final.nointeraction <- glmer(ag ~ condition  + trial_ +
                                           (1|individual), 
                                         data = data.ag.playbackphase, family = "binomial",
                                         control=glmerControl(optimizer="bobyqa",optCtrl=list(maxfun=2e5)))
drop1(model.ag.playbackphase.final.nointeraction, test = "Chisq")
cc <- confint(model.ag.playbackphase.final.nointeraction,parm="beta_")  ## slow 
agplayback.or <- exp(cbind(est=fixef(model.ag.playbackphase.final.nointeraction),cc))
agplayback.or

##aggression food phase
model.ag.foodphase.full <- glmer(ag ~ condition * trial_  +
                                     (condition* trial_ + timeofday|group/individual), 
                                   data = data.ag.foodphase, family = "binomial",
                                   control=glmerControl(optimizer="bobyqa",optCtrl=list(maxfun=2e5)))
model.ag.foodphase.final <- glmer(ag ~ condition  * trial_ +
                                           (1|individual), 
                                         data = data.ag.foodphase, family = "binomial",
                                         control=glmerControl(optimizer="bobyqa",optCtrl=list(maxfun=2e5)))
drop1(model.ag.foodphase.final, test = "Chisq")
model.ag.foodphase.final.nointeraction <- glmer(ag ~ condition  + trial_ +
                                                         (1|individual), 
                                                       data = data.ag.foodphase, family = "binomial",
                                                       control=glmerControl(optimizer="bobyqa",optCtrl=list(maxfun=2e5)))
drop1(model.ag.foodphase.final.nointeraction, test = "Chisq")
cc <- confint(model.ag.foodphase.final.nointeraction,parm="beta_")  ## slow 
agfood.or <- exp(cbind(est=fixef(model.ag.foodphase.final.nointeraction),cc))
agfood.or

##play playback phase
model.play.playbackphase.full <- glmer(play ~ condition * trial_  +
                                     (condition* trial_ + timeofday|group/individual), 
                                   data = data.play.playbackphase, family = "binomial",
                                   control=glmerControl(optimizer="bobyqa",optCtrl=list(maxfun=2e5)))
model.play.playbackphase.final <- glmer(play ~ condition  * trial_ +
                                           (1|individual), 
                                         data = data.play.playbackphase, family = "binomial",
                                         control=glmerControl(optimizer="bobyqa",optCtrl=list(maxfun=2e5)))
drop1(model.play.playbackphase.final, test = "Chisq")
model.play.playbackphase.final.nointeraction <- glmer(play ~ condition  + trial_ +
                                                         (1|individual), 
                                                       data = data.play.playbackphase, family = "binomial",
                                                       control=glmerControl(optimizer="bobyqa",optCtrl=list(maxfun=2e5)))
drop1(model.play.playbackphase.final.nointeraction, test = "Chisq")
cc <- confint(model.play.playbackphase.final.nointeraction,parm="beta_")  ## slow 
playplayback.or <- exp(cbind(est=fixef(model.play.playbackphase.final.nointeraction),cc))
playplayback.or

##play food phase
model.play.foodphase.full <- glmer(play ~ condition * trial_  +
                                   (condition* trial_ + timeofday|group/individual), 
                                 data = data.play.foodphase, family = "binomial",
                                 control=glmerControl(optimizer="bobyqa",optCtrl=list(maxfun=2e5)))
model.play.foodphase.final <- glmer(play ~ condition  * trial_ +
                                         (1|individual), 
                                       data = data.play.foodphase, family = "binomial",
                                       control=glmerControl(optimizer="bobyqa",optCtrl=list(maxfun=2e5)))
drop1(model.play.foodphase.final, test = "Chisq")
model.play.foodphase.final.nointeraction <- glmer(play ~ condition  + trial_ +
                                                       (1|individual), 
                                                     data = data.play.foodphase, family = "binomial",
                                                     control=glmerControl(optimizer="bobyqa",optCtrl=list(maxfun=2e5)))
drop1(model.play.foodphase.final.nointeraction, test = "Chisq")
cc <- confint(model.play.foodphase.final.nointeraction,parm="beta_")  ## slow 
playfood.or <- exp(cbind(est=fixef(model.play.foodphase.final.nointeraction),cc))
playfood.or
