# Supplementary material for: Uniting against a common enemy: Perceived outgroup threat elicits ingroup cohesion in chimpanzees
Source: PLoS One. 2021 Feb 24;16(2):e0246869. doi: 10.1371/journal.pone.0246869 (PMC7904213; doi:10.1371/journal.pone.0246869)
Supplement: S1 File — (ZIP) [file pone.0246869.s001.zip › Playback/code/graphs.Rmd]

---
title: "Playback Graphs"
output: html_document
---
```{r}
library(ggthemes)
library(tidyverse)
library(ggplot2)
library(langcog)
library(openxlsx)
library(sjPlot)

# to install langco package run the following

# langcog package is installed by running
# install.packages("devtools")
# library(devtools)
# devtools::install_github("langcog/langcog")
```


```{r}
# load data
data.prox.playbackphase <- read.xlsx("../data/proximitydataplaybackphase.xlsx", 1)
data.prox.foodphase <- read.xlsx("../data/proximitydatafoodphase.xlsx", 1)

data.behav.playbackphase <- read.xlsx("../data/behaviourscansplaybackphase.xlsx", 1)
data.behav.foodphase <- read.xlsx("../data/behaviourscansfoodphase.xlsx", 1)

data.behav.rest.playbackphase <- read.xlsx("../data/restdataplaybackphase.xlsx", 1)
data.behav.rest.foodphase <- read.xlsx("../data/restdatafoodphase.xlsx", 1)

data.ag.playbackphase <- read.xlsx("../data/aggressiondataplaybackphase.xlsx", 1)
data.ag.foodphase <- read.xlsx("../data/aggressiondatafoodphase.xlsx", 1)

data.play.playbackphase <- read.xlsx("../data/playdataplaybackphase.xlsx", 1)
data.play.foodphase <- read.xlsx("../data/playdatafoodphase.xlsx", 1)
```


# distance

```{r}
prox_summary <- data.prox.playbackphase %>% 
  filter(!is.na(closeness)) %>% # the names of the new data frame and the data frame to be summarised
  group_by(dyad, condition, closeness) %>%   # the grouping variable
  summarise(n = n())%>%
  group_by(condition,dyad)%>%
  mutate(prop = n/sum(n))

prox <- prox_summary %>% 
  group_by(condition, closeness)%>%
  multi_boot_standard(col = "prop")

ggplot(prox_summary, aes(x= closeness, y = prop, col = condition,fill = condition))+
  geom_dotplot(binaxis='y', stackdir='center', position = position_dodge(width = .8), bins = 5, dotsize = .4, col = "black", alpha = .2)+
  geom_pointrange(data = prox, aes(x = closeness, y = mean, ymin = ci_lower, ymax = ci_upper, col = condition, pch = condition), position = position_dodge(width = .8))+
  labs(y = "Proportion of observation per distance category")+
  theme_few()+
  scale_shape_manual(values = c(1, 4), name = "Condition") +
  scale_color_ptol(name = "Condition")+ 
  scale_fill_ptol(name = "Condition")+ 
  scale_x_discrete(name ="Distance between individuals", 
                    labels=c("contact","arms's reach","<3m", ">3m"))+
  theme(legend.position = c(.15,.8))
```

```{r}
ggsave("../figures/Fig1.tiff", height = 4, width = 6, scale = 1.2)
```

# behaviors

## overview

```{r}

## in order to change the background coloring in the graph, change the "test" variable in the code below.

behav_sum <- bind_rows(

data.ag.playbackphase%>%
  filter(!is.na(ag)) %>% 
  group_by(condition) %>% 
  multi_boot_standard(col = "ag")%>%
  mutate(behaviour = "Aggression",
         phase = "Playback",
         test = "ns",
         type = "Aggression"),
  
data.behav.playbackphase%>%
  filter(!is.na(sd)) %>% 
  group_by(condition) %>% 
  multi_boot_standard(col = "sd")%>%
  mutate(behaviour = "Self directed\n behaviours",
         phase = "Playback",
         test = "pos",
         type = "Stress"),
  
data.play.playbackphase %>%
  filter(!is.na(play)) %>%
  group_by(condition) %>%
  multi_boot_standard(col = "play")%>%
  mutate(behaviour = "Play",
         phase = "Playback",
         test = "neg",
         type = "Affiliation"),

data.behav.playbackphase%>% 
  filter(!is.na(grooming))%>%
  group_by(condition)%>%
  multi_boot_standard(col = "grooming")%>%
  mutate(behaviour = "Social grooming",
         phase = "Playback",
         test = "pos",
         type = "Affiliation"),

data.behav.playbackphase%>% 
  filter(!is.na(rest))%>%
  group_by(condition)%>%
  multi_boot_standard(col = "rest")%>%
  mutate(behaviour = "Resting",
         phase = "Playback",
         test = "pos",
         type = "Vigilance"),

data.behav.rest.playbackphase%>% 
  filter(!is.na(sit))%>%
  group_by(condition)%>%
  multi_boot_standard(col = "sit")%>%
  mutate(behaviour = "Sitting upright",
         phase = "Playback",
         test = "pos",
         type = "Vigilance"),


data.ag.foodphase%>%
  filter(!is.na(ag)) %>% 
  group_by(condition) %>% 
  multi_boot_standard(col = "ag")%>%
  mutate(behaviour = "Aggression",
         phase = "Food",
         test = "pos",
         type = "Aggression"),

data.behav.foodphase%>%
  filter(!is.na(sd)) %>% 
  group_by(condition) %>% 
  multi_boot_standard(col = "sd")%>%
  mutate(behaviour = "Self directed\n behaviours",
         phase = "Food",
         test = "ns",
         type = "Stress"),
  
data.play.foodphase %>%
  filter(!is.na(play)) %>%
  group_by(condition) %>%
  multi_boot_standard(col = "play")%>%
  mutate(behaviour = "Play",
         phase = "Food",
         test = "pos",
         type = "Affiliation"),

data.behav.foodphase%>% 
  filter(!is.na(grooming))%>%
  group_by(condition)%>%
  multi_boot_standard(col = "grooming")%>%
  mutate(behaviour = "Social grooming",
         phase = "Food",
         test = "ns",
         type = "Affiliation"),

data.behav.foodphase%>% 
  filter(!is.na(rest))%>%
  group_by(condition)%>%
  multi_boot_standard(col = "rest")%>%
  mutate(behaviour = "Resting",
         phase = "Food",
         test = "pos",
         type = "Vigilance"),

data.behav.rest.playbackphase%>% 
  filter(!is.na(sit))%>%
  group_by(condition)%>%
  multi_boot_standard(col = "sit")%>%
  mutate(behaviour = "Sitting upright",
         phase = "Food",
         test = "pos",
         type = "Vigilance")
)%>%
  mutate(phase = fct_relevel(phase, levels = c("Playback", "Food")),
         behaviour = fct_relevel(behaviour, levels = c("Self directed\n behaviours", "Resting", "Sitting upright", "Social grooming", "Play", "Aggression")),
         type = fct_relevel(type, levels = c("Stress", "Vigilance", "Affiliation", "Aggression")))


behav <- bind_rows(

data.ag.playbackphase%>%
  filter(!is.na(ag)) %>% 
  group_by(condition, individual) %>% 
  summarise(mean = mean(ag))%>%
  mutate(behaviour = "Aggression",
         phase = "Playback",
         type = "Aggression"),
  
data.behav.playbackphase%>%
  filter(!is.na(sd)) %>% 
  group_by(condition, individual) %>% 
  summarise(mean = mean(sd))%>%
  mutate(behaviour = "Self directed\n behaviours",
         phase = "Playback",
         type = "Stress"),
  
data.play.playbackphase %>%
  filter(!is.na(play)) %>%
  group_by(condition, individual) %>%
  summarise(mean = mean(play))%>%
  mutate(behaviour = "Play",
         phase = "Playback",
         type = "Affiliation"),

data.behav.playbackphase%>% 
  filter(!is.na(grooming))%>%
  group_by(condition, individual) %>% 
  summarise(mean = mean(grooming))%>%
  mutate(behaviour = "Social grooming",
         phase = "Playback",
         type = "Affiliation"),

data.behav.playbackphase%>% 
  filter(!is.na(rest))%>%
  group_by(condition, individual) %>% 
  summarise(mean = mean(rest))%>%
  mutate(behaviour = "Resting",
         phase = "Playback",
         type = "Vigilance"),

data.behav.rest.playbackphase%>% 
  filter(!is.na(sit))%>%
  group_by(condition, individual) %>% 
  summarise(mean = mean(sit))%>%
  mutate(behaviour = "Sitting upright",
         phase = "Playback",
         type = "Vigilance"),


data.ag.foodphase%>%
  filter(!is.na(ag)) %>% 
  group_by(condition, individual) %>% 
  summarise(mean = mean(ag))%>%
  mutate(behaviour = "Aggression",
         phase = "Food",
         type = "Aggression"),
  
data.behav.foodphase%>%
  filter(!is.na(sd)) %>% 
  group_by(condition, individual) %>% 
  summarise(mean = mean(sd))%>%
  mutate(behaviour = "Self directed\n behaviours",
         phase = "Food",
         type = "Stress"),
  
data.play.foodphase %>%
  filter(!is.na(play)) %>%
  group_by(condition, individual) %>%
  summarise(mean = mean(play))%>%
  mutate(behaviour = "Play",
         phase = "Food",
         type = "Affiliation"),

data.behav.foodphase%>% 
  filter(!is.na(grooming))%>%
  group_by(condition, individual) %>% 
  summarise(mean = mean(grooming))%>%
  mutate(behaviour = "Social grooming",
         phase = "Food",
         type = "Affiliation"),

data.behav.foodphase%>% 
  filter(!is.na(rest))%>%
  group_by(condition, individual) %>% 
  summarise(mean = mean(rest))%>%
  mutate(behaviour = "Resting",
         phase = "Food",
         type = "Vigilance"),

data.behav.rest.playbackphase%>% 
  filter(!is.na(sit))%>%
  group_by(condition, individual) %>% 
  summarise(mean = mean(sit))%>%
  mutate(behaviour = "Sitting upright",
         phase = "Food",
         type = "Vigilance")
)%>%
  mutate(phase = fct_relevel(phase, levels = c("Playback", "Food")),
         behaviour = fct_relevel(behaviour, levels = c("Self directed\n behaviours", "Resting", "Sitting upright", "Social grooming", "Play", "Aggression")),
         type = fct_relevel(type, levels = c("Stress", "Vigilance", "Affiliation", "Aggression")))


ggplot()+
    geom_rect(data = behav_sum, aes(fill = test), xmin = -Inf, xmax = Inf, ymin = -Inf, ymax = Inf, alpha = 0.2)+
  geom_pointrange(data = behav_sum, aes(x = condition, y = mean,ymin = ci_lower, ymax = ci_upper, pch = condition, col = condition), position = position_dodge(width = .5))+
  geom_dotplot(data = behav, aes(x = condition, y = mean), binaxis='y', stackdir='center', bins = 5, dotsize = 1.5, col = "black", alpha = .2)+
  labs(y = "Proportion of observations", x = "Condition")+
  theme_few()+
  facet_grid(type+behaviour~phase, scale = "free_y")+
  scale_color_ptol(name = "Condition")+
  scale_fill_manual(values = c("#CC6677","grey","#117733"), name = "Social cohesion\n hypothesis", labels = c("inconsistent",  "not significant","consistent"))+
  scale_shape_manual(values = c(1, 4)) +
  guides(lty=guide_legend(title='Condition'), pch=guide_legend(title='Condition'))+
  theme(legend.position = "right")+
  theme(axis.title.x = element_blank(), axis.ticks.x = element_blank(), axis.text.x = element_blank())
```

```{r}
ggsave("Fig2.tiff", height = 10, width = 8, scale = 1)
```

# interactions

You need to re-run the models because:
- when importing the data, `trial_` is treated as a character
- in the interaction term, the numeric one has to be entered first to get a continuous plot like below

```{r}
library(sjPlot)
library(lme4)

data.behav.playbackphase <- data.behav.playbackphase%>%
  mutate(trial_ =  as.numeric(trial_))

model.grooming.playbackphase.final <- glmer(grooming ~ trial_ * condition +
                                             (condition * trial_|individual_)
                                           , data.behav.playbackphase, family = "binomial",
                                           control=glmerControl(optimizer="bobyqa",optCtrl=list(maxfun=2e5)))


summary(model.grooming.playbackphase.final)

plot_model(model.grooming.playbackphase.final, type = "int", title = "")+
  theme_few()+
  xlab("Trial")+
  ylab("Probability of grooming")+
  scale_color_ptol(name = "Condition")+
  scale_fill_ptol(name = "Condition")+
  scale_x_continuous(breaks = c(-1.3395104,-0.4292139,0.4810826,1.3913791),
                     labels = c(1,2,3,4))
```
```{r}
ggsave("FigS1a.tiff", height = 10, width = 8, scale = 1)
```

```{r}
data.behav.playbackphase <- data.behav.playbackphase%>%
  mutate(trial_ =  as.numeric(trial_))

model.rest.playbackphase.final <- glmer(rest ~ trial_ * condition +
                                            (condition * trial_|individual_)
                                          , data.behav.playbackphase, family = "binomial",
                                          control=glmerControl(optimizer="bobyqa",optCtrl=list(maxfun=2e5)))


plot_model(model.rest.playbackphase.final, type = "int", title = "")+
  theme_few()+
  xlab("Trial")+
  ylab("Probability of Resting")+
  scale_color_ptol(name = "Condition")+
  scale_fill_ptol(name = "Condition")+
  scale_x_continuous(breaks = c(-1.3395104,-0.4292139,0.4810826,1.3913791),
                     labels = c(1,2,3,4))
```
```{r}
ggsave("FigS1b.tiff", height = 10, width = 8, scale = 1)
```

```{r}
data.behav.foodphase <- data.behav.foodphase%>%
  mutate(trial_ =  as.numeric(trial_))

model.rest.foodphase.final <- glmer(rest ~ trial_ * condition +
                                          (condition * trial_|individual_)
                                        , data.behav.foodphase, family = "binomial",
                                        control=glmerControl(optimizer="bobyqa",optCtrl=list(maxfun=2e5)))


plot_model(model.rest.foodphase.final, type = "int", title = "")+
  theme_few()+
  xlab("Trial")+
  ylab("Probability of Resting")+
  scale_color_ptol(name = "Condition")+
  scale_fill_ptol(name = "Condition")+
  scale_x_continuous(breaks = c(-1.3395104,-0.4292139,0.4810826,1.3913791),
                     labels = c(1,2,3,4))
```
```{r}
ggsave("FigS1c.tiff", height = 10, width = 8, scale = 1)
```


```{r}
data.behav.rest.playbackphase <- data.behav.rest.playbackphase%>%
  mutate(trial_ =  as.numeric(trial_))

model.sit.playbackphase.final <- glmer(sit ~ trial_ * condition +
                                          (condition * trial_|individual_)
                                        , data.behav.rest.playbackphase, family = "binomial",
                                        control=glmerControl(optimizer="bobyqa",optCtrl=list(maxfun=2e5)))


plot_model(model.sit.playbackphase.final, type = "int", title = "")+
  theme_few()+
  xlab("Trial")+
  ylab("Probability of Sitting Upright")+
  scale_color_ptol(name = "Condition")+
  scale_fill_ptol(name = "Condition")+
  scale_x_continuous(breaks = c(-1.3395104,-0.4292139,0.4810826,1.3913791),
                     labels = c(1,2,3,4))
```
```{r}
ggsave("FigS1d.tiff", height = 10, width = 8, scale = 1)
```
