# Supplementary material for: Uniting against a common enemy: Perceived outgroup threat elicits ingroup cohesion in chimpanzees
Source: PLoS One. 2021 Feb 24;16(2):e0246869. doi: 10.1371/journal.pone.0246869 (PMC7904213; doi:10.1371/journal.pone.0246869)
Supplement: S1 File — (ZIP) [file pone.0246869.s001.zip › Playback/code/modelcolinearitycheck.R]

library(lme4)
library(tidyverse)
library(openxlsx)
library(car)
## loading datasets

data.behav.playbackphase <- read.xlsx("../data/behaviourscansplaybackphase.xlsx", 1)
data.behav.foodphase <- read.xlsx("../data/behaviourscansfoodphase.xlsx", 1)

data.behav.rest.playbackphase <- read.xlsx("../data/restdataplaybackphase.xlsx", 1)
data.behav.rest.foodphase <- read.xlsx("../data/restdatafoodphase.xlsx", 1)

data.ag.playbackphase <- read.xlsx("../data/aggressiondataplaybackphase.xlsx", 1)
data.ag.foodphase <- read.xlsx("../data/aggressiondatafoodphase.xlsx", 1)

data.play.playbackphase <- read.xlsx("../data/playdataplaybackphase.xlsx", 1)
data.play.foodphase <- read.xlsx("../data/playdatafoodphase.xlsx", 1)


data.behav.playbackphase$condition <- as.factor(data.behav.playbackphase$condition)
data.behav.playbackphase$trial_ <- as.numeric(data.behav.playbackphase$trial_)
data.behav.playbackphase$time_ <- as.numeric(data.behav.playbackphase$time_)
data.behav.playbackphase$timeofday <- as.factor(data.behav.playbackphase$timeofday)
data.behav.playbackphase$group_ <- as.factor(data.behav.playbackphase$group_)

data.behav.foodphase$condition <- as.factor(data.behav.foodphase$condition)
data.behav.foodphase$trial_ <- as.numeric(data.behav.foodphase$trial_)
data.behav.foodphase$time_ <- as.numeric(data.behav.foodphase$time_)
data.behav.foodphase$timeofday <- as.factor(data.behav.foodphase$timeofday)
data.behav.foodphase$group_ <- as.factor(data.behav.foodphase$group_)

data.behav.rest.playbackphase$condition <- as.factor(data.behav.rest.playbackphase$condition)
data.behav.rest.playbackphase$trial_ <- as.numeric(data.behav.rest.playbackphase$trial_)
data.behav.rest.playbackphase$time_ <- as.numeric(data.behav.rest.playbackphase$time_)
data.behav.rest.playbackphase$timeofday <- as.factor(data.behav.rest.playbackphase$timeofday)
data.behav.rest.playbackphase$group_ <- as.factor(data.behav.rest.playbackphase$group_)

data.behav.rest.foodphase$condition <- as.factor(data.behav.rest.foodphase$condition)
data.behav.rest.foodphase$trial_ <- as.numeric(data.behav.rest.foodphase$trial_)
data.behav.rest.foodphase$time_ <- as.numeric(data.behav.rest.foodphase$time_)
data.behav.rest.foodphase$timeofday <- as.factor(data.behav.rest.foodphase$timeofday)
data.behav.rest.foodphase$group_ <- as.factor(data.behav.rest.foodphase$group_)


data.ag.playbackphase$condition <- as.factor(data.ag.playbackphase$condition)
data.ag.playbackphase$trial_ <- as.numeric(data.ag.playbackphase$trial_)
data.ag.playbackphase$timeofday <- as.factor(data.ag.playbackphase$timeofday)
data.ag.playbackphase$group_ <- as.factor(data.ag.playbackphase$group_)

data.ag.foodphase$condition <- as.factor(data.ag.foodphase$condition)
data.ag.foodphase$trial_ <- as.numeric(data.ag.foodphase$trial_)
data.ag.foodphase$timeofday <- as.factor(data.ag.foodphase$timeofday)
data.ag.foodphase$group_ <- as.factor(data.ag.foodphase$group_)


data.play.playbackphase$condition <- as.factor(data.play.playbackphase$condition)
data.play.playbackphase$trial_ <- as.numeric(data.play.playbackphase$trial_)
data.play.playbackphase$timeofday <- as.factor(data.play.playbackphase$timeofday)
data.play.playbackphase$group_ <- as.factor(data.play.playbackphase$group_)

data.play.foodphase$condition <- as.factor(data.play.foodphase$condition)
data.play.foodphase$trial_ <- as.numeric(data.play.foodphase$trial_)
data.play.foodphase$timeofday <- as.factor(data.play.foodphase$timeofday)
data.play.foodphase$group_ <- as.factor(data.play.foodphase$group_)


##sd playback phase
model.sd.playbackphase.final.norandom.nointeraction <- lm(sd ~ condition + trial_
                                                    , data.behav.playbackphase)
vif(model.sd.playbackphase.final.norandom.nointeraction)

##sd food phase

model.sd.foodphase.final.norandom.nointeraction <- lm(sd ~ condition + trial_ 
                                                , data.behav.foodphase)
vif(model.sd.foodphase.final.norandom.nointeraction)

##grooming playback phase
model.grooming.playbackphase.final.norandom <- lm(grooming ~ condition * trial_ 
                                            , data.behav.playbackphase)
vif(model.grooming.playbackphase.final.norandom)

##grooming food phase
model.grooming.foodphase.final.norandom.nointeraction <- lm(grooming ~ condition + trial_ 
                                                      , data.behav.foodphase)
vif(model.grooming.foodphase.final.norandom.nointeraction)

##rest playback phase
model.rest.playbackphase.final.norandom <- lm(rest ~ condition * trial_ 
                                        , data.behav.playbackphase)
vif(model.rest.playbackphase.final.norandom)

##rest food phase
model.rest.foodphase.final.norandom <- lm(rest ~ condition * trial_ 
                                    , data.behav.foodphase)
vif(model.rest.foodphase.final.norandom)

##posture playback phase
model.sit.playbackphase.final.norandom <- lm(sit ~ condition * trial_ 
                                       , data.behav.rest.playbackphase)
vif(model.sit.playbackphase.final.norandom)

##posture food phase
model.sit.foodphase.final.norandom.nointeraction <- lm(sit ~ condition + trial_ 
                                                 , data.behav.rest.foodphase)
vif(model.sit.foodphase.final.norandom.nointeraction)

##aggression playback phase
model.ag.playbackphase.final.norandom.nointeraction <- lm(ag ~ condition  + trial_ ,
                                                    data = data.ag.playbackphase)
vif(model.ag.playbackphase.final.norandom.nointeraction)

##aggression food phase
model.ag.foodphase.final.norandom.nointeraction <- lm(ag ~ condition  + trial_ ,
                                                data = data.ag.foodphase)
vif(model.ag.foodphase.final.norandom.nointeraction)


##play playback phase
model.play.playbackphase.final.norandom.nointeraction <- lm(play ~ condition  + trial_ , 
                                                      data = data.play.playbackphase)
vif(model.play.playbackphase.final.norandom.nointeraction)


##play food phase
model.play.foodphase.final.norandom.nointeraction <- lm(play ~ condition  + trial_ , 
                                                  data = data.play.foodphase)
vif(model.play.foodphase.final.norandom.nointeraction)
