# Supplementary material for: Uniting against a common enemy: Perceived outgroup threat elicits ingroup cohesion in chimpanzees
Source: PLoS One. 2021 Feb 24;16(2):e0246869. doi: 10.1371/journal.pone.0246869 (PMC7904213; doi:10.1371/journal.pone.0246869)
Supplement: S1 File — (ZIP) [file pone.0246869.s001.zip › Playback/code/modelstabilitycheck.R]

source("glmm_stability.r")
contr=lmerControl(optCtrl=list(maxfun=10000000))
m.stab=glmm.model.stab(model.res=model.sd.playbackphase.final.nointeraction, contr = contr)
m.stab$detailed$warnings
m.stab$summary

m.stab=glmm.model.stab(model.res=model.sd.foodphase.final.nointeraction, contr = contr)
m.stab$detailed$warnings
m.stab$summary

m.stab=glmm.model.stab(model.res=model.grooming.playbackphase.final, contr = contr)
m.stab$detailed$warnings
m.stab$summary

m.stab=glmm.model.stab(model.res=model.grooming.foodphase.final.nointeraction, contr = contr)
m.stab$detailed$warnings
m.stab$summary

m.stab=glmm.model.stab(model.res=model.rest.playbackphase.final, contr = contr)
m.stab$detailed$warnings
m.stab$summary

m.stab=glmm.model.stab(model.res=model.rest.foodphase.final, contr = contr)
m.stab$detailed$warnings
m.stab$summary

m.stab=glmm.model.stab(model.res=model.sit.playbackphase.final, contr = contr)
m.stab$detailed$warnings
m.stab$summary

m.stab=glmm.model.stab(model.res=model.sit.foodphase.final.nointeraction, contr = contr)
m.stab$detailed$warnings
m.stab$summary

m.stab=glmm.model.stab(model.res=model.ag.playbackphase.final.nointeraction, contr = contr)
m.stab$detailed$warnings
m.stab$summary

m.stab=glmm.model.stab(model.res=model.ag.foodphase.final.nointeraction, contr = contr)
m.stab$detailed$warnings
m.stab$summary

m.stab=glmm.model.stab(model.res=model.play.playbackphase.final.nointeraction, contr = contr)
m.stab$detailed$warnings
m.stab$summary

m.stab=glmm.model.stab(model.res=model.play.foodphase.final.nointeraction, contr = contr)
m.stab$detailed$warnings
m.stab$summary
