# Supplementary material for: Uniting against a common enemy: Perceived outgroup threat elicits ingroup cohesion in chimpanzees
Source: PLoS One. 2021 Feb 24;16(2):e0246869. doi: 10.1371/journal.pone.0246869 (PMC7904213; doi:10.1371/journal.pone.0246869)
Supplement: S1 File — (ZIP) [file pone.0246869.s001.zip › Playback/code/supplementalmodels.R]

library(lme4)
library(tidyverse)
library(openxlsx)

## loading datasets

data.behav.playbackphase <- read.xlsx("../data/behaviourscansplaybackphase.xlsx", 1)
data.behav.foodphase <- read.xlsx("../data/behaviourscansfoodphase.xlsx", 1)

data.behav.rest.playbackphase <- read.xlsx("../data/restdataplaybackphase.xlsx", 1)
data.behav.rest.foodphase <- read.xlsx("../data/restdatafoodphase.xlsx", 1)

data.ag.playbackphase <- read.xlsx("../data/aggressiondataplaybackphase.xlsx", 1)
data.ag.foodphase <- read.xlsx("../data/aggressiondatafoodphase.xlsx", 1)

data.play.playbackphase <- read.xlsx("../data/playdataplaybackphase.xlsx", 1)
data.play.foodphase <- read.xlsx("../data/playdatafoodphase.xlsx", 1)

##setting variables to correct variable type


data.behav.playbackphase$condition <- as.factor(data.behav.playbackphase$condition)
data.behav.playbackphase$trial_ <- as.numeric(data.behav.playbackphase$trial_)
data.behav.playbackphase$time_ <- as.numeric(data.behav.playbackphase$time_)
data.behav.playbackphase$timeofday <- as.factor(data.behav.playbackphase$timeofday)
data.behav.playbackphase$group_ <- as.factor(data.behav.playbackphase$group_)

data.behav.foodphase$condition <- as.factor(data.behav.foodphase$condition)
data.behav.foodphase$trial_ <- as.numeric(data.behav.foodphase$trial_)
data.behav.foodphase$time_ <- as.numeric(data.behav.foodphase$time_)
data.behav.foodphase$timeofday <- as.factor(data.behav.foodphase$timeofday)
data.behav.foodphase$group_ <- as.factor(data.behav.foodphase$group_)

data.behav.rest.playbackphase$condition <- as.factor(data.behav.rest.playbackphase$condition)
data.behav.rest.playbackphase$trial_ <- as.numeric(data.behav.rest.playbackphase$trial_)
data.behav.rest.playbackphase$time_ <- as.numeric(data.behav.rest.playbackphase$time_)
data.behav.rest.playbackphase$timeofday <- as.factor(data.behav.rest.playbackphase$timeofday)
data.behav.rest.playbackphase$group_ <- as.factor(data.behav.rest.playbackphase$group_)

data.behav.rest.foodphase$condition <- as.factor(data.behav.rest.foodphase$condition)
data.behav.rest.foodphase$trial_ <- as.numeric(data.behav.rest.foodphase$trial_)
data.behav.rest.foodphase$time_ <- as.numeric(data.behav.rest.foodphase$time_)
data.behav.rest.foodphase$timeofday <- as.factor(data.behav.rest.foodphase$timeofday)
data.behav.rest.foodphase$group_ <- as.factor(data.behav.rest.foodphase$group_)


data.ag.playbackphase$condition <- as.factor(data.ag.playbackphase$condition)
data.ag.playbackphase$trial_ <- as.numeric(data.ag.playbackphase$trial_)
data.ag.playbackphase$timeofday <- as.factor(data.ag.playbackphase$timeofday)
data.ag.playbackphase$group_ <- as.factor(data.ag.playbackphase$group_)

data.ag.foodphase$condition <- as.factor(data.ag.foodphase$condition)
data.ag.foodphase$trial_ <- as.numeric(data.ag.foodphase$trial_)
data.ag.foodphase$timeofday <- as.factor(data.ag.foodphase$timeofday)
data.ag.foodphase$group_ <- as.factor(data.ag.foodphase$group_)


data.play.playbackphase$condition <- as.factor(data.play.playbackphase$condition)
data.play.playbackphase$trial_ <- as.numeric(data.play.playbackphase$trial_)
data.play.playbackphase$timeofday <- as.factor(data.play.playbackphase$timeofday)
data.play.playbackphase$group_ <- as.factor(data.play.playbackphase$group_)

data.play.foodphase$condition <- as.factor(data.play.foodphase$condition)
data.play.foodphase$trial_ <- as.numeric(data.play.foodphase$trial_)
data.play.foodphase$timeofday <- as.factor(data.play.foodphase$timeofday)
data.play.foodphase$group_ <- as.factor(data.play.foodphase$group_)


##sd playback phase
model.sd.playbackphase.full <- glmer(sd ~ condition * trial_ +
                                       (condition * trial_ + timeofday + time_|group_/individual_)
                                     , data.behav.playbackphase, family = "binomial",
                                     control=glmerControl(optimizer="bobyqa",optCtrl=list(maxfun=2e5)))
drop1(model.sd.playbackphase.full, test = "Chisq")
model.sd.playbackphase.full.nointeraction <- glmer(sd ~ condition + trial_ +
                                       (condition * trial_ + timeofday + time_|group_/individual_)
                                     , data.behav.playbackphase, family = "binomial",
                                     control=glmerControl(optimizer="bobyqa",optCtrl=list(maxfun=2e5)))
drop1(model.sd.playbackphase.full.nointeraction, test = "Chisq")

##sd food phase
model.sd.foodphase.full <- glmer(sd ~ condition * trial_ +
                                   (condition * trial_ + timeofday + time_|group_/individual_)
                                 , data.behav.foodphase, family = "binomial",
                                 control=glmerControl(optimizer="bobyqa",optCtrl=list(maxfun=2e5)))
drop1(model.sd.foodphase.full, test = "Chisq")
model.sd.foodphase.full.nointeraction <- glmer(sd ~ condition + trial_ +
                                   (condition * trial_ + timeofday + time_|group_/individual_)
                                 , data.behav.foodphase, family = "binomial",
                                 control=glmerControl(optimizer="bobyqa",optCtrl=list(maxfun=2e5)))
drop1(model.sd.foodphase.full.nointeraction, test = "Chisq")


##grooming playback phase
model.grooming.playbackphase.full <- glmer(grooming ~ condition * trial_ +
                                             (condition * trial_ + timeofday + time_|group_/individual_)
                                           , data.behav.playbackphase, family = "binomial",
                                           control=glmerControl(optimizer="bobyqa",optCtrl=list(maxfun=2e5)))
drop1(model.grooming.playbackphase.full, test = "Chisq")

##grooming food phase
model.grooming.foodphase.full <- glmer(grooming ~ condition * trial_ +
                                         (condition * trial_ + timeofday + time_|group_/individual_)
                                       , data.behav.foodphase, family = "binomial",
                                       control=glmerControl(optimizer="bobyqa",optCtrl=list(maxfun=2e5)))
drop1(model.grooming.foodphase.full, test = "Chisq")
model.grooming.foodphase.full.nointeraction <- glmer(grooming ~ condition + trial_ +
                                         (condition * trial_ + timeofday + time_|group_/individual_)
                                       , data.behav.foodphase, family = "binomial",
                                       control=glmerControl(optimizer="bobyqa",optCtrl=list(maxfun=2e5)))
drop1(model.grooming.foodphase.full.nointeraction, test = "Chisq")

##rest playback phase
model.rest.playbackphase.full <- glmer(rest ~ condition * trial_ +
                                         (condition * trial_ + timeofday + time_|group_/individual_)
                                       , data.behav.playbackphase, family = "binomial",
                                       control=glmerControl(optimizer="bobyqa",optCtrl=list(maxfun=2e5)))
drop1(model.rest.playbackphase.full, test = "Chisq")
model.rest.playbackphase.full.nointeraction <- glmer(rest ~ condition + trial_ +
                                         (condition * trial_ + timeofday + time_|group_/individual_)
                                       , data.behav.playbackphase, family = "binomial",
                                       control=glmerControl(optimizer="bobyqa",optCtrl=list(maxfun=2e5)))
drop1(model.rest.playbackphase.full.nointeraction, test = "Chisq")

##rest food phase
model.rest.foodphase.full <- glmer(rest ~ condition * trial_ +
                                     (condition * trial_ + timeofday + time_|group_/individual_)
                                   , data.behav.foodphase, family = "binomial",
                                   control=glmerControl(optimizer="bobyqa",optCtrl=list(maxfun=2e5)))
drop1(model.rest.foodphase.full, test = "Chisq")
model.rest.foodphase.full.nointeraction <- glmer(rest ~ condition + trial_ +
                                     (condition * trial_ + timeofday + time_|group_/individual_)
                                   , data.behav.foodphase, family = "binomial",
                                   control=glmerControl(optimizer="bobyqa",optCtrl=list(maxfun=2e5)))
drop1(model.rest.foodphase.full.nointeraction, test = "Chisq")


##posture playback phase
model.sit.playbackphase.full <- glmer(sit ~ condition * trial_ +
                                        (condition * trial_ + timeofday + time_|group_/individual_)
                                      , data.behav.rest.playbackphase, family = "binomial",
                                      control=glmerControl(optimizer="bobyqa",optCtrl=list(maxfun=2e5)))
drop1(model.sit.playbackphase.full, test = "Chisq")
model.sit.playbackphase.full.nointeraction <- glmer(sit ~ condition + trial_ +
                                        (condition * trial_ + timeofday + time_|group_/individual_)
                                      , data.behav.rest.playbackphase, family = "binomial",
                                      control=glmerControl(optimizer="bobyqa",optCtrl=list(maxfun=2e5)))
drop1(model.sit.playbackphase.full.nointeraction, test = "Chisq")


##posture food phase
model.sit.foodphase.full <- glmer(sit ~ condition * trial_ +
                                    (condition * trial_ + timeofday + time_|group_/individual_)
                                  , data.behav.rest.foodphase, family = "binomial",
                                  control=glmerControl(optimizer="bobyqa",optCtrl=list(maxfun=2e5)))
drop1(model.sit.foodphase.full, test = "Chisq")
model.sit.foodphase.full.nointeraction <- glmer(sit ~ condition + trial_ +
                                    (condition * trial_ + timeofday + time_|group_/individual_)
                                  , data.behav.rest.foodphase, family = "binomial",
                                  control=glmerControl(optimizer="bobyqa",optCtrl=list(maxfun=2e5)))
drop1(model.sit.foodphase.full.nointeraction, test = "Chisq")


##aggression playback phase
model.ag.playbackphase.full <- glmer(ag ~ condition * trial_  +
                                       (condition* trial_ + timeofday|group/individual), 
                                     data = data.ag.playbackphase, family = "binomial",
                                     control=glmerControl(optimizer="bobyqa",optCtrl=list(maxfun=2e5)))
drop1(model.ag.playbackphase.full, test = "Chisq")
model.ag.playbackphase.full.nointeraction <- glmer(ag ~ condition + trial_  +
                                       (condition* trial_ + timeofday|group/individual), 
                                     data = data.ag.playbackphase, family = "binomial",
                                     control=glmerControl(optimizer="bobyqa",optCtrl=list(maxfun=2e5)))
drop1(model.ag.playbackphase.full.nointeraction, test = "Chisq")


##aggression food phase
model.ag.foodphase.full <- glmer(ag ~ condition * trial_  +
                                   (condition* trial_ + timeofday|group/individual), 
                                 data = data.ag.foodphase, family = "binomial",
                                 control=glmerControl(optimizer="bobyqa",optCtrl=list(maxfun=2e5)))
drop1(model.ag.foodphase.full, test = "Chisq")
model.ag.foodphase.full.nointeraction <- glmer(ag ~ condition + trial_  +
                                   (condition* trial_ + timeofday|group/individual), 
                                 data = data.ag.foodphase, family = "binomial",
                                 control=glmerControl(optimizer="bobyqa",optCtrl=list(maxfun=2e5)))
drop1(model.ag.foodphase.full.nointeraction, test = "Chisq")


##play playback phase
model.play.playbackphase.full <- glmer(play ~ condition * trial_  +
                                         (condition* trial_ + timeofday|group/individual), 
                                       data = data.play.playbackphase, family = "binomial",
                                       control=glmerControl(optimizer="bobyqa",optCtrl=list(maxfun=2e5)))
drop1(model.play.playbackphase.full, test = "Chisq")
model.play.playbackphase.full.nointeraction <- glmer(play ~ condition + trial_  +
                                         (condition* trial_ + timeofday|group/individual), 
                                       data = data.play.playbackphase, family = "binomial",
                                       control=glmerControl(optimizer="bobyqa",optCtrl=list(maxfun=2e5)))
drop1(model.play.playbackphase.full.nointeraction, test = "Chisq")


##play food phase
model.play.foodphase.full <- glmer(play ~ condition * trial_  +
                                     (condition* trial_ + timeofday|group/individual), 
                                   data = data.play.foodphase, family = "binomial",
                                   control=glmerControl(optimizer="bobyqa",optCtrl=list(maxfun=2e5)))
drop1(model.play.foodphase.full, test = "Chisq")
model.play.foodphase.full.nointeraction <- glmer(play ~ condition + trial_  +
                                     (condition* trial_ + timeofday|group/individual), 
                                   data = data.play.foodphase, family = "binomial",
                                   control=glmerControl(optimizer="bobyqa",optCtrl=list(maxfun=2e5)))
drop1(model.play.foodphase.full.nointeraction, test = "Chisq")
