# Supplementary material for: Uniting against a common enemy: Perceived outgroup threat elicits ingroup cohesion in chimpanzees
Source: PLoS One. 2021 Feb 24;16(2):e0246869. doi: 10.1371/journal.pone.0246869 (PMC7904213; doi:10.1371/journal.pone.0246869)
Supplement: S1 File — (ZIP) [file pone.0246869.s001.zip › Playback/data/behaviourscansfoodphase.xlsx]

## Sheet: Sheet 1
timeofday	trial	condition	phase	time	group	individual	sex	grooming	sd	rest	trial_	group_	individual_	time_	condition_
aft	1	outgroup	food	0.00138889	1B	Gorou	M	0	0	0	-1.31088210579406	1B	Gorou	-1.61993627911319	1.00446463102028
aft	1	outgroup	food	0.00277778	1B	Gorou	M	0	0	0	-1.31088210579406	1B	Gorou	-1.38851681066845	1.00446463102028
aft	1	outgroup	food	0.00416667	1B	Gorou	M	0	1	0	-1.31088210579406	1B	Gorou	-1.15709734222371	1.00446463102028
aft	1	outgroup	food	0.00555556	1B	Gorou	M	0	0	1	-1.31088210579406	1B	Gorou	-0.925677873778967	1.00446463102028
aft	1	outgroup	food	0.00694444	1B	Gorou	M	0	0	0	-1.31088210579406	1B	Gorou	-0.694258405334225	1.00446463102028
aft	1	outgroup	food	0.00833333	1B	Gorou	M	0	0	0	-1.31088210579406	1B	Gorou	-0.462838936889485	1.00446463102028
aft	1	outgroup	food	0.00972222	1B	Gorou	M	0	1	0	-1.31088210579406	1B	Gorou	-0.231419468444743	1.00446463102028
aft	1	outgroup	food	0.0111111	1B	Gorou	M	0	0	1	-1.31088210579406	1B	Gorou	-0.0000000000000034685174998872	1.00446463102028
aft	1	outgroup	food	0.0125	1B	Gorou	M	0	0	0	-1.31088210579406	1B	Gorou	0.23141946844474	1.00446463102028
aft	1	outgroup	food	0.0138889	1B	Gorou	M	0	0	1	-1.31088210579406	1B	Gorou	0.462838936889484	1.00446463102028
aft	1	outgroup	food	0.0152778	1B	Gorou	M	0	0	1	-1.31088210579406	1B	Gorou	0.694258405334227	1.00446463102028
aft	1	outgroup	food	0.0166667	1B	Gorou	M	0	0	0	-1.31088210579406	1B	Gorou	0.92567787377897	1.00446463102028
aft	1	outgroup	food	0.0180556	1B	Gorou	M	0	0	1	-1.31088210579406	1B	Gorou	1.15709734222371	1.00446463102028
aft	1	outgroup	food	0.0194444	1B	Gorou	M	0	0	0	-1.31088210579406	1B	Gorou	1.38851681066846	1.00446463102028
aft	1	outgroup	food	0.0208333	1B	Gorou	M	0	0	1	-1.31088210579406	1B	Gorou	1.61993627911318	1.00446463102028
aft	1	outgroup	food	0.00138889	1B	Shoubou	M	0	0	0	-1.31088210579406	1B	Shoubou	-1.61993627911319	1.00446463102028
aft	1	outgroup	food	0.00277778	1B	Shoubou	M	0	0	0	-1.31088210579406	1B	Shoubou	-1.38851681066845	1.00446463102028
aft	1	outgroup	food	0.00416667	1B	Shoubou	M	0	0	0	-1.31088210579406	1B	Shoubou	-1.15709734222371	1.00446463102028
aft	1	outgroup	food	0.00555556	1B	Shoubou	M	0	0	0	-1.31088210579406	1B	Shoubou	-0.925677873778967	1.00446463102028
aft	1	outgroup	food	0.00694444	1B	Shoubou	M	0	0	0	-1.31088210579406	1B	Shoubou	-0.694258405334225	1.00446463102028
aft	1	outgroup	food	0.00833333	1B	Shoubou	M	0	0	0	-1.31088210579406	1B	Shoubou	-0.462838936889485	1.00446463102028
aft	1	outgroup	food	0.00972222	1B	Shoubou	M	0	0	0	-1.31088210579406	1B	Shoubou	-0.231419468444743	1.00446463102028
aft	1	outgroup	food	0.0111111	1B	Shoubou	M	0	0	0	-1.31088210579406	1B	Shoubou	-0.0000000000000034685174998872	1.00446463102028
aft	1	outgroup	food	0.0125	1B	Shoubou	M	0	0	1	-1.31088210579406	1B	Shoubou	0.23141946844474	1.00446463102028
aft	1	outgroup	food	0.0138889	1B	Shoubou	M	0	0	1	-1.31088210579406	1B	Shoubou	0.462838936889484	1.00446463102028
aft	1	outgroup	food	0.0152778	1B	Shoubou	M	0	0	1	-1.31088210579406	1B	Shoubou	0.694258405334227	1.00446463102028
aft	1	outgroup	food	0.0166667	1B	Shoubou	M	0	0	0	-1.31088210579406	1B	Shoubou	0.92567787377897	1.00446463102028
aft	1	outgroup	food	0.0180556	1B	Shoubou	M	0	0	0	-1.31088210579406	1B	Shoubou	1.15709734222371	1.00446463102028
aft	1	outgroup	food	0.0194444	1B	Shoubou	M	0	0	0	-1.31088210579406	1B	Shoubou	1.38851681066846	1.00446463102028
aft	1	outgroup	food	0.0208333	1B	Shoubou	M	0	0	1	-1.31088210579406	1B	Shoubou	1.61993627911318	1.00446463102028
aft	1	outgroup	food	0.00138889	1B	Satoru	M	0	0	1	-1.31088210579406	1B	Satoru	-1.61993627911319	1.00446463102028
aft	1	outgroup	food	0.00277778	1B	Satoru	M	0	0	1	-1.31088210579406	1B	Satoru	-1.38851681066845	1.00446463102028
aft	1	outgroup	food	0.00416667	1B	Satoru	M	0	1	0	-1.31088210579406	1B	Satoru	-1.15709734222371	1.00446463102028
aft	1	outgroup	food	0.00555556	1B	Satoru	M	0	0	0	-1.31088210579406	1B	Satoru	-0.925677873778967	1.00446463102028
aft	1	outgroup	food	0.00694444	1B	Satoru	M	0	0	0	-1.31088210579406	1B	Satoru	-0.694258405334225	1.00446463102028
aft	1	outgroup	food	0.00833333	1B	Satoru	M	0	1	0	-1.31088210579406	1B	Satoru	-0.462838936889485	1.00446463102028
aft	1	outgroup	food	0.00972222	1B	Satoru	M	0	0	1	-1.31088210579406	1B	Satoru	-0.231419468444743	1.00446463102028
aft	1	outgroup	food	0.0111111	1B	Satoru	M	0	0	1	-1.31088210579406	1B	Satoru	-0.0000000000000034685174998872	1.00446463102028
aft	1	outgroup	food	0.0125	1B	Satoru	M	0	0	1	-1.31088210579406	1B	Satoru	0.23141946844474	1.00446463102028
aft	1	outgroup	food	0.0138889	1B	Satoru	M	0	0	1	-1.31088210579406	1B	Satoru	0.462838936889484	1.00446463102028
aft	1	outgroup	food	0.0152778	1B	Satoru	M	0	0	1	-1.31088210579406	1B	Satoru	0.694258405334227	1.00446463102028
aft	1	outgroup	food	0.0166667	1B	Satoru	M	0	0	0	-1.31088210579406	1B	Satoru	0.92567787377897	1.00446463102028
aft	1	outgroup	food	0.0180556	1B	Satoru	M	0	0	1	-1.31088210579406	1B	Satoru	1.15709734222371	1.00446463102028
aft	1	outgroup	food	0.0194444	1B	Satoru	M	0	0	1	-1.31088210579406	1B	Satoru	1.38851681066846	1.00446463102028
aft	1	outgroup	food	0.0208333	1B	Satoru	M	0	0	1	-1.31088210579406	1B	Satoru	1.61993627911318	1.00446463102028
aft	1	outgroup	food	0.00138889	1B	Kanao	M	0	0	1	-1.31088210579406	1B	Kanao	-1.61993627911319	1.00446463102028
aft	1	outgroup	food	0.00277778	1B	Kanao	M	0	0	1	-1.31088210579406	1B	Kanao	-1.38851681066845	1.00446463102028
aft	1	outgroup	food	0.00416667	1B	Kanao	M	0	0	1	-1.31088210579406	1B	Kanao	-1.15709734222371	1.00446463102028
aft	1	outgroup	food	0.00555556	1B	Kanao	M	0	0	1	-1.31088210579406	1B	Kanao	-0.925677873778967	1.00446463102028
aft	1	outgroup	food	0.00694444	1B	Kanao	M	0	0	0	-1.31088210579406	1B	Kanao	-0.694258405334225	1.00446463102028
aft	1	outgroup	food	0.00833333	1B	Kanao	M	0	0	1	-1.31088210579406	1B	Kanao	-0.462838936889485	1.00446463102028
aft	1	outgroup	food	0.00972222	1B	Kanao	M	0	0	1	-1.31088210579406	1B	Kanao	-0.231419468444743	1.00446463102028
aft	1	outgroup	food	0.0111111	1B	Kanao	M	0	0	1	-1.31088210579406	1B	Kanao	-0.0000000000000034685174998872	1.00446463102028
aft	1	outgroup	food	0.0125	1B	Kanao	M	1	0	0	-1.31088210579406	1B	Kanao	0.23141946844474	1.00446463102028
aft	1	outgroup	food	0.0138889	1B	Kanao	M	1	0	0	-1.31088210579406	1B	Kanao	0.462838936889484	1.00446463102028
aft	1	outgroup	food	0.0152778	1B	Kanao	M	1	0	0	-1.31088210579406	1B	Kanao	0.694258405334227	1.00446463102028
aft	1	outgroup	food	0.0166667	1B	Kanao	M	0	0	0	-1.31088210579406	1B	Kanao	0.92567787377897	1.00446463102028
aft	1	outgroup	food	0.0180556	1B	Kanao	M	0	0	1	-1.31088210579406	1B	Kanao	1.15709734222371	1.00446463102028
aft	1	outgroup	food	0.0194444	1B	Kanao	M	0	0	1	-1.31088210579406	1B	Kanao	1.38851681066846	1.00446463102028
aft	1	outgroup	food	0.0208333	1B	Kanao	M	0	0	1	-1.31088210579406	1B	Kanao	1.61993627911318	1.00446463102028
aft	1	outgroup	food	0.00138889	1B	Norihei	M	0	0	0	-1.31088210579406	1B	Norihei	-1.61993627911319	1.00446463102028
aft	1	outgroup	food	0.00277778	1B	Norihei	M	0	0	0	-1.31088210579406	1B	Norihei	-1.38851681066845	1.00446463102028
aft	1	outgroup	food	0.00416667	1B	Norihei	M	0	0	0	-1.31088210579406	1B	Norihei	-1.15709734222371	1.00446463102028
aft	1	outgroup	food	0.00555556	1B	Norihei	M	0	0	0	-1.31088210579406	1B	Norihei	-0.925677873778967	1.00446463102028
aft	1	outgroup	food	0.00694444	1B	Norihei	M	0	0	0	-1.31088210579406	1B	Norihei	-0.694258405334225	1.00446463102028
aft	1	outgroup	food	0.00833333	1B	Norihei	M	0	0	0	-1.31088210579406	1B	Norihei	-0.462838936889485	1.00446463102028
aft	1	outgroup	food	0.00972222	1B	Norihei	M	0	0	1	-1.31088210579406	1B	Norihei	-0.231419468444743	1.00446463102028
aft	1	outgroup	food	0.0111111	1B	Norihei	M	0	0	1	-1.31088210579406	1B	Norihei	-0.0000000000000034685174998872	1.00446463102028
aft	1	outgroup	food	0.0125	1B	Norihei	M	1	0	0	-1.31088210579406	1B	Norihei	0.23141946844474	1.00446463102028
aft	1	outgroup	food	0.0138889	1B	Norihei	M	1	0	0	-1.31088210579406	1B	Norihei	0.462838936889484	1.00446463102028
aft	1	outgroup	food	0.0152778	1B	Norihei	M	1	0	0	-1.31088210579406	1B	Norihei	0.694258405334227	1.00446463102028
aft	1	outgroup	food	0.0166667	1B	Norihei	M	0	0	0	-1.31088210579406	1B	Norihei	0.92567787377897	1.00446463102028
aft	1	outgroup	food	0.0180556	1B	Norihei	M	0	0	0	-1.31088210579406	1B	Norihei	1.15709734222371	1.00446463102028
aft	1	outgroup	food	0.0194444	1B	Norihei	M	0	0	0	-1.31088210579406	1B	Norihei	1.38851681066846	1.00446463102028
aft	1	outgroup	food	0.0208333	1B	Norihei	M	0	0	0	-1.31088210579406	1B	Norihei	1.61993627911318	1.00446463102028
morn	1	control	food	0.00138889	1B	Gorou	M	0	0	0	-1.31088210579406	1B	Gorou	-1.61993627911319	-0.995249359176054
morn	1	control	food	0.00277778	1B	Gorou	M	0	0	0	-1.31088210579406	1B	Gorou	-1.38851681066845	-0.995249359176054
morn	1	control	food	0.00416667	1B	Gorou	M	0	0	0	-1.31088210579406	1B	Gorou	-1.15709734222371	-0.995249359176054
morn	1	control	food	0.00555556	1B	Gorou	M	0	0	1	-1.31088210579406	1B	Gorou	-0.925677873778967	-0.995249359176054
morn	1	control	food	0.00694444	1B	Gorou	M	0	0	0	-1.31088210579406	1B	Gorou	-0.694258405334225	-0.995249359176054
morn	1	control	food	0.00833333	1B	Gorou	M	0	0	0	-1.31088210579406	1B	Gorou	-0.462838936889485	-0.995249359176054
morn	1	control	food	0.00972222	1B	Gorou	M	0	0	0	-1.31088210579406	1B	Gorou	-0.231419468444743	-0.995249359176054
morn	1	control	food	0.0111111	1B	Gorou	M	0	0	0	-1.31088210579406	1B	Gorou	-0.0000000000000034685174998872	-0.995249359176054
morn	1	control	food	0.0125	1B	Gorou	M	0	0	1	-1.31088210579406	1B	Gorou	0.23141946844474	-0.995249359176054
morn	1	control	food	0.0138889	1B	Gorou	M	0	0	1	-1.31088210579406	1B	Gorou	0.462838936889484	-0.995249359176054
morn	1	control	food	0.0152778	1B	Gorou	M	0	0	0	-1.31088210579406	1B	Gorou	0.694258405334227	-0.995249359176054
morn	1	control	food	0.0166667	1B	Gorou	M	0	0	0	-1.31088210579406	1B	Gorou	0.92567787377897	-0.995249359176054
morn	1	control	food	0.0180556	1B	Gorou	M	0	0	1	-1.31088210579406	1B	Gorou	1.15709734222371	-0.995249359176054
morn	1	control	food	0.0194444	1B	Gorou	M	0	0	0	-1.31088210579406	1B	Gorou	1.38851681066846	-0.995249359176054
morn	1	control	food	0.0208333	1B	Gorou	M	0	0	1	-1.31088210579406	1B	Gorou	1.61993627911318	-0.995249359176054
morn	1	control	food	0.00138889	1B	Shoubou	M	0	0	0	-1.31088210579406	1B	Shoubou	-1.61993627911319	-0.995249359176054
morn	1	control	food	0.00277778	1B	Shoubou	M	0	0	0	-1.31088210579406	1B	Shoubou	-1.38851681066845	-0.995249359176054
morn	1	control	food	0.00416667	1B	Shoubou	M	0	0	0	-1.31088210579406	1B	Shoubou	-1.15709734222371	-0.995249359176054
morn	1	control	food	0.00555556	1B	Shoubou	M	0	0	0	-1.31088210579406	1B	Shoubou	-0.925677873778967	-0.995249359176054
morn	1	control	food	0.00694444	1B	Shoubou	M	0	0	0	-1.31088210579406	1B	Shoubou	-0.694258405334225	-0.995249359176054
morn	1	control	food	0.00833333	1B	Shoubou	M	0	0	1	-1.31088210579406	1B	Shoubou	-0.462838936889485	-0.995249359176054
morn	1	control	food	0.00972222	1B	Shoubou	M	0	0	1	-1.31088210579406	1B	Shoubou	-0.231419468444743	-0.995249359176054
morn	1	control	food	0.0111111	1B	Shoubou	M	0	0	0	-1.31088210579406	1B	Shoubou	-0.0000000000000034685174998872	-0.995249359176054
morn	1	control	food	0.0125	1B	Shoubou	M	0	0	1	-1.31088210579406	1B	Shoubou	0.23141946844474	-0.995249359176054
morn	1	control	food	0.0138889	1B	Shoubou	M	0	0	1	-1.31088210579406	1B	Shoubou	0.462838936889484	-0.995249359176054
morn	1	control	food	0.0152778	1B	Shoubou	M	0	0	0	-1.31088210579406	1B	Shoubou	0.694258405334227	-0.995249359176054
morn	1	control	food	0.0166667	1B	Shoubou	M	0	0	0	-1.31088210579406	1B	Shoubou	0.92567787377897	-0.995249359176054
morn	1	control	food	0.0180556	1B	Shoubou	M	0	0	1	-1.31088210579406	1B	Shoubou	1.15709734222371	-0.995249359176054
morn	1	control	food	0.0194444	1B	Shoubou	M	0	0	1	-1.31088210579406	1B	Shoubou	1.38851681066846	-0.995249359176054
morn	1	control	food	0.0208333	1B	Shoubou	M	0	0	0	-1.31088210579406	1B	Shoubou	1.61993627911318	-0.995249359176054
morn	1	control	food	0.00138889	1B	Satoru	M	0	0	0	-1.31088210579406	1B	Satoru	-1.61993627911319	-0.995249359176054
morn	1	control	food	0.00277778	1B	Satoru	M	0	0	0	-1.31088210579406	1B	Satoru	-1.38851681066845	-0.995249359176054
morn	1	control	food	0.00416667	1B	Satoru	M	0	0	0	-1.31088210579406	1B	Satoru	-1.15709734222371	-0.995249359176054
morn	1	control	food	0.00555556	1B	Satoru	M	0	0	0	-1.31088210579406	1B	Satoru	-0.925677873778967	-0.995249359176054
morn	1	control	food	0.00694444	1B	Satoru	M	0	0	1	-1.31088210579406	1B	Satoru	-0.694258405334225	-0.995249359176054
morn	1	control	food	0.00833333	1B	Satoru	M	0	0	1	-1.31088210579406	1B	Satoru	-0.462838936889485	-0.995249359176054
morn	1	control	food	0.00972222	1B	Satoru	M	0	0	1	-1.31088210579406	1B	Satoru	-0.231419468444743	-0.995249359176054
morn	1	control	food	0.0111111	1B	Satoru	M	0	0	1	-1.31088210579406	1B	Satoru	-0.0000000000000034685174998872	-0.995249359176054
morn	1	control	food	0.0125	1B	Satoru	M	0	0	0	-1.31088210579406	1B	Satoru	0.23141946844474	-0.995249359176054
morn	1	control	food	0.0138889	1B	Satoru	M	0	0	1	-1.31088210579406	1B	Satoru	0.462838936889484	-0.995249359176054
morn	1	control	food	0.0152778	1B	Satoru	M	0	0	1	-1.31088210579406	1B	Satoru	0.694258405334227	-0.995249359176054
morn	1	control	food	0.0166667	1B	Satoru	M	0	0	0	-1.31088210579406	1B	Satoru	0.92567787377897	-0.995249359176054
morn	1	control	food	0.0180556	1B	Satoru	M	0	0	1	-1.31088210579406	1B	Satoru	1.15709734222371	-0.995249359176054
morn	1	control	food	0.0194444	1B	Satoru	M	0	0	1	-1.31088210579406	1B	Satoru	1.38851681066846	-0.995249359176054
morn	1	control	food	0.0208333	1B	Satoru	M	0	0	1	-1.31088210579406	1B	Satoru	1.61993627911318	-0.995249359176054
morn	1	control	food	0.00138889	1B	Kanao	M	0	0	0	-1.31088210579406	1B	Kanao	-1.61993627911319	-0.995249359176054
morn	1	control	food	0.00277778	1B	Kanao	M	0	0	1	-1.31088210579406	1B	Kanao	-1.38851681066845	-0.995249359176054
morn	1	control	food	0.00416667	1B	Kanao	M	0	0	0	-1.31088210579406	1B	Kanao	-1.15709734222371	-0.995249359176054
morn	1	control	food	0.00555556	1B	Kanao	M	0	0	1	-1.31088210579406	1B	Kanao	-0.925677873778967	-0.995249359176054
morn	1	control	food	0.00694444	1B	Kanao	M	0	0	0	-1.31088210579406	1B	Kanao	-0.694258405334225	-0.995249359176054
morn	1	control	food	0.00833333	1B	Kanao	M	0	0	0	-1.31088210579406	1B	Kanao	-0.462838936889485	-0.995249359176054
morn	1	control	food	0.00972222	1B	Kanao	M	0	0	0	-1.31088210579406	1B	Kanao	-0.231419468444743	-0.995249359176054
morn	1	control	food	0.0111111	1B	Kanao	M	0	0	0	-1.31088210579406	1B	Kanao	-0.0000000000000034685174998872	-0.995249359176054
morn	1	control	food	0.0125	1B	Kanao	M	0	0	1	-1.31088210579406	1B	Kanao	0.23141946844474	-0.995249359176054
morn	1	control	food	0.0138889	1B	Kanao	M	0	0	0	-1.31088210579406	1B	Kanao	0.462838936889484	-0.995249359176054
morn	1	control	food	0.0152778	1B	Kanao	M	0	0	0	-1.31088210579406	1B	Kanao	0.694258405334227	-0.995249359176054
morn	1	control	food	0.0166667	1B	Kanao	M	0	0	0	-1.31088210579406	1B	Kanao	0.92567787377897	-0.995249359176054
morn	1	control	food	0.0180556	1B	Kanao	M	0	0	0	-1.31088210579406	1B	Kanao	1.15709734222371	-0.995249359176054
morn	1	control	food	0.0194444	1B	Kanao	M	0	0	1	-1.31088210579406	1B	Kanao	1.38851681066846	-0.995249359176054
morn	1	control	food	0.0208333	1B	Kanao	M	0	0	1	-1.31088210579406	1B	Kanao	1.61993627911318	-0.995249359176054
morn	1	control	food	0.00138889	1B	Norihei	M	0	0	0	-1.31088210579406	1B	Norihei	-1.61993627911319	-0.995249359176054
morn	1	control	food	0.00277778	1B	Norihei	M	0	0	0	-1.31088210579406	1B	Norihei	-1.38851681066845	-0.995249359176054
morn	1	control	food	0.00416667	1B	Norihei	M	0	0	0	-1.31088210579406	1B	Norihei	-1.15709734222371	-0.995249359176054
morn	1	control	food	0.00555556	1B	Norihei	M	0	0	1	-1.31088210579406	1B	Norihei	-0.925677873778967	-0.995249359176054
morn	1	control	food	0.00694444	1B	Norihei	M	0	0	1	-1.31088210579406	1B	Norihei	-0.694258405334225	-0.995249359176054
morn	1	control	food	0.00833333	1B	Norihei	M	0	0	0	-1.31088210579406	1B	Norihei	-0.462838936889485	-0.995249359176054
morn	1	control	food	0.00972222	1B	Norihei	M	0	0	0	-1.31088210579406	1B	Norihei	-0.231419468444743	-0.995249359176054
morn	1	control	food	0.0111111	1B	Norihei	M	0	0	1	-1.31088210579406	1B	Norihei	-0.0000000000000034685174998872	-0.995249359176054
morn	1	control	food	0.0125	1B	Norihei	M	0	0	1	-1.31088210579406	1B	Norihei	0.23141946844474	-0.995249359176054
morn	1	control	food	0.0138889	1B	Norihei	M	0	0	0	-1.31088210579406	1B	Norihei	0.462838936889484	-0.995249359176054
morn	1	control	food	0.0152778	1B	Norihei	M	0	0	0	-1.31088210579406	1B	Norihei	0.694258405334227	-0.995249359176054
morn	1	control	food	0.0166667	1B	Norihei	M	0	0	1	-1.31088210579406	1B	Norihei	0.92567787377897	-0.995249359176054
morn	1	control	food	0.0180556	1B	Norihei	M	0	1	0	-1.31088210579406	1B	Norihei	1.15709734222371	-0.995249359176054
morn	1	control	food	0.0194444	1B	Norihei	M	0	0	1	-1.31088210579406	1B	Norihei	1.38851681066846	-0.995249359176054
morn	1	control	food	0.0208333	1B	Norihei	M	0	0	0	-1.31088210579406	1B	Norihei	1.61993627911318	-0.995249359176054
morn	1	control	food	0.00138889	1A	Lennon	M	0	0	0	-1.31088210579406	1A	Lennon	-1.61993627911319	-0.995249359176054
morn	1	control	food	0.00277778	1A	Lennon	M	0	0	1	-1.31088210579406	1A	Lennon	-1.38851681066845	-0.995249359176054
morn	1	control	food	0.00416667	1A	Lennon	M	0	0	1	-1.31088210579406	1A	Lennon	-1.15709734222371	-0.995249359176054
morn	1	control	food	0.00555556	1A	Lennon	M	0	0	0	-1.31088210579406	1A	Lennon	-0.925677873778967	-0.995249359176054
morn	1	control	food	0.00694444	1A	Lennon	M	0	0	1	-1.31088210579406	1A	Lennon	-0.694258405334225	-0.995249359176054
morn	1	control	food	0.00833333	1A	Lennon	M	0	0	1	-1.31088210579406	1A	Lennon	-0.462838936889485	-0.995249359176054
morn	1	control	food	0.00972222	1A	Lennon	M	0	0	1	-1.31088210579406	1A	Lennon	-0.231419468444743	-0.995249359176054
morn	1	control	food	0.0111111	1A	Lennon	M	0	0	1	-1.31088210579406	1A	Lennon	-0.0000000000000034685174998872	-0.995249359176054
morn	1	control	food	0.0125	1A	Lennon	M	0	0	0	-1.31088210579406	1A	Lennon	0.23141946844474	-0.995249359176054
morn	1	control	food	0.0138889	1A	Lennon	M	0	0	0	-1.31088210579406	1A	Lennon	0.462838936889484	-0.995249359176054
morn	1	control	food	0.0152778	1A	Lennon	M	0	0	1	-1.31088210579406	1A	Lennon	0.694258405334227	-0.995249359176054
morn	1	control	food	0.0166667	1A	Lennon	M	0	0	1	-1.31088210579406	1A	Lennon	0.92567787377897	-0.995249359176054
morn	1	control	food	0.0180556	1A	Lennon	M	0	0	0	-1.31088210579406	1A	Lennon	1.15709734222371	-0.995249359176054
morn	1	control	food	0.0194444	1A	Lennon	M	0	0	1	-1.31088210579406	1A	Lennon	1.38851681066846	-0.995249359176054
morn	1	control	food	0.0208333	1A	Lennon	M	0	0	0	-1.31088210579406	1A	Lennon	1.61993627911318	-0.995249359176054
morn	1	control	food	0.00138889	1A	Naoya	M	0	0	0	-1.31088210579406	1A	Naoya	-1.61993627911319	-0.995249359176054
morn	1	control	food	0.00277778	1A	Naoya	M	0	0	0	-1.31088210579406	1A	Naoya	-1.38851681066845	-0.995249359176054
morn	1	control	food	0.00416667	1A	Naoya	M	0	0	0	-1.31088210579406	1A	Naoya	-1.15709734222371	-0.995249359176054
morn	1	control	food	0.00555556	1A	Naoya	M	0	0	0	-1.31088210579406	1A	Naoya	-0.925677873778967	-0.995249359176054
morn	1	control	food	0.00694444	1A	Naoya	M	0	0	0	-1.31088210579406	1A	Naoya	-0.694258405334225	-0.995249359176054
morn	1	control	food	0.00833333	1A	Naoya	M	0	0	0	-1.31088210579406	1A	Naoya	-0.462838936889485	-0.995249359176054
morn	1	control	food	0.00972222	1A	Naoya	M	0	0	0	-1.31088210579406	1A	Naoya	-0.231419468444743	-0.995249359176054
morn	1	control	food	0.0111111	1A	Naoya	M	0	0	0	-1.31088210579406	1A	Naoya	-0.0000000000000034685174998872	-0.995249359176054
morn	1	control	food	0.0125	1A	Naoya	M	0	0	0	-1.31088210579406	1A	Naoya	0.23141946844474	-0.995249359176054
morn	1	control	food	0.0138889	1A	Naoya	M	0	0	0	-1.31088210579406	1A	Naoya	0.462838936889484	-0.995249359176054
morn	1	control	food	0.0152778	1A	Naoya	M	0	0	1	-1.31088210579406	1A	Naoya	0.694258405334227	-0.995249359176054
morn	1	control	food	0.0166667	1A	Naoya	M	0	0	1	-1.31088210579406	1A	Naoya	0.92567787377897	-0.995249359176054
morn	1	control	food	0.0180556	1A	Naoya	M	1	0	0	-1.31088210579406	1A	Naoya	1.15709734222371	-0.995249359176054
morn	1	control	food	0.0194444	1A	Naoya	M	0	0	0	-1.31088210579406	1A	Naoya	1.38851681066846	-0.995249359176054
morn	1	control	food	0.0208333	1A	Naoya	M	0	0	0	-1.31088210579406	1A	Naoya	1.61993627911318	-0.995249359176054
morn	1	control	food	0.00138889	1A	Norio	M	0	0	0	-1.31088210579406	1A	Norio	-1.61993627911319	-0.995249359176054
morn	1	control	food	0.00277778	1A	Norio	M	0	0	0	-1.31088210579406	1A	Norio	-1.38851681066845	-0.995249359176054
morn	1	control	food	0.00416667	1A	Norio	M	0	0	0	-1.31088210579406	1A	Norio	-1.15709734222371	-0.995249359176054
morn	1	control	food	0.00555556	1A	Norio	M	0	0	0	-1.31088210579406	1A	Norio	-0.925677873778967	-0.995249359176054
morn	1	control	food	0.00694444	1A	Norio	M	0	0	0	-1.31088210579406	1A	Norio	-0.694258405334225	-0.995249359176054
morn	1	control	food	0.00833333	1A	Norio	M	0	0	0	-1.31088210579406	1A	Norio	-0.462838936889485	-0.995249359176054
morn	1	control	food	0.00972222	1A	Norio	M	0	0	0	-1.31088210579406	1A	Norio	-0.231419468444743	-0.995249359176054
morn	1	control	food	0.0111111	1A	Norio	M	0	0	0	-1.31088210579406	1A	Norio	-0.0000000000000034685174998872	-0.995249359176054
morn	1	control	food	0.0125	1A	Norio	M	0	0	0	-1.31088210579406	1A	Norio	0.23141946844474	-0.995249359176054
morn	1	control	food	0.0138889	1A	Norio	M	0	0	0	-1.31088210579406	1A	Norio	0.462838936889484	-0.995249359176054
morn	1	control	food	0.0152778	1A	Norio	M	0	0	0	-1.31088210579406	1A	Norio	0.694258405334227	-0.995249359176054
morn	1	control	food	0.0166667	1A	Norio	M	0	0	0	-1.31088210579406	1A	Norio	0.92567787377897	-0.995249359176054
morn	1	control	food	0.0180556	1A	Norio	M	0	0	1	-1.31088210579406	1A	Norio	1.15709734222371	-0.995249359176054
morn	1	control	food	0.0194444	1A	Norio	M	0	0	0	-1.31088210579406	1A	Norio	1.38851681066846	-0.995249359176054
morn	1	control	food	0.0208333	1A	Norio	M	0	0	0	-1.31088210579406	1A	Norio	1.61993627911318	-0.995249359176054
morn	1	control	food	0.00138889	1A	Minato	M	0	0	0	-1.31088210579406	1A	Minato	-1.61993627911319	-0.995249359176054
morn	1	control	food	0.00277778	1A	Minato	M	0	0	0	-1.31088210579406	1A	Minato	-1.38851681066845	-0.995249359176054
morn	1	control	food	0.00416667	1A	Minato	M	0	0	0	-1.31088210579406	1A	Minato	-1.15709734222371	-0.995249359176054
morn	1	control	food	0.00555556	1A	Minato	M	0	0	0	-1.31088210579406	1A	Minato	-0.925677873778967	-0.995249359176054
morn	1	control	food	0.00694444	1A	Minato	M	0	0	1	-1.31088210579406	1A	Minato	-0.694258405334225	-0.995249359176054
morn	1	control	food	0.00833333	1A	Minato	M	0	0	0	-1.31088210579406	1A	Minato	-0.462838936889485	-0.995249359176054
morn	1	control	food	0.00972222	1A	Minato	M	0	0	0	-1.31088210579406	1A	Minato	-0.231419468444743	-0.995249359176054
morn	1	control	food	0.0111111	1A	Minato	M	0	0	1	-1.31088210579406	1A	Minato	-0.0000000000000034685174998872	-0.995249359176054
morn	1	control	food	0.0125	1A	Minato	M	0	0	0	-1.31088210579406	1A	Minato	0.23141946844474	-0.995249359176054
morn	1	control	food	0.0138889	1A	Minato	M	0	0	0	-1.31088210579406	1A	Minato	0.462838936889484	-0.995249359176054
morn	1	control	food	0.0152778	1A	Minato	M	0	0	0	-1.31088210579406	1A	Minato	0.694258405334227	-0.995249359176054
morn	1	control	food	0.0166667	1A	Minato	M	0	0	1	-1.31088210579406	1A	Minato	0.92567787377897	-0.995249359176054
morn	1	control	food	0.0180556	1A	Minato	M	1	0	0	-1.31088210579406	1A	Minato	1.15709734222371	-0.995249359176054
morn	1	control	food	0.0194444	1A	Minato	M	0	1	0	-1.31088210579406	1A	Minato	1.38851681066846	-0.995249359176054
morn	1	control	food	0.0208333	1A	Minato	M	0	0	0	-1.31088210579406	1A	Minato	1.61993627911318	-0.995249359176054
morn	1	control	food	0.00138889	1A	Takabo	M	0	0	0	-1.31088210579406	1A	Takabo	-1.61993627911319	-0.995249359176054
morn	1	control	food	0.00277778	1A	Takabo	M	0	0	1	-1.31088210579406	1A	Takabo	-1.38851681066845	-0.995249359176054
morn	1	control	food	0.00416667	1A	Takabo	M	0	0	1	-1.31088210579406	1A	Takabo	-1.15709734222371	-0.995249359176054
morn	1	control	food	0.00555556	1A	Takabo	M	0	0	0	-1.31088210579406	1A	Takabo	-0.925677873778967	-0.995249359176054
morn	1	control	food	0.00694444	1A	Takabo	M	0	0	0	-1.31088210579406	1A	Takabo	-0.694258405334225	-0.995249359176054
morn	1	control	food	0.00833333	1A	Takabo	M	0	0	0	-1.31088210579406	1A	Takabo	-0.462838936889485	-0.995249359176054
morn	1	control	food	0.00972222	1A	Takabo	M	0	0	1	-1.31088210579406	1A	Takabo	-0.231419468444743	-0.995249359176054
morn	1	control	food	0.0111111	1A	Takabo	M	0	0	1	-1.31088210579406	1A	Takabo	-0.0000000000000034685174998872	-0.995249359176054
morn	1	control	food	0.0125	1A	Takabo	M	0	0	0	-1.31088210579406	1A	Takabo	0.23141946844474	-0.995249359176054
morn	1	control	food	0.0138889	1A	Takabo	M	0	0	0	-1.31088210579406	1A	Takabo	0.462838936889484	-0.995249359176054
morn	1	control	food	0.0152778	1A	Takabo	M	0	0	1	-1.31088210579406	1A	Takabo	0.694258405334227	-0.995249359176054
morn	1	control	food	0.0166667	1A	Takabo	M	0	0	1	-1.31088210579406	1A	Takabo	0.92567787377897	-0.995249359176054
morn	1	control	food	0.0180556	1A	Takabo	M	0	0	1	-1.31088210579406	1A	Takabo	1.15709734222371	-0.995249359176054
morn	1	control	food	0.0194444	1A	Takabo	M	0	0	0	-1.31088210579406	1A	Takabo	1.38851681066846	-0.995249359176054
morn	1	control	food	0.0208333	1A	Takabo	M	0	0	0	-1.31088210579406	1A	Takabo	1.61993627911318	-0.995249359176054
aft	1	outgroup	food	0.00138889	1A	Lennon	M	0	0	1	-1.31088210579406	1A	Lennon	-1.61993627911319	1.00446463102028
aft	1	outgroup	food	0.00277778	1A	Lennon	M	0	0	1	-1.31088210579406	1A	Lennon	-1.38851681066845	1.00446463102028
aft	1	outgroup	food	0.00416667	1A	Lennon	M	0	0	1	-1.31088210579406	1A	Lennon	-1.15709734222371	1.00446463102028
aft	1	outgroup	food	0.00555556	1A	Lennon	M	0	0	1	-1.31088210579406	1A	Lennon	-0.925677873778967	1.00446463102028
aft	1	outgroup	food	0.00694444	1A	Lennon	M	0	0	1	-1.31088210579406	1A	Lennon	-0.694258405334225	1.00446463102028
aft	1	outgroup	food	0.00833333	1A	Lennon	M	0	0	1	-1.31088210579406	1A	Lennon	-0.462838936889485	1.00446463102028
aft	1	outgroup	food	0.00972222	1A	Lennon	M	0	0	1	-1.31088210579406	1A	Lennon	-0.231419468444743	1.00446463102028
aft	1	outgroup	food	0.0111111	1A	Lennon	M	0	0	1	-1.31088210579406	1A	Lennon	-0.0000000000000034685174998872	1.00446463102028
aft	1	outgroup	food	0.0125	1A	Lennon	M	0	0	1	-1.31088210579406	1A	Lennon	0.23141946844474	1.00446463102028
aft	1	outgroup	food	0.0138889	1A	Lennon	M	0	0	1	-1.31088210579406	1A	Lennon	0.462838936889484	1.00446463102028
aft	1	outgroup	food	0.0152778	1A	Lennon	M	0	0	1	-1.31088210579406	1A	Lennon	0.694258405334227	1.00446463102028
aft	1	outgroup	food	0.0166667	1A	Lennon	M	0	0	1	-1.31088210579406	1A	Lennon	0.92567787377897	1.00446463102028
aft	1	outgroup	food	0.0180556	1A	Lennon	M	0	0	1	-1.31088210579406	1A	Lennon	1.15709734222371	1.00446463102028
aft	1	outgroup	food	0.0194444	1A	Lennon	M	0	0	1	-1.31088210579406	1A	Lennon	1.38851681066846	1.00446463102028
aft	1	outgroup	food	0.0208333	1A	Lennon	M	0	0	1	-1.31088210579406	1A	Lennon	1.61993627911318	1.00446463102028
aft	1	outgroup	food	0.00138889	1A	Naoya	M	0	0	0	-1.31088210579406	1A	Naoya	-1.61993627911319	1.00446463102028
aft	1	outgroup	food	0.00277778	1A	Naoya	M	0	0	1	-1.31088210579406	1A	Naoya	-1.38851681066845	1.00446463102028
aft	1	outgroup	food	0.00416667	1A	Naoya	M	0	0	1	-1.31088210579406	1A	Naoya	-1.15709734222371	1.00446463102028
aft	1	outgroup	food	0.00555556	1A	Naoya	M	0	0	0	-1.31088210579406	1A	Naoya	-0.925677873778967	1.00446463102028
aft	1	outgroup	food	0.00694444	1A	Naoya	M	0	0	1	-1.31088210579406	1A	Naoya	-0.694258405334225	1.00446463102028
aft	1	outgroup	food	0.00833333	1A	Naoya	M	0	0	1	-1.31088210579406	1A	Naoya	-0.462838936889485	1.00446463102028
aft	1	outgroup	food	0.00972222	1A	Naoya	M	0	1	0	-1.31088210579406	1A	Naoya	-0.231419468444743	1.00446463102028
aft	1	outgroup	food	0.0111111	1A	Naoya	M	0	0	1	-1.31088210579406	1A	Naoya	-0.0000000000000034685174998872	1.00446463102028
aft	1	outgroup	food	0.0125	1A	Naoya	M	0	0	1	-1.31088210579406	1A	Naoya	0.23141946844474	1.00446463102028
aft	1	outgroup	food	0.0138889	1A	Naoya	M	0	0	1	-1.31088210579406	1A	Naoya	0.462838936889484	1.00446463102028
aft	1	outgroup	food	0.0152778	1A	Naoya	M	0	0	1	-1.31088210579406	1A	Naoya	0.694258405334227	1.00446463102028
aft	1	outgroup	food	0.0166667	1A	Naoya	M	0	0	0	-1.31088210579406	1A	Naoya	0.92567787377897	1.00446463102028
aft	1	outgroup	food	0.0180556	1A	Naoya	M	0	0	0	-1.31088210579406	1A	Naoya	1.15709734222371	1.00446463102028
aft	1	outgroup	food	0.0194444	1A	Naoya	M	0	0	1	-1.31088210579406	1A	Naoya	1.38851681066846	1.00446463102028
aft	1	outgroup	food	0.0208333	1A	Naoya	M	0	0	1	-1.31088210579406	1A	Naoya	1.61993627911318	1.00446463102028
aft	1	outgroup	food	0.00138889	1A	Norio	M	0	0	0	-1.31088210579406	1A	Norio	-1.61993627911319	1.00446463102028
aft	1	outgroup	food	0.00277778	1A	Norio	M	0	0	0	-1.31088210579406	1A	Norio	-1.38851681066845	1.00446463102028
aft	1	outgroup	food	0.00416667	1A	Norio	M	0	0	0	-1.31088210579406	1A	Norio	-1.15709734222371	1.00446463102028
aft	1	outgroup	food	0.00555556	1A	Norio	M	0	0	0	-1.31088210579406	1A	Norio	-0.925677873778967	1.00446463102028
aft	1	outgroup	food	0.00694444	1A	Norio	M	0	0	0	-1.31088210579406	1A	Norio	-0.694258405334225	1.00446463102028
aft	1	outgroup	food	0.00833333	1A	Norio	M	0	0	0	-1.31088210579406	1A	Norio	-0.462838936889485	1.00446463102028
aft	1	outgroup	food	0.00972222	1A	Norio	M	0	0	0	-1.31088210579406	1A	Norio	-0.231419468444743	1.00446463102028
aft	1	outgroup	food	0.0111111	1A	Norio	M	0	0	1	-1.31088210579406	1A	Norio	-0.0000000000000034685174998872	1.00446463102028
aft	1	outgroup	food	0.0125	1A	Norio	M	0	0	1	-1.31088210579406	1A	Norio	0.23141946844474	1.00446463102028
aft	1	outgroup	food	0.0138889	1A	Norio	M	0	0	1	-1.31088210579406	1A	Norio	0.462838936889484	1.00446463102028
aft	1	outgroup	food	0.0152778	1A	Norio	M	0	0	1	-1.31088210579406	1A	Norio	0.694258405334227	1.00446463102028
aft	1	outgroup	food	0.0166667	1A	Norio	M	0	0	0	-1.31088210579406	1A	Norio	0.92567787377897	1.00446463102028
aft	1	outgroup	food	0.0180556	1A	Norio	M	0	0	0	-1.31088210579406	1A	Norio	1.15709734222371	1.00446463102028
aft	1	outgroup	food	0.0194444	1A	Norio	M	0	0	0	-1.31088210579406	1A	Norio	1.38851681066846	1.00446463102028
aft	1	outgroup	food	0.0208333	1A	Norio	M	0	0	1	-1.31088210579406	1A	Norio	1.61993627911318	1.00446463102028
aft	1	outgroup	food	0.00138889	1A	Minato	M	0	0	1	-1.31088210579406	1A	Minato	-1.61993627911319	1.00446463102028
aft	1	outgroup	food	0.00277778	1A	Minato	M	0	0	0	-1.31088210579406	1A	Minato	-1.38851681066845	1.00446463102028
aft	1	outgroup	food	0.00416667	1A	Minato	M	0	0	1	-1.31088210579406	1A	Minato	-1.15709734222371	1.00446463102028
aft	1	outgroup	food	0.00555556	1A	Minato	M	0	0	0	-1.31088210579406	1A	Minato	-0.925677873778967	1.00446463102028
aft	1	outgroup	food	0.00694444	1A	Minato	M	0	0	1	-1.31088210579406	1A	Minato	-0.694258405334225	1.00446463102028
aft	1	outgroup	food	0.00833333	1A	Minato	M	0	0	1	-1.31088210579406	1A	Minato	-0.462838936889485	1.00446463102028
aft	1	outgroup	food	0.00972222	1A	Minato	M	0	0	1	-1.31088210579406	1A	Minato	-0.231419468444743	1.00446463102028
aft	1	outgroup	food	0.0111111	1A	Minato	M	0	0	1	-1.31088210579406	1A	Minato	-0.0000000000000034685174998872	1.00446463102028
aft	1	outgroup	food	0.0125	1A	Minato	M	0	0	1	-1.31088210579406	1A	Minato	0.23141946844474	1.00446463102028
aft	1	outgroup	food	0.0138889	1A	Minato	M	0	0	1	-1.31088210579406	1A	Minato	0.462838936889484	1.00446463102028
aft	1	outgroup	food	0.0152778	1A	Minato	M	0	0	1	-1.31088210579406	1A	Minato	0.694258405334227	1.00446463102028
aft	1	outgroup	food	0.0166667	1A	Minato	M	0	0	0	-1.31088210579406	1A	Minato	0.92567787377897	1.00446463102028
aft	1	outgroup	food	0.0180556	1A	Minato	M	0	0	0	-1.31088210579406	1A	Minato	1.15709734222371	1.00446463102028
aft	1	outgroup	food	0.0194444	1A	Minato	M	0	0	0	-1.31088210579406	1A	Minato	1.38851681066846	1.00446463102028
aft	1	outgroup	food	0.0208333	1A	Minato	M	0	0	1	-1.31088210579406	1A	Minato	1.61993627911318	1.00446463102028
aft	1	outgroup	food	0.00138889	1A	Takabo	M	0	0	0	-1.31088210579406	1A	Takabo	-1.61993627911319	1.00446463102028
aft	1	outgroup	food	0.00277778	1A	Takabo	M	0	0	0	-1.31088210579406	1A	Takabo	-1.38851681066845	1.00446463102028
aft	1	outgroup	food	0.00416667	1A	Takabo	M	0	0	0	-1.31088210579406	1A	Takabo	-1.15709734222371	1.00446463102028
aft	1	outgroup	food	0.00555556	1A	Takabo	M	0	0	0	-1.31088210579406	1A	Takabo	-0.925677873778967	1.00446463102028
aft	1	outgroup	food	0.00694444	1A	Takabo	M	0	0	1	-1.31088210579406	1A	Takabo	-0.694258405334225	1.00446463102028
aft	1	outgroup	food	0.00833333	1A	Takabo	M	0	0	1	-1.31088210579406	1A	Takabo	-0.462838936889485	1.00446463102028
aft	1	outgroup	food	0.00972222	1A	Takabo	M	0	0	1	-1.31088210579406	1A	Takabo	-0.231419468444743	1.00446463102028
aft	1	outgroup	food	0.0111111	1A	Takabo	M	0	0	1	-1.31088210579406	1A	Takabo	-0.0000000000000034685174998872	1.00446463102028
aft	1	outgroup	food	0.0125	1A	Takabo	M	0	0	1	-1.31088210579406	1A	Takabo	0.23141946844474	1.00446463102028
aft	1	outgroup	food	0.0138889	1A	Takabo	M	0	0	1	-1.31088210579406	1A	Takabo	0.462838936889484	1.00446463102028
aft	1	outgroup	food	0.0152778	1A	Takabo	M	0	0	1	-1.31088210579406	1A	Takabo	0.694258405334227	1.00446463102028
aft	1	outgroup	food	0.0166667	1A	Takabo	M	0	0	0	-1.31088210579406	1A	Takabo	0.92567787377897	1.00446463102028
aft	1	outgroup	food	0.0180556	1A	Takabo	M	0	0	0	-1.31088210579406	1A	Takabo	1.15709734222371	1.00446463102028
aft	1	outgroup	food	0.0194444	1A	Takabo	M	0	0	0	-1.31088210579406	1A	Takabo	1.38851681066846	1.00446463102028
aft	1	outgroup	food	0.0208333	1A	Takabo	M	0	0	1	-1.31088210579406	1A	Takabo	1.61993627911318	1.00446463102028
morn	1	control	food	0.00138889	1C	Toon	M	0	0	0	-1.31088210579406	1C	Toon	-1.61993627911319	-0.995249359176054
morn	1	control	food	0.00277778	1C	Toon	M	0	0	0	-1.31088210579406	1C	Toon	-1.38851681066845	-0.995249359176054
morn	1	control	food	0.00416667	1C	Toon	M	0	0	0	-1.31088210579406	1C	Toon	-1.15709734222371	-0.995249359176054
morn	1	control	food	0.00555556	1C	Toon	M	0	0	0	-1.31088210579406	1C	Toon	-0.925677873778967	-0.995249359176054
morn	1	control	food	0.00694444	1C	Toon	M	0	0	0	-1.31088210579406	1C	Toon	-0.694258405334225	-0.995249359176054
morn	1	control	food	0.00833333	1C	Toon	M	0	0	0	-1.31088210579406	1C	Toon	-0.462838936889485	-0.995249359176054
morn	1	control	food	0.00972222	1C	Toon	M	0	0	0	-1.31088210579406	1C	Toon	-0.231419468444743	-0.995249359176054
morn	1	control	food	0.0111111	1C	Toon	M	0	0	1	-1.31088210579406	1C	Toon	-0.0000000000000034685174998872	-0.995249359176054
morn	1	control	food	0.0125	1C	Toon	M	0	0	1	-1.31088210579406	1C	Toon	0.23141946844474	-0.995249359176054
morn	1	control	food	0.0138889	1C	Toon	M	0	0	0	-1.31088210579406	1C	Toon	0.462838936889484	-0.995249359176054
morn	1	control	food	0.0152778	1C	Toon	M	0	0	1	-1.31088210579406	1C	Toon	0.694258405334227	-0.995249359176054
morn	1	control	food	0.0166667	1C	Toon	M	0	0	1	-1.31088210579406	1C	Toon	0.92567787377897	-0.995249359176054
morn	1	control	food	0.0180556	1C	Toon	M	0	0	0	-1.31088210579406	1C	Toon	1.15709734222371	-0.995249359176054
morn	1	control	food	0.0194444	1C	Toon	M	0	0	1	-1.31088210579406	1C	Toon	1.38851681066846	-0.995249359176054
morn	1	control	food	0.0208333	1C	Toon	M	0	0	1	-1.31088210579406	1C	Toon	1.61993627911318	-0.995249359176054
morn	1	control	food	0.00138889	1C	Mizuo	M	0	0	0	-1.31088210579406	1C	Mizuo	-1.61993627911319	-0.995249359176054
morn	1	control	food	0.00277778	1C	Mizuo	M	0	0	1	-1.31088210579406	1C	Mizuo	-1.38851681066845	-0.995249359176054
morn	1	control	food	0.00416667	1C	Mizuo	M	0	0	1	-1.31088210579406	1C	Mizuo	-1.15709734222371	-0.995249359176054
morn	1	control	food	0.00555556	1C	Mizuo	M	0	0	0	-1.31088210579406	1C	Mizuo	-0.925677873778967	-0.995249359176054
morn	1	control	food	0.00694444	1C	Mizuo	M	0	0	0	-1.31088210579406	1C	Mizuo	-0.694258405334225	-0.995249359176054
morn	1	control	food	0.00833333	1C	Mizuo	M	0	0	0	-1.31088210579406	1C	Mizuo	-0.462838936889485	-0.995249359176054
morn	1	control	food	0.00972222	1C	Mizuo	M	0	0	0	-1.31088210579406	1C	Mizuo	-0.231419468444743	-0.995249359176054
morn	1	control	food	0.0111111	1C	Mizuo	M	0	0	0	-1.31088210579406	1C	Mizuo	-0.0000000000000034685174998872	-0.995249359176054
morn	1	control	food	0.0125	1C	Mizuo	M	0	0	0	-1.31088210579406	1C	Mizuo	0.23141946844474	-0.995249359176054
morn	1	control	food	0.0138889	1C	Mizuo	M	0	0	0	-1.31088210579406	1C	Mizuo	0.462838936889484	-0.995249359176054
morn	1	control	food	0.0152778	1C	Mizuo	M	0	0	0	-1.31088210579406	1C	Mizuo	0.694258405334227	-0.995249359176054
morn	1	control	food	0.0166667	1C	Mizuo	M	1	0	0	-1.31088210579406	1C	Mizuo	0.92567787377897	-0.995249359176054
morn	1	control	food	0.0180556	1C	Mizuo	M	0	0	1	-1.31088210579406	1C	Mizuo	1.15709734222371	-0.995249359176054
morn	1	control	food	0.0194444	1C	Mizuo	M	0	0	1	-1.31088210579406	1C	Mizuo	1.38851681066846	-0.995249359176054
morn	1	control	food	0.0208333	1C	Mizuo	M	0	0	1	-1.31088210579406	1C	Mizuo	1.61993627911318	-0.995249359176054
morn	1	control	food	0.00138889	1C	Musashi	M	0	0	0	-1.31088210579406	1C	Musashi	-1.61993627911319	-0.995249359176054
morn	1	control	food	0.00277778	1C	Musashi	M	0	0	0	-1.31088210579406	1C	Musashi	-1.38851681066845	-0.995249359176054
morn	1	control	food	0.00416667	1C	Musashi	M	0	0	0	-1.31088210579406	1C	Musashi	-1.15709734222371	-0.995249359176054
morn	1	control	food	0.00555556	1C	Musashi	M	0	0	0	-1.31088210579406	1C	Musashi	-0.925677873778967	-0.995249359176054
morn	1	control	food	0.00694444	1C	Musashi	M	0	0	0	-1.31088210579406	1C	Musashi	-0.694258405334225	-0.995249359176054
morn	1	control	food	0.00833333	1C	Musashi	M	0	0	0	-1.31088210579406	1C	Musashi	-0.462838936889485	-0.995249359176054
morn	1	control	food	0.00972222	1C	Musashi	M	0	0	0	-1.31088210579406	1C	Musashi	-0.231419468444743	-0.995249359176054
morn	1	control	food	0.0111111	1C	Musashi	M	0	0	0	-1.31088210579406	1C	Musashi	-0.0000000000000034685174998872	-0.995249359176054
morn	1	control	food	0.0125	1C	Musashi	M	0	0	1	-1.31088210579406	1C	Musashi	0.23141946844474	-0.995249359176054
morn	1	control	food	0.0138889	1C	Musashi	M	0	0	1	-1.31088210579406	1C	Musashi	0.462838936889484	-0.995249359176054
morn	1	control	food	0.0152778	1C	Musashi	M	0	0	1	-1.31088210579406	1C	Musashi	0.694258405334227	-0.995249359176054
morn	1	control	food	0.0166667	1C	Musashi	M	0	0	1	-1.31088210579406	1C	Musashi	0.92567787377897	-0.995249359176054
morn	1	control	food	0.0180556	1C	Musashi	M	0	0	1	-1.31088210579406	1C	Musashi	1.15709734222371	-0.995249359176054
morn	1	control	food	0.0194444	1C	Musashi	M	0	0	1	-1.31088210579406	1C	Musashi	1.38851681066846	-0.995249359176054
morn	1	control	food	0.0208333	1C	Musashi	M	0	0	0	-1.31088210579406	1C	Musashi	1.61993627911318	-0.995249359176054
morn	1	control	food	0.00138889	1C	Shirou	M	0	0	0	-1.31088210579406	1C	Shirou	-1.61993627911319	-0.995249359176054
morn	1	control	food	0.00277778	1C	Shirou	M	0	0	0	-1.31088210579406	1C	Shirou	-1.38851681066845	-0.995249359176054
morn	1	control	food	0.00416667	1C	Shirou	M	0	0	0	-1.31088210579406	1C	Shirou	-1.15709734222371	-0.995249359176054
morn	1	control	food	0.00555556	1C	Shirou	M	0	0	0	-1.31088210579406	1C	Shirou	-0.925677873778967	-0.995249359176054
morn	1	control	food	0.00694444	1C	Shirou	M	0	0	0	-1.31088210579406	1C	Shirou	-0.694258405334225	-0.995249359176054
morn	1	control	food	0.00833333	1C	Shirou	M	0	0	0	-1.31088210579406	1C	Shirou	-0.462838936889485	-0.995249359176054
morn	1	control	food	0.00972222	1C	Shirou	M	0	0	0	-1.31088210579406	1C	Shirou	-0.231419468444743	-0.995249359176054
morn	1	control	food	0.0111111	1C	Shirou	M	0	0	0	-1.31088210579406	1C	Shirou	-0.0000000000000034685174998872	-0.995249359176054
morn	1	control	food	0.0125	1C	Shirou	M	0	0	1	-1.31088210579406	1C	Shirou	0.23141946844474	-0.995249359176054
morn	1	control	food	0.0138889	1C	Shirou	M	0	0	0	-1.31088210579406	1C	Shirou	0.462838936889484	-0.995249359176054
morn	1	control	food	0.0152778	1C	Shirou	M	0	0	1	-1.31088210579406	1C	Shirou	0.694258405334227	-0.995249359176054
morn	1	control	food	0.0166667	1C	Shirou	M	1	0	0	-1.31088210579406	1C	Shirou	0.92567787377897	-0.995249359176054
morn	1	control	food	0.0180556	1C	Shirou	M	0	0	1	-1.31088210579406	1C	Shirou	1.15709734222371	-0.995249359176054
morn	1	control	food	0.0194444	1C	Shirou	M	0	0	1	-1.31088210579406	1C	Shirou	1.38851681066846	-0.995249359176054
morn	1	control	food	0.0208333	1C	Shirou	M	0	0	1	-1.31088210579406	1C	Shirou	1.61993627911318	-0.995249359176054
morn	1	control	food	0.00138889	1C	George	M	0	0	0	-1.31088210579406	1C	George	-1.61993627911319	-0.995249359176054
morn	1	control	food	0.00277778	1C	George	M	0	0	0	-1.31088210579406	1C	George	-1.38851681066845	-0.995249359176054
morn	1	control	food	0.00416667	1C	George	M	0	0	0	-1.31088210579406	1C	George	-1.15709734222371	-0.995249359176054
morn	1	control	food	0.00555556	1C	George	M	0	0	0	-1.31088210579406	1C	George	-0.925677873778967	-0.995249359176054
morn	1	control	food	0.00694444	1C	George	M	0	0	0	-1.31088210579406	1C	George	-0.694258405334225	-0.995249359176054
morn	1	control	food	0.00833333	1C	George	M	0	0	0	-1.31088210579406	1C	George	-0.462838936889485	-0.995249359176054
morn	1	control	food	0.00972222	1C	George	M	0	0	0	-1.31088210579406	1C	George	-0.231419468444743	-0.995249359176054
morn	1	control	food	0.0111111	1C	George	M	0	0	0	-1.31088210579406	1C	George	-0.0000000000000034685174998872	-0.995249359176054
morn	1	control	food	0.0125	1C	George	M	0	0	1	-1.31088210579406	1C	George	0.23141946844474	-0.995249359176054
morn	1	control	food	0.0138889	1C	George	M	0	0	0	-1.31088210579406	1C	George	0.462838936889484	-0.995249359176054
morn	1	control	food	0.0152778	1C	George	M	0	0	1	-1.31088210579406	1C	George	0.694258405334227	-0.995249359176054
morn	1	control	food	0.0166667	1C	George	M	0	0	1	-1.31088210579406	1C	George	0.92567787377897	-0.995249359176054
morn	1	control	food	0.0180556	1C	George	M	0	0	1	-1.31088210579406	1C	George	1.15709734222371	-0.995249359176054
morn	1	control	food	0.0194444	1C	George	M	0	0	1	-1.31088210579406	1C	George	1.38851681066846	-0.995249359176054
morn	1	control	food	0.0208333	1C	George	M	0	0	1	-1.31088210579406	1C	George	1.61993627911318	-0.995249359176054
aft	1	outgroup	food	0.00138889	1C	Toon	M	0	0	0	-1.31088210579406	1C	Toon	-1.61993627911319	1.00446463102028
aft	1	outgroup	food	0.00277778	1C	Toon	M	0	0	0	-1.31088210579406	1C	Toon	-1.38851681066845	1.00446463102028
aft	1	outgroup	food	0.00416667	1C	Toon	M	0	0	0	-1.31088210579406	1C	Toon	-1.15709734222371	1.00446463102028
aft	1	outgroup	food	0.00555556	1C	Toon	M	0	0	0	-1.31088210579406	1C	Toon	-0.925677873778967	1.00446463102028
aft	1	outgroup	food	0.00694444	1C	Toon	M	0	0	0	-1.31088210579406	1C	Toon	-0.694258405334225	1.00446463102028
aft	1	outgroup	food	0.00833333	1C	Toon	M	0	0	0	-1.31088210579406	1C	Toon	-0.462838936889485	1.00446463102028
aft	1	outgroup	food	0.00972222	1C	Toon	M	0	0	1	-1.31088210579406	1C	Toon	-0.231419468444743	1.00446463102028
aft	1	outgroup	food	0.0111111	1C	Toon	M	0	0	1	-1.31088210579406	1C	Toon	-0.0000000000000034685174998872	1.00446463102028
aft	1	outgroup	food	0.0125	1C	Toon	M	0	0	1	-1.31088210579406	1C	Toon	0.23141946844474	1.00446463102028
aft	1	outgroup	food	0.0138889	1C	Toon	M	0	0	1	-1.31088210579406	1C	Toon	0.462838936889484	1.00446463102028
aft	1	outgroup	food	0.0152778	1C	Toon	M	0	0	1	-1.31088210579406	1C	Toon	0.694258405334227	1.00446463102028
aft	1	outgroup	food	0.0166667	1C	Toon	M	0	0	0	-1.31088210579406	1C	Toon	0.92567787377897	1.00446463102028
aft	1	outgroup	food	0.0180556	1C	Toon	M	0	0	0	-1.31088210579406	1C	Toon	1.15709734222371	1.00446463102028
aft	1	outgroup	food	0.0194444	1C	Toon	M	0	0	1	-1.31088210579406	1C	Toon	1.38851681066846	1.00446463102028
aft	1	outgroup	food	0.0208333	1C	Toon	M	0	0	1	-1.31088210579406	1C	Toon	1.61993627911318	1.00446463102028
aft	1	outgroup	food	0.00138889	1C	Mizuo	M	0	0	1	-1.31088210579406	1C	Mizuo	-1.61993627911319	1.00446463102028
aft	1	outgroup	food	0.00277778	1C	Mizuo	M	0	0	1	-1.31088210579406	1C	Mizuo	-1.38851681066845	1.00446463102028
aft	1	outgroup	food	0.00416667	1C	Mizuo	M	0	0	1	-1.31088210579406	1C	Mizuo	-1.15709734222371	1.00446463102028
aft	1	outgroup	food	0.00555556	1C	Mizuo	M	0	0	0	-1.31088210579406	1C	Mizuo	-0.925677873778967	1.00446463102028
aft	1	outgroup	food	0.00694444	1C	Mizuo	M	0	0	1	-1.31088210579406	1C	Mizuo	-0.694258405334225	1.00446463102028
aft	1	outgroup	food	0.00833333	1C	Mizuo	M	0	0	1	-1.31088210579406	1C	Mizuo	-0.462838936889485	1.00446463102028
aft	1	outgroup	food	0.00972222	1C	Mizuo	M	0	0	1	-1.31088210579406	1C	Mizuo	-0.231419468444743	1.00446463102028
aft	1	outgroup	food	0.0111111	1C	Mizuo	M	0	0	1	-1.31088210579406	1C	Mizuo	-0.0000000000000034685174998872	1.00446463102028
aft	1	outgroup	food	0.0125	1C	Mizuo	M	0	0	1	-1.31088210579406	1C	Mizuo	0.23141946844474	1.00446463102028
aft	1	outgroup	food	0.0138889	1C	Mizuo	M	0	0	1	-1.31088210579406	1C	Mizuo	0.462838936889484	1.00446463102028
aft	1	outgroup	food	0.0152778	1C	Mizuo	M	0	0	1	-1.31088210579406	1C	Mizuo	0.694258405334227	1.00446463102028
aft	1	outgroup	food	0.0166667	1C	Mizuo	M	0	0	0	-1.31088210579406	1C	Mizuo	0.92567787377897	1.00446463102028
aft	1	outgroup	food	0.0180556	1C	Mizuo	M	0	0	0	-1.31088210579406	1C	Mizuo	1.15709734222371	1.00446463102028
aft	1	outgroup	food	0.0194444	1C	Mizuo	M	0	0	0	-1.31088210579406	1C	Mizuo	1.38851681066846	1.00446463102028
aft	1	outgroup	food	0.0208333	1C	Mizuo	M	0	0	0	-1.31088210579406	1C	Mizuo	1.61993627911318	1.00446463102028
aft	1	outgroup	food	0.00138889	1C	Musashi	M	0	0	1	-1.31088210579406	1C	Musashi	-1.61993627911319	1.00446463102028
aft	1	outgroup	food	0.00277778	1C	Musashi	M	0	0	0	-1.31088210579406	1C	Musashi	-1.38851681066845	1.00446463102028
aft	1	outgroup	food	0.00416667	1C	Musashi	M	0	0	0	-1.31088210579406	1C	Musashi	-1.15709734222371	1.00446463102028
aft	1	outgroup	food	0.00555556	1C	Musashi	M	1	0	0	-1.31088210579406	1C	Musashi	-0.925677873778967	1.00446463102028
aft	1	outgroup	food	0.00694444	1C	Musashi	M	1	0	0	-1.31088210579406	1C	Musashi	-0.694258405334225	1.00446463102028
aft	1	outgroup	food	0.00833333	1C	Musashi	M	0	0	1	-1.31088210579406	1C	Musashi	-0.462838936889485	1.00446463102028
aft	1	outgroup	food	0.00972222	1C	Musashi	M	0	0	1	-1.31088210579406	1C	Musashi	-0.231419468444743	1.00446463102028
aft	1	outgroup	food	0.0111111	1C	Musashi	M	0	0	0	-1.31088210579406	1C	Musashi	-0.0000000000000034685174998872	1.00446463102028
aft	1	outgroup	food	0.0125	1C	Musashi	M	0	0	1	-1.31088210579406	1C	Musashi	0.23141946844474	1.00446463102028
aft	1	outgroup	food	0.0138889	1C	Musashi	M	0	0	1	-1.31088210579406	1C	Musashi	0.462838936889484	1.00446463102028
aft	1	outgroup	food	0.0152778	1C	Musashi	M	0	0	1	-1.31088210579406	1C	Musashi	0.694258405334227	1.00446463102028
aft	1	outgroup	food	0.0166667	1C	Musashi	M	0	0	0	-1.31088210579406	1C	Musashi	0.92567787377897	1.00446463102028
aft	1	outgroup	food	0.0180556	1C	Musashi	M	0	0	0	-1.31088210579406	1C	Musashi	1.15709734222371	1.00446463102028
aft	1	outgroup	food	0.0194444	1C	Musashi	M	0	0	1	-1.31088210579406	1C	Musashi	1.38851681066846	1.00446463102028
aft	1	outgroup	food	0.0208333	1C	Musashi	M	0	0	1	-1.31088210579406	1C	Musashi	1.61993627911318	1.00446463102028
aft	1	outgroup	food	0.00138889	1C	Shirou	M	0	0	1	-1.31088210579406	1C	Shirou	-1.61993627911319	1.00446463102028
aft	1	outgroup	food	0.00277778	1C	Shirou	M	0	0	1	-1.31088210579406	1C	Shirou	-1.38851681066845	1.00446463102028
aft	1	outgroup	food	0.00416667	1C	Shirou	M	0	0	1	-1.31088210579406	1C	Shirou	-1.15709734222371	1.00446463102028
aft	1	outgroup	food	0.00555556	1C	Shirou	M	1	0	0	-1.31088210579406	1C	Shirou	-0.925677873778967	1.00446463102028
aft	1	outgroup	food	0.00694444	1C	Shirou	M	1	0	0	-1.31088210579406	1C	Shirou	-0.694258405334225	1.00446463102028
aft	1	outgroup	food	0.00833333	1C	Shirou	M	0	0	1	-1.31088210579406	1C	Shirou	-0.462838936889485	1.00446463102028
aft	1	outgroup	food	0.00972222	1C	Shirou	M	0	0	1	-1.31088210579406	1C	Shirou	-0.231419468444743	1.00446463102028
aft	1	outgroup	food	0.0111111	1C	Shirou	M	0	0	1	-1.31088210579406	1C	Shirou	-0.0000000000000034685174998872	1.00446463102028
aft	1	outgroup	food	0.0125	1C	Shirou	M	0	0	1	-1.31088210579406	1C	Shirou	0.23141946844474	1.00446463102028
aft	1	outgroup	food	0.0138889	1C	Shirou	M	0	0	1	-1.31088210579406	1C	Shirou	0.462838936889484	1.00446463102028
aft	1	outgroup	food	0.0152778	1C	Shirou	M	0	0	1	-1.31088210579406	1C	Shirou	0.694258405334227	1.00446463102028
aft	1	outgroup	food	0.0166667	1C	Shirou	M	0	0	0	-1.31088210579406	1C	Shirou	0.92567787377897	1.00446463102028
aft	1	outgroup	food	0.0180556	1C	Shirou	M	0	0	1	-1.31088210579406	1C	Shirou	1.15709734222371	1.00446463102028
aft	1	outgroup	food	0.0194444	1C	Shirou	M	0	0	1	-1.31088210579406	1C	Shirou	1.38851681066846	1.00446463102028
aft	1	outgroup	food	0.0208333	1C	Shirou	M	0	0	1	-1.31088210579406	1C	Shirou	1.61993627911318	1.00446463102028
aft	1	outgroup	food	0.00138889	1C	George	M	0	0	0	-1.31088210579406	1C	George	-1.61993627911319	1.00446463102028
aft	1	outgroup	food	0.00277778	1C	George	M	0	0	0	-1.31088210579406	1C	George	-1.38851681066845	1.00446463102028
aft	1	outgroup	food	0.00416667	1C	George	M	0	0	0	-1.31088210579406	1C	George	-1.15709734222371	1.00446463102028
aft	1	outgroup	food	0.00555556	1C	George	M	0	0	0	-1.31088210579406	1C	George	-0.925677873778967	1.00446463102028
aft	1	outgroup	food	0.00694444	1C	George	M	0	0	0	-1.31088210579406	1C	George	-0.694258405334225	1.00446463102028
aft	1	outgroup	food	0.00833333	1C	George	M	0	0	0	-1.31088210579406	1C	George	-0.462838936889485	1.00446463102028
aft	1	outgroup	food	0.00972222	1C	George	M	0	0	1	-1.31088210579406	1C	George	-0.231419468444743	1.00446463102028
aft	1	outgroup	food	0.0111111	1C	George	M	0	0	1	-1.31088210579406	1C	George	-0.0000000000000034685174998872	1.00446463102028
aft	1	outgroup	food	0.0125	1C	George	M	0	0	1	-1.31088210579406	1C	George	0.23141946844474	1.00446463102028
aft	1	outgroup	food	0.0138889	1C	George	M	0	0	1	-1.31088210579406	1C	George	0.462838936889484	1.00446463102028
aft	1	outgroup	food	0.0152778	1C	George	M	0	0	1	-1.31088210579406	1C	George	0.694258405334227	1.00446463102028
aft	1	outgroup	food	0.0166667	1C	George	M	0	0	0	-1.31088210579406	1C	George	0.92567787377897	1.00446463102028
aft	1	outgroup	food	0.0180556	1C	George	M	0	0	0	-1.31088210579406	1C	George	1.15709734222371	1.00446463102028
aft	1	outgroup	food	0.0194444	1C	George	M	0	0	0	-1.31088210579406	1C	George	1.38851681066846	1.00446463102028
aft	1	outgroup	food	0.0208333	1C	George	M	0	0	1	-1.31088210579406	1C	George	1.61993627911318	1.00446463102028
aft	1	control	food	0.00138889	5G	Kotetsu	M	0	0	0	-1.31088210579406	5G	Kotetsu	-1.61993627911319	-0.995249359176054
aft	1	control	food	0.00277778	5G	Kotetsu	M	0	0	0	-1.31088210579406	5G	Kotetsu	-1.38851681066845	-0.995249359176054
aft	1	control	food	0.00416667	5G	Kotetsu	M	0	0	1	-1.31088210579406	5G	Kotetsu	-1.15709734222371	-0.995249359176054
aft	1	control	food	0.00555556	5G	Kotetsu	M	0	0	1	-1.31088210579406	5G	Kotetsu	-0.925677873778967	-0.995249359176054
aft	1	control	food	0.00694444	5G	Kotetsu	M	0	0	0	-1.31088210579406	5G	Kotetsu	-0.694258405334225	-0.995249359176054
aft	1	control	food	0.00833333	5G	Kotetsu	M	0	0	0	-1.31088210579406	5G	Kotetsu	-0.462838936889485	-0.995249359176054
aft	1	control	food	0.00972222	5G	Kotetsu	M	0	0	0	-1.31088210579406	5G	Kotetsu	-0.231419468444743	-0.995249359176054
aft	1	control	food	0.0111111	5G	Kotetsu	M	0	0	0	-1.31088210579406	5G	Kotetsu	-0.0000000000000034685174998872	-0.995249359176054
aft	1	control	food	0.0125	5G	Kotetsu	M	1	0	0	-1.31088210579406	5G	Kotetsu	0.23141946844474	-0.995249359176054
aft	1	control	food	0.0138889	5G	Kotetsu	M	1	0	0	-1.31088210579406	5G	Kotetsu	0.462838936889484	-0.995249359176054
aft	1	control	food	0.0152778	5G	Kotetsu	M	1	0	0	-1.31088210579406	5G	Kotetsu	0.694258405334227	-0.995249359176054
aft	1	control	food	0.0166667	5G	Kotetsu	M	0	0	1	-1.31088210579406	5G	Kotetsu	0.92567787377897	-0.995249359176054
aft	1	control	food	0.0180556	5G	Kotetsu	M	0	0	1	-1.31088210579406	5G	Kotetsu	1.15709734222371	-0.995249359176054
aft	1	control	food	0.0194444	5G	Kotetsu	M	0	0	0	-1.31088210579406	5G	Kotetsu	1.38851681066846	-0.995249359176054
aft	1	control	food	0.0208333	5G	Kotetsu	M	0	0	1	-1.31088210579406	5G	Kotetsu	1.61993627911318	-0.995249359176054
aft	1	control	food	0.00138889	5G	Oumu	F	0	0	1	-1.31088210579406	5G	Oumu	-1.61993627911319	-0.995249359176054
aft	1	control	food	0.00277778	5G	Oumu	F	0	0	0	-1.31088210579406	5G	Oumu	-1.38851681066845	-0.995249359176054
aft	1	control	food	0.00416667	5G	Oumu	F	0	0	0	-1.31088210579406	5G	Oumu	-1.15709734222371	-0.995249359176054
aft	1	control	food	0.00555556	5G	Oumu	F	0	0	0	-1.31088210579406	5G	Oumu	-0.925677873778967	-0.995249359176054
aft	1	control	food	0.00694444	5G	Oumu	F	0	0	0	-1.31088210579406	5G	Oumu	-0.694258405334225	-0.995249359176054
aft	1	control	food	0.00833333	5G	Oumu	F	0	0	0	-1.31088210579406	5G	Oumu	-0.462838936889485	-0.995249359176054
aft	1	control	food	0.00972222	5G	Oumu	F	0	0	0	-1.31088210579406	5G	Oumu	-0.231419468444743	-0.995249359176054
aft	1	control	food	0.0111111	5G	Oumu	F	0	0	0	-1.31088210579406	5G	Oumu	-0.0000000000000034685174998872	-0.995249359176054
aft	1	control	food	0.0125	5G	Oumu	F	0	0	1	-1.31088210579406	5G	Oumu	0.23141946844474	-0.995249359176054
aft	1	control	food	0.0138889	5G	Oumu	F	0	0	1	-1.31088210579406	5G	Oumu	0.462838936889484	-0.995249359176054
aft	1	control	food	0.0152778	5G	Oumu	F	0	0	1	-1.31088210579406	5G	Oumu	0.694258405334227	-0.995249359176054
aft	1	control	food	0.0166667	5G	Oumu	F	0	0	1	-1.31088210579406	5G	Oumu	0.92567787377897	-0.995249359176054
aft	1	control	food	0.0180556	5G	Oumu	F	0	0	0	-1.31088210579406	5G	Oumu	1.15709734222371	-0.995249359176054
aft	1	control	food	0.0194444	5G	Oumu	F	0	0	0	-1.31088210579406	5G	Oumu	1.38851681066846	-0.995249359176054
aft	1	control	food	0.0208333	5G	Oumu	F	0	0	1	-1.31088210579406	5G	Oumu	1.61993627911318	-0.995249359176054
aft	1	control	food	0.00138889	5G	Haruna	F	0	0	1	-1.31088210579406	5G	Haruna	-1.61993627911319	-0.995249359176054
aft	1	control	food	0.00277778	5G	Haruna	F	0	0	0	-1.31088210579406	5G	Haruna	-1.38851681066845	-0.995249359176054
aft	1	control	food	0.00416667	5G	Haruna	F	0	0	0	-1.31088210579406	5G	Haruna	-1.15709734222371	-0.995249359176054
aft	1	control	food	0.00555556	5G	Haruna	F	0	0	0	-1.31088210579406	5G	Haruna	-0.925677873778967	-0.995249359176054
aft	1	control	food	0.00694444	5G	Haruna	F	0	0	0	-1.31088210579406	5G	Haruna	-0.694258405334225	-0.995249359176054
aft	1	control	food	0.00833333	5G	Haruna	F	0	0	0	-1.31088210579406	5G	Haruna	-0.462838936889485	-0.995249359176054
aft	1	control	food	0.00972222	5G	Haruna	F	0	0	1	-1.31088210579406	5G	Haruna	-0.231419468444743	-0.995249359176054
aft	1	control	food	0.0111111	5G	Haruna	F	0	0	1	-1.31088210579406	5G	Haruna	-0.0000000000000034685174998872	-0.995249359176054
aft	1	control	food	0.0125	5G	Haruna	F	0	0	1	-1.31088210579406	5G	Haruna	0.23141946844474	-0.995249359176054
aft	1	control	food	0.0138889	5G	Haruna	F	0	0	1	-1.31088210579406	5G	Haruna	0.462838936889484	-0.995249359176054
aft	1	control	food	0.0152778	5G	Haruna	F	0	0	1	-1.31088210579406	5G	Haruna	0.694258405334227	-0.995249359176054
aft	1	control	food	0.0166667	5G	Haruna	F	0	0	1	-1.31088210579406	5G	Haruna	0.92567787377897	-0.995249359176054
aft	1	control	food	0.0180556	5G	Haruna	F	0	0	0	-1.31088210579406	5G	Haruna	1.15709734222371	-0.995249359176054
aft	1	control	food	0.0194444	5G	Haruna	F	0	0	0	-1.31088210579406	5G	Haruna	1.38851681066846	-0.995249359176054
aft	1	control	food	0.0208333	5G	Haruna	F	0	0	0	-1.31088210579406	5G	Haruna	1.61993627911318	-0.995249359176054
aft	1	control	food	0.00138889	5G	Sai	F	0	0	1	-1.31088210579406	5G	Sai	-1.61993627911319	-0.995249359176054
aft	1	control	food	0.00277778	5G	Sai	F	0	0	1	-1.31088210579406	5G	Sai	-1.38851681066845	-0.995249359176054
aft	1	control	food	0.00416667	5G	Sai	F	0	0	0	-1.31088210579406	5G	Sai	-1.15709734222371	-0.995249359176054
aft	1	control	food	0.00555556	5G	Sai	F	0	0	0	-1.31088210579406	5G	Sai	-0.925677873778967	-0.995249359176054
aft	1	control	food	0.00694444	5G	Sai	F	0	0	0	-1.31088210579406	5G	Sai	-0.694258405334225	-0.995249359176054
aft	1	control	food	0.00833333	5G	Sai	F	0	0	1	-1.31088210579406	5G	Sai	-0.462838936889485	-0.995249359176054
aft	1	control	food	0.00972222	5G	Sai	F	0	0	1	-1.31088210579406	5G	Sai	-0.231419468444743	-0.995249359176054
aft	1	control	food	0.0111111	5G	Sai	F	0	0	0	-1.31088210579406	5G	Sai	-0.0000000000000034685174998872	-0.995249359176054
aft	1	control	food	0.0125	5G	Sai	F	0	0	1	-1.31088210579406	5G	Sai	0.23141946844474	-0.995249359176054
aft	1	control	food	0.0138889	5G	Sai	F	0	0	1	-1.31088210579406	5G	Sai	0.462838936889484	-0.995249359176054
aft	1	control	food	0.0152778	5G	Sai	F	0	0	1	-1.31088210579406	5G	Sai	0.694258405334227	-0.995249359176054
aft	1	control	food	0.0166667	5G	Sai	F	0	0	1	-1.31088210579406	5G	Sai	0.92567787377897	-0.995249359176054
aft	1	control	food	0.0180556	5G	Sai	F	0	0	1	-1.31088210579406	5G	Sai	1.15709734222371	-0.995249359176054
aft	1	control	food	0.0194444	5G	Sai	F	0	0	1	-1.31088210579406	5G	Sai	1.38851681066846	-0.995249359176054
aft	1	control	food	0.0208333	5G	Sai	F	0	0	1	-1.31088210579406	5G	Sai	1.61993627911318	-0.995249359176054
aft	1	control	food	0.00138889	5G	Akina	F	0	0	1	-1.31088210579406	5G	Akina	-1.61993627911319	-0.995249359176054
aft	1	control	food	0.00277778	5G	Akina	F	0	0	0	-1.31088210579406	5G	Akina	-1.38851681066845	-0.995249359176054
aft	1	control	food	0.00416667	5G	Akina	F	0	0	0	-1.31088210579406	5G	Akina	-1.15709734222371	-0.995249359176054
aft	1	control	food	0.00555556	5G	Akina	F	0	0	0	-1.31088210579406	5G	Akina	-0.925677873778967	-0.995249359176054
aft	1	control	food	0.00694444	5G	Akina	F	0	0	1	-1.31088210579406	5G	Akina	-0.694258405334225	-0.995249359176054
aft	1	control	food	0.00833333	5G	Akina	F	0	0	1	-1.31088210579406	5G	Akina	-0.462838936889485	-0.995249359176054
aft	1	control	food	0.00972222	5G	Akina	F	0	0	1	-1.31088210579406	5G	Akina	-0.231419468444743	-0.995249359176054
aft	1	control	food	0.0111111	5G	Akina	F	0	0	1	-1.31088210579406	5G	Akina	-0.0000000000000034685174998872	-0.995249359176054
aft	1	control	food	0.0125	5G	Akina	F	1	0	0	-1.31088210579406	5G	Akina	0.23141946844474	-0.995249359176054
aft	1	control	food	0.0138889	5G	Akina	F	1	0	0	-1.31088210579406	5G	Akina	0.462838936889484	-0.995249359176054
aft	1	control	food	0.0152778	5G	Akina	F	1	0	0	-1.31088210579406	5G	Akina	0.694258405334227	-0.995249359176054
aft	1	control	food	0.0166667	5G	Akina	F	0	0	1	-1.31088210579406	5G	Akina	0.92567787377897	-0.995249359176054
aft	1	control	food	0.0180556	5G	Akina	F	0	0	1	-1.31088210579406	5G	Akina	1.15709734222371	-0.995249359176054
aft	1	control	food	0.0194444	5G	Akina	F	0	0	1	-1.31088210579406	5G	Akina	1.38851681066846	-0.995249359176054
aft	1	control	food	0.0208333	5G	Akina	F	0	0	1	-1.31088210579406	5G	Akina	1.61993627911318	-0.995249359176054
aft	1	control	food	0.00138889	5G	Candy	F	0	0	1	-1.31088210579406	5G	Candy	-1.61993627911319	-0.995249359176054
aft	1	control	food	0.00277778	5G	Candy	F	0	0	1	-1.31088210579406	5G	Candy	-1.38851681066845	-0.995249359176054
aft	1	control	food	0.00416667	5G	Candy	F	0	0	0	-1.31088210579406	5G	Candy	-1.15709734222371	-0.995249359176054
aft	1	control	food	0.00555556	5G	Candy	F	0	0	0	-1.31088210579406	5G	Candy	-0.925677873778967	-0.995249359176054
aft	1	control	food	0.00694444	5G	Candy	F	0	0	1	-1.31088210579406	5G	Candy	-0.694258405334225	-0.995249359176054
aft	1	control	food	0.00833333	5G	Candy	F	0	0	0	-1.31088210579406	5G	Candy	-0.462838936889485	-0.995249359176054
aft	1	control	food	0.00972222	5G	Candy	F	0	0	1	-1.31088210579406	5G	Candy	-0.231419468444743	-0.995249359176054
aft	1	control	food	0.0111111	5G	Candy	F	0	0	1	-1.31088210579406	5G	Candy	-0.0000000000000034685174998872	-0.995249359176054
aft	1	control	food	0.0125	5G	Candy	F	0	0	1	-1.31088210579406	5G	Candy	0.23141946844474	-0.995249359176054
aft	1	control	food	0.0138889	5G	Candy	F	0	0	1	-1.31088210579406	5G	Candy	0.462838936889484	-0.995249359176054
aft	1	control	food	0.0152778	5G	Candy	F	0	0	1	-1.31088210579406	5G	Candy	0.694258405334227	-0.995249359176054
aft	1	control	food	0.0166667	5G	Candy	F	0	0	1	-1.31088210579406	5G	Candy	0.92567787377897	-0.995249359176054
aft	1	control	food	0.0180556	5G	Candy	F	0	0	1	-1.31088210579406	5G	Candy	1.15709734222371	-0.995249359176054
aft	1	control	food	0.0194444	5G	Candy	F	0	0	1	-1.31088210579406	5G	Candy	1.38851681066846	-0.995249359176054
aft	1	control	food	0.0208333	5G	Candy	F	0	0	1	-1.31088210579406	5G	Candy	1.61993627911318	-0.995249359176054
aft	1	control	food	0.00138889	5G	Chiko	F	0	0	1	-1.31088210579406	5G	Chiko	-1.61993627911319	-0.995249359176054
aft	1	control	food	0.00277778	5G	Chiko	F	0	0	1	-1.31088210579406	5G	Chiko	-1.38851681066845	-0.995249359176054
aft	1	control	food	0.00416667	5G	Chiko	F	0	0	1	-1.31088210579406	5G	Chiko	-1.15709734222371	-0.995249359176054
aft	1	control	food	0.00555556	5G	Chiko	F	0	0	1	-1.31088210579406	5G	Chiko	-0.925677873778967	-0.995249359176054
aft	1	control	food	0.00694444	5G	Chiko	F	0	0	1	-1.31088210579406	5G	Chiko	-0.694258405334225	-0.995249359176054
aft	1	control	food	0.00833333	5G	Chiko	F	0	0	1	-1.31088210579406	5G	Chiko	-0.462838936889485	-0.995249359176054
aft	1	control	food	0.00972222	5G	Chiko	F	0	0	1	-1.31088210579406	5G	Chiko	-0.231419468444743	-0.995249359176054
aft	1	control	food	0.0111111	5G	Chiko	F	0	0	1	-1.31088210579406	5G	Chiko	-0.0000000000000034685174998872	-0.995249359176054
aft	1	control	food	0.0125	5G	Chiko	F	0	1	0	-1.31088210579406	5G	Chiko	0.23141946844474	-0.995249359176054
aft	1	control	food	0.0138889	5G	Chiko	F	0	0	0	-1.31088210579406	5G	Chiko	0.462838936889484	-0.995249359176054
aft	1	control	food	0.0152778	5G	Chiko	F	0	0	0	-1.31088210579406	5G	Chiko	0.694258405334227	-0.995249359176054
aft	1	control	food	0.0166667	5G	Chiko	F	0	0	1	-1.31088210579406	5G	Chiko	0.92567787377897	-0.995249359176054
aft	1	control	food	0.0180556	5G	Chiko	F	0	0	1	-1.31088210579406	5G	Chiko	1.15709734222371	-0.995249359176054
aft	1	control	food	0.0194444	5G	Chiko	F	0	0	0	-1.31088210579406	5G	Chiko	1.38851681066846	-0.995249359176054
aft	1	control	food	0.0208333	5G	Chiko	F	0	0	0	-1.31088210579406	5G	Chiko	1.61993627911318	-0.995249359176054
aft	1	control	food	0.00138889	5G	Lina	F	0	0	0	-1.31088210579406	5G	Lina	-1.61993627911319	-0.995249359176054
aft	1	control	food	0.00277778	5G	Lina	F	0	0	0	-1.31088210579406	5G	Lina	-1.38851681066845	-0.995249359176054
aft	1	control	food	0.00416667	5G	Lina	F	0	0	0	-1.31088210579406	5G	Lina	-1.15709734222371	-0.995249359176054
aft	1	control	food	0.00555556	5G	Lina	F	0	0	1	-1.31088210579406	5G	Lina	-0.925677873778967	-0.995249359176054
aft	1	control	food	0.00694444	5G	Lina	F	0	0	1	-1.31088210579406	5G	Lina	-0.694258405334225	-0.995249359176054
aft	1	control	food	0.00833333	5G	Lina	F	0	0	1	-1.31088210579406	5G	Lina	-0.462838936889485	-0.995249359176054
aft	1	control	food	0.00972222	5G	Lina	F	0	0	1	-1.31088210579406	5G	Lina	-0.231419468444743	-0.995249359176054
aft	1	control	food	0.0111111	5G	Lina	F	0	0	1	-1.31088210579406	5G	Lina	-0.0000000000000034685174998872	-0.995249359176054
aft	1	control	food	0.0125	5G	Lina	F	0	0	1	-1.31088210579406	5G	Lina	0.23141946844474	-0.995249359176054
aft	1	control	food	0.0138889	5G	Lina	F	0	0	1	-1.31088210579406	5G	Lina	0.462838936889484	-0.995249359176054
aft	1	control	food	0.0152778	5G	Lina	F	0	0	0	-1.31088210579406	5G	Lina	0.694258405334227	-0.995249359176054
aft	1	control	food	0.0166667	5G	Lina	F	0	0	1	-1.31088210579406	5G	Lina	0.92567787377897	-0.995249359176054
aft	1	control	food	0.0180556	5G	Lina	F	0	0	1	-1.31088210579406	5G	Lina	1.15709734222371	-0.995249359176054
aft	1	control	food	0.0194444	5G	Lina	F	0	0	1	-1.31088210579406	5G	Lina	1.38851681066846	-0.995249359176054
aft	1	control	food	0.0208333	5G	Lina	F	0	0	1	-1.31088210579406	5G	Lina	1.61993627911318	-0.995249359176054
morn	1	outgroup	food	0.00138889	5G	Kotetsu	M	0	0	0	-1.31088210579406	5G	Kotetsu	-1.61993627911319	1.00446463102028
morn	1	outgroup	food	0.00277778	5G	Kotetsu	M	0	0	0	-1.31088210579406	5G	Kotetsu	-1.38851681066845	1.00446463102028
morn	1	outgroup	food	0.00416667	5G	Kotetsu	M	0	0	0	-1.31088210579406	5G	Kotetsu	-1.15709734222371	1.00446463102028
morn	1	outgroup	food	0.00555556	5G	Kotetsu	M	0	0	0	-1.31088210579406	5G	Kotetsu	-0.925677873778967	1.00446463102028
morn	1	outgroup	food	0.00694444	5G	Kotetsu	M	0	0	0	-1.31088210579406	5G	Kotetsu	-0.694258405334225	1.00446463102028
morn	1	outgroup	food	0.00833333	5G	Kotetsu	M	0	0	0	-1.31088210579406	5G	Kotetsu	-0.462838936889485	1.00446463102028
morn	1	outgroup	food	0.00972222	5G	Kotetsu	M	0	0	1	-1.31088210579406	5G	Kotetsu	-0.231419468444743	1.00446463102028
morn	1	outgroup	food	0.0111111	5G	Kotetsu	M	0	0	1	-1.31088210579406	5G	Kotetsu	-0.0000000000000034685174998872	1.00446463102028
morn	1	outgroup	food	0.0125	5G	Kotetsu	M	0	0	1	-1.31088210579406	5G	Kotetsu	0.23141946844474	1.00446463102028
morn	1	outgroup	food	0.0138889	5G	Kotetsu	M	0	0	1	-1.31088210579406	5G	Kotetsu	0.462838936889484	1.00446463102028
morn	1	outgroup	food	0.0152778	5G	Kotetsu	M	0	1	0	-1.31088210579406	5G	Kotetsu	0.694258405334227	1.00446463102028
morn	1	outgroup	food	0.0166667	5G	Kotetsu	M	0	1	0	-1.31088210579406	5G	Kotetsu	0.92567787377897	1.00446463102028
morn	1	outgroup	food	0.0180556	5G	Kotetsu	M	0	1	0	-1.31088210579406	5G	Kotetsu	1.15709734222371	1.00446463102028
morn	1	outgroup	food	0.0194444	5G	Kotetsu	M	0	1	0	-1.31088210579406	5G	Kotetsu	1.38851681066846	1.00446463102028
morn	1	outgroup	food	0.0208333	5G	Kotetsu	M	0	1	0	-1.31088210579406	5G	Kotetsu	1.61993627911318	1.00446463102028
morn	1	outgroup	food	0.00138889	5G	Oumu	F	0	0	1	-1.31088210579406	5G	Oumu	-1.61993627911319	1.00446463102028
morn	1	outgroup	food	0.00277778	5G	Oumu	F	0	0	0	-1.31088210579406	5G	Oumu	-1.38851681066845	1.00446463102028
morn	1	outgroup	food	0.00416667	5G	Oumu	F	0	0	0	-1.31088210579406	5G	Oumu	-1.15709734222371	1.00446463102028
morn	1	outgroup	food	0.00555556	5G	Oumu	F	0	0	0	-1.31088210579406	5G	Oumu	-0.925677873778967	1.00446463102028
morn	1	outgroup	food	0.00694444	5G	Oumu	F	0	0	0	-1.31088210579406	5G	Oumu	-0.694258405334225	1.00446463102028
morn	1	outgroup	food	0.00833333	5G	Oumu	F	0	0	1	-1.31088210579406	5G	Oumu	-0.462838936889485	1.00446463102028
morn	1	outgroup	food	0.00972222	5G	Oumu	F	0	0	1	-1.31088210579406	5G	Oumu	-0.231419468444743	1.00446463102028
morn	1	outgroup	food	0.0111111	5G	Oumu	F	0	0	1	-1.31088210579406	5G	Oumu	-0.0000000000000034685174998872	1.00446463102028
morn	1	outgroup	food	0.0125	5G	Oumu	F	0	0	1	-1.31088210579406	5G	Oumu	0.23141946844474	1.00446463102028
morn	1	outgroup	food	0.0138889	5G	Oumu	F	0	0	1	-1.31088210579406	5G	Oumu	0.462838936889484	1.00446463102028
morn	1	outgroup	food	0.0152778	5G	Oumu	F	0	0	1	-1.31088210579406	5G	Oumu	0.694258405334227	1.00446463102028
morn	1	outgroup	food	0.0166667	5G	Oumu	F	0	0	0	-1.31088210579406	5G	Oumu	0.92567787377897	1.00446463102028
morn	1	outgroup	food	0.0180556	5G	Oumu	F	0	0	0	-1.31088210579406	5G	Oumu	1.15709734222371	1.00446463102028
morn	1	outgroup	food	0.0194444	5G	Oumu	F	0	0	0	-1.31088210579406	5G	Oumu	1.38851681066846	1.00446463102028
morn	1	outgroup	food	0.0208333	5G	Oumu	F	0	0	0	-1.31088210579406	5G	Oumu	1.61993627911318	1.00446463102028
morn	1	outgroup	food	0.00138889	5G	Haruna	F	0	0	1	-1.31088210579406	5G	Haruna	-1.61993627911319	1.00446463102028
morn	1	outgroup	food	0.00277778	5G	Haruna	F	0	0	0	-1.31088210579406	5G	Haruna	-1.38851681066845	1.00446463102028
morn	1	outgroup	food	0.00416667	5G	Haruna	F	0	0	0	-1.31088210579406	5G	Haruna	-1.15709734222371	1.00446463102028
morn	1	outgroup	food	0.00555556	5G	Haruna	F	0	0	0	-1.31088210579406	5G	Haruna	-0.925677873778967	1.00446463102028
morn	1	outgroup	food	0.00694444	5G	Haruna	F	0	0	1	-1.31088210579406	5G	Haruna	-0.694258405334225	1.00446463102028
morn	1	outgroup	food	0.00833333	5G	Haruna	F	0	0	1	-1.31088210579406	5G	Haruna	-0.462838936889485	1.00446463102028
morn	1	outgroup	food	0.00972222	5G	Haruna	F	0	0	1	-1.31088210579406	5G	Haruna	-0.231419468444743	1.00446463102028
morn	1	outgroup	food	0.0111111	5G	Haruna	F	0	0	1	-1.31088210579406	5G	Haruna	-0.0000000000000034685174998872	1.00446463102028
morn	1	outgroup	food	0.0125	5G	Haruna	F	0	0	1	-1.31088210579406	5G	Haruna	0.23141946844474	1.00446463102028
morn	1	outgroup	food	0.0138889	5G	Haruna	F	0	0	1	-1.31088210579406	5G	Haruna	0.462838936889484	1.00446463102028
morn	1	outgroup	food	0.0152778	5G	Haruna	F	0	0	1	-1.31088210579406	5G	Haruna	0.694258405334227	1.00446463102028
morn	1	outgroup	food	0.0166667	5G	Haruna	F	0	0	1	-1.31088210579406	5G	Haruna	0.92567787377897	1.00446463102028
morn	1	outgroup	food	0.0180556	5G	Haruna	F	0	0	1	-1.31088210579406	5G	Haruna	1.15709734222371	1.00446463102028
morn	1	outgroup	food	0.0194444	5G	Haruna	F	0	0	1	-1.31088210579406	5G	Haruna	1.38851681066846	1.00446463102028
morn	1	outgroup	food	0.0208333	5G	Haruna	F	0	0	1	-1.31088210579406	5G	Haruna	1.61993627911318	1.00446463102028
morn	1	outgroup	food	0.00138889	5G	Sai	F	0	0	0	-1.31088210579406	5G	Sai	-1.61993627911319	1.00446463102028
morn	1	outgroup	food	0.00277778	5G	Sai	F	0	0	0	-1.31088210579406	5G	Sai	-1.38851681066845	1.00446463102028
morn	1	outgroup	food	0.00416667	5G	Sai	F	0	0	1	-1.31088210579406	5G	Sai	-1.15709734222371	1.00446463102028
morn	1	outgroup	food	0.00555556	5G	Sai	F	0	0	1	-1.31088210579406	5G	Sai	-0.925677873778967	1.00446463102028
morn	1	outgroup	food	0.00694444	5G	Sai	F	0	0	1	-1.31088210579406	5G	Sai	-0.694258405334225	1.00446463102028
morn	1	outgroup	food	0.00833333	5G	Sai	F	0	0	1	-1.31088210579406	5G	Sai	-0.462838936889485	1.00446463102028
morn	1	outgroup	food	0.00972222	5G	Sai	F	0	0	1	-1.31088210579406	5G	Sai	-0.231419468444743	1.00446463102028
morn	1	outgroup	food	0.0111111	5G	Sai	F	0	0	1	-1.31088210579406	5G	Sai	-0.0000000000000034685174998872	1.00446463102028
morn	1	outgroup	food	0.0125	5G	Sai	F	0	0	1	-1.31088210579406	5G	Sai	0.23141946844474	1.00446463102028
morn	1	outgroup	food	0.0138889	5G	Sai	F	0	0	1	-1.31088210579406	5G	Sai	0.462838936889484	1.00446463102028
morn	1	outgroup	food	0.0152778	5G	Sai	F	0	0	1	-1.31088210579406	5G	Sai	0.694258405334227	1.00446463102028
morn	1	outgroup	food	0.0166667	5G	Sai	F	0	0	1	-1.31088210579406	5G	Sai	0.92567787377897	1.00446463102028
morn	1	outgroup	food	0.0180556	5G	Sai	F	0	0	1	-1.31088210579406	5G	Sai	1.15709734222371	1.00446463102028
morn	1	outgroup	food	0.0194444	5G	Sai	F	0	0	1	-1.31088210579406	5G	Sai	1.38851681066846	1.00446463102028
morn	1	outgroup	food	0.0208333	5G	Sai	F	0	0	1	-1.31088210579406	5G	Sai	1.61993627911318	1.00446463102028
morn	1	outgroup	food	0.00138889	5G	Akina	F	0	0	0	-1.31088210579406	5G	Akina	-1.61993627911319	1.00446463102028
morn	1	outgroup	food	0.00277778	5G	Akina	F	0	0	0	-1.31088210579406	5G	Akina	-1.38851681066845	1.00446463102028
morn	1	outgroup	food	0.00416667	5G	Akina	F	0	0	1	-1.31088210579406	5G	Akina	-1.15709734222371	1.00446463102028
morn	1	outgroup	food	0.00555556	5G	Akina	F	0	0	1	-1.31088210579406	5G	Akina	-0.925677873778967	1.00446463102028
morn	1	outgroup	food	0.00694444	5G	Akina	F	0	0	1	-1.31088210579406	5G	Akina	-0.694258405334225	1.00446463102028
morn	1	outgroup	food	0.00833333	5G	Akina	F	0	0	1	-1.31088210579406	5G	Akina	-0.462838936889485	1.00446463102028
morn	1	outgroup	food	0.00972222	5G	Akina	F	0	0	1	-1.31088210579406	5G	Akina	-0.231419468444743	1.00446463102028
morn	1	outgroup	food	0.0111111	5G	Akina	F	0	0	1	-1.31088210579406	5G	Akina	-0.0000000000000034685174998872	1.00446463102028
morn	1	outgroup	food	0.0125	5G	Akina	F	0	0	1	-1.31088210579406	5G	Akina	0.23141946844474	1.00446463102028
morn	1	outgroup	food	0.0138889	5G	Akina	F	0	0	1	-1.31088210579406	5G	Akina	0.462838936889484	1.00446463102028
morn	1	outgroup	food	0.0152778	5G	Akina	F	0	0	1	-1.31088210579406	5G	Akina	0.694258405334227	1.00446463102028
morn	1	outgroup	food	0.0166667	5G	Akina	F	0	0	1	-1.31088210579406	5G	Akina	0.92567787377897	1.00446463102028
morn	1	outgroup	food	0.0180556	5G	Akina	F	0	0	1	-1.31088210579406	5G	Akina	1.15709734222371	1.00446463102028
morn	1	outgroup	food	0.0194444	5G	Akina	F	0	0	1	-1.31088210579406	5G	Akina	1.38851681066846	1.00446463102028
morn	1	outgroup	food	0.0208333	5G	Akina	F	0	0	1	-1.31088210579406	5G	Akina	1.61993627911318	1.00446463102028
morn	1	outgroup	food	0.00138889	5G	Candy	F	0	0	1	-1.31088210579406	5G	Candy	-1.61993627911319	1.00446463102028
morn	1	outgroup	food	0.00277778	5G	Candy	F	0	0	1	-1.31088210579406	5G	Candy	-1.38851681066845	1.00446463102028
morn	1	outgroup	food	0.00416667	5G	Candy	F	0	0	1	-1.31088210579406	5G	Candy	-1.15709734222371	1.00446463102028
morn	1	outgroup	food	0.00555556	5G	Candy	F	0	0	1	-1.31088210579406	5G	Candy	-0.925677873778967	1.00446463102028
morn	1	outgroup	food	0.00694444	5G	Candy	F	0	0	1	-1.31088210579406	5G	Candy	-0.694258405334225	1.00446463102028
morn	1	outgroup	food	0.00833333	5G	Candy	F	0	0	1	-1.31088210579406	5G	Candy	-0.462838936889485	1.00446463102028
morn	1	outgroup	food	0.00972222	5G	Candy	F	0	0	1	-1.31088210579406	5G	Candy	-0.231419468444743	1.00446463102028
morn	1	outgroup	food	0.0111111	5G	Candy	F	0	0	1	-1.31088210579406	5G	Candy	-0.0000000000000034685174998872	1.00446463102028
morn	1	outgroup	food	0.0125	5G	Candy	F	0	0	1	-1.31088210579406	5G	Candy	0.23141946844474	1.00446463102028
morn	1	outgroup	food	0.0138889	5G	Candy	F	0	0	1	-1.31088210579406	5G	Candy	0.462838936889484	1.00446463102028
morn	1	outgroup	food	0.0152778	5G	Candy	F	0	0	1	-1.31088210579406	5G	Candy	0.694258405334227	1.00446463102028
morn	1	outgroup	food	0.0166667	5G	Candy	F	0	0	1	-1.31088210579406	5G	Candy	0.92567787377897	1.00446463102028
morn	1	outgroup	food	0.0180556	5G	Candy	F	0	0	1	-1.31088210579406	5G	Candy	1.15709734222371	1.00446463102028
morn	1	outgroup	food	0.0194444	5G	Candy	F	0	0	1	-1.31088210579406	5G	Candy	1.38851681066846	1.00446463102028
morn	1	outgroup	food	0.0208333	5G	Candy	F	0	0	1	-1.31088210579406	5G	Candy	1.61993627911318	1.00446463102028
morn	1	outgroup	food	0.00138889	5G	Chiko	F	0	0	1	-1.31088210579406	5G	Chiko	-1.61993627911319	1.00446463102028
morn	1	outgroup	food	0.00277778	5G	Chiko	F	0	0	1	-1.31088210579406	5G	Chiko	-1.38851681066845	1.00446463102028
morn	1	outgroup	food	0.00416667	5G	Chiko	F	0	0	1	-1.31088210579406	5G	Chiko	-1.15709734222371	1.00446463102028
morn	1	outgroup	food	0.00555556	5G	Chiko	F	0	0	1	-1.31088210579406	5G	Chiko	-0.925677873778967	1.00446463102028
morn	1	outgroup	food	0.00694444	5G	Chiko	F	0	0	1	-1.31088210579406	5G	Chiko	-0.694258405334225	1.00446463102028
morn	1	outgroup	food	0.00833333	5G	Chiko	F	0	0	1	-1.31088210579406	5G	Chiko	-0.462838936889485	1.00446463102028
morn	1	outgroup	food	0.00972222	5G	Chiko	F	0	0	1	-1.31088210579406	5G	Chiko	-0.231419468444743	1.00446463102028
morn	1	outgroup	food	0.0111111	5G	Chiko	F	0	0	1	-1.31088210579406	5G	Chiko	-0.0000000000000034685174998872	1.00446463102028
morn	1	outgroup	food	0.0125	5G	Chiko	F	0	0	0	-1.31088210579406	5G	Chiko	0.23141946844474	1.00446463102028
morn	1	outgroup	food	0.0138889	5G	Chiko	F	0	0	1	-1.31088210579406	5G	Chiko	0.462838936889484	1.00446463102028
morn	1	outgroup	food	0.0152778	5G	Chiko	F	0	0	1	-1.31088210579406	5G	Chiko	0.694258405334227	1.00446463102028
morn	1	outgroup	food	0.0166667	5G	Chiko	F	0	0	0	-1.31088210579406	5G	Chiko	0.92567787377897	1.00446463102028
morn	1	outgroup	food	0.0180556	5G	Chiko	F	0	0	0	-1.31088210579406	5G	Chiko	1.15709734222371	1.00446463102028
morn	1	outgroup	food	0.0194444	5G	Chiko	F	0	0	0	-1.31088210579406	5G	Chiko	1.38851681066846	1.00446463102028
morn	1	outgroup	food	0.0208333	5G	Chiko	F	0	0	1	-1.31088210579406	5G	Chiko	1.61993627911318	1.00446463102028
morn	1	outgroup	food	0.00138889	5G	Lina	F	0	0	0	-1.31088210579406	5G	Lina	-1.61993627911319	1.00446463102028
morn	1	outgroup	food	0.00277778	5G	Lina	F	0	0	1	-1.31088210579406	5G	Lina	-1.38851681066845	1.00446463102028
morn	1	outgroup	food	0.00416667	5G	Lina	F	0	0	1	-1.31088210579406	5G	Lina	-1.15709734222371	1.00446463102028
morn	1	outgroup	food	0.00555556	5G	Lina	F	0	0	1	-1.31088210579406	5G	Lina	-0.925677873778967	1.00446463102028
morn	1	outgroup	food	0.00694444	5G	Lina	F	0	0	1	-1.31088210579406	5G	Lina	-0.694258405334225	1.00446463102028
morn	1	outgroup	food	0.00833333	5G	Lina	F	0	0	1	-1.31088210579406	5G	Lina	-0.462838936889485	1.00446463102028
morn	1	outgroup	food	0.00972222	5G	Lina	F	0	0	1	-1.31088210579406	5G	Lina	-0.231419468444743	1.00446463102028
morn	1	outgroup	food	0.0111111	5G	Lina	F	0	0	1	-1.31088210579406	5G	Lina	-0.0000000000000034685174998872	1.00446463102028
morn	1	outgroup	food	0.0125	5G	Lina	F	0	0	1	-1.31088210579406	5G	Lina	0.23141946844474	1.00446463102028
morn	1	outgroup	food	0.0138889	5G	Lina	F	0	0	1	-1.31088210579406	5G	Lina	0.462838936889484	1.00446463102028
morn	1	outgroup	food	0.0152778	5G	Lina	F	0	0	1	-1.31088210579406	5G	Lina	0.694258405334227	1.00446463102028
morn	1	outgroup	food	0.0166667	5G	Lina	F	0	0	1	-1.31088210579406	5G	Lina	0.92567787377897	1.00446463102028
morn	1	outgroup	food	0.0180556	5G	Lina	F	0	0	1	-1.31088210579406	5G	Lina	1.15709734222371	1.00446463102028
morn	1	outgroup	food	0.0194444	5G	Lina	F	0	0	1	-1.31088210579406	5G	Lina	1.38851681066846	1.00446463102028
morn	1	outgroup	food	0.0208333	5G	Lina	F	0	0	1	-1.31088210579406	5G	Lina	1.61993627911318	1.00446463102028
morn	2	outgroup	food	0.00138889	1B	Gorou	M	0	0	0	-0.389851534645022	1B	Gorou	-1.61993627911319	1.00446463102028
morn	2	outgroup	food	0.00277778	1B	Gorou	M	0	0	0	-0.389851534645022	1B	Gorou	-1.38851681066845	1.00446463102028
morn	2	outgroup	food	0.00416667	1B	Gorou	M	0	0	0	-0.389851534645022	1B	Gorou	-1.15709734222371	1.00446463102028
morn	2	outgroup	food	0.00555556	1B	Gorou	M	0	0	0	-0.389851534645022	1B	Gorou	-0.925677873778967	1.00446463102028
morn	2	outgroup	food	0.00694444	1B	Gorou	M	0	0	1	-0.389851534645022	1B	Gorou	-0.694258405334225	1.00446463102028
morn	2	outgroup	food	0.00833333	1B	Gorou	M	0	0	1	-0.389851534645022	1B	Gorou	-0.462838936889485	1.00446463102028
morn	2	outgroup	food	0.00972222	1B	Gorou	M	0	0	1	-0.389851534645022	1B	Gorou	-0.231419468444743	1.00446463102028
morn	2	outgroup	food	0.0111111	1B	Gorou	M	0	0	1	-0.389851534645022	1B	Gorou	-0.0000000000000034685174998872	1.00446463102028
morn	2	outgroup	food	0.0125	1B	Gorou	M	0	1	0	-0.389851534645022	1B	Gorou	0.23141946844474	1.00446463102028
morn	2	outgroup	food	0.0138889	1B	Gorou	M	0	1	0	-0.389851534645022	1B	Gorou	0.462838936889484	1.00446463102028
morn	2	outgroup	food	0.0152778	1B	Gorou	M	0	0	1	-0.389851534645022	1B	Gorou	0.694258405334227	1.00446463102028
morn	2	outgroup	food	0.0166667	1B	Gorou	M	0	1	0	-0.389851534645022	1B	Gorou	0.92567787377897	1.00446463102028
morn	2	outgroup	food	0.0180556	1B	Gorou	M	0	0	1	-0.389851534645022	1B	Gorou	1.15709734222371	1.00446463102028
morn	2	outgroup	food	0.0194444	1B	Gorou	M	0	0	1	-0.389851534645022	1B	Gorou	1.38851681066846	1.00446463102028
morn	2	outgroup	food	0.0208333	1B	Gorou	M	0	0	1	-0.389851534645022	1B	Gorou	1.61993627911318	1.00446463102028
morn	2	outgroup	food	0.00138889	1B	Shoubou	M	0	0	0	-0.389851534645022	1B	Shoubou	-1.61993627911319	1.00446463102028
morn	2	outgroup	food	0.00277778	1B	Shoubou	M	0	0	0	-0.389851534645022	1B	Shoubou	-1.38851681066845	1.00446463102028
morn	2	outgroup	food	0.00416667	1B	Shoubou	M	0	0	0	-0.389851534645022	1B	Shoubou	-1.15709734222371	1.00446463102028
morn	2	outgroup	food	0.00555556	1B	Shoubou	M	0	0	0	-0.389851534645022	1B	Shoubou	-0.925677873778967	1.00446463102028
morn	2	outgroup	food	0.00694444	1B	Shoubou	M	0	0	0	-0.389851534645022	1B	Shoubou	-0.694258405334225	1.00446463102028
morn	2	outgroup	food	0.00833333	1B	Shoubou	M	0	0	0	-0.389851534645022	1B	Shoubou	-0.462838936889485	1.00446463102028
morn	2	outgroup	food	0.00972222	1B	Shoubou	M	0	0	0	-0.389851534645022	1B	Shoubou	-0.231419468444743	1.00446463102028
morn	2	outgroup	food	0.0111111	1B	Shoubou	M	0	0	1	-0.389851534645022	1B	Shoubou	-0.0000000000000034685174998872	1.00446463102028
morn	2	outgroup	food	0.0125	1B	Shoubou	M	0	0	1	-0.389851534645022	1B	Shoubou	0.23141946844474	1.00446463102028
morn	2	outgroup	food	0.0138889	1B	Shoubou	M	0	0	0	-0.389851534645022	1B	Shoubou	0.462838936889484	1.00446463102028
morn	2	outgroup	food	0.0152778	1B	Shoubou	M	0	0	1	-0.389851534645022	1B	Shoubou	0.694258405334227	1.00446463102028
morn	2	outgroup	food	0.0166667	1B	Shoubou	M	0	0	1	-0.389851534645022	1B	Shoubou	0.92567787377897	1.00446463102028
morn	2	outgroup	food	0.0180556	1B	Shoubou	M	0	0	1	-0.389851534645022	1B	Shoubou	1.15709734222371	1.00446463102028
morn	2	outgroup	food	0.0194444	1B	Shoubou	M	0	0	1	-0.389851534645022	1B	Shoubou	1.38851681066846	1.00446463102028
morn	2	outgroup	food	0.0208333	1B	Shoubou	M	0	0	1	-0.389851534645022	1B	Shoubou	1.61993627911318	1.00446463102028
morn	2	outgroup	food	0.00138889	1B	Satoru	M	0	0	0	-0.389851534645022	1B	Satoru	-1.61993627911319	1.00446463102028
morn	2	outgroup	food	0.00277778	1B	Satoru	M	0	0	1	-0.389851534645022	1B	Satoru	-1.38851681066845	1.00446463102028
morn	2	outgroup	food	0.00416667	1B	Satoru	M	0	0	1	-0.389851534645022	1B	Satoru	-1.15709734222371	1.00446463102028
morn	2	outgroup	food	0.00555556	1B	Satoru	M	0	0	1	-0.389851534645022	1B	Satoru	-0.925677873778967	1.00446463102028
morn	2	outgroup	food	0.00694444	1B	Satoru	M	0	0	1	-0.389851534645022	1B	Satoru	-0.694258405334225	1.00446463102028
morn	2	outgroup	food	0.00833333	1B	Satoru	M	0	0	1	-0.389851534645022	1B	Satoru	-0.462838936889485	1.00446463102028
morn	2	outgroup	food	0.00972222	1B	Satoru	M	0	0	0	-0.389851534645022	1B	Satoru	-0.231419468444743	1.00446463102028
morn	2	outgroup	food	0.0111111	1B	Satoru	M	0	0	0	-0.389851534645022	1B	Satoru	-0.0000000000000034685174998872	1.00446463102028
morn	2	outgroup	food	0.0125	1B	Satoru	M	0	0	0	-0.389851534645022	1B	Satoru	0.23141946844474	1.00446463102028
morn	2	outgroup	food	0.0138889	1B	Satoru	M	0	0	0	-0.389851534645022	1B	Satoru	0.462838936889484	1.00446463102028
morn	2	outgroup	food	0.0152778	1B	Satoru	M	0	0	1	-0.389851534645022	1B	Satoru	0.694258405334227	1.00446463102028
morn	2	outgroup	food	0.0166667	1B	Satoru	M	0	0	0	-0.389851534645022	1B	Satoru	0.92567787377897	1.00446463102028
morn	2	outgroup	food	0.0180556	1B	Satoru	M	0	0	0	-0.389851534645022	1B	Satoru	1.15709734222371	1.00446463102028
morn	2	outgroup	food	0.0194444	1B	Satoru	M	0	0	0	-0.389851534645022	1B	Satoru	1.38851681066846	1.00446463102028
morn	2	outgroup	food	0.0208333	1B	Satoru	M	0	0	0	-0.389851534645022	1B	Satoru	1.61993627911318	1.00446463102028
morn	2	outgroup	food	0.00138889	1B	Kanao	M	0	0	0	-0.389851534645022	1B	Kanao	-1.61993627911319	1.00446463102028
morn	2	outgroup	food	0.00277778	1B	Kanao	M	0	0	0	-0.389851534645022	1B	Kanao	-1.38851681066845	1.00446463102028
morn	2	outgroup	food	0.00416667	1B	Kanao	M	0	0	0	-0.389851534645022	1B	Kanao	-1.15709734222371	1.00446463102028
morn	2	outgroup	food	0.00555556	1B	Kanao	M	0	0	0	-0.389851534645022	1B	Kanao	-0.925677873778967	1.00446463102028
morn	2	outgroup	food	0.00694444	1B	Kanao	M	0	0	0	-0.389851534645022	1B	Kanao	-0.694258405334225	1.00446463102028
morn	2	outgroup	food	0.00833333	1B	Kanao	M	0	0	0	-0.389851534645022	1B	Kanao	-0.462838936889485	1.00446463102028
morn	2	outgroup	food	0.00972222	1B	Kanao	M	0	0	1	-0.389851534645022	1B	Kanao	-0.231419468444743	1.00446463102028
morn	2	outgroup	food	0.0111111	1B	Kanao	M	0	0	1	-0.389851534645022	1B	Kanao	-0.0000000000000034685174998872	1.00446463102028
morn	2	outgroup	food	0.0125	1B	Kanao	M	0	1	0	-0.389851534645022	1B	Kanao	0.23141946844474	1.00446463102028
morn	2	outgroup	food	0.0138889	1B	Kanao	M	0	0	1	-0.389851534645022	1B	Kanao	0.462838936889484	1.00446463102028
morn	2	outgroup	food	0.0152778	1B	Kanao	M	0	1	0	-0.389851534645022	1B	Kanao	0.694258405334227	1.00446463102028
morn	2	outgroup	food	0.0166667	1B	Kanao	M	0	0	1	-0.389851534645022	1B	Kanao	0.92567787377897	1.00446463102028
morn	2	outgroup	food	0.0180556	1B	Kanao	M	0	0	1	-0.389851534645022	1B	Kanao	1.15709734222371	1.00446463102028
morn	2	outgroup	food	0.0194444	1B	Kanao	M	0	0	1	-0.389851534645022	1B	Kanao	1.38851681066846	1.00446463102028
morn	2	outgroup	food	0.0208333	1B	Kanao	M	0	0	1	-0.389851534645022	1B	Kanao	1.61993627911318	1.00446463102028
morn	2	outgroup	food	0.00138889	1B	Norihei	M	0	0	0	-0.389851534645022	1B	Norihei	-1.61993627911319	1.00446463102028
morn	2	outgroup	food	0.00277778	1B	Norihei	M	0	0	0	-0.389851534645022	1B	Norihei	-1.38851681066845	1.00446463102028
morn	2	outgroup	food	0.00416667	1B	Norihei	M	0	0	1	-0.389851534645022	1B	Norihei	-1.15709734222371	1.00446463102028
morn	2	outgroup	food	0.00555556	1B	Norihei	M	0	0	1	-0.389851534645022	1B	Norihei	-0.925677873778967	1.00446463102028
morn	2	outgroup	food	0.00694444	1B	Norihei	M	0	0	1	-0.389851534645022	1B	Norihei	-0.694258405334225	1.00446463102028
morn	2	outgroup	food	0.00833333	1B	Norihei	M	0	0	1	-0.389851534645022	1B	Norihei	-0.462838936889485	1.00446463102028
morn	2	outgroup	food	0.00972222	1B	Norihei	M	0	0	1	-0.389851534645022	1B	Norihei	-0.231419468444743	1.00446463102028
morn	2	outgroup	food	0.0111111	1B	Norihei	M	0	0	1	-0.389851534645022	1B	Norihei	-0.0000000000000034685174998872	1.00446463102028
morn	2	outgroup	food	0.0125	1B	Norihei	M	0	0	1	-0.389851534645022	1B	Norihei	0.23141946844474	1.00446463102028
morn	2	outgroup	food	0.0138889	1B	Norihei	M	0	1	0	-0.389851534645022	1B	Norihei	0.462838936889484	1.00446463102028
morn	2	outgroup	food	0.0152778	1B	Norihei	M	0	0	1	-0.389851534645022	1B	Norihei	0.694258405334227	1.00446463102028
morn	2	outgroup	food	0.0166667	1B	Norihei	M	0	0	1	-0.389851534645022	1B	Norihei	0.92567787377897	1.00446463102028
morn	2	outgroup	food	0.0180556	1B	Norihei	M	0	0	1	-0.389851534645022	1B	Norihei	1.15709734222371	1.00446463102028
morn	2	outgroup	food	0.0194444	1B	Norihei	M	0	0	1	-0.389851534645022	1B	Norihei	1.38851681066846	1.00446463102028
morn	2	outgroup	food	0.0208333	1B	Norihei	M	0	0	1	-0.389851534645022	1B	Norihei	1.61993627911318	1.00446463102028
aft	2	control	food	0.00138889	1B	Gorou	M	0	0	0	-0.389851534645022	1B	Gorou	-1.61993627911319	-0.995249359176054
aft	2	control	food	0.00277778	1B	Gorou	M	0	0	1	-0.389851534645022	1B	Gorou	-1.38851681066845	-0.995249359176054
aft	2	control	food	0.00416667	1B	Gorou	M	0	0	0	-0.389851534645022	1B	Gorou	-1.15709734222371	-0.995249359176054
aft	2	control	food	0.00555556	1B	Gorou	M	0	0	0	-0.389851534645022	1B	Gorou	-0.925677873778967	-0.995249359176054
aft	2	control	food	0.00694444	1B	Gorou	M	0	0	1	-0.389851534645022	1B	Gorou	-0.694258405334225	-0.995249359176054
aft	2	control	food	0.00833333	1B	Gorou	M	0	0	1	-0.389851534645022	1B	Gorou	-0.462838936889485	-0.995249359176054
aft	2	control	food	0.00972222	1B	Gorou	M	0	0	1	-0.389851534645022	1B	Gorou	-0.231419468444743	-0.995249359176054
aft	2	control	food	0.0111111	1B	Gorou	M	0	0	0	-0.389851534645022	1B	Gorou	-0.0000000000000034685174998872	-0.995249359176054
aft	2	control	food	0.0125	1B	Gorou	M	0	0	1	-0.389851534645022	1B	Gorou	0.23141946844474	-0.995249359176054
aft	2	control	food	0.0138889	1B	Gorou	M	0	0	0	-0.389851534645022	1B	Gorou	0.462838936889484	-0.995249359176054
aft	2	control	food	0.0152778	1B	Gorou	M	0	0	0	-0.389851534645022	1B	Gorou	0.694258405334227	-0.995249359176054
aft	2	control	food	0.0166667	1B	Gorou	M	0	0	1	-0.389851534645022	1B	Gorou	0.92567787377897	-0.995249359176054
aft	2	control	food	0.0180556	1B	Gorou	M	0	0	1	-0.389851534645022	1B	Gorou	1.15709734222371	-0.995249359176054
aft	2	control	food	0.0194444	1B	Gorou	M	0	0	1	-0.389851534645022	1B	Gorou	1.38851681066846	-0.995249359176054
aft	2	control	food	0.0208333	1B	Gorou	M	0	0	1	-0.389851534645022	1B	Gorou	1.61993627911318	-0.995249359176054
aft	2	control	food	0.00138889	1B	Shoubou	M	0	0	0	-0.389851534645022	1B	Shoubou	-1.61993627911319	-0.995249359176054
aft	2	control	food	0.00277778	1B	Shoubou	M	0	0	1	-0.389851534645022	1B	Shoubou	-1.38851681066845	-0.995249359176054
aft	2	control	food	0.00416667	1B	Shoubou	M	0	0	1	-0.389851534645022	1B	Shoubou	-1.15709734222371	-0.995249359176054
aft	2	control	food	0.00555556	1B	Shoubou	M	0	0	1	-0.389851534645022	1B	Shoubou	-0.925677873778967	-0.995249359176054
aft	2	control	food	0.00694444	1B	Shoubou	M	0	0	1	-0.389851534645022	1B	Shoubou	-0.694258405334225	-0.995249359176054
aft	2	control	food	0.00833333	1B	Shoubou	M	0	0	1	-0.389851534645022	1B	Shoubou	-0.462838936889485	-0.995249359176054
aft	2	control	food	0.00972222	1B	Shoubou	M	0	0	1	-0.389851534645022	1B	Shoubou	-0.231419468444743	-0.995249359176054
aft	2	control	food	0.0111111	1B	Shoubou	M	0	0	1	-0.389851534645022	1B	Shoubou	-0.0000000000000034685174998872	-0.995249359176054
aft	2	control	food	0.0125	1B	Shoubou	M	0	0	1	-0.389851534645022	1B	Shoubou	0.23141946844474	-0.995249359176054
aft	2	control	food	0.0138889	1B	Shoubou	M	0	0	1	-0.389851534645022	1B	Shoubou	0.462838936889484	-0.995249359176054
aft	2	control	food	0.0152778	1B	Shoubou	M	0	0	1	-0.389851534645022	1B	Shoubou	0.694258405334227	-0.995249359176054
aft	2	control	food	0.0166667	1B	Shoubou	M	0	0	1	-0.389851534645022	1B	Shoubou	0.92567787377897	-0.995249359176054
aft	2	control	food	0.0180556	1B	Shoubou	M	0	0	1	-0.389851534645022	1B	Shoubou	1.15709734222371	-0.995249359176054
aft	2	control	food	0.0194444	1B	Shoubou	M	0	0	1	-0.389851534645022	1B	Shoubou	1.38851681066846	-0.995249359176054
aft	2	control	food	0.0208333	1B	Shoubou	M	0	0	0	-0.389851534645022	1B	Shoubou	1.61993627911318	-0.995249359176054
aft	2	control	food	0.00138889	1B	Satoru	M	0	0	0	-0.389851534645022	1B	Satoru	-1.61993627911319	-0.995249359176054
aft	2	control	food	0.00277778	1B	Satoru	M	0	0	0	-0.389851534645022	1B	Satoru	-1.38851681066845	-0.995249359176054
aft	2	control	food	0.00416667	1B	Satoru	M	0	0	0	-0.389851534645022	1B	Satoru	-1.15709734222371	-0.995249359176054
aft	2	control	food	0.00555556	1B	Satoru	M	0	0	1	-0.389851534645022	1B	Satoru	-0.925677873778967	-0.995249359176054
aft	2	control	food	0.00694444	1B	Satoru	M	0	0	1	-0.389851534645022	1B	Satoru	-0.694258405334225	-0.995249359176054
aft	2	control	food	0.00833333	1B	Satoru	M	0	0	0	-0.389851534645022	1B	Satoru	-0.462838936889485	-0.995249359176054
aft	2	control	food	0.00972222	1B	Satoru	M	0	0	1	-0.389851534645022	1B	Satoru	-0.231419468444743	-0.995249359176054
aft	2	control	food	0.0111111	1B	Satoru	M	0	0	1	-0.389851534645022	1B	Satoru	-0.0000000000000034685174998872	-0.995249359176054
aft	2	control	food	0.0125	1B	Satoru	M	0	0	1	-0.389851534645022	1B	Satoru	0.23141946844474	-0.995249359176054
aft	2	control	food	0.0138889	1B	Satoru	M	0	0	0	-0.389851534645022	1B	Satoru	0.462838936889484	-0.995249359176054
aft	2	control	food	0.0152778	1B	Satoru	M	0	0	1	-0.389851534645022	1B	Satoru	0.694258405334227	-0.995249359176054
aft	2	control	food	0.0166667	1B	Satoru	M	0	0	1	-0.389851534645022	1B	Satoru	0.92567787377897	-0.995249359176054
aft	2	control	food	0.0180556	1B	Satoru	M	0	0	1	-0.389851534645022	1B	Satoru	1.15709734222371	-0.995249359176054
aft	2	control	food	0.0194444	1B	Satoru	M	0	0	1	-0.389851534645022	1B	Satoru	1.38851681066846	-0.995249359176054
aft	2	control	food	0.0208333	1B	Satoru	M	0	0	1	-0.389851534645022	1B	Satoru	1.61993627911318	-0.995249359176054
aft	2	control	food	0.00138889	1B	Kanao	M	0	0	0	-0.389851534645022	1B	Kanao	-1.61993627911319	-0.995249359176054
aft	2	control	food	0.00277778	1B	Kanao	M	0	0	0	-0.389851534645022	1B	Kanao	-1.38851681066845	-0.995249359176054
aft	2	control	food	0.00416667	1B	Kanao	M	0	0	1	-0.389851534645022	1B	Kanao	-1.15709734222371	-0.995249359176054
aft	2	control	food	0.00555556	1B	Kanao	M	0	0	1	-0.389851534645022	1B	Kanao	-0.925677873778967	-0.995249359176054
aft	2	control	food	0.00694444	1B	Kanao	M	0	0	1	-0.389851534645022	1B	Kanao	-0.694258405334225	-0.995249359176054
aft	2	control	food	0.00833333	1B	Kanao	M	0	0	1	-0.389851534645022	1B	Kanao	-0.462838936889485	-0.995249359176054
aft	2	control	food	0.00972222	1B	Kanao	M	0	0	1	-0.389851534645022	1B	Kanao	-0.231419468444743	-0.995249359176054
aft	2	control	food	0.0111111	1B	Kanao	M	0	0	1	-0.389851534645022	1B	Kanao	-0.0000000000000034685174998872	-0.995249359176054
aft	2	control	food	0.0125	1B	Kanao	M	0	0	1	-0.389851534645022	1B	Kanao	0.23141946844474	-0.995249359176054
aft	2	control	food	0.0138889	1B	Kanao	M	0	1	0	-0.389851534645022	1B	Kanao	0.462838936889484	-0.995249359176054
aft	2	control	food	0.0152778	1B	Kanao	M	1	0	0	-0.389851534645022	1B	Kanao	0.694258405334227	-0.995249359176054
aft	2	control	food	0.0166667	1B	Kanao	M	1	0	0	-0.389851534645022	1B	Kanao	0.92567787377897	-0.995249359176054
aft	2	control	food	0.0180556	1B	Kanao	M	1	0	0	-0.389851534645022	1B	Kanao	1.15709734222371	-0.995249359176054
aft	2	control	food	0.0194444	1B	Kanao	M	1	0	0	-0.389851534645022	1B	Kanao	1.38851681066846	-0.995249359176054
aft	2	control	food	0.0208333	1B	Kanao	M	0	0	1	-0.389851534645022	1B	Kanao	1.61993627911318	-0.995249359176054
aft	2	control	food	0.00138889	1B	Norihei	M	0	0	0	-0.389851534645022	1B	Norihei	-1.61993627911319	-0.995249359176054
aft	2	control	food	0.00277778	1B	Norihei	M	0	0	0	-0.389851534645022	1B	Norihei	-1.38851681066845	-0.995249359176054
aft	2	control	food	0.00416667	1B	Norihei	M	0	0	0	-0.389851534645022	1B	Norihei	-1.15709734222371	-0.995249359176054
aft	2	control	food	0.00555556	1B	Norihei	M	0	0	0	-0.389851534645022	1B	Norihei	-0.925677873778967	-0.995249359176054
aft	2	control	food	0.00694444	1B	Norihei	M	0	0	0	-0.389851534645022	1B	Norihei	-0.694258405334225	-0.995249359176054
aft	2	control	food	0.00833333	1B	Norihei	M	0	0	1	-0.389851534645022	1B	Norihei	-0.462838936889485	-0.995249359176054
aft	2	control	food	0.00972222	1B	Norihei	M	0	0	1	-0.389851534645022	1B	Norihei	-0.231419468444743	-0.995249359176054
aft	2	control	food	0.0111111	1B	Norihei	M	0	0	1	-0.389851534645022	1B	Norihei	-0.0000000000000034685174998872	-0.995249359176054
aft	2	control	food	0.0125	1B	Norihei	M	0	0	1	-0.389851534645022	1B	Norihei	0.23141946844474	-0.995249359176054
aft	2	control	food	0.0138889	1B	Norihei	M	0	0	0	-0.389851534645022	1B	Norihei	0.462838936889484	-0.995249359176054
aft	2	control	food	0.0152778	1B	Norihei	M	1	0	0	-0.389851534645022	1B	Norihei	0.694258405334227	-0.995249359176054
aft	2	control	food	0.0166667	1B	Norihei	M	1	0	0	-0.389851534645022	1B	Norihei	0.92567787377897	-0.995249359176054
aft	2	control	food	0.0180556	1B	Norihei	M	1	0	0	-0.389851534645022	1B	Norihei	1.15709734222371	-0.995249359176054
aft	2	control	food	0.0194444	1B	Norihei	M	1	0	0	-0.389851534645022	1B	Norihei	1.38851681066846	-0.995249359176054
aft	2	control	food	0.0208333	1B	Norihei	M	0	0	1	-0.389851534645022	1B	Norihei	1.61993627911318	-0.995249359176054
morn	2	outgroup	food	0.00138889	1C	Toon	M	0	0	0	-0.389851534645022	1C	Toon	-1.61993627911319	1.00446463102028
morn	2	outgroup	food	0.00277778	1C	Toon	M	0	0	1	-0.389851534645022	1C	Toon	-1.38851681066845	1.00446463102028
morn	2	outgroup	food	0.00416667	1C	Toon	M	0	0	1	-0.389851534645022	1C	Toon	-1.15709734222371	1.00446463102028
morn	2	outgroup	food	0.00555556	1C	Toon	M	0	0	0	-0.389851534645022	1C	Toon	-0.925677873778967	1.00446463102028
morn	2	outgroup	food	0.00694444	1C	Toon	M	0	0	0	-0.389851534645022	1C	Toon	-0.694258405334225	1.00446463102028
morn	2	outgroup	food	0.00833333	1C	Toon	M	0	0	1	-0.389851534645022	1C	Toon	-0.462838936889485	1.00446463102028
morn	2	outgroup	food	0.00972222	1C	Toon	M	0	0	1	-0.389851534645022	1C	Toon	-0.231419468444743	1.00446463102028
morn	2	outgroup	food	0.0111111	1C	Toon	M	0	0	1	-0.389851534645022	1C	Toon	-0.0000000000000034685174998872	1.00446463102028
morn	2	outgroup	food	0.0125	1C	Toon	M	0	0	1	-0.389851534645022	1C	Toon	0.23141946844474	1.00446463102028
morn	2	outgroup	food	0.0138889	1C	Toon	M	0	0	1	-0.389851534645022	1C	Toon	0.462838936889484	1.00446463102028
morn	2	outgroup	food	0.0152778	1C	Toon	M	0	0	1	-0.389851534645022	1C	Toon	0.694258405334227	1.00446463102028
morn	2	outgroup	food	0.0166667	1C	Toon	M	0	0	1	-0.389851534645022	1C	Toon	0.92567787377897	1.00446463102028
morn	2	outgroup	food	0.0180556	1C	Toon	M	0	0	1	-0.389851534645022	1C	Toon	1.15709734222371	1.00446463102028
morn	2	outgroup	food	0.0194444	1C	Toon	M	0	0	1	-0.389851534645022	1C	Toon	1.38851681066846	1.00446463102028
morn	2	outgroup	food	0.0208333	1C	Toon	M	0	0	1	-0.389851534645022	1C	Toon	1.61993627911318	1.00446463102028
morn	2	outgroup	food	0.00138889	1C	Mizuo	M	0	0	1	-0.389851534645022	1C	Mizuo	-1.61993627911319	1.00446463102028
morn	2	outgroup	food	0.00277778	1C	Mizuo	M	0	0	1	-0.389851534645022	1C	Mizuo	-1.38851681066845	1.00446463102028
morn	2	outgroup	food	0.00416667	1C	Mizuo	M	0	0	1	-0.389851534645022	1C	Mizuo	-1.15709734222371	1.00446463102028
morn	2	outgroup	food	0.00555556	1C	Mizuo	M	0	0	1	-0.389851534645022	1C	Mizuo	-0.925677873778967	1.00446463102028
morn	2	outgroup	food	0.00694444	1C	Mizuo	M	0	0	1	-0.389851534645022	1C	Mizuo	-0.694258405334225	1.00446463102028
morn	2	outgroup	food	0.00833333	1C	Mizuo	M	0	0	1	-0.389851534645022	1C	Mizuo	-0.462838936889485	1.00446463102028
morn	2	outgroup	food	0.00972222	1C	Mizuo	M	0	0	1	-0.389851534645022	1C	Mizuo	-0.231419468444743	1.00446463102028
morn	2	outgroup	food	0.0111111	1C	Mizuo	M	0	0	1	-0.389851534645022	1C	Mizuo	-0.0000000000000034685174998872	1.00446463102028
morn	2	outgroup	food	0.0125	1C	Mizuo	M	0	0	1	-0.389851534645022	1C	Mizuo	0.23141946844474	1.00446463102028
morn	2	outgroup	food	0.0138889	1C	Mizuo	M	0	0	1	-0.389851534645022	1C	Mizuo	0.462838936889484	1.00446463102028
morn	2	outgroup	food	0.0152778	1C	Mizuo	M	0	0	1	-0.389851534645022	1C	Mizuo	0.694258405334227	1.00446463102028
morn	2	outgroup	food	0.0166667	1C	Mizuo	M	0	0	1	-0.389851534645022	1C	Mizuo	0.92567787377897	1.00446463102028
morn	2	outgroup	food	0.0180556	1C	Mizuo	M	0	0	0	-0.389851534645022	1C	Mizuo	1.15709734222371	1.00446463102028
morn	2	outgroup	food	0.0194444	1C	Mizuo	M	0	0	0	-0.389851534645022	1C	Mizuo	1.38851681066846	1.00446463102028
morn	2	outgroup	food	0.0208333	1C	Mizuo	M	0	0	0	-0.389851534645022	1C	Mizuo	1.61993627911318	1.00446463102028
morn	2	outgroup	food	0.00138889	1C	Musashi	M	0	0	0	-0.389851534645022	1C	Musashi	-1.61993627911319	1.00446463102028
morn	2	outgroup	food	0.00277778	1C	Musashi	M	0	0	0	-0.389851534645022	1C	Musashi	-1.38851681066845	1.00446463102028
morn	2	outgroup	food	0.00416667	1C	Musashi	M	0	0	0	-0.389851534645022	1C	Musashi	-1.15709734222371	1.00446463102028
morn	2	outgroup	food	0.00555556	1C	Musashi	M	0	0	1	-0.389851534645022	1C	Musashi	-0.925677873778967	1.00446463102028
morn	2	outgroup	food	0.00694444	1C	Musashi	M	0	0	0	-0.389851534645022	1C	Musashi	-0.694258405334225	1.00446463102028
morn	2	outgroup	food	0.00833333	1C	Musashi	M	0	0	0	-0.389851534645022	1C	Musashi	-0.462838936889485	1.00446463102028
morn	2	outgroup	food	0.00972222	1C	Musashi	M	0	0	0	-0.389851534645022	1C	Musashi	-0.231419468444743	1.00446463102028
morn	2	outgroup	food	0.0111111	1C	Musashi	M	0	0	1	-0.389851534645022	1C	Musashi	-0.0000000000000034685174998872	1.00446463102028
morn	2	outgroup	food	0.0125	1C	Musashi	M	0	0	1	-0.389851534645022	1C	Musashi	0.23141946844474	1.00446463102028
morn	2	outgroup	food	0.0138889	1C	Musashi	M	0	0	1	-0.389851534645022	1C	Musashi	0.462838936889484	1.00446463102028
morn	2	outgroup	food	0.0152778	1C	Musashi	M	0	0	0	-0.389851534645022	1C	Musashi	0.694258405334227	1.00446463102028
morn	2	outgroup	food	0.0166667	1C	Musashi	M	0	0	1	-0.389851534645022	1C	Musashi	0.92567787377897	1.00446463102028
morn	2	outgroup	food	0.0180556	1C	Musashi	M	0	0	1	-0.389851534645022	1C	Musashi	1.15709734222371	1.00446463102028
morn	2	outgroup	food	0.0194444	1C	Musashi	M	0	0	1	-0.389851534645022	1C	Musashi	1.38851681066846	1.00446463102028
morn	2	outgroup	food	0.0208333	1C	Musashi	M	0	0	1	-0.389851534645022	1C	Musashi	1.61993627911318	1.00446463102028
morn	2	outgroup	food	0.00138889	1C	Shirou	M	0	0	0	-0.389851534645022	1C	Shirou	-1.61993627911319	1.00446463102028
morn	2	outgroup	food	0.00277778	1C	Shirou	M	0	0	0	-0.389851534645022	1C	Shirou	-1.38851681066845	1.00446463102028
morn	2	outgroup	food	0.00416667	1C	Shirou	M	0	0	0	-0.389851534645022	1C	Shirou	-1.15709734222371	1.00446463102028
morn	2	outgroup	food	0.00555556	1C	Shirou	M	0	0	1	-0.389851534645022	1C	Shirou	-0.925677873778967	1.00446463102028
morn	2	outgroup	food	0.00694444	1C	Shirou	M	0	0	1	-0.389851534645022	1C	Shirou	-0.694258405334225	1.00446463102028
morn	2	outgroup	food	0.00833333	1C	Shirou	M	0	0	1	-0.389851534645022	1C	Shirou	-0.462838936889485	1.00446463102028
morn	2	outgroup	food	0.00972222	1C	Shirou	M	0	0	1	-0.389851534645022	1C	Shirou	-0.231419468444743	1.00446463102028
morn	2	outgroup	food	0.0111111	1C	Shirou	M	0	0	1	-0.389851534645022	1C	Shirou	-0.0000000000000034685174998872	1.00446463102028
morn	2	outgroup	food	0.0125	1C	Shirou	M	0	0	1	-0.389851534645022	1C	Shirou	0.23141946844474	1.00446463102028
morn	2	outgroup	food	0.0138889	1C	Shirou	M	0	0	1	-0.389851534645022	1C	Shirou	0.462838936889484	1.00446463102028
morn	2	outgroup	food	0.0152778	1C	Shirou	M	0	0	1	-0.389851534645022	1C	Shirou	0.694258405334227	1.00446463102028
morn	2	outgroup	food	0.0166667	1C	Shirou	M	0	0	1	-0.389851534645022	1C	Shirou	0.92567787377897	1.00446463102028
morn	2	outgroup	food	0.0180556	1C	Shirou	M	0	0	1	-0.389851534645022	1C	Shirou	1.15709734222371	1.00446463102028
morn	2	outgroup	food	0.0194444	1C	Shirou	M	0	0	1	-0.389851534645022	1C	Shirou	1.38851681066846	1.00446463102028
morn	2	outgroup	food	0.0208333	1C	Shirou	M	0	0	1	-0.389851534645022	1C	Shirou	1.61993627911318	1.00446463102028
morn	2	outgroup	food	0.00138889	1C	George	M	0	0	1	-0.389851534645022	1C	George	-1.61993627911319	1.00446463102028
morn	2	outgroup	food	0.00277778	1C	George	M	0	0	0	-0.389851534645022	1C	George	-1.38851681066845	1.00446463102028
morn	2	outgroup	food	0.00416667	1C	George	M	0	0	0	-0.389851534645022	1C	George	-1.15709734222371	1.00446463102028
morn	2	outgroup	food	0.00555556	1C	George	M	0	0	1	-0.389851534645022	1C	George	-0.925677873778967	1.00446463102028
morn	2	outgroup	food	0.00694444	1C	George	M	0	0	0	-0.389851534645022	1C	George	-0.694258405334225	1.00446463102028
morn	2	outgroup	food	0.00833333	1C	George	M	0	0	1	-0.389851534645022	1C	George	-0.462838936889485	1.00446463102028
morn	2	outgroup	food	0.00972222	1C	George	M	0	0	1	-0.389851534645022	1C	George	-0.231419468444743	1.00446463102028
morn	2	outgroup	food	0.0111111	1C	George	M	0	0	1	-0.389851534645022	1C	George	-0.0000000000000034685174998872	1.00446463102028
morn	2	outgroup	food	0.0125	1C	George	M	0	0	1	-0.389851534645022	1C	George	0.23141946844474	1.00446463102028
morn	2	outgroup	food	0.0138889	1C	George	M	0	0	1	-0.389851534645022	1C	George	0.462838936889484	1.00446463102028
morn	2	outgroup	food	0.0152778	1C	George	M	0	0	1	-0.389851534645022	1C	George	0.694258405334227	1.00446463102028
morn	2	outgroup	food	0.0166667	1C	George	M	0	0	1	-0.389851534645022	1C	George	0.92567787377897	1.00446463102028
morn	2	outgroup	food	0.0180556	1C	George	M	0	0	1	-0.389851534645022	1C	George	1.15709734222371	1.00446463102028
morn	2	outgroup	food	0.0194444	1C	George	M	0	0	1	-0.389851534645022	1C	George	1.38851681066846	1.00446463102028
morn	2	outgroup	food	0.0208333	1C	George	M	0	0	1	-0.389851534645022	1C	George	1.61993627911318	1.00446463102028
aft	2	control	food	0.00138889	1C	Toon	M	0	0	0	-0.389851534645022	1C	Toon	-1.61993627911319	-0.995249359176054
aft	2	control	food	0.00277778	1C	Toon	M	0	0	0	-0.389851534645022	1C	Toon	-1.38851681066845	-0.995249359176054
aft	2	control	food	0.00416667	1C	Toon	M	0	0	0	-0.389851534645022	1C	Toon	-1.15709734222371	-0.995249359176054
aft	2	control	food	0.00555556	1C	Toon	M	0	0	0	-0.389851534645022	1C	Toon	-0.925677873778967	-0.995249359176054
aft	2	control	food	0.00694444	1C	Toon	M	0	0	1	-0.389851534645022	1C	Toon	-0.694258405334225	-0.995249359176054
aft	2	control	food	0.00833333	1C	Toon	M	0	0	0	-0.389851534645022	1C	Toon	-0.462838936889485	-0.995249359176054
aft	2	control	food	0.00972222	1C	Toon	M	0	0	1	-0.389851534645022	1C	Toon	-0.231419468444743	-0.995249359176054
aft	2	control	food	0.0111111	1C	Toon	M	0	0	0	-0.389851534645022	1C	Toon	-0.0000000000000034685174998872	-0.995249359176054
aft	2	control	food	0.0125	1C	Toon	M	0	0	0	-0.389851534645022	1C	Toon	0.23141946844474	-0.995249359176054
aft	2	control	food	0.0138889	1C	Toon	M	0	0	0	-0.389851534645022	1C	Toon	0.462838936889484	-0.995249359176054
aft	2	control	food	0.0152778	1C	Toon	M	0	0	0	-0.389851534645022	1C	Toon	0.694258405334227	-0.995249359176054
aft	2	control	food	0.0166667	1C	Toon	M	0	0	0	-0.389851534645022	1C	Toon	0.92567787377897	-0.995249359176054
aft	2	control	food	0.0180556	1C	Toon	M	0	0	0	-0.389851534645022	1C	Toon	1.15709734222371	-0.995249359176054
aft	2	control	food	0.0194444	1C	Toon	M	0	0	1	-0.389851534645022	1C	Toon	1.38851681066846	-0.995249359176054
aft	2	control	food	0.0208333	1C	Toon	M	0	0	1	-0.389851534645022	1C	Toon	1.61993627911318	-0.995249359176054
aft	2	control	food	0.00138889	1C	Mizuo	M	0	0	0	-0.389851534645022	1C	Mizuo	-1.61993627911319	-0.995249359176054
aft	2	control	food	0.00277778	1C	Mizuo	M	0	0	0	-0.389851534645022	1C	Mizuo	-1.38851681066845	-0.995249359176054
aft	2	control	food	0.00416667	1C	Mizuo	M	0	0	1	-0.389851534645022	1C	Mizuo	-1.15709734222371	-0.995249359176054
aft	2	control	food	0.00555556	1C	Mizuo	M	0	0	1	-0.389851534645022	1C	Mizuo	-0.925677873778967	-0.995249359176054
aft	2	control	food	0.00694444	1C	Mizuo	M	0	0	1	-0.389851534645022	1C	Mizuo	-0.694258405334225	-0.995249359176054
aft	2	control	food	0.00833333	1C	Mizuo	M	0	0	1	-0.389851534645022	1C	Mizuo	-0.462838936889485	-0.995249359176054
aft	2	control	food	0.00972222	1C	Mizuo	M	0	0	1	-0.389851534645022	1C	Mizuo	-0.231419468444743	-0.995249359176054
aft	2	control	food	0.0111111	1C	Mizuo	M	0	0	1	-0.389851534645022	1C	Mizuo	-0.0000000000000034685174998872	-0.995249359176054
aft	2	control	food	0.0125	1C	Mizuo	M	0	0	1	-0.389851534645022	1C	Mizuo	0.23141946844474	-0.995249359176054
aft	2	control	food	0.0138889	1C	Mizuo	M	0	0	0	-0.389851534645022	1C	Mizuo	0.462838936889484	-0.995249359176054
aft	2	control	food	0.0152778	1C	Mizuo	M	0	0	1	-0.389851534645022	1C	Mizuo	0.694258405334227	-0.995249359176054
aft	2	control	food	0.0166667	1C	Mizuo	M	0	0	1	-0.389851534645022	1C	Mizuo	0.92567787377897	-0.995249359176054
aft	2	control	food	0.0180556	1C	Mizuo	M	0	0	1	-0.389851534645022	1C	Mizuo	1.15709734222371	-0.995249359176054
aft	2	control	food	0.0194444	1C	Mizuo	M	0	0	1	-0.389851534645022	1C	Mizuo	1.38851681066846	-0.995249359176054
aft	2	control	food	0.0208333	1C	Mizuo	M	0	0	1	-0.389851534645022	1C	Mizuo	1.61993627911318	-0.995249359176054
aft	2	control	food	0.00138889	1C	Musashi	M	0	0	1	-0.389851534645022	1C	Musashi	-1.61993627911319	-0.995249359176054
aft	2	control	food	0.00277778	1C	Musashi	M	0	0	1	-0.389851534645022	1C	Musashi	-1.38851681066845	-0.995249359176054
aft	2	control	food	0.00416667	1C	Musashi	M	0	0	1	-0.389851534645022	1C	Musashi	-1.15709734222371	-0.995249359176054
aft	2	control	food	0.00555556	1C	Musashi	M	0	0	0	-0.389851534645022	1C	Musashi	-0.925677873778967	-0.995249359176054
aft	2	control	food	0.00694444	1C	Musashi	M	0	0	1	-0.389851534645022	1C	Musashi	-0.694258405334225	-0.995249359176054
aft	2	control	food	0.00833333	1C	Musashi	M	0	0	1	-0.389851534645022	1C	Musashi	-0.462838936889485	-0.995249359176054
aft	2	control	food	0.00972222	1C	Musashi	M	0	0	1	-0.389851534645022	1C	Musashi	-0.231419468444743	-0.995249359176054
aft	2	control	food	0.0111111	1C	Musashi	M	0	0	1	-0.389851534645022	1C	Musashi	-0.0000000000000034685174998872	-0.995249359176054
aft	2	control	food	0.0125	1C	Musashi	M	0	0	1	-0.389851534645022	1C	Musashi	0.23141946844474	-0.995249359176054
aft	2	control	food	0.0138889	1C	Musashi	M	0	0	1	-0.389851534645022	1C	Musashi	0.462838936889484	-0.995249359176054
aft	2	control	food	0.0152778	1C	Musashi	M	0	0	1	-0.389851534645022	1C	Musashi	0.694258405334227	-0.995249359176054
aft	2	control	food	0.0166667	1C	Musashi	M	0	0	1	-0.389851534645022	1C	Musashi	0.92567787377897	-0.995249359176054
aft	2	control	food	0.0180556	1C	Musashi	M	0	0	1	-0.389851534645022	1C	Musashi	1.15709734222371	-0.995249359176054
aft	2	control	food	0.0194444	1C	Musashi	M	0	0	0	-0.389851534645022	1C	Musashi	1.38851681066846	-0.995249359176054
aft	2	control	food	0.0208333	1C	Musashi	M	0	0	1	-0.389851534645022	1C	Musashi	1.61993627911318	-0.995249359176054
aft	2	control	food	0.00138889	1C	Shirou	M	0	0	1	-0.389851534645022	1C	Shirou	-1.61993627911319	-0.995249359176054
aft	2	control	food	0.00277778	1C	Shirou	M	0	0	1	-0.389851534645022	1C	Shirou	-1.38851681066845	-0.995249359176054
aft	2	control	food	0.00416667	1C	Shirou	M	0	0	1	-0.389851534645022	1C	Shirou	-1.15709734222371	-0.995249359176054
aft	2	control	food	0.00555556	1C	Shirou	M	0	0	1	-0.389851534645022	1C	Shirou	-0.925677873778967	-0.995249359176054
aft	2	control	food	0.00694444	1C	Shirou	M	0	0	1	-0.389851534645022	1C	Shirou	-0.694258405334225	-0.995249359176054
aft	2	control	food	0.00833333	1C	Shirou	M	0	0	1	-0.389851534645022	1C	Shirou	-0.462838936889485	-0.995249359176054
aft	2	control	food	0.00972222	1C	Shirou	M	0	0	1	-0.389851534645022	1C	Shirou	-0.231419468444743	-0.995249359176054
aft	2	control	food	0.0111111	1C	Shirou	M	0	0	1	-0.389851534645022	1C	Shirou	-0.0000000000000034685174998872	-0.995249359176054
aft	2	control	food	0.0125	1C	Shirou	M	0	0	1	-0.389851534645022	1C	Shirou	0.23141946844474	-0.995249359176054
aft	2	control	food	0.0138889	1C	Shirou	M	0	0	1	-0.389851534645022	1C	Shirou	0.462838936889484	-0.995249359176054
aft	2	control	food	0.0152778	1C	Shirou	M	0	0	1	-0.389851534645022	1C	Shirou	0.694258405334227	-0.995249359176054
aft	2	control	food	0.0166667	1C	Shirou	M	0	0	1	-0.389851534645022	1C	Shirou	0.92567787377897	-0.995249359176054
aft	2	control	food	0.0180556	1C	Shirou	M	0	0	1	-0.389851534645022	1C	Shirou	1.15709734222371	-0.995249359176054
aft	2	control	food	0.0194444	1C	Shirou	M	0	0	1	-0.389851534645022	1C	Shirou	1.38851681066846	-0.995249359176054
aft	2	control	food	0.0208333	1C	Shirou	M	0	0	1	-0.389851534645022	1C	Shirou	1.61993627911318	-0.995249359176054
aft	2	control	food	0.00138889	1C	George	M	0	0	0	-0.389851534645022	1C	George	-1.61993627911319	-0.995249359176054
aft	2	control	food	0.00277778	1C	George	M	0	0	0	-0.389851534645022	1C	George	-1.38851681066845	-0.995249359176054
aft	2	control	food	0.00416667	1C	George	M	0	0	0	-0.389851534645022	1C	George	-1.15709734222371	-0.995249359176054
aft	2	control	food	0.00555556	1C	George	M	0	0	0	-0.389851534645022	1C	George	-0.925677873778967	-0.995249359176054
aft	2	control	food	0.00694444	1C	George	M	0	0	0	-0.389851534645022	1C	George	-0.694258405334225	-0.995249359176054
aft	2	control	food	0.00833333	1C	George	M	0	0	1	-0.389851534645022	1C	George	-0.462838936889485	-0.995249359176054
aft	2	control	food	0.00972222	1C	George	M	0	0	1	-0.389851534645022	1C	George	-0.231419468444743	-0.995249359176054
aft	2	control	food	0.0111111	1C	George	M	0	0	0	-0.389851534645022	1C	George	-0.0000000000000034685174998872	-0.995249359176054
aft	2	control	food	0.0125	1C	George	M	0	0	0	-0.389851534645022	1C	George	0.23141946844474	-0.995249359176054
aft	2	control	food	0.0138889	1C	George	M	0	0	0	-0.389851534645022	1C	George	0.462838936889484	-0.995249359176054
aft	2	control	food	0.0152778	1C	George	M	0	0	1	-0.389851534645022	1C	George	0.694258405334227	-0.995249359176054
aft	2	control	food	0.0166667	1C	George	M	0	0	1	-0.389851534645022	1C	George	0.92567787377897	-0.995249359176054
aft	2	control	food	0.0180556	1C	George	M	0	0	1	-0.389851534645022	1C	George	1.15709734222371	-0.995249359176054
aft	2	control	food	0.0194444	1C	George	M	0	0	1	-0.389851534645022	1C	George	1.38851681066846	-0.995249359176054
aft	2	control	food	0.0208333	1C	George	M	0	0	1	-0.389851534645022	1C	George	1.61993627911318	-0.995249359176054
morn	2	outgroup	food	0.00138889	1A	Lennon	M	0	0	1	-0.389851534645022	1A	Lennon	-1.61993627911319	1.00446463102028
morn	2	outgroup	food	0.00277778	1A	Lennon	M	0	0	1	-0.389851534645022	1A	Lennon	-1.38851681066845	1.00446463102028
morn	2	outgroup	food	0.00416667	1A	Lennon	M	0	0	1	-0.389851534645022	1A	Lennon	-1.15709734222371	1.00446463102028
morn	2	outgroup	food	0.00555556	1A	Lennon	M	0	0	1	-0.389851534645022	1A	Lennon	-0.925677873778967	1.00446463102028
morn	2	outgroup	food	0.00694444	1A	Lennon	M	0	0	1	-0.389851534645022	1A	Lennon	-0.694258405334225	1.00446463102028
morn	2	outgroup	food	0.00833333	1A	Lennon	M	0	0	1	-0.389851534645022	1A	Lennon	-0.462838936889485	1.00446463102028
morn	2	outgroup	food	0.00972222	1A	Lennon	M	0	0	1	-0.389851534645022	1A	Lennon	-0.231419468444743	1.00446463102028
morn	2	outgroup	food	0.0111111	1A	Lennon	M	0	0	1	-0.389851534645022	1A	Lennon	-0.0000000000000034685174998872	1.00446463102028
morn	2	outgroup	food	0.0125	1A	Lennon	M	0	0	1	-0.389851534645022	1A	Lennon	0.23141946844474	1.00446463102028
morn	2	outgroup	food	0.0138889	1A	Lennon	M	0	0	1	-0.389851534645022	1A	Lennon	0.462838936889484	1.00446463102028
morn	2	outgroup	food	0.0152778	1A	Lennon	M	0	0	1	-0.389851534645022	1A	Lennon	0.694258405334227	1.00446463102028
morn	2	outgroup	food	0.0166667	1A	Lennon	M	0	0	1	-0.389851534645022	1A	Lennon	0.92567787377897	1.00446463102028
morn	2	outgroup	food	0.0180556	1A	Lennon	M	0	0	1	-0.389851534645022	1A	Lennon	1.15709734222371	1.00446463102028
morn	2	outgroup	food	0.0194444	1A	Lennon	M	0	0	1	-0.389851534645022	1A	Lennon	1.38851681066846	1.00446463102028
morn	2	outgroup	food	0.0208333	1A	Lennon	M	0	0	1	-0.389851534645022	1A	Lennon	1.61993627911318	1.00446463102028
morn	2	outgroup	food	0.00138889	1A	Naoya	M	0	0	0	-0.389851534645022	1A	Naoya	-1.61993627911319	1.00446463102028
morn	2	outgroup	food	0.00277778	1A	Naoya	M	0	0	1	-0.389851534645022	1A	Naoya	-1.38851681066845	1.00446463102028
morn	2	outgroup	food	0.00416667	1A	Naoya	M	0	0	1	-0.389851534645022	1A	Naoya	-1.15709734222371	1.00446463102028
morn	2	outgroup	food	0.00555556	1A	Naoya	M	0	0	1	-0.389851534645022	1A	Naoya	-0.925677873778967	1.00446463102028
morn	2	outgroup	food	0.00694444	1A	Naoya	M	0	0	1	-0.389851534645022	1A	Naoya	-0.694258405334225	1.00446463102028
morn	2	outgroup	food	0.00833333	1A	Naoya	M	0	0	1	-0.389851534645022	1A	Naoya	-0.462838936889485	1.00446463102028
morn	2	outgroup	food	0.00972222	1A	Naoya	M	0	0	0	-0.389851534645022	1A	Naoya	-0.231419468444743	1.00446463102028
morn	2	outgroup	food	0.0111111	1A	Naoya	M	0	0	1	-0.389851534645022	1A	Naoya	-0.0000000000000034685174998872	1.00446463102028
morn	2	outgroup	food	0.0125	1A	Naoya	M	0	0	1	-0.389851534645022	1A	Naoya	0.23141946844474	1.00446463102028
morn	2	outgroup	food	0.0138889	1A	Naoya	M	0	0	1	-0.389851534645022	1A	Naoya	0.462838936889484	1.00446463102028
morn	2	outgroup	food	0.0152778	1A	Naoya	M	0	0	0	-0.389851534645022	1A	Naoya	0.694258405334227	1.00446463102028
morn	2	outgroup	food	0.0166667	1A	Naoya	M	0	0	1	-0.389851534645022	1A	Naoya	0.92567787377897	1.00446463102028
morn	2	outgroup	food	0.0180556	1A	Naoya	M	0	0	1	-0.389851534645022	1A	Naoya	1.15709734222371	1.00446463102028
morn	2	outgroup	food	0.0194444	1A	Naoya	M	0	0	1	-0.389851534645022	1A	Naoya	1.38851681066846	1.00446463102028
morn	2	outgroup	food	0.0208333	1A	Naoya	M	0	0	1	-0.389851534645022	1A	Naoya	1.61993627911318	1.00446463102028
morn	2	outgroup	food	0.00138889	1A	Norio	M	0	0	0	-0.389851534645022	1A	Norio	-1.61993627911319	1.00446463102028
morn	2	outgroup	food	0.00277778	1A	Norio	M	0	0	0	-0.389851534645022	1A	Norio	-1.38851681066845	1.00446463102028
morn	2	outgroup	food	0.00416667	1A	Norio	M	0	0	0	-0.389851534645022	1A	Norio	-1.15709734222371	1.00446463102028
morn	2	outgroup	food	0.00555556	1A	Norio	M	0	0	0	-0.389851534645022	1A	Norio	-0.925677873778967	1.00446463102028
morn	2	outgroup	food	0.00694444	1A	Norio	M	0	0	0	-0.389851534645022	1A	Norio	-0.694258405334225	1.00446463102028
morn	2	outgroup	food	0.00833333	1A	Norio	M	0	0	0	-0.389851534645022	1A	Norio	-0.462838936889485	1.00446463102028
morn	2	outgroup	food	0.00972222	1A	Norio	M	0	0	0	-0.389851534645022	1A	Norio	-0.231419468444743	1.00446463102028
morn	2	outgroup	food	0.0111111	1A	Norio	M	0	0	0	-0.389851534645022	1A	Norio	-0.0000000000000034685174998872	1.00446463102028
morn	2	outgroup	food	0.0125	1A	Norio	M	0	0	0	-0.389851534645022	1A	Norio	0.23141946844474	1.00446463102028
morn	2	outgroup	food	0.0138889	1A	Norio	M	0	0	1	-0.389851534645022	1A	Norio	0.462838936889484	1.00446463102028
morn	2	outgroup	food	0.0152778	1A	Norio	M	0	0	1	-0.389851534645022	1A	Norio	0.694258405334227	1.00446463102028
morn	2	outgroup	food	0.0166667	1A	Norio	M	0	0	1	-0.389851534645022	1A	Norio	0.92567787377897	1.00446463102028
morn	2	outgroup	food	0.0180556	1A	Norio	M	0	0	1	-0.389851534645022	1A	Norio	1.15709734222371	1.00446463102028
morn	2	outgroup	food	0.0194444	1A	Norio	M	0	0	1	-0.389851534645022	1A	Norio	1.38851681066846	1.00446463102028
morn	2	outgroup	food	0.0208333	1A	Norio	M	0	0	1	-0.389851534645022	1A	Norio	1.61993627911318	1.00446463102028
morn	2	outgroup	food	0.00138889	1A	Minato	M	0	0	0	-0.389851534645022	1A	Minato	-1.61993627911319	1.00446463102028
morn	2	outgroup	food	0.00277778	1A	Minato	M	0	0	0	-0.389851534645022	1A	Minato	-1.38851681066845	1.00446463102028
morn	2	outgroup	food	0.00416667	1A	Minato	M	0	0	1	-0.389851534645022	1A	Minato	-1.15709734222371	1.00446463102028
morn	2	outgroup	food	0.00555556	1A	Minato	M	0	0	1	-0.389851534645022	1A	Minato	-0.925677873778967	1.00446463102028
morn	2	outgroup	food	0.00694444	1A	Minato	M	0	0	1	-0.389851534645022	1A	Minato	-0.694258405334225	1.00446463102028
morn	2	outgroup	food	0.00833333	1A	Minato	M	0	0	1	-0.389851534645022	1A	Minato	-0.462838936889485	1.00446463102028
morn	2	outgroup	food	0.00972222	1A	Minato	M	0	0	1	-0.389851534645022	1A	Minato	-0.231419468444743	1.00446463102028
morn	2	outgroup	food	0.0111111	1A	Minato	M	0	0	1	-0.389851534645022	1A	Minato	-0.0000000000000034685174998872	1.00446463102028
morn	2	outgroup	food	0.0125	1A	Minato	M	0	0	0	-0.389851534645022	1A	Minato	0.23141946844474	1.00446463102028
morn	2	outgroup	food	0.0138889	1A	Minato	M	0	0	1	-0.389851534645022	1A	Minato	0.462838936889484	1.00446463102028
morn	2	outgroup	food	0.0152778	1A	Minato	M	0	0	1	-0.389851534645022	1A	Minato	0.694258405334227	1.00446463102028
morn	2	outgroup	food	0.0166667	1A	Minato	M	0	0	1	-0.389851534645022	1A	Minato	0.92567787377897	1.00446463102028
morn	2	outgroup	food	0.0180556	1A	Minato	M	0	0	1	-0.389851534645022	1A	Minato	1.15709734222371	1.00446463102028
morn	2	outgroup	food	0.0194444	1A	Minato	M	0	0	1	-0.389851534645022	1A	Minato	1.38851681066846	1.00446463102028
morn	2	outgroup	food	0.0208333	1A	Minato	M	0	0	1	-0.389851534645022	1A	Minato	1.61993627911318	1.00446463102028
morn	2	outgroup	food	0.00138889	1A	Takabo	M	0	0	0	-0.389851534645022	1A	Takabo	-1.61993627911319	1.00446463102028
morn	2	outgroup	food	0.00277778	1A	Takabo	M	0	0	0	-0.389851534645022	1A	Takabo	-1.38851681066845	1.00446463102028
morn	2	outgroup	food	0.00416667	1A	Takabo	M	0	0	0	-0.389851534645022	1A	Takabo	-1.15709734222371	1.00446463102028
morn	2	outgroup	food	0.00555556	1A	Takabo	M	0	0	0	-0.389851534645022	1A	Takabo	-0.925677873778967	1.00446463102028
morn	2	outgroup	food	0.00694444	1A	Takabo	M	0	0	0	-0.389851534645022	1A	Takabo	-0.694258405334225	1.00446463102028
morn	2	outgroup	food	0.00833333	1A	Takabo	M	0	0	1	-0.389851534645022	1A	Takabo	-0.462838936889485	1.00446463102028
morn	2	outgroup	food	0.00972222	1A	Takabo	M	0	0	1	-0.389851534645022	1A	Takabo	-0.231419468444743	1.00446463102028
morn	2	outgroup	food	0.0111111	1A	Takabo	M	0	0	1	-0.389851534645022	1A	Takabo	-0.0000000000000034685174998872	1.00446463102028
morn	2	outgroup	food	0.0125	1A	Takabo	M	0	0	1	-0.389851534645022	1A	Takabo	0.23141946844474	1.00446463102028
morn	2	outgroup	food	0.0138889	1A	Takabo	M	0	0	1	-0.389851534645022	1A	Takabo	0.462838936889484	1.00446463102028
morn	2	outgroup	food	0.0152778	1A	Takabo	M	0	0	1	-0.389851534645022	1A	Takabo	0.694258405334227	1.00446463102028
morn	2	outgroup	food	0.0166667	1A	Takabo	M	0	0	1	-0.389851534645022	1A	Takabo	0.92567787377897	1.00446463102028
morn	2	outgroup	food	0.0180556	1A	Takabo	M	0	0	1	-0.389851534645022	1A	Takabo	1.15709734222371	1.00446463102028
morn	2	outgroup	food	0.0194444	1A	Takabo	M	0	0	1	-0.389851534645022	1A	Takabo	1.38851681066846	1.00446463102028
morn	2	outgroup	food	0.0208333	1A	Takabo	M	0	0	1	-0.389851534645022	1A	Takabo	1.61993627911318	1.00446463102028
aft	2	control	food	0.00138889	1A	Lennon	M	0	0	1	-0.389851534645022	1A	Lennon	-1.61993627911319	-0.995249359176054
aft	2	control	food	0.00277778	1A	Lennon	M	0	0	0	-0.389851534645022	1A	Lennon	-1.38851681066845	-0.995249359176054
aft	2	control	food	0.00416667	1A	Lennon	M	0	0	1	-0.389851534645022	1A	Lennon	-1.15709734222371	-0.995249359176054
aft	2	control	food	0.00555556	1A	Lennon	M	0	0	1	-0.389851534645022	1A	Lennon	-0.925677873778967	-0.995249359176054
aft	2	control	food	0.00694444	1A	Lennon	M	0	0	1	-0.389851534645022	1A	Lennon	-0.694258405334225	-0.995249359176054
aft	2	control	food	0.00833333	1A	Lennon	M	0	0	1	-0.389851534645022	1A	Lennon	-0.462838936889485	-0.995249359176054
aft	2	control	food	0.00972222	1A	Lennon	M	0	0	0	-0.389851534645022	1A	Lennon	-0.231419468444743	-0.995249359176054
aft	2	control	food	0.0111111	1A	Lennon	M	0	0	1	-0.389851534645022	1A	Lennon	-0.0000000000000034685174998872	-0.995249359176054
aft	2	control	food	0.0125	1A	Lennon	M	1	0	0	-0.389851534645022	1A	Lennon	0.23141946844474	-0.995249359176054
aft	2	control	food	0.0138889	1A	Lennon	M	1	0	0	-0.389851534645022	1A	Lennon	0.462838936889484	-0.995249359176054
aft	2	control	food	0.0152778	1A	Lennon	M	1	0	0	-0.389851534645022	1A	Lennon	0.694258405334227	-0.995249359176054
aft	2	control	food	0.0166667	1A	Lennon	M	1	0	0	-0.389851534645022	1A	Lennon	0.92567787377897	-0.995249359176054
aft	2	control	food	0.0180556	1A	Lennon	M	1	0	0	-0.389851534645022	1A	Lennon	1.15709734222371	-0.995249359176054
aft	2	control	food	0.0194444	1A	Lennon	M	1	0	0	-0.389851534645022	1A	Lennon	1.38851681066846	-0.995249359176054
aft	2	control	food	0.0208333	1A	Lennon	M	1	0	0	-0.389851534645022	1A	Lennon	1.61993627911318	-0.995249359176054
aft	2	control	food	0.00138889	1A	Naoya	M	0	0	0	-0.389851534645022	1A	Naoya	-1.61993627911319	-0.995249359176054
aft	2	control	food	0.00277778	1A	Naoya	M	0	0	0	-0.389851534645022	1A	Naoya	-1.38851681066845	-0.995249359176054
aft	2	control	food	0.00416667	1A	Naoya	M	0	0	0	-0.389851534645022	1A	Naoya	-1.15709734222371	-0.995249359176054
aft	2	control	food	0.00555556	1A	Naoya	M	0	0	0	-0.389851534645022	1A	Naoya	-0.925677873778967	-0.995249359176054
aft	2	control	food	0.00694444	1A	Naoya	M	0	0	0	-0.389851534645022	1A	Naoya	-0.694258405334225	-0.995249359176054
aft	2	control	food	0.00833333	1A	Naoya	M	0	0	0	-0.389851534645022	1A	Naoya	-0.462838936889485	-0.995249359176054
aft	2	control	food	0.00972222	1A	Naoya	M	0	0	0	-0.389851534645022	1A	Naoya	-0.231419468444743	-0.995249359176054
aft	2	control	food	0.0111111	1A	Naoya	M	0	0	0	-0.389851534645022	1A	Naoya	-0.0000000000000034685174998872	-0.995249359176054
aft	2	control	food	0.0125	1A	Naoya	M	0	0	0	-0.389851534645022	1A	Naoya	0.23141946844474	-0.995249359176054
aft	2	control	food	0.0138889	1A	Naoya	M	0	0	0	-0.389851534645022	1A	Naoya	0.462838936889484	-0.995249359176054
aft	2	control	food	0.0152778	1A	Naoya	M	0	0	1	-0.389851534645022	1A	Naoya	0.694258405334227	-0.995249359176054
aft	2	control	food	0.0166667	1A	Naoya	M	0	0	1	-0.389851534645022	1A	Naoya	0.92567787377897	-0.995249359176054
aft	2	control	food	0.0180556	1A	Naoya	M	0	0	1	-0.389851534645022	1A	Naoya	1.15709734222371	-0.995249359176054
aft	2	control	food	0.0194444	1A	Naoya	M	0	0	1	-0.389851534645022	1A	Naoya	1.38851681066846	-0.995249359176054
aft	2	control	food	0.0208333	1A	Naoya	M	0	0	1	-0.389851534645022	1A	Naoya	1.61993627911318	-0.995249359176054
aft	2	control	food	0.00138889	1A	Norio	M	0	0	0	-0.389851534645022	1A	Norio	-1.61993627911319	-0.995249359176054
aft	2	control	food	0.00277778	1A	Norio	M	0	0	0	-0.389851534645022	1A	Norio	-1.38851681066845	-0.995249359176054
aft	2	control	food	0.00416667	1A	Norio	M	0	0	0	-0.389851534645022	1A	Norio	-1.15709734222371	-0.995249359176054
aft	2	control	food	0.00555556	1A	Norio	M	0	0	0	-0.389851534645022	1A	Norio	-0.925677873778967	-0.995249359176054
aft	2	control	food	0.00694444	1A	Norio	M	0	0	0	-0.389851534645022	1A	Norio	-0.694258405334225	-0.995249359176054
aft	2	control	food	0.00833333	1A	Norio	M	0	0	1	-0.389851534645022	1A	Norio	-0.462838936889485	-0.995249359176054
aft	2	control	food	0.00972222	1A	Norio	M	0	0	0	-0.389851534645022	1A	Norio	-0.231419468444743	-0.995249359176054
aft	2	control	food	0.0111111	1A	Norio	M	0	0	1	-0.389851534645022	1A	Norio	-0.0000000000000034685174998872	-0.995249359176054
aft	2	control	food	0.0125	1A	Norio	M	0	0	1	-0.389851534645022	1A	Norio	0.23141946844474	-0.995249359176054
aft	2	control	food	0.0138889	1A	Norio	M	0	0	1	-0.389851534645022	1A	Norio	0.462838936889484	-0.995249359176054
aft	2	control	food	0.0152778	1A	Norio	M	0	0	1	-0.389851534645022	1A	Norio	0.694258405334227	-0.995249359176054
aft	2	control	food	0.0166667	1A	Norio	M	0	0	1	-0.389851534645022	1A	Norio	0.92567787377897	-0.995249359176054
aft	2	control	food	0.0180556	1A	Norio	M	0	0	1	-0.389851534645022	1A	Norio	1.15709734222371	-0.995249359176054
aft	2	control	food	0.0194444	1A	Norio	M	0	1	0	-0.389851534645022	1A	Norio	1.38851681066846	-0.995249359176054
aft	2	control	food	0.0208333	1A	Norio	M	0	0	1	-0.389851534645022	1A	Norio	1.61993627911318	-0.995249359176054
aft	2	control	food	0.00138889	1A	Minato	M	0	0	0	-0.389851534645022	1A	Minato	-1.61993627911319	-0.995249359176054
aft	2	control	food	0.00277778	1A	Minato	M	0	0	1	-0.389851534645022	1A	Minato	-1.38851681066845	-0.995249359176054
aft	2	control	food	0.00416667	1A	Minato	M	0	0	1	-0.389851534645022	1A	Minato	-1.15709734222371	-0.995249359176054
aft	2	control	food	0.00555556	1A	Minato	M	0	0	1	-0.389851534645022	1A	Minato	-0.925677873778967	-0.995249359176054
aft	2	control	food	0.00694444	1A	Minato	M	0	0	1	-0.389851534645022	1A	Minato	-0.694258405334225	-0.995249359176054
aft	2	control	food	0.00833333	1A	Minato	M	0	0	1	-0.389851534645022	1A	Minato	-0.462838936889485	-0.995249359176054
aft	2	control	food	0.00972222	1A	Minato	M	0	0	1	-0.389851534645022	1A	Minato	-0.231419468444743	-0.995249359176054
aft	2	control	food	0.0111111	1A	Minato	M	0	0	1	-0.389851534645022	1A	Minato	-0.0000000000000034685174998872	-0.995249359176054
aft	2	control	food	0.0125	1A	Minato	M	1	0	0	-0.389851534645022	1A	Minato	0.23141946844474	-0.995249359176054
aft	2	control	food	0.0138889	1A	Minato	M	1	0	0	-0.389851534645022	1A	Minato	0.462838936889484	-0.995249359176054
aft	2	control	food	0.0152778	1A	Minato	M	1	0	0	-0.389851534645022	1A	Minato	0.694258405334227	-0.995249359176054
aft	2	control	food	0.0166667	1A	Minato	M	1	0	0	-0.389851534645022	1A	Minato	0.92567787377897	-0.995249359176054
aft	2	control	food	0.0180556	1A	Minato	M	1	0	0	-0.389851534645022	1A	Minato	1.15709734222371	-0.995249359176054
aft	2	control	food	0.0194444	1A	Minato	M	1	0	0	-0.389851534645022	1A	Minato	1.38851681066846	-0.995249359176054
aft	2	control	food	0.0208333	1A	Minato	M	1	0	0	-0.389851534645022	1A	Minato	1.61993627911318	-0.995249359176054
aft	2	control	food	0.00138889	1A	Takabo	M	0	0	0	-0.389851534645022	1A	Takabo	-1.61993627911319	-0.995249359176054
aft	2	control	food	0.00277778	1A	Takabo	M	0	0	0	-0.389851534645022	1A	Takabo	-1.38851681066845	-0.995249359176054
aft	2	control	food	0.00416667	1A	Takabo	M	0	0	1	-0.389851534645022	1A	Takabo	-1.15709734222371	-0.995249359176054
aft	2	control	food	0.00555556	1A	Takabo	M	0	0	1	-0.389851534645022	1A	Takabo	-0.925677873778967	-0.995249359176054
aft	2	control	food	0.00694444	1A	Takabo	M	0	0	1	-0.389851534645022	1A	Takabo	-0.694258405334225	-0.995249359176054
aft	2	control	food	0.00833333	1A	Takabo	M	0	0	1	-0.389851534645022	1A	Takabo	-0.462838936889485	-0.995249359176054
aft	2	control	food	0.00972222	1A	Takabo	M	0	0	1	-0.389851534645022	1A	Takabo	-0.231419468444743	-0.995249359176054
aft	2	control	food	0.0111111	1A	Takabo	M	0	0	1	-0.389851534645022	1A	Takabo	-0.0000000000000034685174998872	-0.995249359176054
aft	2	control	food	0.0125	1A	Takabo	M	0	0	1	-0.389851534645022	1A	Takabo	0.23141946844474	-0.995249359176054
aft	2	control	food	0.0138889	1A	Takabo	M	0	0	1	-0.389851534645022	1A	Takabo	0.462838936889484	-0.995249359176054
aft	2	control	food	0.0152778	1A	Takabo	M	0	0	1	-0.389851534645022	1A	Takabo	0.694258405334227	-0.995249359176054
aft	2	control	food	0.0166667	1A	Takabo	M	0	0	1	-0.389851534645022	1A	Takabo	0.92567787377897	-0.995249359176054
aft	2	control	food	0.0180556	1A	Takabo	M	0	0	1	-0.389851534645022	1A	Takabo	1.15709734222371	-0.995249359176054
aft	2	control	food	0.0194444	1A	Takabo	M	0	0	1	-0.389851534645022	1A	Takabo	1.38851681066846	-0.995249359176054
aft	2	control	food	0.0208333	1A	Takabo	M	0	0	1	-0.389851534645022	1A	Takabo	1.61993627911318	-0.995249359176054
morn	2	control	food	0.00138889	5G	Kotetsu	M	0	0	0	-0.389851534645022	5G	Kotetsu	-1.61993627911319	-0.995249359176054
morn	2	control	food	0.00277778	5G	Kotetsu	M	0	0	0	-0.389851534645022	5G	Kotetsu	-1.38851681066845	-0.995249359176054
morn	2	control	food	0.00416667	5G	Kotetsu	M	0	0	0	-0.389851534645022	5G	Kotetsu	-1.15709734222371	-0.995249359176054
morn	2	control	food	0.00555556	5G	Kotetsu	M	0	0	0	-0.389851534645022	5G	Kotetsu	-0.925677873778967	-0.995249359176054
morn	2	control	food	0.00694444	5G	Kotetsu	M	0	0	0	-0.389851534645022	5G	Kotetsu	-0.694258405334225	-0.995249359176054
morn	2	control	food	0.00833333	5G	Kotetsu	M	0	0	0	-0.389851534645022	5G	Kotetsu	-0.462838936889485	-0.995249359176054
morn	2	control	food	0.00972222	5G	Kotetsu	M	0	0	0	-0.389851534645022	5G	Kotetsu	-0.231419468444743	-0.995249359176054
morn	2	control	food	0.0111111	5G	Kotetsu	M	0	1	0	-0.389851534645022	5G	Kotetsu	-0.0000000000000034685174998872	-0.995249359176054
morn	2	control	food	0.0125	5G	Kotetsu	M	0	0	1	-0.389851534645022	5G	Kotetsu	0.23141946844474	-0.995249359176054
morn	2	control	food	0.0138889	5G	Kotetsu	M	0	0	1	-0.389851534645022	5G	Kotetsu	0.462838936889484	-0.995249359176054
morn	2	control	food	0.0152778	5G	Kotetsu	M	0	0	1	-0.389851534645022	5G	Kotetsu	0.694258405334227	-0.995249359176054
morn	2	control	food	0.0166667	5G	Kotetsu	M	0	0	1	-0.389851534645022	5G	Kotetsu	0.92567787377897	-0.995249359176054
morn	2	control	food	0.0180556	5G	Kotetsu	M	0	0	0	-0.389851534645022	5G	Kotetsu	1.15709734222371	-0.995249359176054
morn	2	control	food	0.0194444	5G	Kotetsu	M	0	0	0	-0.389851534645022	5G	Kotetsu	1.38851681066846	-0.995249359176054
morn	2	control	food	0.0208333	5G	Kotetsu	M	0	0	1	-0.389851534645022	5G	Kotetsu	1.61993627911318	-0.995249359176054
morn	2	control	food	0.00138889	5G	Oumu	F	0	0	1	-0.389851534645022	5G	Oumu	-1.61993627911319	-0.995249359176054
morn	2	control	food	0.00277778	5G	Oumu	F	0	0	1	-0.389851534645022	5G	Oumu	-1.38851681066845	-0.995249359176054
morn	2	control	food	0.00416667	5G	Oumu	F	0	0	1	-0.389851534645022	5G	Oumu	-1.15709734222371	-0.995249359176054
morn	2	control	food	0.00555556	5G	Oumu	F	0	0	1	-0.389851534645022	5G	Oumu	-0.925677873778967	-0.995249359176054
morn	2	control	food	0.00694444	5G	Oumu	F	0	0	1	-0.389851534645022	5G	Oumu	-0.694258405334225	-0.995249359176054
morn	2	control	food	0.00833333	5G	Oumu	F	0	0	1	-0.389851534645022	5G	Oumu	-0.462838936889485	-0.995249359176054
morn	2	control	food	0.00972222	5G	Oumu	F	0	0	0	-0.389851534645022	5G	Oumu	-0.231419468444743	-0.995249359176054
morn	2	control	food	0.0111111	5G	Oumu	F	0	0	0	-0.389851534645022	5G	Oumu	-0.0000000000000034685174998872	-0.995249359176054
morn	2	control	food	0.0125	5G	Oumu	F	0	0	0	-0.389851534645022	5G	Oumu	0.23141946844474	-0.995249359176054
morn	2	control	food	0.0138889	5G	Oumu	F	0	0	0	-0.389851534645022	5G	Oumu	0.462838936889484	-0.995249359176054
morn	2	control	food	0.0152778	5G	Oumu	F	0	0	1	-0.389851534645022	5G	Oumu	0.694258405334227	-0.995249359176054
morn	2	control	food	0.0166667	5G	Oumu	F	0	0	1	-0.389851534645022	5G	Oumu	0.92567787377897	-0.995249359176054
morn	2	control	food	0.0180556	5G	Oumu	F	0	0	0	-0.389851534645022	5G	Oumu	1.15709734222371	-0.995249359176054
morn	2	control	food	0.0194444	5G	Oumu	F	0	0	1	-0.389851534645022	5G	Oumu	1.38851681066846	-0.995249359176054
morn	2	control	food	0.0208333	5G	Oumu	F	0	0	1	-0.389851534645022	5G	Oumu	1.61993627911318	-0.995249359176054
morn	2	control	food	0.00138889	5G	Haruna	F	0	0	1	-0.389851534645022	5G	Haruna	-1.61993627911319	-0.995249359176054
morn	2	control	food	0.00277778	5G	Haruna	F	0	0	1	-0.389851534645022	5G	Haruna	-1.38851681066845	-0.995249359176054
morn	2	control	food	0.00416667	5G	Haruna	F	0	0	1	-0.389851534645022	5G	Haruna	-1.15709734222371	-0.995249359176054
morn	2	control	food	0.00555556	5G	Haruna	F	0	0	0	-0.389851534645022	5G	Haruna	-0.925677873778967	-0.995249359176054
morn	2	control	food	0.00694444	5G	Haruna	F	0	0	0	-0.389851534645022	5G	Haruna	-0.694258405334225	-0.995249359176054
morn	2	control	food	0.00833333	5G	Haruna	F	0	0	0	-0.389851534645022	5G	Haruna	-0.462838936889485	-0.995249359176054
morn	2	control	food	0.00972222	5G	Haruna	F	0	0	0	-0.389851534645022	5G	Haruna	-0.231419468444743	-0.995249359176054
morn	2	control	food	0.0111111	5G	Haruna	F	0	0	0	-0.389851534645022	5G	Haruna	-0.0000000000000034685174998872	-0.995249359176054
morn	2	control	food	0.0125	5G	Haruna	F	0	0	0	-0.389851534645022	5G	Haruna	0.23141946844474	-0.995249359176054
morn	2	control	food	0.0138889	5G	Haruna	F	0	0	0	-0.389851534645022	5G	Haruna	0.462838936889484	-0.995249359176054
morn	2	control	food	0.0152778	5G	Haruna	F	0	0	0	-0.389851534645022	5G	Haruna	0.694258405334227	-0.995249359176054
morn	2	control	food	0.0166667	5G	Haruna	F	0	0	0	-0.389851534645022	5G	Haruna	0.92567787377897	-0.995249359176054
morn	2	control	food	0.0180556	5G	Haruna	F	0	0	0	-0.389851534645022	5G	Haruna	1.15709734222371	-0.995249359176054
morn	2	control	food	0.0194444	5G	Haruna	F	0	0	0	-0.389851534645022	5G	Haruna	1.38851681066846	-0.995249359176054
morn	2	control	food	0.0208333	5G	Haruna	F	0	0	1	-0.389851534645022	5G	Haruna	1.61993627911318	-0.995249359176054
morn	2	control	food	0.00138889	5G	Sai	F	0	0	1	-0.389851534645022	5G	Sai	-1.61993627911319	-0.995249359176054
morn	2	control	food	0.00277778	5G	Sai	F	0	0	1	-0.389851534645022	5G	Sai	-1.38851681066845	-0.995249359176054
morn	2	control	food	0.00416667	5G	Sai	F	0	0	1	-0.389851534645022	5G	Sai	-1.15709734222371	-0.995249359176054
morn	2	control	food	0.00555556	5G	Sai	F	0	0	1	-0.389851534645022	5G	Sai	-0.925677873778967	-0.995249359176054
morn	2	control	food	0.00694444	5G	Sai	F	0	0	1	-0.389851534645022	5G	Sai	-0.694258405334225	-0.995249359176054
morn	2	control	food	0.00833333	5G	Sai	F	0	0	1	-0.389851534645022	5G	Sai	-0.462838936889485	-0.995249359176054
morn	2	control	food	0.00972222	5G	Sai	F	0	0	1	-0.389851534645022	5G	Sai	-0.231419468444743	-0.995249359176054
morn	2	control	food	0.0111111	5G	Sai	F	0	0	1	-0.389851534645022	5G	Sai	-0.0000000000000034685174998872	-0.995249359176054
morn	2	control	food	0.0125	5G	Sai	F	0	0	1	-0.389851534645022	5G	Sai	0.23141946844474	-0.995249359176054
morn	2	control	food	0.0138889	5G	Sai	F	0	0	1	-0.389851534645022	5G	Sai	0.462838936889484	-0.995249359176054
morn	2	control	food	0.0152778	5G	Sai	F	0	0	1	-0.389851534645022	5G	Sai	0.694258405334227	-0.995249359176054
morn	2	control	food	0.0166667	5G	Sai	F	0	0	1	-0.389851534645022	5G	Sai	0.92567787377897	-0.995249359176054
morn	2	control	food	0.0180556	5G	Sai	F	0	0	1	-0.389851534645022	5G	Sai	1.15709734222371	-0.995249359176054
morn	2	control	food	0.0194444	5G	Sai	F	0	0	1	-0.389851534645022	5G	Sai	1.38851681066846	-0.995249359176054
morn	2	control	food	0.0208333	5G	Sai	F	0	0	1	-0.389851534645022	5G	Sai	1.61993627911318	-0.995249359176054
morn	2	control	food	0.00138889	5G	Akina	F	0	0	0	-0.389851534645022	5G	Akina	-1.61993627911319	-0.995249359176054
morn	2	control	food	0.00277778	5G	Akina	F	0	0	1	-0.389851534645022	5G	Akina	-1.38851681066845	-0.995249359176054
morn	2	control	food	0.00416667	5G	Akina	F	0	0	1	-0.389851534645022	5G	Akina	-1.15709734222371	-0.995249359176054
morn	2	control	food	0.00555556	5G	Akina	F	0	0	1	-0.389851534645022	5G	Akina	-0.925677873778967	-0.995249359176054
morn	2	control	food	0.00694444	5G	Akina	F	0	0	1	-0.389851534645022	5G	Akina	-0.694258405334225	-0.995249359176054
morn	2	control	food	0.00833333	5G	Akina	F	0	0	1	-0.389851534645022	5G	Akina	-0.462838936889485	-0.995249359176054
morn	2	control	food	0.00972222	5G	Akina	F	0	0	1	-0.389851534645022	5G	Akina	-0.231419468444743	-0.995249359176054
morn	2	control	food	0.0111111	5G	Akina	F	0	0	1	-0.389851534645022	5G	Akina	-0.0000000000000034685174998872	-0.995249359176054
morn	2	control	food	0.0125	5G	Akina	F	0	0	1	-0.389851534645022	5G	Akina	0.23141946844474	-0.995249359176054
morn	2	control	food	0.0138889	5G	Akina	F	0	0	1	-0.389851534645022	5G	Akina	0.462838936889484	-0.995249359176054
morn	2	control	food	0.0152778	5G	Akina	F	0	0	1	-0.389851534645022	5G	Akina	0.694258405334227	-0.995249359176054
morn	2	control	food	0.0166667	5G	Akina	F	0	0	1	-0.389851534645022	5G	Akina	0.92567787377897	-0.995249359176054
morn	2	control	food	0.0180556	5G	Akina	F	0	0	1	-0.389851534645022	5G	Akina	1.15709734222371	-0.995249359176054
morn	2	control	food	0.0194444	5G	Akina	F	0	0	1	-0.389851534645022	5G	Akina	1.38851681066846	-0.995249359176054
morn	2	control	food	0.0208333	5G	Akina	F	0	0	1	-0.389851534645022	5G	Akina	1.61993627911318	-0.995249359176054
morn	2	control	food	0.00138889	5G	Yoshie	F	0	0	0	-0.389851534645022	5G	Yoshie	-1.61993627911319	-0.995249359176054
morn	2	control	food	0.00277778	5G	Yoshie	F	0	0	0	-0.389851534645022	5G	Yoshie	-1.38851681066845	-0.995249359176054
morn	2	control	food	0.00416667	5G	Yoshie	F	0	0	1	-0.389851534645022	5G	Yoshie	-1.15709734222371	-0.995249359176054
morn	2	control	food	0.00555556	5G	Yoshie	F	0	0	1	-0.389851534645022	5G	Yoshie	-0.925677873778967	-0.995249359176054
morn	2	control	food	0.00694444	5G	Yoshie	F	0	0	1	-0.389851534645022	5G	Yoshie	-0.694258405334225	-0.995249359176054
morn	2	control	food	0.00833333	5G	Yoshie	F	0	0	1	-0.389851534645022	5G	Yoshie	-0.462838936889485	-0.995249359176054
morn	2	control	food	0.00972222	5G	Yoshie	F	0	0	1	-0.389851534645022	5G	Yoshie	-0.231419468444743	-0.995249359176054
morn	2	control	food	0.0111111	5G	Yoshie	F	0	0	1	-0.389851534645022	5G	Yoshie	-0.0000000000000034685174998872	-0.995249359176054
morn	2	control	food	0.0125	5G	Yoshie	F	0	0	1	-0.389851534645022	5G	Yoshie	0.23141946844474	-0.995249359176054
morn	2	control	food	0.0138889	5G	Yoshie	F	0	0	0	-0.389851534645022	5G	Yoshie	0.462838936889484	-0.995249359176054
morn	2	control	food	0.0152778	5G	Yoshie	F	0	0	0	-0.389851534645022	5G	Yoshie	0.694258405334227	-0.995249359176054
morn	2	control	food	0.0166667	5G	Yoshie	F	0	0	1	-0.389851534645022	5G	Yoshie	0.92567787377897	-0.995249359176054
morn	2	control	food	0.0180556	5G	Yoshie	F	0	0	1	-0.389851534645022	5G	Yoshie	1.15709734222371	-0.995249359176054
morn	2	control	food	0.0194444	5G	Yoshie	F	0	0	1	-0.389851534645022	5G	Yoshie	1.38851681066846	-0.995249359176054
morn	2	control	food	0.0208333	5G	Yoshie	F	0	0	0	-0.389851534645022	5G	Yoshie	1.61993627911318	-0.995249359176054
morn	2	control	food	0.00138889	5G	Candy	F	0	0	1	-0.389851534645022	5G	Candy	-1.61993627911319	-0.995249359176054
morn	2	control	food	0.00277778	5G	Candy	F	1	0	0	-0.389851534645022	5G	Candy	-1.38851681066845	-0.995249359176054
morn	2	control	food	0.00416667	5G	Candy	F	1	0	0	-0.389851534645022	5G	Candy	-1.15709734222371	-0.995249359176054
morn	2	control	food	0.00555556	5G	Candy	F	1	0	0	-0.389851534645022	5G	Candy	-0.925677873778967	-0.995249359176054
morn	2	control	food	0.00694444	5G	Candy	F	1	0	0	-0.389851534645022	5G	Candy	-0.694258405334225	-0.995249359176054
morn	2	control	food	0.00833333	5G	Candy	F	1	0	0	-0.389851534645022	5G	Candy	-0.462838936889485	-0.995249359176054
morn	2	control	food	0.00972222	5G	Candy	F	1	0	0	-0.389851534645022	5G	Candy	-0.231419468444743	-0.995249359176054
morn	2	control	food	0.0111111	5G	Candy	F	1	0	0	-0.389851534645022	5G	Candy	-0.0000000000000034685174998872	-0.995249359176054
morn	2	control	food	0.0125	5G	Candy	F	0	0	1	-0.389851534645022	5G	Candy	0.23141946844474	-0.995249359176054
morn	2	control	food	0.0138889	5G	Candy	F	0	0	1	-0.389851534645022	5G	Candy	0.462838936889484	-0.995249359176054
morn	2	control	food	0.0152778	5G	Candy	F	0	0	1	-0.389851534645022	5G	Candy	0.694258405334227	-0.995249359176054
morn	2	control	food	0.0166667	5G	Candy	F	0	0	1	-0.389851534645022	5G	Candy	0.92567787377897	-0.995249359176054
morn	2	control	food	0.0180556	5G	Candy	F	0	0	1	-0.389851534645022	5G	Candy	1.15709734222371	-0.995249359176054
morn	2	control	food	0.0194444	5G	Candy	F	0	0	1	-0.389851534645022	5G	Candy	1.38851681066846	-0.995249359176054
morn	2	control	food	0.0208333	5G	Candy	F	0	0	1	-0.389851534645022	5G	Candy	1.61993627911318	-0.995249359176054
morn	2	control	food	0.00138889	5G	Chiko	F	0	0	1	-0.389851534645022	5G	Chiko	-1.61993627911319	-0.995249359176054
morn	2	control	food	0.00277778	5G	Chiko	F	1	0	0	-0.389851534645022	5G	Chiko	-1.38851681066845	-0.995249359176054
morn	2	control	food	0.00416667	5G	Chiko	F	1	0	0	-0.389851534645022	5G	Chiko	-1.15709734222371	-0.995249359176054
morn	2	control	food	0.00555556	5G	Chiko	F	1	0	0	-0.389851534645022	5G	Chiko	-0.925677873778967	-0.995249359176054
morn	2	control	food	0.00694444	5G	Chiko	F	1	0	0	-0.389851534645022	5G	Chiko	-0.694258405334225	-0.995249359176054
morn	2	control	food	0.00833333	5G	Chiko	F	1	0	0	-0.389851534645022	5G	Chiko	-0.462838936889485	-0.995249359176054
morn	2	control	food	0.00972222	5G	Chiko	F	1	0	0	-0.389851534645022	5G	Chiko	-0.231419468444743	-0.995249359176054
morn	2	control	food	0.0111111	5G	Chiko	F	1	0	0	-0.389851534645022	5G	Chiko	-0.0000000000000034685174998872	-0.995249359176054
morn	2	control	food	0.0125	5G	Chiko	F	0	0	0	-0.389851534645022	5G	Chiko	0.23141946844474	-0.995249359176054
morn	2	control	food	0.0138889	5G	Chiko	F	0	0	0	-0.389851534645022	5G	Chiko	0.462838936889484	-0.995249359176054
morn	2	control	food	0.0152778	5G	Chiko	F	0	0	0	-0.389851534645022	5G	Chiko	0.694258405334227	-0.995249359176054
morn	2	control	food	0.0166667	5G	Chiko	F	0	0	1	-0.389851534645022	5G	Chiko	0.92567787377897	-0.995249359176054
morn	2	control	food	0.0180556	5G	Chiko	F	0	0	1	-0.389851534645022	5G	Chiko	1.15709734222371	-0.995249359176054
morn	2	control	food	0.0194444	5G	Chiko	F	0	0	1	-0.389851534645022	5G	Chiko	1.38851681066846	-0.995249359176054
morn	2	control	food	0.0208333	5G	Chiko	F	0	0	1	-0.389851534645022	5G	Chiko	1.61993627911318	-0.995249359176054
morn	2	control	food	0.00138889	5G	Lina	F	0	0	1	-0.389851534645022	5G	Lina	-1.61993627911319	-0.995249359176054
morn	2	control	food	0.00277778	5G	Lina	F	0	0	0	-0.389851534645022	5G	Lina	-1.38851681066845	-0.995249359176054
morn	2	control	food	0.00416667	5G	Lina	F	0	0	0	-0.389851534645022	5G	Lina	-1.15709734222371	-0.995249359176054
morn	2	control	food	0.00555556	5G	Lina	F	0	0	1	-0.389851534645022	5G	Lina	-0.925677873778967	-0.995249359176054
morn	2	control	food	0.00694444	5G	Lina	F	0	0	1	-0.389851534645022	5G	Lina	-0.694258405334225	-0.995249359176054
morn	2	control	food	0.00833333	5G	Lina	F	0	0	1	-0.389851534645022	5G	Lina	-0.462838936889485	-0.995249359176054
morn	2	control	food	0.00972222	5G	Lina	F	0	0	1	-0.389851534645022	5G	Lina	-0.231419468444743	-0.995249359176054
morn	2	control	food	0.0111111	5G	Lina	F	0	0	1	-0.389851534645022	5G	Lina	-0.0000000000000034685174998872	-0.995249359176054
morn	2	control	food	0.0125	5G	Lina	F	0	0	0	-0.389851534645022	5G	Lina	0.23141946844474	-0.995249359176054
morn	2	control	food	0.0138889	5G	Lina	F	0	0	0	-0.389851534645022	5G	Lina	0.462838936889484	-0.995249359176054
morn	2	control	food	0.0152778	5G	Lina	F	0	0	0	-0.389851534645022	5G	Lina	0.694258405334227	-0.995249359176054
morn	2	control	food	0.0166667	5G	Lina	F	0	0	0	-0.389851534645022	5G	Lina	0.92567787377897	-0.995249359176054
morn	2	control	food	0.0180556	5G	Lina	F	0	0	0	-0.389851534645022	5G	Lina	1.15709734222371	-0.995249359176054
morn	2	control	food	0.0194444	5G	Lina	F	0	0	0	-0.389851534645022	5G	Lina	1.38851681066846	-0.995249359176054
morn	2	control	food	0.0208333	5G	Lina	F	0	0	0	-0.389851534645022	5G	Lina	1.61993627911318	-0.995249359176054
aft	2	outgroup	food	0.00138889	5G	Kotetsu	M	0	0	0	-0.389851534645022	5G	Kotetsu	-1.61993627911319	1.00446463102028
aft	2	outgroup	food	0.00277778	5G	Kotetsu	M	0	0	0	-0.389851534645022	5G	Kotetsu	-1.38851681066845	1.00446463102028
aft	2	outgroup	food	0.00416667	5G	Kotetsu	M	0	0	1	-0.389851534645022	5G	Kotetsu	-1.15709734222371	1.00446463102028
aft	2	outgroup	food	0.00555556	5G	Kotetsu	M	0	0	1	-0.389851534645022	5G	Kotetsu	-0.925677873778967	1.00446463102028
aft	2	outgroup	food	0.00694444	5G	Kotetsu	M	0	0	1	-0.389851534645022	5G	Kotetsu	-0.694258405334225	1.00446463102028
aft	2	outgroup	food	0.00833333	5G	Kotetsu	M	0	0	1	-0.389851534645022	5G	Kotetsu	-0.462838936889485	1.00446463102028
aft	2	outgroup	food	0.00972222	5G	Kotetsu	M	0	0	1	-0.389851534645022	5G	Kotetsu	-0.231419468444743	1.00446463102028
aft	2	outgroup	food	0.0111111	5G	Kotetsu	M	0	0	1	-0.389851534645022	5G	Kotetsu	-0.0000000000000034685174998872	1.00446463102028
aft	2	outgroup	food	0.0125	5G	Kotetsu	M	0	0	1	-0.389851534645022	5G	Kotetsu	0.23141946844474	1.00446463102028
aft	2	outgroup	food	0.0138889	5G	Kotetsu	M	0	0	1	-0.389851534645022	5G	Kotetsu	0.462838936889484	1.00446463102028
aft	2	outgroup	food	0.0152778	5G	Kotetsu	M	0	0	0	-0.389851534645022	5G	Kotetsu	0.694258405334227	1.00446463102028
aft	2	outgroup	food	0.0166667	5G	Kotetsu	M	0	0	0	-0.389851534645022	5G	Kotetsu	0.92567787377897	1.00446463102028
aft	2	outgroup	food	0.0180556	5G	Kotetsu	M	0	0	1	-0.389851534645022	5G	Kotetsu	1.15709734222371	1.00446463102028
aft	2	outgroup	food	0.0194444	5G	Kotetsu	M	0	1	0	-0.389851534645022	5G	Kotetsu	1.38851681066846	1.00446463102028
aft	2	outgroup	food	0.0208333	5G	Kotetsu	M	0	0	1	-0.389851534645022	5G	Kotetsu	1.61993627911318	1.00446463102028
aft	2	outgroup	food	0.00138889	5G	Oumu	F	0	0	0	-0.389851534645022	5G	Oumu	-1.61993627911319	1.00446463102028
aft	2	outgroup	food	0.00277778	5G	Oumu	F	0	0	0	-0.389851534645022	5G	Oumu	-1.38851681066845	1.00446463102028
aft	2	outgroup	food	0.00416667	5G	Oumu	F	0	0	0	-0.389851534645022	5G	Oumu	-1.15709734222371	1.00446463102028
aft	2	outgroup	food	0.00555556	5G	Oumu	F	0	0	0	-0.389851534645022	5G	Oumu	-0.925677873778967	1.00446463102028
aft	2	outgroup	food	0.00694444	5G	Oumu	F	0	0	0	-0.389851534645022	5G	Oumu	-0.694258405334225	1.00446463102028
aft	2	outgroup	food	0.00833333	5G	Oumu	F	0	0	0	-0.389851534645022	5G	Oumu	-0.462838936889485	1.00446463102028
aft	2	outgroup	food	0.00972222	5G	Oumu	F	0	0	0	-0.389851534645022	5G	Oumu	-0.231419468444743	1.00446463102028
aft	2	outgroup	food	0.0111111	5G	Oumu	F	0	0	0	-0.389851534645022	5G	Oumu	-0.0000000000000034685174998872	1.00446463102028
aft	2	outgroup	food	0.0125	5G	Oumu	F	0	0	0	-0.389851534645022	5G	Oumu	0.23141946844474	1.00446463102028
aft	2	outgroup	food	0.0138889	5G	Oumu	F	0	0	0	-0.389851534645022	5G	Oumu	0.462838936889484	1.00446463102028
aft	2	outgroup	food	0.0152778	5G	Oumu	F	0	0	0	-0.389851534645022	5G	Oumu	0.694258405334227	1.00446463102028
aft	2	outgroup	food	0.0166667	5G	Oumu	F	0	0	0	-0.389851534645022	5G	Oumu	0.92567787377897	1.00446463102028
aft	2	outgroup	food	0.0180556	5G	Oumu	F	0	0	0	-0.389851534645022	5G	Oumu	1.15709734222371	1.00446463102028
aft	2	outgroup	food	0.0194444	5G	Oumu	F	0	0	0	-0.389851534645022	5G	Oumu	1.38851681066846	1.00446463102028
aft	2	outgroup	food	0.0208333	5G	Oumu	F	0	0	0	-0.389851534645022	5G	Oumu	1.61993627911318	1.00446463102028
aft	2	outgroup	food	0.00138889	5G	Haruna	F	0	0	0	-0.389851534645022	5G	Haruna	-1.61993627911319	1.00446463102028
aft	2	outgroup	food	0.00277778	5G	Haruna	F	0	0	0	-0.389851534645022	5G	Haruna	-1.38851681066845	1.00446463102028
aft	2	outgroup	food	0.00416667	5G	Haruna	F	0	0	0	-0.389851534645022	5G	Haruna	-1.15709734222371	1.00446463102028
aft	2	outgroup	food	0.00555556	5G	Haruna	F	0	0	0	-0.389851534645022	5G	Haruna	-0.925677873778967	1.00446463102028
aft	2	outgroup	food	0.00694444	5G	Haruna	F	0	0	0	-0.389851534645022	5G	Haruna	-0.694258405334225	1.00446463102028
aft	2	outgroup	food	0.00833333	5G	Haruna	F	0	0	0	-0.389851534645022	5G	Haruna	-0.462838936889485	1.00446463102028
aft	2	outgroup	food	0.00972222	5G	Haruna	F	0	0	1	-0.389851534645022	5G	Haruna	-0.231419468444743	1.00446463102028
aft	2	outgroup	food	0.0111111	5G	Haruna	F	0	0	1	-0.389851534645022	5G	Haruna	-0.0000000000000034685174998872	1.00446463102028
aft	2	outgroup	food	0.0125	5G	Haruna	F	0	0	1	-0.389851534645022	5G	Haruna	0.23141946844474	1.00446463102028
aft	2	outgroup	food	0.0138889	5G	Haruna	F	0	0	1	-0.389851534645022	5G	Haruna	0.462838936889484	1.00446463102028
aft	2	outgroup	food	0.0152778	5G	Haruna	F	0	0	1	-0.389851534645022	5G	Haruna	0.694258405334227	1.00446463102028
aft	2	outgroup	food	0.0166667	5G	Haruna	F	0	0	1	-0.389851534645022	5G	Haruna	0.92567787377897	1.00446463102028
aft	2	outgroup	food	0.0180556	5G	Haruna	F	0	0	1	-0.389851534645022	5G	Haruna	1.15709734222371	1.00446463102028
aft	2	outgroup	food	0.0194444	5G	Haruna	F	0	0	1	-0.389851534645022	5G	Haruna	1.38851681066846	1.00446463102028
aft	2	outgroup	food	0.0208333	5G	Haruna	F	0	0	1	-0.389851534645022	5G	Haruna	1.61993627911318	1.00446463102028
aft	2	outgroup	food	0.00138889	5G	Sai	F	0	0	1	-0.389851534645022	5G	Sai	-1.61993627911319	1.00446463102028
aft	2	outgroup	food	0.00277778	5G	Sai	F	0	0	1	-0.389851534645022	5G	Sai	-1.38851681066845	1.00446463102028
aft	2	outgroup	food	0.00416667	5G	Sai	F	0	0	1	-0.389851534645022	5G	Sai	-1.15709734222371	1.00446463102028
aft	2	outgroup	food	0.00555556	5G	Sai	F	0	0	1	-0.389851534645022	5G	Sai	-0.925677873778967	1.00446463102028
aft	2	outgroup	food	0.00694444	5G	Sai	F	0	0	0	-0.389851534645022	5G	Sai	-0.694258405334225	1.00446463102028
aft	2	outgroup	food	0.00833333	5G	Sai	F	0	0	1	-0.389851534645022	5G	Sai	-0.462838936889485	1.00446463102028
aft	2	outgroup	food	0.00972222	5G	Sai	F	0	0	1	-0.389851534645022	5G	Sai	-0.231419468444743	1.00446463102028
aft	2	outgroup	food	0.0111111	5G	Sai	F	0	0	1	-0.389851534645022	5G	Sai	-0.0000000000000034685174998872	1.00446463102028
aft	2	outgroup	food	0.0125	5G	Sai	F	0	0	1	-0.389851534645022	5G	Sai	0.23141946844474	1.00446463102028
aft	2	outgroup	food	0.0138889	5G	Sai	F	0	0	1	-0.389851534645022	5G	Sai	0.462838936889484	1.00446463102028
aft	2	outgroup	food	0.0152778	5G	Sai	F	0	0	1	-0.389851534645022	5G	Sai	0.694258405334227	1.00446463102028
aft	2	outgroup	food	0.0166667	5G	Sai	F	0	0	1	-0.389851534645022	5G	Sai	0.92567787377897	1.00446463102028
aft	2	outgroup	food	0.0180556	5G	Sai	F	0	0	1	-0.389851534645022	5G	Sai	1.15709734222371	1.00446463102028
aft	2	outgroup	food	0.0194444	5G	Sai	F	0	0	1	-0.389851534645022	5G	Sai	1.38851681066846	1.00446463102028
aft	2	outgroup	food	0.0208333	5G	Sai	F	0	0	1	-0.389851534645022	5G	Sai	1.61993627911318	1.00446463102028
aft	2	outgroup	food	0.00138889	5G	Akina	F	0	0	1	-0.389851534645022	5G	Akina	-1.61993627911319	1.00446463102028
aft	2	outgroup	food	0.00277778	5G	Akina	F	0	0	1	-0.389851534645022	5G	Akina	-1.38851681066845	1.00446463102028
aft	2	outgroup	food	0.00416667	5G	Akina	F	0	0	1	-0.389851534645022	5G	Akina	-1.15709734222371	1.00446463102028
aft	2	outgroup	food	0.00555556	5G	Akina	F	0	0	1	-0.389851534645022	5G	Akina	-0.925677873778967	1.00446463102028
aft	2	outgroup	food	0.00694444	5G	Akina	F	0	0	1	-0.389851534645022	5G	Akina	-0.694258405334225	1.00446463102028
aft	2	outgroup	food	0.00833333	5G	Akina	F	0	0	1	-0.389851534645022	5G	Akina	-0.462838936889485	1.00446463102028
aft	2	outgroup	food	0.00972222	5G	Akina	F	0	0	1	-0.389851534645022	5G	Akina	-0.231419468444743	1.00446463102028
aft	2	outgroup	food	0.0111111	5G	Akina	F	0	0	1	-0.389851534645022	5G	Akina	-0.0000000000000034685174998872	1.00446463102028
aft	2	outgroup	food	0.0125	5G	Akina	F	0	0	1	-0.389851534645022	5G	Akina	0.23141946844474	1.00446463102028
aft	2	outgroup	food	0.0138889	5G	Akina	F	0	0	1	-0.389851534645022	5G	Akina	0.462838936889484	1.00446463102028
aft	2	outgroup	food	0.0152778	5G	Akina	F	0	0	1	-0.389851534645022	5G	Akina	0.694258405334227	1.00446463102028
aft	2	outgroup	food	0.0166667	5G	Akina	F	0	0	1	-0.389851534645022	5G	Akina	0.92567787377897	1.00446463102028
aft	2	outgroup	food	0.0180556	5G	Akina	F	0	0	1	-0.389851534645022	5G	Akina	1.15709734222371	1.00446463102028
aft	2	outgroup	food	0.0194444	5G	Akina	F	0	0	1	-0.389851534645022	5G	Akina	1.38851681066846	1.00446463102028
aft	2	outgroup	food	0.0208333	5G	Akina	F	0	0	1	-0.389851534645022	5G	Akina	1.61993627911318	1.00446463102028
aft	2	outgroup	food	0.00138889	5G	Candy	F	0	0	1	-0.389851534645022	5G	Candy	-1.61993627911319	1.00446463102028
aft	2	outgroup	food	0.00277778	5G	Candy	F	0	0	1	-0.389851534645022	5G	Candy	-1.38851681066845	1.00446463102028
aft	2	outgroup	food	0.00416667	5G	Candy	F	0	0	1	-0.389851534645022	5G	Candy	-1.15709734222371	1.00446463102028
aft	2	outgroup	food	0.00555556	5G	Candy	F	0	0	1	-0.389851534645022	5G	Candy	-0.925677873778967	1.00446463102028
aft	2	outgroup	food	0.00694444	5G	Candy	F	0	0	1	-0.389851534645022	5G	Candy	-0.694258405334225	1.00446463102028
aft	2	outgroup	food	0.00833333	5G	Candy	F	0	0	1	-0.389851534645022	5G	Candy	-0.462838936889485	1.00446463102028
aft	2	outgroup	food	0.00972222	5G	Candy	F	0	0	0	-0.389851534645022	5G	Candy	-0.231419468444743	1.00446463102028
aft	2	outgroup	food	0.0111111	5G	Candy	F	0	0	1	-0.389851534645022	5G	Candy	-0.0000000000000034685174998872	1.00446463102028
aft	2	outgroup	food	0.0125	5G	Candy	F	0	0	1	-0.389851534645022	5G	Candy	0.23141946844474	1.00446463102028
aft	2	outgroup	food	0.0138889	5G	Candy	F	0	0	1	-0.389851534645022	5G	Candy	0.462838936889484	1.00446463102028
aft	2	outgroup	food	0.0152778	5G	Candy	F	0	0	1	-0.389851534645022	5G	Candy	0.694258405334227	1.00446463102028
aft	2	outgroup	food	0.0166667	5G	Candy	F	0	0	1	-0.389851534645022	5G	Candy	0.92567787377897	1.00446463102028
aft	2	outgroup	food	0.0180556	5G	Candy	F	0	0	1	-0.389851534645022	5G	Candy	1.15709734222371	1.00446463102028
aft	2	outgroup	food	0.0194444	5G	Candy	F	0	0	1	-0.389851534645022	5G	Candy	1.38851681066846	1.00446463102028
aft	2	outgroup	food	0.0208333	5G	Candy	F	0	0	1	-0.389851534645022	5G	Candy	1.61993627911318	1.00446463102028
aft	2	outgroup	food	0.00138889	5G	Chiko	F	0	0	1	-0.389851534645022	5G	Chiko	-1.61993627911319	1.00446463102028
aft	2	outgroup	food	0.00277778	5G	Chiko	F	0	0	1	-0.389851534645022	5G	Chiko	-1.38851681066845	1.00446463102028
aft	2	outgroup	food	0.00416667	5G	Chiko	F	0	0	1	-0.389851534645022	5G	Chiko	-1.15709734222371	1.00446463102028
aft	2	outgroup	food	0.00555556	5G	Chiko	F	0	0	1	-0.389851534645022	5G	Chiko	-0.925677873778967	1.00446463102028
aft	2	outgroup	food	0.00694444	5G	Chiko	F	0	0	1	-0.389851534645022	5G	Chiko	-0.694258405334225	1.00446463102028
aft	2	outgroup	food	0.00833333	5G	Chiko	F	0	0	1	-0.389851534645022	5G	Chiko	-0.462838936889485	1.00446463102028
aft	2	outgroup	food	0.00972222	5G	Chiko	F	0	0	1	-0.389851534645022	5G	Chiko	-0.231419468444743	1.00446463102028
aft	2	outgroup	food	0.0111111	5G	Chiko	F	0	0	1	-0.389851534645022	5G	Chiko	-0.0000000000000034685174998872	1.00446463102028
aft	2	outgroup	food	0.0125	5G	Chiko	F	0	0	1	-0.389851534645022	5G	Chiko	0.23141946844474	1.00446463102028
aft	2	outgroup	food	0.0138889	5G	Chiko	F	0	0	1	-0.389851534645022	5G	Chiko	0.462838936889484	1.00446463102028
aft	2	outgroup	food	0.0152778	5G	Chiko	F	0	0	1	-0.389851534645022	5G	Chiko	0.694258405334227	1.00446463102028
aft	2	outgroup	food	0.0166667	5G	Chiko	F	0	0	1	-0.389851534645022	5G	Chiko	0.92567787377897	1.00446463102028
aft	2	outgroup	food	0.0180556	5G	Chiko	F	0	0	0	-0.389851534645022	5G	Chiko	1.15709734222371	1.00446463102028
aft	2	outgroup	food	0.0194444	5G	Chiko	F	0	1	0	-0.389851534645022	5G	Chiko	1.38851681066846	1.00446463102028
aft	2	outgroup	food	0.0208333	5G	Chiko	F	0	0	0	-0.389851534645022	5G	Chiko	1.61993627911318	1.00446463102028
aft	2	outgroup	food	0.00138889	5G	Lina	F	0	0	0	-0.389851534645022	5G	Lina	-1.61993627911319	1.00446463102028
aft	2	outgroup	food	0.00277778	5G	Lina	F	0	0	0	-0.389851534645022	5G	Lina	-1.38851681066845	1.00446463102028
aft	2	outgroup	food	0.00416667	5G	Lina	F	0	0	0	-0.389851534645022	5G	Lina	-1.15709734222371	1.00446463102028
aft	2	outgroup	food	0.00555556	5G	Lina	F	0	0	0	-0.389851534645022	5G	Lina	-0.925677873778967	1.00446463102028
aft	2	outgroup	food	0.00694444	5G	Lina	F	0	0	0	-0.389851534645022	5G	Lina	-0.694258405334225	1.00446463102028
aft	2	outgroup	food	0.00833333	5G	Lina	F	0	0	0	-0.389851534645022	5G	Lina	-0.462838936889485	1.00446463102028
aft	2	outgroup	food	0.00972222	5G	Lina	F	0	0	0	-0.389851534645022	5G	Lina	-0.231419468444743	1.00446463102028
aft	2	outgroup	food	0.0111111	5G	Lina	F	0	0	0	-0.389851534645022	5G	Lina	-0.0000000000000034685174998872	1.00446463102028
aft	2	outgroup	food	0.0125	5G	Lina	F	0	0	0	-0.389851534645022	5G	Lina	0.23141946844474	1.00446463102028
aft	2	outgroup	food	0.0138889	5G	Lina	F	0	0	0	-0.389851534645022	5G	Lina	0.462838936889484	1.00446463102028
aft	2	outgroup	food	0.0152778	5G	Lina	F	0	0	0	-0.389851534645022	5G	Lina	0.694258405334227	1.00446463102028
aft	2	outgroup	food	0.0166667	5G	Lina	F	0	0	0	-0.389851534645022	5G	Lina	0.92567787377897	1.00446463102028
aft	2	outgroup	food	0.0180556	5G	Lina	F	0	0	0	-0.389851534645022	5G	Lina	1.15709734222371	1.00446463102028
aft	2	outgroup	food	0.0194444	5G	Lina	F	0	0	1	-0.389851534645022	5G	Lina	1.38851681066846	1.00446463102028
aft	2	outgroup	food	0.0208333	5G	Lina	F	0	0	1	-0.389851534645022	5G	Lina	1.61993627911318	1.00446463102028
morn	1	control	food	0.00138889	5D	Hope	M	0	0	0	-1.31088210579406	5D	Hope	-1.61993627911319	-0.995249359176054
morn	1	control	food	0.00277778	5D	Hope	M	0	0	0	-1.31088210579406	5D	Hope	-1.38851681066845	-0.995249359176054
morn	1	control	food	0.00416667	5D	Hope	M	0	0	0	-1.31088210579406	5D	Hope	-1.15709734222371	-0.995249359176054
morn	1	control	food	0.00555556	5D	Hope	M	0	0	0	-1.31088210579406	5D	Hope	-0.925677873778967	-0.995249359176054
morn	1	control	food	0.00694444	5D	Hope	M	0	0	0	-1.31088210579406	5D	Hope	-0.694258405334225	-0.995249359176054
morn	1	control	food	0.00833333	5D	Hope	M	0	0	0	-1.31088210579406	5D	Hope	-0.462838936889485	-0.995249359176054
morn	1	control	food	0.00972222	5D	Hope	M	0	0	0	-1.31088210579406	5D	Hope	-0.231419468444743	-0.995249359176054
morn	1	control	food	0.0111111	5D	Hope	M	0	0	0	-1.31088210579406	5D	Hope	-0.0000000000000034685174998872	-0.995249359176054
morn	1	control	food	0.0125	5D	Hope	M	0	0	0	-1.31088210579406	5D	Hope	0.23141946844474	-0.995249359176054
morn	1	control	food	0.0138889	5D	Hope	M	0	0	0	-1.31088210579406	5D	Hope	0.462838936889484	-0.995249359176054
morn	1	control	food	0.0152778	5D	Hope	M	0	0	0	-1.31088210579406	5D	Hope	0.694258405334227	-0.995249359176054
morn	1	control	food	0.0166667	5D	Hope	M	0	0	1	-1.31088210579406	5D	Hope	0.92567787377897	-0.995249359176054
morn	1	control	food	0.0180556	5D	Hope	M	0	0	1	-1.31088210579406	5D	Hope	1.15709734222371	-0.995249359176054
morn	1	control	food	0.0194444	5D	Hope	M	0	0	1	-1.31088210579406	5D	Hope	1.38851681066846	-0.995249359176054
morn	1	control	food	0.0208333	5D	Hope	M	0	0	1	-1.31088210579406	5D	Hope	1.61993627911318	-0.995249359176054
morn	1	control	food	0.00138889	5D	Nacky	F	0	0	0	-1.31088210579406	5D	Nacky	-1.61993627911319	-0.995249359176054
morn	1	control	food	0.00277778	5D	Nacky	F	0	0	1	-1.31088210579406	5D	Nacky	-1.38851681066845	-0.995249359176054
morn	1	control	food	0.00416667	5D	Nacky	F	0	0	0	-1.31088210579406	5D	Nacky	-1.15709734222371	-0.995249359176054
morn	1	control	food	0.00555556	5D	Nacky	F	0	0	0	-1.31088210579406	5D	Nacky	-0.925677873778967	-0.995249359176054
morn	1	control	food	0.00694444	5D	Nacky	F	0	0	1	-1.31088210579406	5D	Nacky	-0.694258405334225	-0.995249359176054
morn	1	control	food	0.00833333	5D	Nacky	F	0	0	1	-1.31088210579406	5D	Nacky	-0.462838936889485	-0.995249359176054
morn	1	control	food	0.00972222	5D	Nacky	F	0	0	1	-1.31088210579406	5D	Nacky	-0.231419468444743	-0.995249359176054
morn	1	control	food	0.0111111	5D	Nacky	F	0	0	1	-1.31088210579406	5D	Nacky	-0.0000000000000034685174998872	-0.995249359176054
morn	1	control	food	0.0125	5D	Nacky	F	0	0	1	-1.31088210579406	5D	Nacky	0.23141946844474	-0.995249359176054
morn	1	control	food	0.0138889	5D	Nacky	F	0	0	1	-1.31088210579406	5D	Nacky	0.462838936889484	-0.995249359176054
morn	1	control	food	0.0152778	5D	Nacky	F	0	0	1	-1.31088210579406	5D	Nacky	0.694258405334227	-0.995249359176054
morn	1	control	food	0.0166667	5D	Nacky	F	0	0	1	-1.31088210579406	5D	Nacky	0.92567787377897	-0.995249359176054
morn	1	control	food	0.0180556	5D	Nacky	F	0	0	1	-1.31088210579406	5D	Nacky	1.15709734222371	-0.995249359176054
morn	1	control	food	0.0194444	5D	Nacky	F	0	0	1	-1.31088210579406	5D	Nacky	1.38851681066846	-0.995249359176054
morn	1	control	food	0.0208333	5D	Nacky	F	0	0	1	-1.31088210579406	5D	Nacky	1.61993627911318	-0.995249359176054
morn	1	control	food	0.00138889	5D	Niko	F	0	0	0	-1.31088210579406	5D	Niko	-1.61993627911319	-0.995249359176054
morn	1	control	food	0.00277778	5D	Niko	F	0	0	1	-1.31088210579406	5D	Niko	-1.38851681066845	-0.995249359176054
morn	1	control	food	0.00416667	5D	Niko	F	0	0	1	-1.31088210579406	5D	Niko	-1.15709734222371	-0.995249359176054
morn	1	control	food	0.00555556	5D	Niko	F	0	0	1	-1.31088210579406	5D	Niko	-0.925677873778967	-0.995249359176054
morn	1	control	food	0.00694444	5D	Niko	F	0	0	1	-1.31088210579406	5D	Niko	-0.694258405334225	-0.995249359176054
morn	1	control	food	0.00833333	5D	Niko	F	0	0	0	-1.31088210579406	5D	Niko	-0.462838936889485	-0.995249359176054
morn	1	control	food	0.00972222	5D	Niko	F	0	0	0	-1.31088210579406	5D	Niko	-0.231419468444743	-0.995249359176054
morn	1	control	food	0.0111111	5D	Niko	F	0	0	1	-1.31088210579406	5D	Niko	-0.0000000000000034685174998872	-0.995249359176054
morn	1	control	food	0.0125	5D	Niko	F	0	0	1	-1.31088210579406	5D	Niko	0.23141946844474	-0.995249359176054
morn	1	control	food	0.0138889	5D	Niko	F	0	0	1	-1.31088210579406	5D	Niko	0.462838936889484	-0.995249359176054
morn	1	control	food	0.0152778	5D	Niko	F	0	0	1	-1.31088210579406	5D	Niko	0.694258405334227	-0.995249359176054
morn	1	control	food	0.0166667	5D	Niko	F	0	0	1	-1.31088210579406	5D	Niko	0.92567787377897	-0.995249359176054
morn	1	control	food	0.0180556	5D	Niko	F	0	0	1	-1.31088210579406	5D	Niko	1.15709734222371	-0.995249359176054
morn	1	control	food	0.0194444	5D	Niko	F	0	0	0	-1.31088210579406	5D	Niko	1.38851681066846	-0.995249359176054
morn	1	control	food	0.0208333	5D	Niko	F	0	0	0	-1.31088210579406	5D	Niko	1.61993627911318	-0.995249359176054
morn	1	control	food	0.00138889	5D	Sachi	F	0	0	0	-1.31088210579406	5D	Sachi	-1.61993627911319	-0.995249359176054
morn	1	control	food	0.00277778	5D	Sachi	F	0	0	1	-1.31088210579406	5D	Sachi	-1.38851681066845	-0.995249359176054
morn	1	control	food	0.00416667	5D	Sachi	F	0	0	1	-1.31088210579406	5D	Sachi	-1.15709734222371	-0.995249359176054
morn	1	control	food	0.00555556	5D	Sachi	F	0	0	1	-1.31088210579406	5D	Sachi	-0.925677873778967	-0.995249359176054
morn	1	control	food	0.00694444	5D	Sachi	F	0	0	0	-1.31088210579406	5D	Sachi	-0.694258405334225	-0.995249359176054
morn	1	control	food	0.00833333	5D	Sachi	F	0	0	0	-1.31088210579406	5D	Sachi	-0.462838936889485	-0.995249359176054
morn	1	control	food	0.00972222	5D	Sachi	F	0	0	0	-1.31088210579406	5D	Sachi	-0.231419468444743	-0.995249359176054
morn	1	control	food	0.0111111	5D	Sachi	F	0	0	1	-1.31088210579406	5D	Sachi	-0.0000000000000034685174998872	-0.995249359176054
morn	1	control	food	0.0125	5D	Sachi	F	0	0	0	-1.31088210579406	5D	Sachi	0.23141946844474	-0.995249359176054
morn	1	control	food	0.0138889	5D	Sachi	F	0	0	1	-1.31088210579406	5D	Sachi	0.462838936889484	-0.995249359176054
morn	1	control	food	0.0152778	5D	Sachi	F	0	0	1	-1.31088210579406	5D	Sachi	0.694258405334227	-0.995249359176054
morn	1	control	food	0.0166667	5D	Sachi	F	0	0	1	-1.31088210579406	5D	Sachi	0.92567787377897	-0.995249359176054
morn	1	control	food	0.0180556	5D	Sachi	F	0	0	1	-1.31088210579406	5D	Sachi	1.15709734222371	-0.995249359176054
morn	1	control	food	0.0194444	5D	Sachi	F	0	0	1	-1.31088210579406	5D	Sachi	1.38851681066846	-0.995249359176054
morn	1	control	food	0.0208333	5D	Sachi	F	0	0	1	-1.31088210579406	5D	Sachi	1.61993627911318	-0.995249359176054
morn	1	control	food	0.00138889	5D	Suzu	F	0	0	1	-1.31088210579406	5D	Suzu	-1.61993627911319	-0.995249359176054
morn	1	control	food	0.00277778	5D	Suzu	F	0	0	1	-1.31088210579406	5D	Suzu	-1.38851681066845	-0.995249359176054
morn	1	control	food	0.00416667	5D	Suzu	F	0	0	1	-1.31088210579406	5D	Suzu	-1.15709734222371	-0.995249359176054
morn	1	control	food	0.00555556	5D	Suzu	F	0	0	1	-1.31088210579406	5D	Suzu	-0.925677873778967	-0.995249359176054
morn	1	control	food	0.00694444	5D	Suzu	F	0	0	1	-1.31088210579406	5D	Suzu	-0.694258405334225	-0.995249359176054
morn	1	control	food	0.00833333	5D	Suzu	F	0	0	1	-1.31088210579406	5D	Suzu	-0.462838936889485	-0.995249359176054
morn	1	control	food	0.00972222	5D	Suzu	F	0	0	1	-1.31088210579406	5D	Suzu	-0.231419468444743	-0.995249359176054
morn	1	control	food	0.0111111	5D	Suzu	F	0	0	1	-1.31088210579406	5D	Suzu	-0.0000000000000034685174998872	-0.995249359176054
morn	1	control	food	0.0125	5D	Suzu	F	0	0	1	-1.31088210579406	5D	Suzu	0.23141946844474	-0.995249359176054
morn	1	control	food	0.0138889	5D	Suzu	F	0	0	1	-1.31088210579406	5D	Suzu	0.462838936889484	-0.995249359176054
morn	1	control	food	0.0152778	5D	Suzu	F	0	0	1	-1.31088210579406	5D	Suzu	0.694258405334227	-0.995249359176054
morn	1	control	food	0.0166667	5D	Suzu	F	0	0	1	-1.31088210579406	5D	Suzu	0.92567787377897	-0.995249359176054
morn	1	control	food	0.0180556	5D	Suzu	F	0	0	1	-1.31088210579406	5D	Suzu	1.15709734222371	-0.995249359176054
morn	1	control	food	0.0194444	5D	Suzu	F	0	0	1	-1.31088210579406	5D	Suzu	1.38851681066846	-0.995249359176054
morn	1	control	food	0.0208333	5D	Suzu	F	0	0	0	-1.31088210579406	5D	Suzu	1.61993627911318	-0.995249359176054
aft	1	outgroup	food	0.00138889	5D	Hope	M	0	0	1	-1.31088210579406	5D	Hope	-1.61993627911319	1.00446463102028
aft	1	outgroup	food	0.00277778	5D	Hope	M	0	0	1	-1.31088210579406	5D	Hope	-1.38851681066845	1.00446463102028
aft	1	outgroup	food	0.00416667	5D	Hope	M	0	0	1	-1.31088210579406	5D	Hope	-1.15709734222371	1.00446463102028
aft	1	outgroup	food	0.00555556	5D	Hope	M	0	0	1	-1.31088210579406	5D	Hope	-0.925677873778967	1.00446463102028
aft	1	outgroup	food	0.00694444	5D	Hope	M	0	0	1	-1.31088210579406	5D	Hope	-0.694258405334225	1.00446463102028
aft	1	outgroup	food	0.00833333	5D	Hope	M	0	0	1	-1.31088210579406	5D	Hope	-0.462838936889485	1.00446463102028
aft	1	outgroup	food	0.00972222	5D	Hope	M	0	0	1	-1.31088210579406	5D	Hope	-0.231419468444743	1.00446463102028
aft	1	outgroup	food	0.0111111	5D	Hope	M	0	0	1	-1.31088210579406	5D	Hope	-0.0000000000000034685174998872	1.00446463102028
aft	1	outgroup	food	0.0125	5D	Hope	M	0	0	1	-1.31088210579406	5D	Hope	0.23141946844474	1.00446463102028
aft	1	outgroup	food	0.0138889	5D	Hope	M	0	0	1	-1.31088210579406	5D	Hope	0.462838936889484	1.00446463102028
aft	1	outgroup	food	0.0152778	5D	Hope	M	0	0	1	-1.31088210579406	5D	Hope	0.694258405334227	1.00446463102028
aft	1	outgroup	food	0.0166667	5D	Hope	M	0	0	0	-1.31088210579406	5D	Hope	0.92567787377897	1.00446463102028
aft	1	outgroup	food	0.0180556	5D	Hope	M	0	0	0	-1.31088210579406	5D	Hope	1.15709734222371	1.00446463102028
aft	1	outgroup	food	0.0194444	5D	Hope	M	0	0	0	-1.31088210579406	5D	Hope	1.38851681066846	1.00446463102028
aft	1	outgroup	food	0.0208333	5D	Hope	M	0	0	0	-1.31088210579406	5D	Hope	1.61993627911318	1.00446463102028
aft	1	outgroup	food	0.00138889	5D	Nacky	F	0	0	1	-1.31088210579406	5D	Nacky	-1.61993627911319	1.00446463102028
aft	1	outgroup	food	0.00277778	5D	Nacky	F	0	0	1	-1.31088210579406	5D	Nacky	-1.38851681066845	1.00446463102028
aft	1	outgroup	food	0.00416667	5D	Nacky	F	0	0	1	-1.31088210579406	5D	Nacky	-1.15709734222371	1.00446463102028
aft	1	outgroup	food	0.00555556	5D	Nacky	F	0	0	1	-1.31088210579406	5D	Nacky	-0.925677873778967	1.00446463102028
aft	1	outgroup	food	0.00694444	5D	Nacky	F	0	0	1	-1.31088210579406	5D	Nacky	-0.694258405334225	1.00446463102028
aft	1	outgroup	food	0.00833333	5D	Nacky	F	0	0	1	-1.31088210579406	5D	Nacky	-0.462838936889485	1.00446463102028
aft	1	outgroup	food	0.00972222	5D	Nacky	F	0	0	1	-1.31088210579406	5D	Nacky	-0.231419468444743	1.00446463102028
aft	1	outgroup	food	0.0111111	5D	Nacky	F	0	0	1	-1.31088210579406	5D	Nacky	-0.0000000000000034685174998872	1.00446463102028
aft	1	outgroup	food	0.0125	5D	Nacky	F	0	0	1	-1.31088210579406	5D	Nacky	0.23141946844474	1.00446463102028
aft	1	outgroup	food	0.0138889	5D	Nacky	F	0	0	1	-1.31088210579406	5D	Nacky	0.462838936889484	1.00446463102028
aft	1	outgroup	food	0.0152778	5D	Nacky	F	0	0	1	-1.31088210579406	5D	Nacky	0.694258405334227	1.00446463102028
aft	1	outgroup	food	0.0166667	5D	Nacky	F	0	0	1	-1.31088210579406	5D	Nacky	0.92567787377897	1.00446463102028
aft	1	outgroup	food	0.0180556	5D	Nacky	F	0	0	1	-1.31088210579406	5D	Nacky	1.15709734222371	1.00446463102028
aft	1	outgroup	food	0.0194444	5D	Nacky	F	0	0	1	-1.31088210579406	5D	Nacky	1.38851681066846	1.00446463102028
aft	1	outgroup	food	0.0208333	5D	Nacky	F	0	0	1	-1.31088210579406	5D	Nacky	1.61993627911318	1.00446463102028
aft	1	outgroup	food	0.00138889	5D	Niko	F	0	0	1	-1.31088210579406	5D	Niko	-1.61993627911319	1.00446463102028
aft	1	outgroup	food	0.00277778	5D	Niko	F	0	0	1	-1.31088210579406	5D	Niko	-1.38851681066845	1.00446463102028
aft	1	outgroup	food	0.00416667	5D	Niko	F	0	0	0	-1.31088210579406	5D	Niko	-1.15709734222371	1.00446463102028
aft	1	outgroup	food	0.00555556	5D	Niko	F	0	0	1	-1.31088210579406	5D	Niko	-0.925677873778967	1.00446463102028
aft	1	outgroup	food	0.00694444	5D	Niko	F	0	0	1	-1.31088210579406	5D	Niko	-0.694258405334225	1.00446463102028
aft	1	outgroup	food	0.00833333	5D	Niko	F	0	0	1	-1.31088210579406	5D	Niko	-0.462838936889485	1.00446463102028
aft	1	outgroup	food	0.00972222	5D	Niko	F	0	0	0	-1.31088210579406	5D	Niko	-0.231419468444743	1.00446463102028
aft	1	outgroup	food	0.0111111	5D	Niko	F	0	0	1	-1.31088210579406	5D	Niko	-0.0000000000000034685174998872	1.00446463102028
aft	1	outgroup	food	0.0125	5D	Niko	F	0	0	1	-1.31088210579406	5D	Niko	0.23141946844474	1.00446463102028
aft	1	outgroup	food	0.0138889	5D	Niko	F	0	0	1	-1.31088210579406	5D	Niko	0.462838936889484	1.00446463102028
aft	1	outgroup	food	0.0152778	5D	Niko	F	0	0	1	-1.31088210579406	5D	Niko	0.694258405334227	1.00446463102028
aft	1	outgroup	food	0.0166667	5D	Niko	F	0	0	1	-1.31088210579406	5D	Niko	0.92567787377897	1.00446463102028
aft	1	outgroup	food	0.0180556	5D	Niko	F	0	0	1	-1.31088210579406	5D	Niko	1.15709734222371	1.00446463102028
aft	1	outgroup	food	0.0194444	5D	Niko	F	0	0	1	-1.31088210579406	5D	Niko	1.38851681066846	1.00446463102028
aft	1	outgroup	food	0.0208333	5D	Niko	F	0	0	1	-1.31088210579406	5D	Niko	1.61993627911318	1.00446463102028
aft	1	outgroup	food	0.00138889	5D	Sachi	F	0	0	0	-1.31088210579406	5D	Sachi	-1.61993627911319	1.00446463102028
aft	1	outgroup	food	0.00277778	5D	Sachi	F	0	0	0	-1.31088210579406	5D	Sachi	-1.38851681066845	1.00446463102028
aft	1	outgroup	food	0.00416667	5D	Sachi	F	0	0	0	-1.31088210579406	5D	Sachi	-1.15709734222371	1.00446463102028
aft	1	outgroup	food	0.00555556	5D	Sachi	F	0	0	0	-1.31088210579406	5D	Sachi	-0.925677873778967	1.00446463102028
aft	1	outgroup	food	0.00694444	5D	Sachi	F	0	0	0	-1.31088210579406	5D	Sachi	-0.694258405334225	1.00446463102028
aft	1	outgroup	food	0.00833333	5D	Sachi	F	0	0	0	-1.31088210579406	5D	Sachi	-0.462838936889485	1.00446463102028
aft	1	outgroup	food	0.00972222	5D	Sachi	F	0	0	0	-1.31088210579406	5D	Sachi	-0.231419468444743	1.00446463102028
aft	1	outgroup	food	0.0111111	5D	Sachi	F	0	0	0	-1.31088210579406	5D	Sachi	-0.0000000000000034685174998872	1.00446463102028
aft	1	outgroup	food	0.0125	5D	Sachi	F	0	0	0	-1.31088210579406	5D	Sachi	0.23141946844474	1.00446463102028
aft	1	outgroup	food	0.0138889	5D	Sachi	F	0	0	0	-1.31088210579406	5D	Sachi	0.462838936889484	1.00446463102028
aft	1	outgroup	food	0.0152778	5D	Sachi	F	0	0	1	-1.31088210579406	5D	Sachi	0.694258405334227	1.00446463102028
aft	1	outgroup	food	0.0166667	5D	Sachi	F	0	0	0	-1.31088210579406	5D	Sachi	0.92567787377897	1.00446463102028
aft	1	outgroup	food	0.0180556	5D	Sachi	F	0	0	1	-1.31088210579406	5D	Sachi	1.15709734222371	1.00446463102028
aft	1	outgroup	food	0.0194444	5D	Sachi	F	0	0	0	-1.31088210579406	5D	Sachi	1.38851681066846	1.00446463102028
aft	1	outgroup	food	0.0208333	5D	Sachi	F	0	0	1	-1.31088210579406	5D	Sachi	1.61993627911318	1.00446463102028
aft	1	outgroup	food	0.00138889	5D	Suzu	F	0	0	1	-1.31088210579406	5D	Suzu	-1.61993627911319	1.00446463102028
aft	1	outgroup	food	0.00277778	5D	Suzu	F	0	0	1	-1.31088210579406	5D	Suzu	-1.38851681066845	1.00446463102028
aft	1	outgroup	food	0.00416667	5D	Suzu	F	0	0	1	-1.31088210579406	5D	Suzu	-1.15709734222371	1.00446463102028
aft	1	outgroup	food	0.00555556	5D	Suzu	F	0	0	1	-1.31088210579406	5D	Suzu	-0.925677873778967	1.00446463102028
aft	1	outgroup	food	0.00694444	5D	Suzu	F	0	0	1	-1.31088210579406	5D	Suzu	-0.694258405334225	1.00446463102028
aft	1	outgroup	food	0.00833333	5D	Suzu	F	0	0	1	-1.31088210579406	5D	Suzu	-0.462838936889485	1.00446463102028
aft	1	outgroup	food	0.00972222	5D	Suzu	F	0	0	1	-1.31088210579406	5D	Suzu	-0.231419468444743	1.00446463102028
aft	1	outgroup	food	0.0111111	5D	Suzu	F	0	0	1	-1.31088210579406	5D	Suzu	-0.0000000000000034685174998872	1.00446463102028
aft	1	outgroup	food	0.0125	5D	Suzu	F	0	0	1	-1.31088210579406	5D	Suzu	0.23141946844474	1.00446463102028
aft	1	outgroup	food	0.0138889	5D	Suzu	F	0	0	1	-1.31088210579406	5D	Suzu	0.462838936889484	1.00446463102028
aft	1	outgroup	food	0.0152778	5D	Suzu	F	0	0	1	-1.31088210579406	5D	Suzu	0.694258405334227	1.00446463102028
aft	1	outgroup	food	0.0166667	5D	Suzu	F	0	0	0	-1.31088210579406	5D	Suzu	0.92567787377897	1.00446463102028
aft	1	outgroup	food	0.0180556	5D	Suzu	F	0	0	0	-1.31088210579406	5D	Suzu	1.15709734222371	1.00446463102028
aft	1	outgroup	food	0.0194444	5D	Suzu	F	0	0	0	-1.31088210579406	5D	Suzu	1.38851681066846	1.00446463102028
aft	1	outgroup	food	0.0208333	5D	Suzu	F	0	0	0	-1.31088210579406	5D	Suzu	1.61993627911318	1.00446463102028
morn	3	outgroup	food	0.00138889	1A	Lennon	M	0	0	1	0.531179036504015	1A	Lennon	-1.61993627911319	1.00446463102028
morn	3	outgroup	food	0.00277778	1A	Lennon	M	0	0	1	0.531179036504015	1A	Lennon	-1.38851681066845	1.00446463102028
morn	3	outgroup	food	0.00416667	1A	Lennon	M	0	0	1	0.531179036504015	1A	Lennon	-1.15709734222371	1.00446463102028
morn	3	outgroup	food	0.00555556	1A	Lennon	M	0	0	1	0.531179036504015	1A	Lennon	-0.925677873778967	1.00446463102028
morn	3	outgroup	food	0.00694444	1A	Lennon	M	0	0	1	0.531179036504015	1A	Lennon	-0.694258405334225	1.00446463102028
morn	3	outgroup	food	0.00833333	1A	Lennon	M	0	0	1	0.531179036504015	1A	Lennon	-0.462838936889485	1.00446463102028
morn	3	outgroup	food	0.00972222	1A	Lennon	M	0	0	1	0.531179036504015	1A	Lennon	-0.231419468444743	1.00446463102028
morn	3	outgroup	food	0.0111111	1A	Lennon	M	0	0	1	0.531179036504015	1A	Lennon	-0.0000000000000034685174998872	1.00446463102028
morn	3	outgroup	food	0.0125	1A	Lennon	M	0	0	1	0.531179036504015	1A	Lennon	0.23141946844474	1.00446463102028
morn	3	outgroup	food	0.0138889	1A	Lennon	M	0	0	1	0.531179036504015	1A	Lennon	0.462838936889484	1.00446463102028
morn	3	outgroup	food	0.0152778	1A	Lennon	M	0	0	1	0.531179036504015	1A	Lennon	0.694258405334227	1.00446463102028
morn	3	outgroup	food	0.0166667	1A	Lennon	M	0	0	1	0.531179036504015	1A	Lennon	0.92567787377897	1.00446463102028
morn	3	outgroup	food	0.0180556	1A	Lennon	M	0	0	1	0.531179036504015	1A	Lennon	1.15709734222371	1.00446463102028
morn	3	outgroup	food	0.0194444	1A	Lennon	M	0	0	1	0.531179036504015	1A	Lennon	1.38851681066846	1.00446463102028
morn	3	outgroup	food	0.0208333	1A	Lennon	M	0	0	1	0.531179036504015	1A	Lennon	1.61993627911318	1.00446463102028
morn	3	outgroup	food	0.00138889	1A	Naoya	M	0	0	0	0.531179036504015	1A	Naoya	-1.61993627911319	1.00446463102028
morn	3	outgroup	food	0.00277778	1A	Naoya	M	0	0	0	0.531179036504015	1A	Naoya	-1.38851681066845	1.00446463102028
morn	3	outgroup	food	0.00416667	1A	Naoya	M	0	0	0	0.531179036504015	1A	Naoya	-1.15709734222371	1.00446463102028
morn	3	outgroup	food	0.00555556	1A	Naoya	M	0	0	0	0.531179036504015	1A	Naoya	-0.925677873778967	1.00446463102028
morn	3	outgroup	food	0.00694444	1A	Naoya	M	0	0	0	0.531179036504015	1A	Naoya	-0.694258405334225	1.00446463102028
morn	3	outgroup	food	0.00833333	1A	Naoya	M	0	0	0	0.531179036504015	1A	Naoya	-0.462838936889485	1.00446463102028
morn	3	outgroup	food	0.00972222	1A	Naoya	M	0	0	0	0.531179036504015	1A	Naoya	-0.231419468444743	1.00446463102028
morn	3	outgroup	food	0.0111111	1A	Naoya	M	0	0	0	0.531179036504015	1A	Naoya	-0.0000000000000034685174998872	1.00446463102028
morn	3	outgroup	food	0.0125	1A	Naoya	M	0	0	1	0.531179036504015	1A	Naoya	0.23141946844474	1.00446463102028
morn	3	outgroup	food	0.0138889	1A	Naoya	M	0	0	1	0.531179036504015	1A	Naoya	0.462838936889484	1.00446463102028
morn	3	outgroup	food	0.0152778	1A	Naoya	M	0	0	1	0.531179036504015	1A	Naoya	0.694258405334227	1.00446463102028
morn	3	outgroup	food	0.0166667	1A	Naoya	M	0	0	1	0.531179036504015	1A	Naoya	0.92567787377897	1.00446463102028
morn	3	outgroup	food	0.0180556	1A	Naoya	M	0	0	1	0.531179036504015	1A	Naoya	1.15709734222371	1.00446463102028
morn	3	outgroup	food	0.0194444	1A	Naoya	M	0	0	1	0.531179036504015	1A	Naoya	1.38851681066846	1.00446463102028
morn	3	outgroup	food	0.0208333	1A	Naoya	M	0	0	1	0.531179036504015	1A	Naoya	1.61993627911318	1.00446463102028
morn	3	outgroup	food	0.00138889	1A	Norio	M	0	0	0	0.531179036504015	1A	Norio	-1.61993627911319	1.00446463102028
morn	3	outgroup	food	0.00277778	1A	Norio	M	0	0	0	0.531179036504015	1A	Norio	-1.38851681066845	1.00446463102028
morn	3	outgroup	food	0.00416667	1A	Norio	M	0	0	0	0.531179036504015	1A	Norio	-1.15709734222371	1.00446463102028
morn	3	outgroup	food	0.00555556	1A	Norio	M	0	0	1	0.531179036504015	1A	Norio	-0.925677873778967	1.00446463102028
morn	3	outgroup	food	0.00694444	1A	Norio	M	0	0	0	0.531179036504015	1A	Norio	-0.694258405334225	1.00446463102028
morn	3	outgroup	food	0.00833333	1A	Norio	M	0	0	0	0.531179036504015	1A	Norio	-0.462838936889485	1.00446463102028
morn	3	outgroup	food	0.00972222	1A	Norio	M	0	0	1	0.531179036504015	1A	Norio	-0.231419468444743	1.00446463102028
morn	3	outgroup	food	0.0111111	1A	Norio	M	0	0	0	0.531179036504015	1A	Norio	-0.0000000000000034685174998872	1.00446463102028
morn	3	outgroup	food	0.0125	1A	Norio	M	0	0	0	0.531179036504015	1A	Norio	0.23141946844474	1.00446463102028
morn	3	outgroup	food	0.0138889	1A	Norio	M	0	0	1	0.531179036504015	1A	Norio	0.462838936889484	1.00446463102028
morn	3	outgroup	food	0.0152778	1A	Norio	M	0	0	1	0.531179036504015	1A	Norio	0.694258405334227	1.00446463102028
morn	3	outgroup	food	0.0166667	1A	Norio	M	0	0	1	0.531179036504015	1A	Norio	0.92567787377897	1.00446463102028
morn	3	outgroup	food	0.0180556	1A	Norio	M	0	0	1	0.531179036504015	1A	Norio	1.15709734222371	1.00446463102028
morn	3	outgroup	food	0.0194444	1A	Norio	M	0	0	1	0.531179036504015	1A	Norio	1.38851681066846	1.00446463102028
morn	3	outgroup	food	0.0208333	1A	Norio	M	0	0	1	0.531179036504015	1A	Norio	1.61993627911318	1.00446463102028
morn	3	outgroup	food	0.00138889	1A	Minato	M	0	0	0	0.531179036504015	1A	Minato	-1.61993627911319	1.00446463102028
morn	3	outgroup	food	0.00277778	1A	Minato	M	0	0	0	0.531179036504015	1A	Minato	-1.38851681066845	1.00446463102028
morn	3	outgroup	food	0.00416667	1A	Minato	M	0	0	0	0.531179036504015	1A	Minato	-1.15709734222371	1.00446463102028
morn	3	outgroup	food	0.00555556	1A	Minato	M	0	0	0	0.531179036504015	1A	Minato	-0.925677873778967	1.00446463102028
morn	3	outgroup	food	0.00694444	1A	Minato	M	0	0	0	0.531179036504015	1A	Minato	-0.694258405334225	1.00446463102028
morn	3	outgroup	food	0.00833333	1A	Minato	M	0	0	1	0.531179036504015	1A	Minato	-0.462838936889485	1.00446463102028
morn	3	outgroup	food	0.00972222	1A	Minato	M	0	0	1	0.531179036504015	1A	Minato	-0.231419468444743	1.00446463102028
morn	3	outgroup	food	0.0111111	1A	Minato	M	0	0	1	0.531179036504015	1A	Minato	-0.0000000000000034685174998872	1.00446463102028
morn	3	outgroup	food	0.0125	1A	Minato	M	0	0	1	0.531179036504015	1A	Minato	0.23141946844474	1.00446463102028
morn	3	outgroup	food	0.0138889	1A	Minato	M	0	0	1	0.531179036504015	1A	Minato	0.462838936889484	1.00446463102028
morn	3	outgroup	food	0.0152778	1A	Minato	M	0	0	1	0.531179036504015	1A	Minato	0.694258405334227	1.00446463102028
morn	3	outgroup	food	0.0166667	1A	Minato	M	0	0	1	0.531179036504015	1A	Minato	0.92567787377897	1.00446463102028
morn	3	outgroup	food	0.0180556	1A	Minato	M	0	0	1	0.531179036504015	1A	Minato	1.15709734222371	1.00446463102028
morn	3	outgroup	food	0.0194444	1A	Minato	M	0	0	1	0.531179036504015	1A	Minato	1.38851681066846	1.00446463102028
morn	3	outgroup	food	0.0208333	1A	Minato	M	0	0	1	0.531179036504015	1A	Minato	1.61993627911318	1.00446463102028
morn	3	outgroup	food	0.00138889	1A	Takabo	M	0	0	0	0.531179036504015	1A	Takabo	-1.61993627911319	1.00446463102028
morn	3	outgroup	food	0.00277778	1A	Takabo	M	0	0	0	0.531179036504015	1A	Takabo	-1.38851681066845	1.00446463102028
morn	3	outgroup	food	0.00416667	1A	Takabo	M	0	0	0	0.531179036504015	1A	Takabo	-1.15709734222371	1.00446463102028
morn	3	outgroup	food	0.00555556	1A	Takabo	M	0	0	1	0.531179036504015	1A	Takabo	-0.925677873778967	1.00446463102028
morn	3	outgroup	food	0.00694444	1A	Takabo	M	0	0	1	0.531179036504015	1A	Takabo	-0.694258405334225	1.00446463102028
morn	3	outgroup	food	0.00833333	1A	Takabo	M	0	1	0	0.531179036504015	1A	Takabo	-0.462838936889485	1.00446463102028
morn	3	outgroup	food	0.00972222	1A	Takabo	M	0	1	0	0.531179036504015	1A	Takabo	-0.231419468444743	1.00446463102028
morn	3	outgroup	food	0.0111111	1A	Takabo	M	0	1	0	0.531179036504015	1A	Takabo	-0.0000000000000034685174998872	1.00446463102028
morn	3	outgroup	food	0.0125	1A	Takabo	M	0	1	0	0.531179036504015	1A	Takabo	0.23141946844474	1.00446463102028
morn	3	outgroup	food	0.0138889	1A	Takabo	M	0	0	1	0.531179036504015	1A	Takabo	0.462838936889484	1.00446463102028
morn	3	outgroup	food	0.0152778	1A	Takabo	M	0	1	0	0.531179036504015	1A	Takabo	0.694258405334227	1.00446463102028
morn	3	outgroup	food	0.0166667	1A	Takabo	M	0	1	0	0.531179036504015	1A	Takabo	0.92567787377897	1.00446463102028
morn	3	outgroup	food	0.0180556	1A	Takabo	M	0	1	0	0.531179036504015	1A	Takabo	1.15709734222371	1.00446463102028
morn	3	outgroup	food	0.0194444	1A	Takabo	M	0	1	0	0.531179036504015	1A	Takabo	1.38851681066846	1.00446463102028
morn	3	outgroup	food	0.0208333	1A	Takabo	M	0	0	1	0.531179036504015	1A	Takabo	1.61993627911318	1.00446463102028
aft	3	control	food	0.00138889	1A	Lennon	M	0	0	0	0.531179036504015	1A	Lennon	-1.61993627911319	-0.995249359176054
aft	3	control	food	0.00277778	1A	Lennon	M	0	0	1	0.531179036504015	1A	Lennon	-1.38851681066845	-0.995249359176054
aft	3	control	food	0.00416667	1A	Lennon	M	0	0	1	0.531179036504015	1A	Lennon	-1.15709734222371	-0.995249359176054
aft	3	control	food	0.00555556	1A	Lennon	M	0	0	1	0.531179036504015	1A	Lennon	-0.925677873778967	-0.995249359176054
aft	3	control	food	0.00694444	1A	Lennon	M	0	0	1	0.531179036504015	1A	Lennon	-0.694258405334225	-0.995249359176054
aft	3	control	food	0.00833333	1A	Lennon	M	0	0	1	0.531179036504015	1A	Lennon	-0.462838936889485	-0.995249359176054
aft	3	control	food	0.00972222	1A	Lennon	M	0	0	1	0.531179036504015	1A	Lennon	-0.231419468444743	-0.995249359176054
aft	3	control	food	0.0111111	1A	Lennon	M	0	0	1	0.531179036504015	1A	Lennon	-0.0000000000000034685174998872	-0.995249359176054
aft	3	control	food	0.0125	1A	Lennon	M	0	0	1	0.531179036504015	1A	Lennon	0.23141946844474	-0.995249359176054
aft	3	control	food	0.0138889	1A	Lennon	M	0	0	1	0.531179036504015	1A	Lennon	0.462838936889484	-0.995249359176054
aft	3	control	food	0.0152778	1A	Lennon	M	0	0	1	0.531179036504015	1A	Lennon	0.694258405334227	-0.995249359176054
aft	3	control	food	0.0166667	1A	Lennon	M	0	0	0	0.531179036504015	1A	Lennon	0.92567787377897	-0.995249359176054
aft	3	control	food	0.0180556	1A	Lennon	M	0	0	1	0.531179036504015	1A	Lennon	1.15709734222371	-0.995249359176054
aft	3	control	food	0.0194444	1A	Lennon	M	0	0	1	0.531179036504015	1A	Lennon	1.38851681066846	-0.995249359176054
aft	3	control	food	0.0208333	1A	Lennon	M	1	0	0	0.531179036504015	1A	Lennon	1.61993627911318	-0.995249359176054
aft	3	control	food	0.00138889	1A	Naoya	M	0	0	0	0.531179036504015	1A	Naoya	-1.61993627911319	-0.995249359176054
aft	3	control	food	0.00277778	1A	Naoya	M	0	0	0	0.531179036504015	1A	Naoya	-1.38851681066845	-0.995249359176054
aft	3	control	food	0.00416667	1A	Naoya	M	0	0	0	0.531179036504015	1A	Naoya	-1.15709734222371	-0.995249359176054
aft	3	control	food	0.00555556	1A	Naoya	M	0	0	0	0.531179036504015	1A	Naoya	-0.925677873778967	-0.995249359176054
aft	3	control	food	0.00694444	1A	Naoya	M	0	0	0	0.531179036504015	1A	Naoya	-0.694258405334225	-0.995249359176054
aft	3	control	food	0.00833333	1A	Naoya	M	0	0	0	0.531179036504015	1A	Naoya	-0.462838936889485	-0.995249359176054
aft	3	control	food	0.00972222	1A	Naoya	M	0	0	0	0.531179036504015	1A	Naoya	-0.231419468444743	-0.995249359176054
aft	3	control	food	0.0111111	1A	Naoya	M	0	0	0	0.531179036504015	1A	Naoya	-0.0000000000000034685174998872	-0.995249359176054
aft	3	control	food	0.0125	1A	Naoya	M	0	0	0	0.531179036504015	1A	Naoya	0.23141946844474	-0.995249359176054
aft	3	control	food	0.0138889	1A	Naoya	M	0	0	0	0.531179036504015	1A	Naoya	0.462838936889484	-0.995249359176054
aft	3	control	food	0.0152778	1A	Naoya	M	0	0	0	0.531179036504015	1A	Naoya	0.694258405334227	-0.995249359176054
aft	3	control	food	0.0166667	1A	Naoya	M	0	0	0	0.531179036504015	1A	Naoya	0.92567787377897	-0.995249359176054
aft	3	control	food	0.0180556	1A	Naoya	M	0	0	0	0.531179036504015	1A	Naoya	1.15709734222371	-0.995249359176054
aft	3	control	food	0.0194444	1A	Naoya	M	0	0	0	0.531179036504015	1A	Naoya	1.38851681066846	-0.995249359176054
aft	3	control	food	0.0208333	1A	Naoya	M	0	0	0	0.531179036504015	1A	Naoya	1.61993627911318	-0.995249359176054
aft	3	control	food	0.00138889	1A	Norio	M	0	0	0	0.531179036504015	1A	Norio	-1.61993627911319	-0.995249359176054
aft	3	control	food	0.00277778	1A	Norio	M	0	0	1	0.531179036504015	1A	Norio	-1.38851681066845	-0.995249359176054
aft	3	control	food	0.00416667	1A	Norio	M	0	0	1	0.531179036504015	1A	Norio	-1.15709734222371	-0.995249359176054
aft	3	control	food	0.00555556	1A	Norio	M	0	0	1	0.531179036504015	1A	Norio	-0.925677873778967	-0.995249359176054
aft	3	control	food	0.00694444	1A	Norio	M	0	0	0	0.531179036504015	1A	Norio	-0.694258405334225	-0.995249359176054
aft	3	control	food	0.00833333	1A	Norio	M	0	0	0	0.531179036504015	1A	Norio	-0.462838936889485	-0.995249359176054
aft	3	control	food	0.00972222	1A	Norio	M	0	0	0	0.531179036504015	1A	Norio	-0.231419468444743	-0.995249359176054
aft	3	control	food	0.0111111	1A	Norio	M	0	0	0	0.531179036504015	1A	Norio	-0.0000000000000034685174998872	-0.995249359176054
aft	3	control	food	0.0125	1A	Norio	M	0	0	0	0.531179036504015	1A	Norio	0.23141946844474	-0.995249359176054
aft	3	control	food	0.0138889	1A	Norio	M	0	0	0	0.531179036504015	1A	Norio	0.462838936889484	-0.995249359176054
aft	3	control	food	0.0152778	1A	Norio	M	0	0	1	0.531179036504015	1A	Norio	0.694258405334227	-0.995249359176054
aft	3	control	food	0.0166667	1A	Norio	M	0	0	1	0.531179036504015	1A	Norio	0.92567787377897	-0.995249359176054
aft	3	control	food	0.0180556	1A	Norio	M	0	0	1	0.531179036504015	1A	Norio	1.15709734222371	-0.995249359176054
aft	3	control	food	0.0194444	1A	Norio	M	0	1	0	0.531179036504015	1A	Norio	1.38851681066846	-0.995249359176054
aft	3	control	food	0.0208333	1A	Norio	M	0	0	1	0.531179036504015	1A	Norio	1.61993627911318	-0.995249359176054
aft	3	control	food	0.00138889	1A	Minato	M	0	0	1	0.531179036504015	1A	Minato	-1.61993627911319	-0.995249359176054
aft	3	control	food	0.00277778	1A	Minato	M	0	0	1	0.531179036504015	1A	Minato	-1.38851681066845	-0.995249359176054
aft	3	control	food	0.00416667	1A	Minato	M	0	0	1	0.531179036504015	1A	Minato	-1.15709734222371	-0.995249359176054
aft	3	control	food	0.00555556	1A	Minato	M	0	0	1	0.531179036504015	1A	Minato	-0.925677873778967	-0.995249359176054
aft	3	control	food	0.00694444	1A	Minato	M	0	0	1	0.531179036504015	1A	Minato	-0.694258405334225	-0.995249359176054
aft	3	control	food	0.00833333	1A	Minato	M	0	0	1	0.531179036504015	1A	Minato	-0.462838936889485	-0.995249359176054
aft	3	control	food	0.00972222	1A	Minato	M	0	0	1	0.531179036504015	1A	Minato	-0.231419468444743	-0.995249359176054
aft	3	control	food	0.0111111	1A	Minato	M	0	0	1	0.531179036504015	1A	Minato	-0.0000000000000034685174998872	-0.995249359176054
aft	3	control	food	0.0125	1A	Minato	M	0	0	1	0.531179036504015	1A	Minato	0.23141946844474	-0.995249359176054
aft	3	control	food	0.0138889	1A	Minato	M	0	0	1	0.531179036504015	1A	Minato	0.462838936889484	-0.995249359176054
aft	3	control	food	0.0152778	1A	Minato	M	0	0	1	0.531179036504015	1A	Minato	0.694258405334227	-0.995249359176054
aft	3	control	food	0.0166667	1A	Minato	M	0	0	1	0.531179036504015	1A	Minato	0.92567787377897	-0.995249359176054
aft	3	control	food	0.0180556	1A	Minato	M	0	0	1	0.531179036504015	1A	Minato	1.15709734222371	-0.995249359176054
aft	3	control	food	0.0194444	1A	Minato	M	0	1	0	0.531179036504015	1A	Minato	1.38851681066846	-0.995249359176054
aft	3	control	food	0.0208333	1A	Minato	M	1	0	0	0.531179036504015	1A	Minato	1.61993627911318	-0.995249359176054
aft	3	control	food	0.00138889	1A	Takabo	M	0	0	1	0.531179036504015	1A	Takabo	-1.61993627911319	-0.995249359176054
aft	3	control	food	0.00277778	1A	Takabo	M	0	0	1	0.531179036504015	1A	Takabo	-1.38851681066845	-0.995249359176054
aft	3	control	food	0.00416667	1A	Takabo	M	0	0	1	0.531179036504015	1A	Takabo	-1.15709734222371	-0.995249359176054
aft	3	control	food	0.00555556	1A	Takabo	M	0	0	1	0.531179036504015	1A	Takabo	-0.925677873778967	-0.995249359176054
aft	3	control	food	0.00694444	1A	Takabo	M	0	0	1	0.531179036504015	1A	Takabo	-0.694258405334225	-0.995249359176054
aft	3	control	food	0.00833333	1A	Takabo	M	0	0	1	0.531179036504015	1A	Takabo	-0.462838936889485	-0.995249359176054
aft	3	control	food	0.00972222	1A	Takabo	M	0	0	1	0.531179036504015	1A	Takabo	-0.231419468444743	-0.995249359176054
aft	3	control	food	0.0111111	1A	Takabo	M	0	1	0	0.531179036504015	1A	Takabo	-0.0000000000000034685174998872	-0.995249359176054
aft	3	control	food	0.0125	1A	Takabo	M	0	1	0	0.531179036504015	1A	Takabo	0.23141946844474	-0.995249359176054
aft	3	control	food	0.0138889	1A	Takabo	M	0	0	1	0.531179036504015	1A	Takabo	0.462838936889484	-0.995249359176054
aft	3	control	food	0.0152778	1A	Takabo	M	0	0	1	0.531179036504015	1A	Takabo	0.694258405334227	-0.995249359176054
aft	3	control	food	0.0166667	1A	Takabo	M	0	0	1	0.531179036504015	1A	Takabo	0.92567787377897	-0.995249359176054
aft	3	control	food	0.0180556	1A	Takabo	M	0	0	1	0.531179036504015	1A	Takabo	1.15709734222371	-0.995249359176054
aft	3	control	food	0.0194444	1A	Takabo	M	0	0	1	0.531179036504015	1A	Takabo	1.38851681066846	-0.995249359176054
aft	3	control	food	0.0208333	1A	Takabo	M	0	0	0	0.531179036504015	1A	Takabo	1.61993627911318	-0.995249359176054
morn	3	outgroup	food	0.00138889	1B	Gorou	M	0	0	0	0.531179036504015	1B	Gorou	-1.61993627911319	1.00446463102028
morn	3	outgroup	food	0.00277778	1B	Gorou	M	0	0	1	0.531179036504015	1B	Gorou	-1.38851681066845	1.00446463102028
morn	3	outgroup	food	0.00416667	1B	Gorou	M	0	0	1	0.531179036504015	1B	Gorou	-1.15709734222371	1.00446463102028
morn	3	outgroup	food	0.00555556	1B	Gorou	M	0	0	1	0.531179036504015	1B	Gorou	-0.925677873778967	1.00446463102028
morn	3	outgroup	food	0.00694444	1B	Gorou	M	0	0	1	0.531179036504015	1B	Gorou	-0.694258405334225	1.00446463102028
morn	3	outgroup	food	0.00833333	1B	Gorou	M	0	0	0	0.531179036504015	1B	Gorou	-0.462838936889485	1.00446463102028
morn	3	outgroup	food	0.00972222	1B	Gorou	M	0	0	1	0.531179036504015	1B	Gorou	-0.231419468444743	1.00446463102028
morn	3	outgroup	food	0.0111111	1B	Gorou	M	0	1	0	0.531179036504015	1B	Gorou	-0.0000000000000034685174998872	1.00446463102028
morn	3	outgroup	food	0.0125	1B	Gorou	M	0	0	1	0.531179036504015	1B	Gorou	0.23141946844474	1.00446463102028
morn	3	outgroup	food	0.0138889	1B	Gorou	M	0	0	1	0.531179036504015	1B	Gorou	0.462838936889484	1.00446463102028
morn	3	outgroup	food	0.0152778	1B	Gorou	M	0	1	0	0.531179036504015	1B	Gorou	0.694258405334227	1.00446463102028
morn	3	outgroup	food	0.0166667	1B	Gorou	M	0	1	0	0.531179036504015	1B	Gorou	0.92567787377897	1.00446463102028
morn	3	outgroup	food	0.0180556	1B	Gorou	M	0	1	0	0.531179036504015	1B	Gorou	1.15709734222371	1.00446463102028
morn	3	outgroup	food	0.0194444	1B	Gorou	M	0	0	1	0.531179036504015	1B	Gorou	1.38851681066846	1.00446463102028
morn	3	outgroup	food	0.0208333	1B	Gorou	M	0	0	1	0.531179036504015	1B	Gorou	1.61993627911318	1.00446463102028
morn	3	outgroup	food	0.00138889	1B	Shoubou	M	0	0	0	0.531179036504015	1B	Shoubou	-1.61993627911319	1.00446463102028
morn	3	outgroup	food	0.00277778	1B	Shoubou	M	0	0	1	0.531179036504015	1B	Shoubou	-1.38851681066845	1.00446463102028
morn	3	outgroup	food	0.00416667	1B	Shoubou	M	0	0	1	0.531179036504015	1B	Shoubou	-1.15709734222371	1.00446463102028
morn	3	outgroup	food	0.00555556	1B	Shoubou	M	0	0	0	0.531179036504015	1B	Shoubou	-0.925677873778967	1.00446463102028
morn	3	outgroup	food	0.00694444	1B	Shoubou	M	0	0	1	0.531179036504015	1B	Shoubou	-0.694258405334225	1.00446463102028
morn	3	outgroup	food	0.00833333	1B	Shoubou	M	0	0	1	0.531179036504015	1B	Shoubou	-0.462838936889485	1.00446463102028
morn	3	outgroup	food	0.00972222	1B	Shoubou	M	0	0	1	0.531179036504015	1B	Shoubou	-0.231419468444743	1.00446463102028
morn	3	outgroup	food	0.0111111	1B	Shoubou	M	1	0	0	0.531179036504015	1B	Shoubou	-0.0000000000000034685174998872	1.00446463102028
morn	3	outgroup	food	0.0125	1B	Shoubou	M	1	0	0	0.531179036504015	1B	Shoubou	0.23141946844474	1.00446463102028
morn	3	outgroup	food	0.0138889	1B	Shoubou	M	1	0	0	0.531179036504015	1B	Shoubou	0.462838936889484	1.00446463102028
morn	3	outgroup	food	0.0152778	1B	Shoubou	M	1	0	0	0.531179036504015	1B	Shoubou	0.694258405334227	1.00446463102028
morn	3	outgroup	food	0.0166667	1B	Shoubou	M	1	0	0	0.531179036504015	1B	Shoubou	0.92567787377897	1.00446463102028
morn	3	outgroup	food	0.0180556	1B	Shoubou	M	1	0	0	0.531179036504015	1B	Shoubou	1.15709734222371	1.00446463102028
morn	3	outgroup	food	0.0194444	1B	Shoubou	M	0	0	1	0.531179036504015	1B	Shoubou	1.38851681066846	1.00446463102028
morn	3	outgroup	food	0.0208333	1B	Shoubou	M	0	0	1	0.531179036504015	1B	Shoubou	1.61993627911318	1.00446463102028
morn	3	outgroup	food	0.00138889	1B	Satoru	M	0	0	0	0.531179036504015	1B	Satoru	-1.61993627911319	1.00446463102028
morn	3	outgroup	food	0.00277778	1B	Satoru	M	0	0	1	0.531179036504015	1B	Satoru	-1.38851681066845	1.00446463102028
morn	3	outgroup	food	0.00416667	1B	Satoru	M	0	0	0	0.531179036504015	1B	Satoru	-1.15709734222371	1.00446463102028
morn	3	outgroup	food	0.00555556	1B	Satoru	M	0	0	1	0.531179036504015	1B	Satoru	-0.925677873778967	1.00446463102028
morn	3	outgroup	food	0.00694444	1B	Satoru	M	0	0	1	0.531179036504015	1B	Satoru	-0.694258405334225	1.00446463102028
morn	3	outgroup	food	0.00833333	1B	Satoru	M	0	0	1	0.531179036504015	1B	Satoru	-0.462838936889485	1.00446463102028
morn	3	outgroup	food	0.00972222	1B	Satoru	M	0	0	0	0.531179036504015	1B	Satoru	-0.231419468444743	1.00446463102028
morn	3	outgroup	food	0.0111111	1B	Satoru	M	1	0	0	0.531179036504015	1B	Satoru	-0.0000000000000034685174998872	1.00446463102028
morn	3	outgroup	food	0.0125	1B	Satoru	M	1	0	0	0.531179036504015	1B	Satoru	0.23141946844474	1.00446463102028
morn	3	outgroup	food	0.0138889	1B	Satoru	M	1	0	0	0.531179036504015	1B	Satoru	0.462838936889484	1.00446463102028
morn	3	outgroup	food	0.0152778	1B	Satoru	M	1	0	0	0.531179036504015	1B	Satoru	0.694258405334227	1.00446463102028
morn	3	outgroup	food	0.0166667	1B	Satoru	M	1	0	0	0.531179036504015	1B	Satoru	0.92567787377897	1.00446463102028
morn	3	outgroup	food	0.0180556	1B	Satoru	M	1	0	0	0.531179036504015	1B	Satoru	1.15709734222371	1.00446463102028
morn	3	outgroup	food	0.0194444	1B	Satoru	M	0	1	0	0.531179036504015	1B	Satoru	1.38851681066846	1.00446463102028
morn	3	outgroup	food	0.0208333	1B	Satoru	M	0	0	1	0.531179036504015	1B	Satoru	1.61993627911318	1.00446463102028
morn	3	outgroup	food	0.00138889	1B	Kanao	M	0	0	0	0.531179036504015	1B	Kanao	-1.61993627911319	1.00446463102028
morn	3	outgroup	food	0.00277778	1B	Kanao	M	0	0	1	0.531179036504015	1B	Kanao	-1.38851681066845	1.00446463102028
morn	3	outgroup	food	0.00416667	1B	Kanao	M	0	0	0	0.531179036504015	1B	Kanao	-1.15709734222371	1.00446463102028
morn	3	outgroup	food	0.00555556	1B	Kanao	M	0	0	0	0.531179036504015	1B	Kanao	-0.925677873778967	1.00446463102028
morn	3	outgroup	food	0.00694444	1B	Kanao	M	0	0	1	0.531179036504015	1B	Kanao	-0.694258405334225	1.00446463102028
morn	3	outgroup	food	0.00833333	1B	Kanao	M	0	0	1	0.531179036504015	1B	Kanao	-0.462838936889485	1.00446463102028
morn	3	outgroup	food	0.00972222	1B	Kanao	M	0	0	1	0.531179036504015	1B	Kanao	-0.231419468444743	1.00446463102028
morn	3	outgroup	food	0.0111111	1B	Kanao	M	0	0	1	0.531179036504015	1B	Kanao	-0.0000000000000034685174998872	1.00446463102028
morn	3	outgroup	food	0.0125	1B	Kanao	M	0	0	1	0.531179036504015	1B	Kanao	0.23141946844474	1.00446463102028
morn	3	outgroup	food	0.0138889	1B	Kanao	M	0	0	0	0.531179036504015	1B	Kanao	0.462838936889484	1.00446463102028
morn	3	outgroup	food	0.0152778	1B	Kanao	M	0	0	1	0.531179036504015	1B	Kanao	0.694258405334227	1.00446463102028
morn	3	outgroup	food	0.0166667	1B	Kanao	M	0	0	1	0.531179036504015	1B	Kanao	0.92567787377897	1.00446463102028
morn	3	outgroup	food	0.0180556	1B	Kanao	M	0	0	1	0.531179036504015	1B	Kanao	1.15709734222371	1.00446463102028
morn	3	outgroup	food	0.0194444	1B	Kanao	M	0	0	1	0.531179036504015	1B	Kanao	1.38851681066846	1.00446463102028
morn	3	outgroup	food	0.0208333	1B	Kanao	M	0	0	1	0.531179036504015	1B	Kanao	1.61993627911318	1.00446463102028
morn	3	outgroup	food	0.00138889	1B	Norihei	M	0	0	0	0.531179036504015	1B	Norihei	-1.61993627911319	1.00446463102028
morn	3	outgroup	food	0.00277778	1B	Norihei	M	0	0	0	0.531179036504015	1B	Norihei	-1.38851681066845	1.00446463102028
morn	3	outgroup	food	0.00416667	1B	Norihei	M	0	0	0	0.531179036504015	1B	Norihei	-1.15709734222371	1.00446463102028
morn	3	outgroup	food	0.00555556	1B	Norihei	M	0	0	0	0.531179036504015	1B	Norihei	-0.925677873778967	1.00446463102028
morn	3	outgroup	food	0.00694444	1B	Norihei	M	0	0	0	0.531179036504015	1B	Norihei	-0.694258405334225	1.00446463102028
morn	3	outgroup	food	0.00833333	1B	Norihei	M	0	0	0	0.531179036504015	1B	Norihei	-0.462838936889485	1.00446463102028
morn	3	outgroup	food	0.00972222	1B	Norihei	M	0	0	0	0.531179036504015	1B	Norihei	-0.231419468444743	1.00446463102028
morn	3	outgroup	food	0.0111111	1B	Norihei	M	0	0	0	0.531179036504015	1B	Norihei	-0.0000000000000034685174998872	1.00446463102028
morn	3	outgroup	food	0.0125	1B	Norihei	M	0	0	1	0.531179036504015	1B	Norihei	0.23141946844474	1.00446463102028
morn	3	outgroup	food	0.0138889	1B	Norihei	M	0	0	1	0.531179036504015	1B	Norihei	0.462838936889484	1.00446463102028
morn	3	outgroup	food	0.0152778	1B	Norihei	M	0	0	1	0.531179036504015	1B	Norihei	0.694258405334227	1.00446463102028
morn	3	outgroup	food	0.0166667	1B	Norihei	M	0	0	1	0.531179036504015	1B	Norihei	0.92567787377897	1.00446463102028
morn	3	outgroup	food	0.0180556	1B	Norihei	M	0	0	1	0.531179036504015	1B	Norihei	1.15709734222371	1.00446463102028
morn	3	outgroup	food	0.0194444	1B	Norihei	M	0	0	1	0.531179036504015	1B	Norihei	1.38851681066846	1.00446463102028
morn	3	outgroup	food	0.0208333	1B	Norihei	M	0	0	1	0.531179036504015	1B	Norihei	1.61993627911318	1.00446463102028
aft	3	control	food	0.00138889	1B	Gorou	M	0	0	0	0.531179036504015	1B	Gorou	-1.61993627911319	-0.995249359176054
aft	3	control	food	0.00277778	1B	Gorou	M	0	0	0	0.531179036504015	1B	Gorou	-1.38851681066845	-0.995249359176054
aft	3	control	food	0.00416667	1B	Gorou	M	0	0	0	0.531179036504015	1B	Gorou	-1.15709734222371	-0.995249359176054
aft	3	control	food	0.00555556	1B	Gorou	M	0	0	0	0.531179036504015	1B	Gorou	-0.925677873778967	-0.995249359176054
aft	3	control	food	0.00694444	1B	Gorou	M	0	0	0	0.531179036504015	1B	Gorou	-0.694258405334225	-0.995249359176054
aft	3	control	food	0.00833333	1B	Gorou	M	0	0	0	0.531179036504015	1B	Gorou	-0.462838936889485	-0.995249359176054
aft	3	control	food	0.00972222	1B	Gorou	M	0	0	1	0.531179036504015	1B	Gorou	-0.231419468444743	-0.995249359176054
aft	3	control	food	0.0111111	1B	Gorou	M	0	0	1	0.531179036504015	1B	Gorou	-0.0000000000000034685174998872	-0.995249359176054
aft	3	control	food	0.0125	1B	Gorou	M	0	0	1	0.531179036504015	1B	Gorou	0.23141946844474	-0.995249359176054
aft	3	control	food	0.0138889	1B	Gorou	M	0	0	1	0.531179036504015	1B	Gorou	0.462838936889484	-0.995249359176054
aft	3	control	food	0.0152778	1B	Gorou	M	0	0	0	0.531179036504015	1B	Gorou	0.694258405334227	-0.995249359176054
aft	3	control	food	0.0166667	1B	Gorou	M	0	0	0	0.531179036504015	1B	Gorou	0.92567787377897	-0.995249359176054
aft	3	control	food	0.0180556	1B	Gorou	M	0	0	1	0.531179036504015	1B	Gorou	1.15709734222371	-0.995249359176054
aft	3	control	food	0.0194444	1B	Gorou	M	0	0	1	0.531179036504015	1B	Gorou	1.38851681066846	-0.995249359176054
aft	3	control	food	0.0208333	1B	Gorou	M	0	0	1	0.531179036504015	1B	Gorou	1.61993627911318	-0.995249359176054
aft	3	control	food	0.00138889	1B	Shoubou	M	0	0	1	0.531179036504015	1B	Shoubou	-1.61993627911319	-0.995249359176054
aft	3	control	food	0.00277778	1B	Shoubou	M	0	0	1	0.531179036504015	1B	Shoubou	-1.38851681066845	-0.995249359176054
aft	3	control	food	0.00416667	1B	Shoubou	M	0	0	1	0.531179036504015	1B	Shoubou	-1.15709734222371	-0.995249359176054
aft	3	control	food	0.00555556	1B	Shoubou	M	0	0	1	0.531179036504015	1B	Shoubou	-0.925677873778967	-0.995249359176054
aft	3	control	food	0.00694444	1B	Shoubou	M	0	0	0	0.531179036504015	1B	Shoubou	-0.694258405334225	-0.995249359176054
aft	3	control	food	0.00833333	1B	Shoubou	M	0	0	1	0.531179036504015	1B	Shoubou	-0.462838936889485	-0.995249359176054
aft	3	control	food	0.00972222	1B	Shoubou	M	0	0	1	0.531179036504015	1B	Shoubou	-0.231419468444743	-0.995249359176054
aft	3	control	food	0.0111111	1B	Shoubou	M	0	0	1	0.531179036504015	1B	Shoubou	-0.0000000000000034685174998872	-0.995249359176054
aft	3	control	food	0.0125	1B	Shoubou	M	0	0	1	0.531179036504015	1B	Shoubou	0.23141946844474	-0.995249359176054
aft	3	control	food	0.0138889	1B	Shoubou	M	0	0	1	0.531179036504015	1B	Shoubou	0.462838936889484	-0.995249359176054
aft	3	control	food	0.0152778	1B	Shoubou	M	0	0	1	0.531179036504015	1B	Shoubou	0.694258405334227	-0.995249359176054
aft	3	control	food	0.0166667	1B	Shoubou	M	0	0	1	0.531179036504015	1B	Shoubou	0.92567787377897	-0.995249359176054
aft	3	control	food	0.0180556	1B	Shoubou	M	0	0	1	0.531179036504015	1B	Shoubou	1.15709734222371	-0.995249359176054
aft	3	control	food	0.0194444	1B	Shoubou	M	0	0	0	0.531179036504015	1B	Shoubou	1.38851681066846	-0.995249359176054
aft	3	control	food	0.0208333	1B	Shoubou	M	0	0	1	0.531179036504015	1B	Shoubou	1.61993627911318	-0.995249359176054
aft	3	control	food	0.00138889	1B	Satoru	M	0	0	1	0.531179036504015	1B	Satoru	-1.61993627911319	-0.995249359176054
aft	3	control	food	0.00277778	1B	Satoru	M	0	0	1	0.531179036504015	1B	Satoru	-1.38851681066845	-0.995249359176054
aft	3	control	food	0.00416667	1B	Satoru	M	0	0	1	0.531179036504015	1B	Satoru	-1.15709734222371	-0.995249359176054
aft	3	control	food	0.00555556	1B	Satoru	M	0	0	1	0.531179036504015	1B	Satoru	-0.925677873778967	-0.995249359176054
aft	3	control	food	0.00694444	1B	Satoru	M	0	0	0	0.531179036504015	1B	Satoru	-0.694258405334225	-0.995249359176054
aft	3	control	food	0.00833333	1B	Satoru	M	0	1	0	0.531179036504015	1B	Satoru	-0.462838936889485	-0.995249359176054
aft	3	control	food	0.00972222	1B	Satoru	M	0	1	0	0.531179036504015	1B	Satoru	-0.231419468444743	-0.995249359176054
aft	3	control	food	0.0111111	1B	Satoru	M	0	1	0	0.531179036504015	1B	Satoru	-0.0000000000000034685174998872	-0.995249359176054
aft	3	control	food	0.0125	1B	Satoru	M	0	1	0	0.531179036504015	1B	Satoru	0.23141946844474	-0.995249359176054
aft	3	control	food	0.0138889	1B	Satoru	M	0	1	0	0.531179036504015	1B	Satoru	0.462838936889484	-0.995249359176054
aft	3	control	food	0.0152778	1B	Satoru	M	0	1	0	0.531179036504015	1B	Satoru	0.694258405334227	-0.995249359176054
aft	3	control	food	0.0166667	1B	Satoru	M	0	0	1	0.531179036504015	1B	Satoru	0.92567787377897	-0.995249359176054
aft	3	control	food	0.0180556	1B	Satoru	M	0	1	0	0.531179036504015	1B	Satoru	1.15709734222371	-0.995249359176054
aft	3	control	food	0.0194444	1B	Satoru	M	0	0	1	0.531179036504015	1B	Satoru	1.38851681066846	-0.995249359176054
aft	3	control	food	0.0208333	1B	Satoru	M	0	1	0	0.531179036504015	1B	Satoru	1.61993627911318	-0.995249359176054
aft	3	control	food	0.00138889	1B	Kanao	M	0	0	1	0.531179036504015	1B	Kanao	-1.61993627911319	-0.995249359176054
aft	3	control	food	0.00277778	1B	Kanao	M	0	0	1	0.531179036504015	1B	Kanao	-1.38851681066845	-0.995249359176054
aft	3	control	food	0.00416667	1B	Kanao	M	0	0	1	0.531179036504015	1B	Kanao	-1.15709734222371	-0.995249359176054
aft	3	control	food	0.00555556	1B	Kanao	M	0	0	1	0.531179036504015	1B	Kanao	-0.925677873778967	-0.995249359176054
aft	3	control	food	0.00694444	1B	Kanao	M	0	0	0	0.531179036504015	1B	Kanao	-0.694258405334225	-0.995249359176054
aft	3	control	food	0.00833333	1B	Kanao	M	0	0	1	0.531179036504015	1B	Kanao	-0.462838936889485	-0.995249359176054
aft	3	control	food	0.00972222	1B	Kanao	M	0	0	1	0.531179036504015	1B	Kanao	-0.231419468444743	-0.995249359176054
aft	3	control	food	0.0111111	1B	Kanao	M	0	0	1	0.531179036504015	1B	Kanao	-0.0000000000000034685174998872	-0.995249359176054
aft	3	control	food	0.0125	1B	Kanao	M	0	0	0	0.531179036504015	1B	Kanao	0.23141946844474	-0.995249359176054
aft	3	control	food	0.0138889	1B	Kanao	M	1	0	0	0.531179036504015	1B	Kanao	0.462838936889484	-0.995249359176054
aft	3	control	food	0.0152778	1B	Kanao	M	1	0	0	0.531179036504015	1B	Kanao	0.694258405334227	-0.995249359176054
aft	3	control	food	0.0166667	1B	Kanao	M	1	0	0	0.531179036504015	1B	Kanao	0.92567787377897	-0.995249359176054
aft	3	control	food	0.0180556	1B	Kanao	M	1	0	0	0.531179036504015	1B	Kanao	1.15709734222371	-0.995249359176054
aft	3	control	food	0.0194444	1B	Kanao	M	0	0	1	0.531179036504015	1B	Kanao	1.38851681066846	-0.995249359176054
aft	3	control	food	0.0208333	1B	Kanao	M	0	0	1	0.531179036504015	1B	Kanao	1.61993627911318	-0.995249359176054
aft	3	control	food	0.00138889	1B	Norihei	M	0	0	1	0.531179036504015	1B	Norihei	-1.61993627911319	-0.995249359176054
aft	3	control	food	0.00277778	1B	Norihei	M	0	0	1	0.531179036504015	1B	Norihei	-1.38851681066845	-0.995249359176054
aft	3	control	food	0.00416667	1B	Norihei	M	0	0	1	0.531179036504015	1B	Norihei	-1.15709734222371	-0.995249359176054
aft	3	control	food	0.00555556	1B	Norihei	M	0	0	1	0.531179036504015	1B	Norihei	-0.925677873778967	-0.995249359176054
aft	3	control	food	0.00694444	1B	Norihei	M	0	1	0	0.531179036504015	1B	Norihei	-0.694258405334225	-0.995249359176054
aft	3	control	food	0.00833333	1B	Norihei	M	0	1	0	0.531179036504015	1B	Norihei	-0.462838936889485	-0.995249359176054
aft	3	control	food	0.00972222	1B	Norihei	M	0	0	1	0.531179036504015	1B	Norihei	-0.231419468444743	-0.995249359176054
aft	3	control	food	0.0111111	1B	Norihei	M	0	0	1	0.531179036504015	1B	Norihei	-0.0000000000000034685174998872	-0.995249359176054
aft	3	control	food	0.0125	1B	Norihei	M	0	0	0	0.531179036504015	1B	Norihei	0.23141946844474	-0.995249359176054
aft	3	control	food	0.0138889	1B	Norihei	M	1	0	0	0.531179036504015	1B	Norihei	0.462838936889484	-0.995249359176054
aft	3	control	food	0.0152778	1B	Norihei	M	1	0	0	0.531179036504015	1B	Norihei	0.694258405334227	-0.995249359176054
aft	3	control	food	0.0166667	1B	Norihei	M	1	0	0	0.531179036504015	1B	Norihei	0.92567787377897	-0.995249359176054
aft	3	control	food	0.0180556	1B	Norihei	M	1	0	0	0.531179036504015	1B	Norihei	1.15709734222371	-0.995249359176054
aft	3	control	food	0.0194444	1B	Norihei	M	0	0	1	0.531179036504015	1B	Norihei	1.38851681066846	-0.995249359176054
aft	3	control	food	0.0208333	1B	Norihei	M	0	0	1	0.531179036504015	1B	Norihei	1.61993627911318	-0.995249359176054
morn	3	outgroup	food	0.00138889	1C	Toon	M	0	0	0	0.531179036504015	1C	Toon	-1.61993627911319	1.00446463102028
morn	3	outgroup	food	0.00277778	1C	Toon	M	0	0	0	0.531179036504015	1C	Toon	-1.38851681066845	1.00446463102028
morn	3	outgroup	food	0.00416667	1C	Toon	M	0	0	0	0.531179036504015	1C	Toon	-1.15709734222371	1.00446463102028
morn	3	outgroup	food	0.00555556	1C	Toon	M	0	0	0	0.531179036504015	1C	Toon	-0.925677873778967	1.00446463102028
morn	3	outgroup	food	0.00694444	1C	Toon	M	0	0	0	0.531179036504015	1C	Toon	-0.694258405334225	1.00446463102028
morn	3	outgroup	food	0.00833333	1C	Toon	M	0	0	0	0.531179036504015	1C	Toon	-0.462838936889485	1.00446463102028
morn	3	outgroup	food	0.00972222	1C	Toon	M	0	0	0	0.531179036504015	1C	Toon	-0.231419468444743	1.00446463102028
morn	3	outgroup	food	0.0111111	1C	Toon	M	0	0	0	0.531179036504015	1C	Toon	-0.0000000000000034685174998872	1.00446463102028
morn	3	outgroup	food	0.0125	1C	Toon	M	0	0	0	0.531179036504015	1C	Toon	0.23141946844474	1.00446463102028
morn	3	outgroup	food	0.0138889	1C	Toon	M	0	0	0	0.531179036504015	1C	Toon	0.462838936889484	1.00446463102028
morn	3	outgroup	food	0.0152778	1C	Toon	M	0	0	1	0.531179036504015	1C	Toon	0.694258405334227	1.00446463102028
morn	3	outgroup	food	0.0166667	1C	Toon	M	0	0	0	0.531179036504015	1C	Toon	0.92567787377897	1.00446463102028
morn	3	outgroup	food	0.0180556	1C	Toon	M	0	0	1	0.531179036504015	1C	Toon	1.15709734222371	1.00446463102028
morn	3	outgroup	food	0.0194444	1C	Toon	M	0	0	0	0.531179036504015	1C	Toon	1.38851681066846	1.00446463102028
morn	3	outgroup	food	0.0208333	1C	Toon	M	0	0	0	0.531179036504015	1C	Toon	1.61993627911318	1.00446463102028
morn	3	outgroup	food	0.00138889	1C	Mizuo	M	0	0	0	0.531179036504015	1C	Mizuo	-1.61993627911319	1.00446463102028
morn	3	outgroup	food	0.00277778	1C	Mizuo	M	0	0	0	0.531179036504015	1C	Mizuo	-1.38851681066845	1.00446463102028
morn	3	outgroup	food	0.00416667	1C	Mizuo	M	0	0	1	0.531179036504015	1C	Mizuo	-1.15709734222371	1.00446463102028
morn	3	outgroup	food	0.00555556	1C	Mizuo	M	0	0	0	0.531179036504015	1C	Mizuo	-0.925677873778967	1.00446463102028
morn	3	outgroup	food	0.00694444	1C	Mizuo	M	0	0	1	0.531179036504015	1C	Mizuo	-0.694258405334225	1.00446463102028
morn	3	outgroup	food	0.00833333	1C	Mizuo	M	0	0	1	0.531179036504015	1C	Mizuo	-0.462838936889485	1.00446463102028
morn	3	outgroup	food	0.00972222	1C	Mizuo	M	0	0	1	0.531179036504015	1C	Mizuo	-0.231419468444743	1.00446463102028
morn	3	outgroup	food	0.0111111	1C	Mizuo	M	0	0	1	0.531179036504015	1C	Mizuo	-0.0000000000000034685174998872	1.00446463102028
morn	3	outgroup	food	0.0125	1C	Mizuo	M	0	0	1	0.531179036504015	1C	Mizuo	0.23141946844474	1.00446463102028
morn	3	outgroup	food	0.0138889	1C	Mizuo	M	0	0	1	0.531179036504015	1C	Mizuo	0.462838936889484	1.00446463102028
morn	3	outgroup	food	0.0152778	1C	Mizuo	M	0	0	1	0.531179036504015	1C	Mizuo	0.694258405334227	1.00446463102028
morn	3	outgroup	food	0.0166667	1C	Mizuo	M	0	0	1	0.531179036504015	1C	Mizuo	0.92567787377897	1.00446463102028
morn	3	outgroup	food	0.0180556	1C	Mizuo	M	0	0	1	0.531179036504015	1C	Mizuo	1.15709734222371	1.00446463102028
morn	3	outgroup	food	0.0194444	1C	Mizuo	M	0	0	1	0.531179036504015	1C	Mizuo	1.38851681066846	1.00446463102028
morn	3	outgroup	food	0.0208333	1C	Mizuo	M	0	0	1	0.531179036504015	1C	Mizuo	1.61993627911318	1.00446463102028
morn	3	outgroup	food	0.00138889	1C	Musashi	M	0	0	1	0.531179036504015	1C	Musashi	-1.61993627911319	1.00446463102028
morn	3	outgroup	food	0.00277778	1C	Musashi	M	0	0	0	0.531179036504015	1C	Musashi	-1.38851681066845	1.00446463102028
morn	3	outgroup	food	0.00416667	1C	Musashi	M	0	0	1	0.531179036504015	1C	Musashi	-1.15709734222371	1.00446463102028
morn	3	outgroup	food	0.00555556	1C	Musashi	M	0	0	1	0.531179036504015	1C	Musashi	-0.925677873778967	1.00446463102028
morn	3	outgroup	food	0.00694444	1C	Musashi	M	0	0	1	0.531179036504015	1C	Musashi	-0.694258405334225	1.00446463102028
morn	3	outgroup	food	0.00833333	1C	Musashi	M	0	0	1	0.531179036504015	1C	Musashi	-0.462838936889485	1.00446463102028
morn	3	outgroup	food	0.00972222	1C	Musashi	M	0	0	1	0.531179036504015	1C	Musashi	-0.231419468444743	1.00446463102028
morn	3	outgroup	food	0.0111111	1C	Musashi	M	0	0	1	0.531179036504015	1C	Musashi	-0.0000000000000034685174998872	1.00446463102028
morn	3	outgroup	food	0.0125	1C	Musashi	M	0	0	1	0.531179036504015	1C	Musashi	0.23141946844474	1.00446463102028
morn	3	outgroup	food	0.0138889	1C	Musashi	M	0	0	1	0.531179036504015	1C	Musashi	0.462838936889484	1.00446463102028
morn	3	outgroup	food	0.0152778	1C	Musashi	M	0	0	1	0.531179036504015	1C	Musashi	0.694258405334227	1.00446463102028
morn	3	outgroup	food	0.0166667	1C	Musashi	M	0	0	1	0.531179036504015	1C	Musashi	0.92567787377897	1.00446463102028
morn	3	outgroup	food	0.0180556	1C	Musashi	M	0	0	1	0.531179036504015	1C	Musashi	1.15709734222371	1.00446463102028
morn	3	outgroup	food	0.0194444	1C	Musashi	M	0	0	1	0.531179036504015	1C	Musashi	1.38851681066846	1.00446463102028
morn	3	outgroup	food	0.0208333	1C	Musashi	M	0	0	1	0.531179036504015	1C	Musashi	1.61993627911318	1.00446463102028
morn	3	outgroup	food	0.00138889	1C	Shirou	M	0	0	1	0.531179036504015	1C	Shirou	-1.61993627911319	1.00446463102028
morn	3	outgroup	food	0.00277778	1C	Shirou	M	0	0	1	0.531179036504015	1C	Shirou	-1.38851681066845	1.00446463102028
morn	3	outgroup	food	0.00416667	1C	Shirou	M	0	0	1	0.531179036504015	1C	Shirou	-1.15709734222371	1.00446463102028
morn	3	outgroup	food	0.00555556	1C	Shirou	M	0	0	1	0.531179036504015	1C	Shirou	-0.925677873778967	1.00446463102028
morn	3	outgroup	food	0.00694444	1C	Shirou	M	0	0	1	0.531179036504015	1C	Shirou	-0.694258405334225	1.00446463102028
morn	3	outgroup	food	0.00833333	1C	Shirou	M	0	0	1	0.531179036504015	1C	Shirou	-0.462838936889485	1.00446463102028
morn	3	outgroup	food	0.00972222	1C	Shirou	M	0	0	1	0.531179036504015	1C	Shirou	-0.231419468444743	1.00446463102028
morn	3	outgroup	food	0.0111111	1C	Shirou	M	0	0	1	0.531179036504015	1C	Shirou	-0.0000000000000034685174998872	1.00446463102028
morn	3	outgroup	food	0.0125	1C	Shirou	M	0	0	1	0.531179036504015	1C	Shirou	0.23141946844474	1.00446463102028
morn	3	outgroup	food	0.0138889	1C	Shirou	M	0	0	1	0.531179036504015	1C	Shirou	0.462838936889484	1.00446463102028
morn	3	outgroup	food	0.0152778	1C	Shirou	M	0	0	1	0.531179036504015	1C	Shirou	0.694258405334227	1.00446463102028
morn	3	outgroup	food	0.0166667	1C	Shirou	M	0	0	1	0.531179036504015	1C	Shirou	0.92567787377897	1.00446463102028
morn	3	outgroup	food	0.0180556	1C	Shirou	M	0	0	1	0.531179036504015	1C	Shirou	1.15709734222371	1.00446463102028
morn	3	outgroup	food	0.0194444	1C	Shirou	M	0	0	1	0.531179036504015	1C	Shirou	1.38851681066846	1.00446463102028
morn	3	outgroup	food	0.0208333	1C	Shirou	M	0	0	1	0.531179036504015	1C	Shirou	1.61993627911318	1.00446463102028
morn	3	outgroup	food	0.00138889	1C	George	M	0	0	1	0.531179036504015	1C	George	-1.61993627911319	1.00446463102028
morn	3	outgroup	food	0.00277778	1C	George	M	0	0	1	0.531179036504015	1C	George	-1.38851681066845	1.00446463102028
morn	3	outgroup	food	0.00416667	1C	George	M	0	0	1	0.531179036504015	1C	George	-1.15709734222371	1.00446463102028
morn	3	outgroup	food	0.00555556	1C	George	M	0	0	1	0.531179036504015	1C	George	-0.925677873778967	1.00446463102028
morn	3	outgroup	food	0.00694444	1C	George	M	0	0	1	0.531179036504015	1C	George	-0.694258405334225	1.00446463102028
morn	3	outgroup	food	0.00833333	1C	George	M	0	0	1	0.531179036504015	1C	George	-0.462838936889485	1.00446463102028
morn	3	outgroup	food	0.00972222	1C	George	M	0	0	1	0.531179036504015	1C	George	-0.231419468444743	1.00446463102028
morn	3	outgroup	food	0.0111111	1C	George	M	0	0	1	0.531179036504015	1C	George	-0.0000000000000034685174998872	1.00446463102028
morn	3	outgroup	food	0.0125	1C	George	M	0	0	1	0.531179036504015	1C	George	0.23141946844474	1.00446463102028
morn	3	outgroup	food	0.0138889	1C	George	M	0	0	1	0.531179036504015	1C	George	0.462838936889484	1.00446463102028
morn	3	outgroup	food	0.0152778	1C	George	M	0	0	0	0.531179036504015	1C	George	0.694258405334227	1.00446463102028
morn	3	outgroup	food	0.0166667	1C	George	M	0	0	1	0.531179036504015	1C	George	0.92567787377897	1.00446463102028
morn	3	outgroup	food	0.0180556	1C	George	M	0	0	1	0.531179036504015	1C	George	1.15709734222371	1.00446463102028
morn	3	outgroup	food	0.0194444	1C	George	M	0	0	1	0.531179036504015	1C	George	1.38851681066846	1.00446463102028
morn	3	outgroup	food	0.0208333	1C	George	M	0	0	1	0.531179036504015	1C	George	1.61993627911318	1.00446463102028
aft	3	control	food	0.00138889	1C	Toon	M	0	0	0	0.531179036504015	1C	Toon	-1.61993627911319	-0.995249359176054
aft	3	control	food	0.00277778	1C	Toon	M	0	0	0	0.531179036504015	1C	Toon	-1.38851681066845	-0.995249359176054
aft	3	control	food	0.00416667	1C	Toon	M	0	0	1	0.531179036504015	1C	Toon	-1.15709734222371	-0.995249359176054
aft	3	control	food	0.00555556	1C	Toon	M	0	0	1	0.531179036504015	1C	Toon	-0.925677873778967	-0.995249359176054
aft	3	control	food	0.00694444	1C	Toon	M	0	0	1	0.531179036504015	1C	Toon	-0.694258405334225	-0.995249359176054
aft	3	control	food	0.00833333	1C	Toon	M	0	0	0	0.531179036504015	1C	Toon	-0.462838936889485	-0.995249359176054
aft	3	control	food	0.00972222	1C	Toon	M	0	0	0	0.531179036504015	1C	Toon	-0.231419468444743	-0.995249359176054
aft	3	control	food	0.0111111	1C	Toon	M	0	0	0	0.531179036504015	1C	Toon	-0.0000000000000034685174998872	-0.995249359176054
aft	3	control	food	0.0125	1C	Toon	M	0	0	0	0.531179036504015	1C	Toon	0.23141946844474	-0.995249359176054
aft	3	control	food	0.0138889	1C	Toon	M	0	0	0	0.531179036504015	1C	Toon	0.462838936889484	-0.995249359176054
aft	3	control	food	0.0152778	1C	Toon	M	0	0	0	0.531179036504015	1C	Toon	0.694258405334227	-0.995249359176054
aft	3	control	food	0.0166667	1C	Toon	M	0	0	0	0.531179036504015	1C	Toon	0.92567787377897	-0.995249359176054
aft	3	control	food	0.0180556	1C	Toon	M	0	0	0	0.531179036504015	1C	Toon	1.15709734222371	-0.995249359176054
aft	3	control	food	0.0194444	1C	Toon	M	0	0	1	0.531179036504015	1C	Toon	1.38851681066846	-0.995249359176054
aft	3	control	food	0.0208333	1C	Toon	M	0	0	1	0.531179036504015	1C	Toon	1.61993627911318	-0.995249359176054
aft	3	control	food	0.00138889	1C	Mizuo	M	0	0	1	0.531179036504015	1C	Mizuo	-1.61993627911319	-0.995249359176054
aft	3	control	food	0.00277778	1C	Mizuo	M	0	0	1	0.531179036504015	1C	Mizuo	-1.38851681066845	-0.995249359176054
aft	3	control	food	0.00416667	1C	Mizuo	M	0	0	1	0.531179036504015	1C	Mizuo	-1.15709734222371	-0.995249359176054
aft	3	control	food	0.00555556	1C	Mizuo	M	0	0	1	0.531179036504015	1C	Mizuo	-0.925677873778967	-0.995249359176054
aft	3	control	food	0.00694444	1C	Mizuo	M	0	0	1	0.531179036504015	1C	Mizuo	-0.694258405334225	-0.995249359176054
aft	3	control	food	0.00833333	1C	Mizuo	M	0	0	1	0.531179036504015	1C	Mizuo	-0.462838936889485	-0.995249359176054
aft	3	control	food	0.00972222	1C	Mizuo	M	0	1	0	0.531179036504015	1C	Mizuo	-0.231419468444743	-0.995249359176054
aft	3	control	food	0.0111111	1C	Mizuo	M	0	1	0	0.531179036504015	1C	Mizuo	-0.0000000000000034685174998872	-0.995249359176054
aft	3	control	food	0.0125	1C	Mizuo	M	0	0	0	0.531179036504015	1C	Mizuo	0.23141946844474	-0.995249359176054
aft	3	control	food	0.0138889	1C	Mizuo	M	0	0	0	0.531179036504015	1C	Mizuo	0.462838936889484	-0.995249359176054
aft	3	control	food	0.0152778	1C	Mizuo	M	0	0	1	0.531179036504015	1C	Mizuo	0.694258405334227	-0.995249359176054
aft	3	control	food	0.0166667	1C	Mizuo	M	0	0	1	0.531179036504015	1C	Mizuo	0.92567787377897	-0.995249359176054
aft	3	control	food	0.0180556	1C	Mizuo	M	0	0	1	0.531179036504015	1C	Mizuo	1.15709734222371	-0.995249359176054
aft	3	control	food	0.0194444	1C	Mizuo	M	0	1	0	0.531179036504015	1C	Mizuo	1.38851681066846	-0.995249359176054
aft	3	control	food	0.0208333	1C	Mizuo	M	0	0	1	0.531179036504015	1C	Mizuo	1.61993627911318	-0.995249359176054
aft	3	control	food	0.00138889	1C	Musashi	M	0	0	1	0.531179036504015	1C	Musashi	-1.61993627911319	-0.995249359176054
aft	3	control	food	0.00277778	1C	Musashi	M	0	0	1	0.531179036504015	1C	Musashi	-1.38851681066845	-0.995249359176054
aft	3	control	food	0.00416667	1C	Musashi	M	0	0	1	0.531179036504015	1C	Musashi	-1.15709734222371	-0.995249359176054
aft	3	control	food	0.00555556	1C	Musashi	M	0	0	1	0.531179036504015	1C	Musashi	-0.925677873778967	-0.995249359176054
aft	3	control	food	0.00694444	1C	Musashi	M	0	0	1	0.531179036504015	1C	Musashi	-0.694258405334225	-0.995249359176054
aft	3	control	food	0.00833333	1C	Musashi	M	0	0	1	0.531179036504015	1C	Musashi	-0.462838936889485	-0.995249359176054
aft	3	control	food	0.00972222	1C	Musashi	M	0	0	1	0.531179036504015	1C	Musashi	-0.231419468444743	-0.995249359176054
aft	3	control	food	0.0111111	1C	Musashi	M	0	0	1	0.531179036504015	1C	Musashi	-0.0000000000000034685174998872	-0.995249359176054
aft	3	control	food	0.0125	1C	Musashi	M	0	0	0	0.531179036504015	1C	Musashi	0.23141946844474	-0.995249359176054
aft	3	control	food	0.0138889	1C	Musashi	M	0	0	1	0.531179036504015	1C	Musashi	0.462838936889484	-0.995249359176054
aft	3	control	food	0.0152778	1C	Musashi	M	0	0	1	0.531179036504015	1C	Musashi	0.694258405334227	-0.995249359176054
aft	3	control	food	0.0166667	1C	Musashi	M	0	0	1	0.531179036504015	1C	Musashi	0.92567787377897	-0.995249359176054
aft	3	control	food	0.0180556	1C	Musashi	M	0	0	0	0.531179036504015	1C	Musashi	1.15709734222371	-0.995249359176054
aft	3	control	food	0.0194444	1C	Musashi	M	0	0	1	0.531179036504015	1C	Musashi	1.38851681066846	-0.995249359176054
aft	3	control	food	0.0208333	1C	Musashi	M	0	0	1	0.531179036504015	1C	Musashi	1.61993627911318	-0.995249359176054
aft	3	control	food	0.00138889	1C	Shirou	M	0	0	1	0.531179036504015	1C	Shirou	-1.61993627911319	-0.995249359176054
aft	3	control	food	0.00277778	1C	Shirou	M	0	0	1	0.531179036504015	1C	Shirou	-1.38851681066845	-0.995249359176054
aft	3	control	food	0.00416667	1C	Shirou	M	0	0	1	0.531179036504015	1C	Shirou	-1.15709734222371	-0.995249359176054
aft	3	control	food	0.00555556	1C	Shirou	M	0	1	0	0.531179036504015	1C	Shirou	-0.925677873778967	-0.995249359176054
aft	3	control	food	0.00694444	1C	Shirou	M	1	0	0	0.531179036504015	1C	Shirou	-0.694258405334225	-0.995249359176054
aft	3	control	food	0.00833333	1C	Shirou	M	0	0	1	0.531179036504015	1C	Shirou	-0.462838936889485	-0.995249359176054
aft	3	control	food	0.00972222	1C	Shirou	M	0	0	1	0.531179036504015	1C	Shirou	-0.231419468444743	-0.995249359176054
aft	3	control	food	0.0111111	1C	Shirou	M	0	0	1	0.531179036504015	1C	Shirou	-0.0000000000000034685174998872	-0.995249359176054
aft	3	control	food	0.0125	1C	Shirou	M	0	0	1	0.531179036504015	1C	Shirou	0.23141946844474	-0.995249359176054
aft	3	control	food	0.0138889	1C	Shirou	M	0	0	1	0.531179036504015	1C	Shirou	0.462838936889484	-0.995249359176054
aft	3	control	food	0.0152778	1C	Shirou	M	0	0	1	0.531179036504015	1C	Shirou	0.694258405334227	-0.995249359176054
aft	3	control	food	0.0166667	1C	Shirou	M	0	0	1	0.531179036504015	1C	Shirou	0.92567787377897	-0.995249359176054
aft	3	control	food	0.0180556	1C	Shirou	M	0	0	1	0.531179036504015	1C	Shirou	1.15709734222371	-0.995249359176054
aft	3	control	food	0.0194444	1C	Shirou	M	0	0	1	0.531179036504015	1C	Shirou	1.38851681066846	-0.995249359176054
aft	3	control	food	0.0208333	1C	Shirou	M	0	0	1	0.531179036504015	1C	Shirou	1.61993627911318	-0.995249359176054
aft	3	control	food	0.00138889	1C	George	M	0	0	1	0.531179036504015	1C	George	-1.61993627911319	-0.995249359176054
aft	3	control	food	0.00277778	1C	George	M	0	0	1	0.531179036504015	1C	George	-1.38851681066845	-0.995249359176054
aft	3	control	food	0.00416667	1C	George	M	0	0	1	0.531179036504015	1C	George	-1.15709734222371	-0.995249359176054
aft	3	control	food	0.00555556	1C	George	M	0	0	1	0.531179036504015	1C	George	-0.925677873778967	-0.995249359176054
aft	3	control	food	0.00694444	1C	George	M	1	0	0	0.531179036504015	1C	George	-0.694258405334225	-0.995249359176054
aft	3	control	food	0.00833333	1C	George	M	0	0	1	0.531179036504015	1C	George	-0.462838936889485	-0.995249359176054
aft	3	control	food	0.00972222	1C	George	M	0	0	1	0.531179036504015	1C	George	-0.231419468444743	-0.995249359176054
aft	3	control	food	0.0111111	1C	George	M	0	0	1	0.531179036504015	1C	George	-0.0000000000000034685174998872	-0.995249359176054
aft	3	control	food	0.0125	1C	George	M	0	0	1	0.531179036504015	1C	George	0.23141946844474	-0.995249359176054
aft	3	control	food	0.0138889	1C	George	M	0	0	1	0.531179036504015	1C	George	0.462838936889484	-0.995249359176054
aft	3	control	food	0.0152778	1C	George	M	0	0	0	0.531179036504015	1C	George	0.694258405334227	-0.995249359176054
aft	3	control	food	0.0166667	1C	George	M	0	0	0	0.531179036504015	1C	George	0.92567787377897	-0.995249359176054
aft	3	control	food	0.0180556	1C	George	M	0	0	0	0.531179036504015	1C	George	1.15709734222371	-0.995249359176054
aft	3	control	food	0.0194444	1C	George	M	0	0	0	0.531179036504015	1C	George	1.38851681066846	-0.995249359176054
aft	3	control	food	0.0208333	1C	George	M	0	0	0	0.531179036504015	1C	George	1.61993627911318	-0.995249359176054
morn	3	control	food	0.00138889	5G	Kotetsu	M	0	0	1	0.531179036504015	5G	Kotetsu	-1.61993627911319	-0.995249359176054
morn	3	control	food	0.00277778	5G	Kotetsu	M	0	0	1	0.531179036504015	5G	Kotetsu	-1.38851681066845	-0.995249359176054
morn	3	control	food	0.00416667	5G	Kotetsu	M	0	0	1	0.531179036504015	5G	Kotetsu	-1.15709734222371	-0.995249359176054
morn	3	control	food	0.00555556	5G	Kotetsu	M	0	0	0	0.531179036504015	5G	Kotetsu	-0.925677873778967	-0.995249359176054
[truncated: 1,256 more rows]
