# Supplementary material for: Uniting against a common enemy: Perceived outgroup threat elicits ingroup cohesion in chimpanzees
Source: PLoS One. 2021 Feb 24;16(2):e0246869. doi: 10.1371/journal.pone.0246869 (PMC7904213; doi:10.1371/journal.pone.0246869)
Supplement: S1 File — (ZIP) [file pone.0246869.s001.zip › Playback/data/behaviourscansplaybackphase.xlsx]

## Sheet: Sheet 1
timeofday	trial	condition	phase	time	group	individual	sex	grooming	sd	rest	trial_	group_	individual_	time_	condition_
aft	1	outgroup	playback	0.00138889	1B	Gorou	M	0	0	1	-1.33951037530407	1B	Gorou	-1.60328320659923	1.00444088565354
aft	1	outgroup	playback	0.00277778	1B	Gorou	M	0	0	1	-1.33951037530407	1B	Gorou	-1.33606933883269	1.00444088565354
aft	1	outgroup	playback	0.00416667	1B	Gorou	M	1	0	0	-1.33951037530407	1B	Gorou	-1.06885547106616	1.00444088565354
aft	1	outgroup	playback	0.00555556	1B	Gorou	M	1	0	0	-1.33951037530407	1B	Gorou	-0.801641603299616	1.00444088565354
aft	1	outgroup	playback	0.00694444	1B	Gorou	M	1	0	0	-1.33951037530407	1B	Gorou	-0.534427735533078	1.00444088565354
aft	1	outgroup	playback	0.00833333	1B	Gorou	M	1	0	0	-1.33951037530407	1B	Gorou	-0.267213867766541	1.00444088565354
aft	1	outgroup	playback	0.00972222	1B	Gorou	M	1	0	0	-1.33951037530407	1B	Gorou	-0.00000000000000200250217233148	1.00444088565354
aft	1	outgroup	playback	0.0111111	1B	Gorou	M	0	0	1	-1.33951037530407	1B	Gorou	0.267213867766535	1.00444088565354
aft	1	outgroup	playback	0.0125	1B	Gorou	M	0	0	1	-1.33951037530407	1B	Gorou	0.534427735533075	1.00444088565354
aft	1	outgroup	playback	0.0138889	1B	Gorou	M	0	0	1	-1.33951037530407	1B	Gorou	0.801641603299616	1.00444088565354
aft	1	outgroup	playback	0.0152778	1B	Gorou	M	0	0	1	-1.33951037530407	1B	Gorou	1.06885547106616	1.00444088565354
aft	1	outgroup	playback	0.0166667	1B	Gorou	M	0	0	1	-1.33951037530407	1B	Gorou	1.3360693388327	1.00444088565354
aft	1	outgroup	playback	0.0180556	1B	Gorou	M	0	0	1	-1.33951037530407	1B	Gorou	1.60328320659924	1.00444088565354
aft	1	outgroup	playback	0.00138889	1B	Shoubou	M	0	0	1	-1.33951037530407	1B	Shoubou	-1.60328320659923	1.00444088565354
aft	1	outgroup	playback	0.00277778	1B	Shoubou	M	0	0	1	-1.33951037530407	1B	Shoubou	-1.33606933883269	1.00444088565354
aft	1	outgroup	playback	0.00416667	1B	Shoubou	M	0	0	1	-1.33951037530407	1B	Shoubou	-1.06885547106616	1.00444088565354
aft	1	outgroup	playback	0.00555556	1B	Shoubou	M	0	0	1	-1.33951037530407	1B	Shoubou	-0.801641603299616	1.00444088565354
aft	1	outgroup	playback	0.00694444	1B	Shoubou	M	0	0	1	-1.33951037530407	1B	Shoubou	-0.534427735533078	1.00444088565354
aft	1	outgroup	playback	0.00833333	1B	Shoubou	M	0	0	1	-1.33951037530407	1B	Shoubou	-0.267213867766541	1.00444088565354
aft	1	outgroup	playback	0.00972222	1B	Shoubou	M	1	0	0	-1.33951037530407	1B	Shoubou	-0.00000000000000200250217233148	1.00444088565354
aft	1	outgroup	playback	0.0111111	1B	Shoubou	M	0	0	1	-1.33951037530407	1B	Shoubou	0.267213867766535	1.00444088565354
aft	1	outgroup	playback	0.0125	1B	Shoubou	M	0	0	1	-1.33951037530407	1B	Shoubou	0.534427735533075	1.00444088565354
aft	1	outgroup	playback	0.0138889	1B	Shoubou	M	0	0	1	-1.33951037530407	1B	Shoubou	0.801641603299616	1.00444088565354
aft	1	outgroup	playback	0.0152778	1B	Shoubou	M	0	0	1	-1.33951037530407	1B	Shoubou	1.06885547106616	1.00444088565354
aft	1	outgroup	playback	0.0166667	1B	Shoubou	M	0	0	1	-1.33951037530407	1B	Shoubou	1.3360693388327	1.00444088565354
aft	1	outgroup	playback	0.0180556	1B	Shoubou	M	0	0	1	-1.33951037530407	1B	Shoubou	1.60328320659924	1.00444088565354
aft	1	outgroup	playback	0.00138889	1B	Satoru	M	0	0	0	-1.33951037530407	1B	Satoru	-1.60328320659923	1.00444088565354
aft	1	outgroup	playback	0.00277778	1B	Satoru	M	0	0	1	-1.33951037530407	1B	Satoru	-1.33606933883269	1.00444088565354
aft	1	outgroup	playback	0.00416667	1B	Satoru	M	0	0	1	-1.33951037530407	1B	Satoru	-1.06885547106616	1.00444088565354
aft	1	outgroup	playback	0.00555556	1B	Satoru	M	0	1	0	-1.33951037530407	1B	Satoru	-0.801641603299616	1.00444088565354
aft	1	outgroup	playback	0.00694444	1B	Satoru	M	0	0	1	-1.33951037530407	1B	Satoru	-0.534427735533078	1.00444088565354
aft	1	outgroup	playback	0.00833333	1B	Satoru	M	0	0	1	-1.33951037530407	1B	Satoru	-0.267213867766541	1.00444088565354
aft	1	outgroup	playback	0.00972222	1B	Satoru	M	0	1	0	-1.33951037530407	1B	Satoru	-0.00000000000000200250217233148	1.00444088565354
aft	1	outgroup	playback	0.0111111	1B	Satoru	M	0	1	0	-1.33951037530407	1B	Satoru	0.267213867766535	1.00444088565354
aft	1	outgroup	playback	0.0125	1B	Satoru	M	0	1	0	-1.33951037530407	1B	Satoru	0.534427735533075	1.00444088565354
aft	1	outgroup	playback	0.0138889	1B	Satoru	M	0	1	0	-1.33951037530407	1B	Satoru	0.801641603299616	1.00444088565354
aft	1	outgroup	playback	0.0152778	1B	Satoru	M	0	0	1	-1.33951037530407	1B	Satoru	1.06885547106616	1.00444088565354
aft	1	outgroup	playback	0.0166667	1B	Satoru	M	0	1	0	-1.33951037530407	1B	Satoru	1.3360693388327	1.00444088565354
aft	1	outgroup	playback	0.0180556	1B	Satoru	M	0	0	1	-1.33951037530407	1B	Satoru	1.60328320659924	1.00444088565354
aft	1	outgroup	playback	0.00138889	1B	Kanao	M	0	0	1	-1.33951037530407	1B	Kanao	-1.60328320659923	1.00444088565354
aft	1	outgroup	playback	0.00277778	1B	Kanao	M	0	0	0	-1.33951037530407	1B	Kanao	-1.33606933883269	1.00444088565354
aft	1	outgroup	playback	0.00416667	1B	Kanao	M	0	0	1	-1.33951037530407	1B	Kanao	-1.06885547106616	1.00444088565354
aft	1	outgroup	playback	0.00555556	1B	Kanao	M	0	0	0	-1.33951037530407	1B	Kanao	-0.801641603299616	1.00444088565354
aft	1	outgroup	playback	0.00694444	1B	Kanao	M	0	0	1	-1.33951037530407	1B	Kanao	-0.534427735533078	1.00444088565354
aft	1	outgroup	playback	0.00833333	1B	Kanao	M	0	0	1	-1.33951037530407	1B	Kanao	-0.267213867766541	1.00444088565354
aft	1	outgroup	playback	0.00972222	1B	Kanao	M	1	0	0	-1.33951037530407	1B	Kanao	-0.00000000000000200250217233148	1.00444088565354
aft	1	outgroup	playback	0.0111111	1B	Kanao	M	0	0	1	-1.33951037530407	1B	Kanao	0.267213867766535	1.00444088565354
aft	1	outgroup	playback	0.0125	1B	Kanao	M	0	0	1	-1.33951037530407	1B	Kanao	0.534427735533075	1.00444088565354
aft	1	outgroup	playback	0.0138889	1B	Kanao	M	0	0	1	-1.33951037530407	1B	Kanao	0.801641603299616	1.00444088565354
aft	1	outgroup	playback	0.0152778	1B	Kanao	M	0	0	0	-1.33951037530407	1B	Kanao	1.06885547106616	1.00444088565354
aft	1	outgroup	playback	0.0166667	1B	Kanao	M	0	0	0	-1.33951037530407	1B	Kanao	1.3360693388327	1.00444088565354
aft	1	outgroup	playback	0.0180556	1B	Kanao	M	0	0	1	-1.33951037530407	1B	Kanao	1.60328320659924	1.00444088565354
aft	1	outgroup	playback	0.00138889	1B	Norihei	M	0	0	1	-1.33951037530407	1B	Norihei	-1.60328320659923	1.00444088565354
aft	1	outgroup	playback	0.00277778	1B	Norihei	M	0	0	1	-1.33951037530407	1B	Norihei	-1.33606933883269	1.00444088565354
aft	1	outgroup	playback	0.00416667	1B	Norihei	M	1	0	0	-1.33951037530407	1B	Norihei	-1.06885547106616	1.00444088565354
aft	1	outgroup	playback	0.00555556	1B	Norihei	M	1	0	0	-1.33951037530407	1B	Norihei	-0.801641603299616	1.00444088565354
aft	1	outgroup	playback	0.00694444	1B	Norihei	M	1	0	0	-1.33951037530407	1B	Norihei	-0.534427735533078	1.00444088565354
aft	1	outgroup	playback	0.00833333	1B	Norihei	M	1	0	0	-1.33951037530407	1B	Norihei	-0.267213867766541	1.00444088565354
aft	1	outgroup	playback	0.00972222	1B	Norihei	M	1	0	0	-1.33951037530407	1B	Norihei	-0.00000000000000200250217233148	1.00444088565354
aft	1	outgroup	playback	0.0111111	1B	Norihei	M	0	0	1	-1.33951037530407	1B	Norihei	0.267213867766535	1.00444088565354
aft	1	outgroup	playback	0.0125	1B	Norihei	M	0	0	1	-1.33951037530407	1B	Norihei	0.534427735533075	1.00444088565354
aft	1	outgroup	playback	0.0138889	1B	Norihei	M	0	0	0	-1.33951037530407	1B	Norihei	0.801641603299616	1.00444088565354
aft	1	outgroup	playback	0.0152778	1B	Norihei	M	0	0	1	-1.33951037530407	1B	Norihei	1.06885547106616	1.00444088565354
aft	1	outgroup	playback	0.0166667	1B	Norihei	M	0	0	1	-1.33951037530407	1B	Norihei	1.3360693388327	1.00444088565354
aft	1	outgroup	playback	0.0180556	1B	Norihei	M	0	0	1	-1.33951037530407	1B	Norihei	1.60328320659924	1.00444088565354
morn	1	control	playback	0.00138889	1B	Gorou	M	0	1	0	-1.33951037530407	1B	Gorou	-1.60328320659923	-0.995225831656715
morn	1	control	playback	0.00277778	1B	Gorou	M	0	0	1	-1.33951037530407	1B	Gorou	-1.33606933883269	-0.995225831656715
morn	1	control	playback	0.00416667	1B	Gorou	M	0	0	1	-1.33951037530407	1B	Gorou	-1.06885547106616	-0.995225831656715
morn	1	control	playback	0.00555556	1B	Gorou	M	0	0	1	-1.33951037530407	1B	Gorou	-0.801641603299616	-0.995225831656715
morn	1	control	playback	0.00694444	1B	Gorou	M	0	0	1	-1.33951037530407	1B	Gorou	-0.534427735533078	-0.995225831656715
morn	1	control	playback	0.00833333	1B	Gorou	M	0	0	1	-1.33951037530407	1B	Gorou	-0.267213867766541	-0.995225831656715
morn	1	control	playback	0.00972222	1B	Gorou	M	0	0	1	-1.33951037530407	1B	Gorou	-0.00000000000000200250217233148	-0.995225831656715
morn	1	control	playback	0.0111111	1B	Gorou	M	0	0	1	-1.33951037530407	1B	Gorou	0.267213867766535	-0.995225831656715
morn	1	control	playback	0.0125	1B	Gorou	M	0	0	1	-1.33951037530407	1B	Gorou	0.534427735533075	-0.995225831656715
morn	1	control	playback	0.0138889	1B	Gorou	M	0	0	1	-1.33951037530407	1B	Gorou	0.801641603299616	-0.995225831656715
morn	1	control	playback	0.0152778	1B	Gorou	M	0	0	1	-1.33951037530407	1B	Gorou	1.06885547106616	-0.995225831656715
morn	1	control	playback	0.0166667	1B	Gorou	M	0	0	1	-1.33951037530407	1B	Gorou	1.3360693388327	-0.995225831656715
morn	1	control	playback	0.0180556	1B	Gorou	M	0	0	1	-1.33951037530407	1B	Gorou	1.60328320659924	-0.995225831656715
morn	1	control	playback	0.00138889	1B	Shoubou	M	0	0	1	-1.33951037530407	1B	Shoubou	-1.60328320659923	-0.995225831656715
morn	1	control	playback	0.00277778	1B	Shoubou	M	0	0	1	-1.33951037530407	1B	Shoubou	-1.33606933883269	-0.995225831656715
morn	1	control	playback	0.00416667	1B	Shoubou	M	0	0	0	-1.33951037530407	1B	Shoubou	-1.06885547106616	-0.995225831656715
morn	1	control	playback	0.00555556	1B	Shoubou	M	0	0	0	-1.33951037530407	1B	Shoubou	-0.801641603299616	-0.995225831656715
morn	1	control	playback	0.00694444	1B	Shoubou	M	0	0	0	-1.33951037530407	1B	Shoubou	-0.534427735533078	-0.995225831656715
morn	1	control	playback	0.00833333	1B	Shoubou	M	0	0	0	-1.33951037530407	1B	Shoubou	-0.267213867766541	-0.995225831656715
morn	1	control	playback	0.00972222	1B	Shoubou	M	0	0	0	-1.33951037530407	1B	Shoubou	-0.00000000000000200250217233148	-0.995225831656715
morn	1	control	playback	0.0111111	1B	Shoubou	M	1	0	0	-1.33951037530407	1B	Shoubou	0.267213867766535	-0.995225831656715
morn	1	control	playback	0.0125	1B	Shoubou	M	0	0	1	-1.33951037530407	1B	Shoubou	0.534427735533075	-0.995225831656715
morn	1	control	playback	0.0138889	1B	Shoubou	M	0	0	1	-1.33951037530407	1B	Shoubou	0.801641603299616	-0.995225831656715
morn	1	control	playback	0.0152778	1B	Shoubou	M	0	0	1	-1.33951037530407	1B	Shoubou	1.06885547106616	-0.995225831656715
morn	1	control	playback	0.0166667	1B	Shoubou	M	0	0	1	-1.33951037530407	1B	Shoubou	1.3360693388327	-0.995225831656715
morn	1	control	playback	0.0180556	1B	Shoubou	M	0	0	1	-1.33951037530407	1B	Shoubou	1.60328320659924	-0.995225831656715
morn	1	control	playback	0.00138889	1B	Satoru	M	0	0	1	-1.33951037530407	1B	Satoru	-1.60328320659923	-0.995225831656715
morn	1	control	playback	0.00277778	1B	Satoru	M	0	0	1	-1.33951037530407	1B	Satoru	-1.33606933883269	-0.995225831656715
morn	1	control	playback	0.00416667	1B	Satoru	M	0	1	0	-1.33951037530407	1B	Satoru	-1.06885547106616	-0.995225831656715
morn	1	control	playback	0.00555556	1B	Satoru	M	0	0	1	-1.33951037530407	1B	Satoru	-0.801641603299616	-0.995225831656715
morn	1	control	playback	0.00694444	1B	Satoru	M	0	0	1	-1.33951037530407	1B	Satoru	-0.534427735533078	-0.995225831656715
morn	1	control	playback	0.00833333	1B	Satoru	M	0	0	1	-1.33951037530407	1B	Satoru	-0.267213867766541	-0.995225831656715
morn	1	control	playback	0.00972222	1B	Satoru	M	0	0	1	-1.33951037530407	1B	Satoru	-0.00000000000000200250217233148	-0.995225831656715
morn	1	control	playback	0.0111111	1B	Satoru	M	0	0	1	-1.33951037530407	1B	Satoru	0.267213867766535	-0.995225831656715
morn	1	control	playback	0.0125	1B	Satoru	M	0	1	0	-1.33951037530407	1B	Satoru	0.534427735533075	-0.995225831656715
morn	1	control	playback	0.0138889	1B	Satoru	M	0	0	1	-1.33951037530407	1B	Satoru	0.801641603299616	-0.995225831656715
morn	1	control	playback	0.0152778	1B	Satoru	M	0	0	1	-1.33951037530407	1B	Satoru	1.06885547106616	-0.995225831656715
morn	1	control	playback	0.0166667	1B	Satoru	M	0	0	1	-1.33951037530407	1B	Satoru	1.3360693388327	-0.995225831656715
morn	1	control	playback	0.0180556	1B	Satoru	M	0	0	1	-1.33951037530407	1B	Satoru	1.60328320659924	-0.995225831656715
morn	1	control	playback	0.00138889	1B	Kanao	M	0	0	0	-1.33951037530407	1B	Kanao	-1.60328320659923	-0.995225831656715
morn	1	control	playback	0.00277778	1B	Kanao	M	0	0	0	-1.33951037530407	1B	Kanao	-1.33606933883269	-0.995225831656715
morn	1	control	playback	0.00416667	1B	Kanao	M	0	0	0	-1.33951037530407	1B	Kanao	-1.06885547106616	-0.995225831656715
morn	1	control	playback	0.00555556	1B	Kanao	M	0	0	0	-1.33951037530407	1B	Kanao	-0.801641603299616	-0.995225831656715
morn	1	control	playback	0.00694444	1B	Kanao	M	1	0	0	-1.33951037530407	1B	Kanao	-0.534427735533078	-0.995225831656715
morn	1	control	playback	0.00833333	1B	Kanao	M	1	0	0	-1.33951037530407	1B	Kanao	-0.267213867766541	-0.995225831656715
morn	1	control	playback	0.00972222	1B	Kanao	M	1	0	0	-1.33951037530407	1B	Kanao	-0.00000000000000200250217233148	-0.995225831656715
morn	1	control	playback	0.0111111	1B	Kanao	M	1	0	0	-1.33951037530407	1B	Kanao	0.267213867766535	-0.995225831656715
morn	1	control	playback	0.0125	1B	Kanao	M	0	0	0	-1.33951037530407	1B	Kanao	0.534427735533075	-0.995225831656715
morn	1	control	playback	0.0138889	1B	Kanao	M	0	0	0	-1.33951037530407	1B	Kanao	0.801641603299616	-0.995225831656715
morn	1	control	playback	0.0152778	1B	Kanao	M	0	0	1	-1.33951037530407	1B	Kanao	1.06885547106616	-0.995225831656715
morn	1	control	playback	0.0166667	1B	Kanao	M	0	0	1	-1.33951037530407	1B	Kanao	1.3360693388327	-0.995225831656715
morn	1	control	playback	0.0180556	1B	Kanao	M	0	0	1	-1.33951037530407	1B	Kanao	1.60328320659924	-0.995225831656715
morn	1	control	playback	0.00138889	1B	Norihei	M	0	0	1	-1.33951037530407	1B	Norihei	-1.60328320659923	-0.995225831656715
morn	1	control	playback	0.00277778	1B	Norihei	M	0	1	0	-1.33951037530407	1B	Norihei	-1.33606933883269	-0.995225831656715
morn	1	control	playback	0.00416667	1B	Norihei	M	0	0	1	-1.33951037530407	1B	Norihei	-1.06885547106616	-0.995225831656715
morn	1	control	playback	0.00555556	1B	Norihei	M	0	0	1	-1.33951037530407	1B	Norihei	-0.801641603299616	-0.995225831656715
morn	1	control	playback	0.00694444	1B	Norihei	M	1	0	0	-1.33951037530407	1B	Norihei	-0.534427735533078	-0.995225831656715
morn	1	control	playback	0.00833333	1B	Norihei	M	1	0	0	-1.33951037530407	1B	Norihei	-0.267213867766541	-0.995225831656715
morn	1	control	playback	0.00972222	1B	Norihei	M	1	0	0	-1.33951037530407	1B	Norihei	-0.00000000000000200250217233148	-0.995225831656715
morn	1	control	playback	0.0111111	1B	Norihei	M	1	0	0	-1.33951037530407	1B	Norihei	0.267213867766535	-0.995225831656715
morn	1	control	playback	0.0125	1B	Norihei	M	0	0	1	-1.33951037530407	1B	Norihei	0.534427735533075	-0.995225831656715
morn	1	control	playback	0.0138889	1B	Norihei	M	0	0	1	-1.33951037530407	1B	Norihei	0.801641603299616	-0.995225831656715
morn	1	control	playback	0.0152778	1B	Norihei	M	0	0	1	-1.33951037530407	1B	Norihei	1.06885547106616	-0.995225831656715
morn	1	control	playback	0.0166667	1B	Norihei	M	0	0	1	-1.33951037530407	1B	Norihei	1.3360693388327	-0.995225831656715
morn	1	control	playback	0.0180556	1B	Norihei	M	0	1	0	-1.33951037530407	1B	Norihei	1.60328320659924	-0.995225831656715
morn	1	control	playback	0.00138889	1A	Lennon	M	0	0	1	-1.33951037530407	1A	Lennon	-1.60328320659923	-0.995225831656715
morn	1	control	playback	0.00277778	1A	Lennon	M	0	0	1	-1.33951037530407	1A	Lennon	-1.33606933883269	-0.995225831656715
morn	1	control	playback	0.00416667	1A	Lennon	M	0	0	1	-1.33951037530407	1A	Lennon	-1.06885547106616	-0.995225831656715
morn	1	control	playback	0.00555556	1A	Lennon	M	0	0	1	-1.33951037530407	1A	Lennon	-0.801641603299616	-0.995225831656715
morn	1	control	playback	0.00694444	1A	Lennon	M	0	0	1	-1.33951037530407	1A	Lennon	-0.534427735533078	-0.995225831656715
morn	1	control	playback	0.00833333	1A	Lennon	M	0	0	1	-1.33951037530407	1A	Lennon	-0.267213867766541	-0.995225831656715
morn	1	control	playback	0.00972222	1A	Lennon	M	0	0	1	-1.33951037530407	1A	Lennon	-0.00000000000000200250217233148	-0.995225831656715
morn	1	control	playback	0.0111111	1A	Lennon	M	0	0	1	-1.33951037530407	1A	Lennon	0.267213867766535	-0.995225831656715
morn	1	control	playback	0.0125	1A	Lennon	M	0	0	1	-1.33951037530407	1A	Lennon	0.534427735533075	-0.995225831656715
morn	1	control	playback	0.0138889	1A	Lennon	M	0	0	1	-1.33951037530407	1A	Lennon	0.801641603299616	-0.995225831656715
morn	1	control	playback	0.0152778	1A	Lennon	M	0	0	1	-1.33951037530407	1A	Lennon	1.06885547106616	-0.995225831656715
morn	1	control	playback	0.0166667	1A	Lennon	M	0	0	1	-1.33951037530407	1A	Lennon	1.3360693388327	-0.995225831656715
morn	1	control	playback	0.0180556	1A	Lennon	M	0	0	1	-1.33951037530407	1A	Lennon	1.60328320659924	-0.995225831656715
morn	1	control	playback	0.00138889	1A	Naoya	M	1	0	0	-1.33951037530407	1A	Naoya	-1.60328320659923	-0.995225831656715
morn	1	control	playback	0.00277778	1A	Naoya	M	1	0	0	-1.33951037530407	1A	Naoya	-1.33606933883269	-0.995225831656715
morn	1	control	playback	0.00416667	1A	Naoya	M	1	0	0	-1.33951037530407	1A	Naoya	-1.06885547106616	-0.995225831656715
morn	1	control	playback	0.00555556	1A	Naoya	M	0	0	1	-1.33951037530407	1A	Naoya	-0.801641603299616	-0.995225831656715
morn	1	control	playback	0.00694444	1A	Naoya	M	0	0	1	-1.33951037530407	1A	Naoya	-0.534427735533078	-0.995225831656715
morn	1	control	playback	0.00833333	1A	Naoya	M	0	1	0	-1.33951037530407	1A	Naoya	-0.267213867766541	-0.995225831656715
morn	1	control	playback	0.00972222	1A	Naoya	M	0	0	1	-1.33951037530407	1A	Naoya	-0.00000000000000200250217233148	-0.995225831656715
morn	1	control	playback	0.0111111	1A	Naoya	M	0	0	1	-1.33951037530407	1A	Naoya	0.267213867766535	-0.995225831656715
morn	1	control	playback	0.0125	1A	Naoya	M	0	0	1	-1.33951037530407	1A	Naoya	0.534427735533075	-0.995225831656715
morn	1	control	playback	0.0138889	1A	Naoya	M	0	0	1	-1.33951037530407	1A	Naoya	0.801641603299616	-0.995225831656715
morn	1	control	playback	0.0152778	1A	Naoya	M	0	0	1	-1.33951037530407	1A	Naoya	1.06885547106616	-0.995225831656715
morn	1	control	playback	0.0166667	1A	Naoya	M	0	0	1	-1.33951037530407	1A	Naoya	1.3360693388327	-0.995225831656715
morn	1	control	playback	0.0180556	1A	Naoya	M	0	0	1	-1.33951037530407	1A	Naoya	1.60328320659924	-0.995225831656715
morn	1	control	playback	0.00138889	1A	Norio	M	0	0	1	-1.33951037530407	1A	Norio	-1.60328320659923	-0.995225831656715
morn	1	control	playback	0.00277778	1A	Norio	M	0	0	1	-1.33951037530407	1A	Norio	-1.33606933883269	-0.995225831656715
morn	1	control	playback	0.00416667	1A	Norio	M	0	0	1	-1.33951037530407	1A	Norio	-1.06885547106616	-0.995225831656715
morn	1	control	playback	0.00555556	1A	Norio	M	0	0	1	-1.33951037530407	1A	Norio	-0.801641603299616	-0.995225831656715
morn	1	control	playback	0.00694444	1A	Norio	M	0	0	1	-1.33951037530407	1A	Norio	-0.534427735533078	-0.995225831656715
morn	1	control	playback	0.00833333	1A	Norio	M	0	0	1	-1.33951037530407	1A	Norio	-0.267213867766541	-0.995225831656715
morn	1	control	playback	0.00972222	1A	Norio	M	0	0	1	-1.33951037530407	1A	Norio	-0.00000000000000200250217233148	-0.995225831656715
morn	1	control	playback	0.0111111	1A	Norio	M	0	0	1	-1.33951037530407	1A	Norio	0.267213867766535	-0.995225831656715
morn	1	control	playback	0.0125	1A	Norio	M	0	0	1	-1.33951037530407	1A	Norio	0.534427735533075	-0.995225831656715
morn	1	control	playback	0.0138889	1A	Norio	M	0	0	1	-1.33951037530407	1A	Norio	0.801641603299616	-0.995225831656715
morn	1	control	playback	0.0152778	1A	Norio	M	0	0	1	-1.33951037530407	1A	Norio	1.06885547106616	-0.995225831656715
morn	1	control	playback	0.0166667	1A	Norio	M	0	1	0	-1.33951037530407	1A	Norio	1.3360693388327	-0.995225831656715
morn	1	control	playback	0.0180556	1A	Norio	M	0	0	1	-1.33951037530407	1A	Norio	1.60328320659924	-0.995225831656715
morn	1	control	playback	0.00138889	1A	Minato	M	1	0	0	-1.33951037530407	1A	Minato	-1.60328320659923	-0.995225831656715
morn	1	control	playback	0.00277778	1A	Minato	M	1	0	0	-1.33951037530407	1A	Minato	-1.33606933883269	-0.995225831656715
morn	1	control	playback	0.00416667	1A	Minato	M	1	0	0	-1.33951037530407	1A	Minato	-1.06885547106616	-0.995225831656715
morn	1	control	playback	0.00555556	1A	Minato	M	0	0	1	-1.33951037530407	1A	Minato	-0.801641603299616	-0.995225831656715
morn	1	control	playback	0.00694444	1A	Minato	M	0	0	1	-1.33951037530407	1A	Minato	-0.534427735533078	-0.995225831656715
morn	1	control	playback	0.00833333	1A	Minato	M	0	0	1	-1.33951037530407	1A	Minato	-0.267213867766541	-0.995225831656715
morn	1	control	playback	0.00972222	1A	Minato	M	0	0	1	-1.33951037530407	1A	Minato	-0.00000000000000200250217233148	-0.995225831656715
morn	1	control	playback	0.0111111	1A	Minato	M	0	0	1	-1.33951037530407	1A	Minato	0.267213867766535	-0.995225831656715
morn	1	control	playback	0.0125	1A	Minato	M	0	0	1	-1.33951037530407	1A	Minato	0.534427735533075	-0.995225831656715
morn	1	control	playback	0.0138889	1A	Minato	M	0	0	1	-1.33951037530407	1A	Minato	0.801641603299616	-0.995225831656715
morn	1	control	playback	0.0152778	1A	Minato	M	0	0	1	-1.33951037530407	1A	Minato	1.06885547106616	-0.995225831656715
morn	1	control	playback	0.0166667	1A	Minato	M	0	0	1	-1.33951037530407	1A	Minato	1.3360693388327	-0.995225831656715
morn	1	control	playback	0.0180556	1A	Minato	M	0	0	1	-1.33951037530407	1A	Minato	1.60328320659924	-0.995225831656715
morn	1	control	playback	0.00138889	1A	Takabo	M	0	0	1	-1.33951037530407	1A	Takabo	-1.60328320659923	-0.995225831656715
morn	1	control	playback	0.00277778	1A	Takabo	M	0	0	1	-1.33951037530407	1A	Takabo	-1.33606933883269	-0.995225831656715
morn	1	control	playback	0.00416667	1A	Takabo	M	0	0	1	-1.33951037530407	1A	Takabo	-1.06885547106616	-0.995225831656715
morn	1	control	playback	0.00555556	1A	Takabo	M	0	0	1	-1.33951037530407	1A	Takabo	-0.801641603299616	-0.995225831656715
morn	1	control	playback	0.00694444	1A	Takabo	M	0	0	1	-1.33951037530407	1A	Takabo	-0.534427735533078	-0.995225831656715
morn	1	control	playback	0.00833333	1A	Takabo	M	0	0	1	-1.33951037530407	1A	Takabo	-0.267213867766541	-0.995225831656715
morn	1	control	playback	0.00972222	1A	Takabo	M	0	0	1	-1.33951037530407	1A	Takabo	-0.00000000000000200250217233148	-0.995225831656715
morn	1	control	playback	0.0111111	1A	Takabo	M	0	0	1	-1.33951037530407	1A	Takabo	0.267213867766535	-0.995225831656715
morn	1	control	playback	0.0125	1A	Takabo	M	0	0	1	-1.33951037530407	1A	Takabo	0.534427735533075	-0.995225831656715
morn	1	control	playback	0.0138889	1A	Takabo	M	0	0	1	-1.33951037530407	1A	Takabo	0.801641603299616	-0.995225831656715
morn	1	control	playback	0.0152778	1A	Takabo	M	0	0	1	-1.33951037530407	1A	Takabo	1.06885547106616	-0.995225831656715
morn	1	control	playback	0.0166667	1A	Takabo	M	0	0	1	-1.33951037530407	1A	Takabo	1.3360693388327	-0.995225831656715
morn	1	control	playback	0.0180556	1A	Takabo	M	0	0	1	-1.33951037530407	1A	Takabo	1.60328320659924	-0.995225831656715
aft	1	outgroup	playback	0.00138889	1A	Lennon	M	0	0	1	-1.33951037530407	1A	Lennon	-1.60328320659923	1.00444088565354
aft	1	outgroup	playback	0.00277778	1A	Lennon	M	1	0	0	-1.33951037530407	1A	Lennon	-1.33606933883269	1.00444088565354
aft	1	outgroup	playback	0.00416667	1A	Lennon	M	1	0	0	-1.33951037530407	1A	Lennon	-1.06885547106616	1.00444088565354
aft	1	outgroup	playback	0.00555556	1A	Lennon	M	1	0	0	-1.33951037530407	1A	Lennon	-0.801641603299616	1.00444088565354
aft	1	outgroup	playback	0.00694444	1A	Lennon	M	1	0	0	-1.33951037530407	1A	Lennon	-0.534427735533078	1.00444088565354
aft	1	outgroup	playback	0.00833333	1A	Lennon	M	1	0	0	-1.33951037530407	1A	Lennon	-0.267213867766541	1.00444088565354
aft	1	outgroup	playback	0.00972222	1A	Lennon	M	1	0	0	-1.33951037530407	1A	Lennon	-0.00000000000000200250217233148	1.00444088565354
aft	1	outgroup	playback	0.0111111	1A	Lennon	M	1	0	0	-1.33951037530407	1A	Lennon	0.267213867766535	1.00444088565354
aft	1	outgroup	playback	0.0125	1A	Lennon	M	1	0	0	-1.33951037530407	1A	Lennon	0.534427735533075	1.00444088565354
aft	1	outgroup	playback	0.0138889	1A	Lennon	M	1	0	0	-1.33951037530407	1A	Lennon	0.801641603299616	1.00444088565354
aft	1	outgroup	playback	0.0152778	1A	Lennon	M	1	0	0	-1.33951037530407	1A	Lennon	1.06885547106616	1.00444088565354
aft	1	outgroup	playback	0.0166667	1A	Lennon	M	1	0	0	-1.33951037530407	1A	Lennon	1.3360693388327	1.00444088565354
aft	1	outgroup	playback	0.0180556	1A	Lennon	M	1	0	0	-1.33951037530407	1A	Lennon	1.60328320659924	1.00444088565354
aft	1	outgroup	playback	0.00138889	1A	Naoya	M	0	0	1	-1.33951037530407	1A	Naoya	-1.60328320659923	1.00444088565354
aft	1	outgroup	playback	0.00277778	1A	Naoya	M	0	0	1	-1.33951037530407	1A	Naoya	-1.33606933883269	1.00444088565354
aft	1	outgroup	playback	0.00416667	1A	Naoya	M	0	0	1	-1.33951037530407	1A	Naoya	-1.06885547106616	1.00444088565354
aft	1	outgroup	playback	0.00555556	1A	Naoya	M	0	0	1	-1.33951037530407	1A	Naoya	-0.801641603299616	1.00444088565354
aft	1	outgroup	playback	0.00694444	1A	Naoya	M	0	0	1	-1.33951037530407	1A	Naoya	-0.534427735533078	1.00444088565354
aft	1	outgroup	playback	0.00833333	1A	Naoya	M	0	0	1	-1.33951037530407	1A	Naoya	-0.267213867766541	1.00444088565354
aft	1	outgroup	playback	0.00972222	1A	Naoya	M	0	0	1	-1.33951037530407	1A	Naoya	-0.00000000000000200250217233148	1.00444088565354
aft	1	outgroup	playback	0.0111111	1A	Naoya	M	0	0	1	-1.33951037530407	1A	Naoya	0.267213867766535	1.00444088565354
aft	1	outgroup	playback	0.0125	1A	Naoya	M	0	0	1	-1.33951037530407	1A	Naoya	0.534427735533075	1.00444088565354
aft	1	outgroup	playback	0.0138889	1A	Naoya	M	0	0	1	-1.33951037530407	1A	Naoya	0.801641603299616	1.00444088565354
aft	1	outgroup	playback	0.0152778	1A	Naoya	M	0	0	1	-1.33951037530407	1A	Naoya	1.06885547106616	1.00444088565354
aft	1	outgroup	playback	0.0166667	1A	Naoya	M	0	0	1	-1.33951037530407	1A	Naoya	1.3360693388327	1.00444088565354
aft	1	outgroup	playback	0.0180556	1A	Naoya	M	0	0	0	-1.33951037530407	1A	Naoya	1.60328320659924	1.00444088565354
aft	1	outgroup	playback	0.00138889	1A	Norio	M	0	0	1	-1.33951037530407	1A	Norio	-1.60328320659923	1.00444088565354
aft	1	outgroup	playback	0.00277778	1A	Norio	M	0	0	1	-1.33951037530407	1A	Norio	-1.33606933883269	1.00444088565354
aft	1	outgroup	playback	0.00416667	1A	Norio	M	1	0	0	-1.33951037530407	1A	Norio	-1.06885547106616	1.00444088565354
aft	1	outgroup	playback	0.00555556	1A	Norio	M	1	0	0	-1.33951037530407	1A	Norio	-0.801641603299616	1.00444088565354
aft	1	outgroup	playback	0.00694444	1A	Norio	M	1	0	0	-1.33951037530407	1A	Norio	-0.534427735533078	1.00444088565354
aft	1	outgroup	playback	0.00833333	1A	Norio	M	1	0	0	-1.33951037530407	1A	Norio	-0.267213867766541	1.00444088565354
aft	1	outgroup	playback	0.00972222	1A	Norio	M	1	0	0	-1.33951037530407	1A	Norio	-0.00000000000000200250217233148	1.00444088565354
aft	1	outgroup	playback	0.0111111	1A	Norio	M	0	1	0	-1.33951037530407	1A	Norio	0.267213867766535	1.00444088565354
aft	1	outgroup	playback	0.0125	1A	Norio	M	0	0	1	-1.33951037530407	1A	Norio	0.534427735533075	1.00444088565354
aft	1	outgroup	playback	0.0138889	1A	Norio	M	0	0	0	-1.33951037530407	1A	Norio	0.801641603299616	1.00444088565354
aft	1	outgroup	playback	0.0152778	1A	Norio	M	0	0	1	-1.33951037530407	1A	Norio	1.06885547106616	1.00444088565354
aft	1	outgroup	playback	0.0166667	1A	Norio	M	0	0	1	-1.33951037530407	1A	Norio	1.3360693388327	1.00444088565354
aft	1	outgroup	playback	0.0180556	1A	Norio	M	0	0	1	-1.33951037530407	1A	Norio	1.60328320659924	1.00444088565354
aft	1	outgroup	playback	0.00138889	1A	Minato	M	0	0	1	-1.33951037530407	1A	Minato	-1.60328320659923	1.00444088565354
aft	1	outgroup	playback	0.00277778	1A	Minato	M	0	0	0	-1.33951037530407	1A	Minato	-1.33606933883269	1.00444088565354
aft	1	outgroup	playback	0.00416667	1A	Minato	M	0	0	1	-1.33951037530407	1A	Minato	-1.06885547106616	1.00444088565354
aft	1	outgroup	playback	0.00555556	1A	Minato	M	0	0	1	-1.33951037530407	1A	Minato	-0.801641603299616	1.00444088565354
aft	1	outgroup	playback	0.00694444	1A	Minato	M	0	0	1	-1.33951037530407	1A	Minato	-0.534427735533078	1.00444088565354
aft	1	outgroup	playback	0.00833333	1A	Minato	M	0	0	1	-1.33951037530407	1A	Minato	-0.267213867766541	1.00444088565354
aft	1	outgroup	playback	0.00972222	1A	Minato	M	0	0	1	-1.33951037530407	1A	Minato	-0.00000000000000200250217233148	1.00444088565354
aft	1	outgroup	playback	0.0111111	1A	Minato	M	0	0	1	-1.33951037530407	1A	Minato	0.267213867766535	1.00444088565354
aft	1	outgroup	playback	0.0125	1A	Minato	M	1	0	0	-1.33951037530407	1A	Minato	0.534427735533075	1.00444088565354
aft	1	outgroup	playback	0.0138889	1A	Minato	M	1	0	0	-1.33951037530407	1A	Minato	0.801641603299616	1.00444088565354
aft	1	outgroup	playback	0.0152778	1A	Minato	M	1	0	0	-1.33951037530407	1A	Minato	1.06885547106616	1.00444088565354
aft	1	outgroup	playback	0.0166667	1A	Minato	M	1	0	0	-1.33951037530407	1A	Minato	1.3360693388327	1.00444088565354
aft	1	outgroup	playback	0.0180556	1A	Minato	M	1	0	0	-1.33951037530407	1A	Minato	1.60328320659924	1.00444088565354
aft	1	outgroup	playback	0.00138889	1A	Takabo	M	0	0	1	-1.33951037530407	1A	Takabo	-1.60328320659923	1.00444088565354
aft	1	outgroup	playback	0.00277778	1A	Takabo	M	1	0	0	-1.33951037530407	1A	Takabo	-1.33606933883269	1.00444088565354
aft	1	outgroup	playback	0.00416667	1A	Takabo	M	1	0	0	-1.33951037530407	1A	Takabo	-1.06885547106616	1.00444088565354
aft	1	outgroup	playback	0.00555556	1A	Takabo	M	1	0	0	-1.33951037530407	1A	Takabo	-0.801641603299616	1.00444088565354
aft	1	outgroup	playback	0.00694444	1A	Takabo	M	1	0	0	-1.33951037530407	1A	Takabo	-0.534427735533078	1.00444088565354
aft	1	outgroup	playback	0.00833333	1A	Takabo	M	1	0	0	-1.33951037530407	1A	Takabo	-0.267213867766541	1.00444088565354
aft	1	outgroup	playback	0.00972222	1A	Takabo	M	1	0	0	-1.33951037530407	1A	Takabo	-0.00000000000000200250217233148	1.00444088565354
aft	1	outgroup	playback	0.0111111	1A	Takabo	M	1	0	0	-1.33951037530407	1A	Takabo	0.267213867766535	1.00444088565354
aft	1	outgroup	playback	0.0125	1A	Takabo	M	0	0	1	-1.33951037530407	1A	Takabo	0.534427735533075	1.00444088565354
aft	1	outgroup	playback	0.0138889	1A	Takabo	M	0	0	0	-1.33951037530407	1A	Takabo	0.801641603299616	1.00444088565354
aft	1	outgroup	playback	0.0152778	1A	Takabo	M	0	0	1	-1.33951037530407	1A	Takabo	1.06885547106616	1.00444088565354
aft	1	outgroup	playback	0.0166667	1A	Takabo	M	0	0	1	-1.33951037530407	1A	Takabo	1.3360693388327	1.00444088565354
aft	1	outgroup	playback	0.0180556	1A	Takabo	M	0	0	1	-1.33951037530407	1A	Takabo	1.60328320659924	1.00444088565354
morn	1	control	playback	0.00138889	1C	Toon	M	0	0	0	-1.33951037530407	1C	Toon	-1.60328320659923	-0.995225831656715
morn	1	control	playback	0.00277778	1C	Toon	M	0	0	0	-1.33951037530407	1C	Toon	-1.33606933883269	-0.995225831656715
morn	1	control	playback	0.00416667	1C	Toon	M	0	0	1	-1.33951037530407	1C	Toon	-1.06885547106616	-0.995225831656715
morn	1	control	playback	0.00555556	1C	Toon	M	0	0	1	-1.33951037530407	1C	Toon	-0.801641603299616	-0.995225831656715
morn	1	control	playback	0.00694444	1C	Toon	M	0	0	1	-1.33951037530407	1C	Toon	-0.534427735533078	-0.995225831656715
morn	1	control	playback	0.00833333	1C	Toon	M	0	0	1	-1.33951037530407	1C	Toon	-0.267213867766541	-0.995225831656715
morn	1	control	playback	0.00972222	1C	Toon	M	0	0	1	-1.33951037530407	1C	Toon	-0.00000000000000200250217233148	-0.995225831656715
morn	1	control	playback	0.0111111	1C	Toon	M	0	0	1	-1.33951037530407	1C	Toon	0.267213867766535	-0.995225831656715
morn	1	control	playback	0.0125	1C	Toon	M	0	0	1	-1.33951037530407	1C	Toon	0.534427735533075	-0.995225831656715
morn	1	control	playback	0.0138889	1C	Toon	M	0	0	1	-1.33951037530407	1C	Toon	0.801641603299616	-0.995225831656715
morn	1	control	playback	0.0152778	1C	Toon	M	0	0	0	-1.33951037530407	1C	Toon	1.06885547106616	-0.995225831656715
morn	1	control	playback	0.0166667	1C	Toon	M	0	0	1	-1.33951037530407	1C	Toon	1.3360693388327	-0.995225831656715
morn	1	control	playback	0.0180556	1C	Toon	M	0	0	1	-1.33951037530407	1C	Toon	1.60328320659924	-0.995225831656715
morn	1	control	playback	0.00138889	1C	Mizuo	M	0	0	1	-1.33951037530407	1C	Mizuo	-1.60328320659923	-0.995225831656715
morn	1	control	playback	0.00277778	1C	Mizuo	M	0	0	1	-1.33951037530407	1C	Mizuo	-1.33606933883269	-0.995225831656715
morn	1	control	playback	0.00416667	1C	Mizuo	M	0	0	1	-1.33951037530407	1C	Mizuo	-1.06885547106616	-0.995225831656715
morn	1	control	playback	0.00555556	1C	Mizuo	M	0	0	1	-1.33951037530407	1C	Mizuo	-0.801641603299616	-0.995225831656715
morn	1	control	playback	0.00694444	1C	Mizuo	M	0	0	0	-1.33951037530407	1C	Mizuo	-0.534427735533078	-0.995225831656715
morn	1	control	playback	0.00833333	1C	Mizuo	M	0	0	1	-1.33951037530407	1C	Mizuo	-0.267213867766541	-0.995225831656715
morn	1	control	playback	0.00972222	1C	Mizuo	M	0	0	1	-1.33951037530407	1C	Mizuo	-0.00000000000000200250217233148	-0.995225831656715
morn	1	control	playback	0.0111111	1C	Mizuo	M	0	0	1	-1.33951037530407	1C	Mizuo	0.267213867766535	-0.995225831656715
morn	1	control	playback	0.0125	1C	Mizuo	M	0	0	1	-1.33951037530407	1C	Mizuo	0.534427735533075	-0.995225831656715
morn	1	control	playback	0.0138889	1C	Mizuo	M	0	0	1	-1.33951037530407	1C	Mizuo	0.801641603299616	-0.995225831656715
morn	1	control	playback	0.0152778	1C	Mizuo	M	0	0	1	-1.33951037530407	1C	Mizuo	1.06885547106616	-0.995225831656715
morn	1	control	playback	0.0166667	1C	Mizuo	M	0	0	1	-1.33951037530407	1C	Mizuo	1.3360693388327	-0.995225831656715
morn	1	control	playback	0.0180556	1C	Mizuo	M	0	0	1	-1.33951037530407	1C	Mizuo	1.60328320659924	-0.995225831656715
morn	1	control	playback	0.00138889	1C	Musashi	M	0	0	1	-1.33951037530407	1C	Musashi	-1.60328320659923	-0.995225831656715
morn	1	control	playback	0.00277778	1C	Musashi	M	0	0	1	-1.33951037530407	1C	Musashi	-1.33606933883269	-0.995225831656715
morn	1	control	playback	0.00416667	1C	Musashi	M	0	0	1	-1.33951037530407	1C	Musashi	-1.06885547106616	-0.995225831656715
morn	1	control	playback	0.00555556	1C	Musashi	M	0	0	1	-1.33951037530407	1C	Musashi	-0.801641603299616	-0.995225831656715
morn	1	control	playback	0.00694444	1C	Musashi	M	0	0	1	-1.33951037530407	1C	Musashi	-0.534427735533078	-0.995225831656715
morn	1	control	playback	0.00833333	1C	Musashi	M	0	0	1	-1.33951037530407	1C	Musashi	-0.267213867766541	-0.995225831656715
morn	1	control	playback	0.00972222	1C	Musashi	M	0	0	1	-1.33951037530407	1C	Musashi	-0.00000000000000200250217233148	-0.995225831656715
morn	1	control	playback	0.0111111	1C	Musashi	M	0	0	1	-1.33951037530407	1C	Musashi	0.267213867766535	-0.995225831656715
morn	1	control	playback	0.0125	1C	Musashi	M	0	0	1	-1.33951037530407	1C	Musashi	0.534427735533075	-0.995225831656715
morn	1	control	playback	0.0138889	1C	Musashi	M	0	0	0	-1.33951037530407	1C	Musashi	0.801641603299616	-0.995225831656715
morn	1	control	playback	0.0152778	1C	Musashi	M	0	0	0	-1.33951037530407	1C	Musashi	1.06885547106616	-0.995225831656715
morn	1	control	playback	0.0166667	1C	Musashi	M	0	0	1	-1.33951037530407	1C	Musashi	1.3360693388327	-0.995225831656715
morn	1	control	playback	0.0180556	1C	Musashi	M	0	0	1	-1.33951037530407	1C	Musashi	1.60328320659924	-0.995225831656715
morn	1	control	playback	0.00138889	1C	Shirou	M	0	0	1	-1.33951037530407	1C	Shirou	-1.60328320659923	-0.995225831656715
morn	1	control	playback	0.00277778	1C	Shirou	M	0	0	1	-1.33951037530407	1C	Shirou	-1.33606933883269	-0.995225831656715
morn	1	control	playback	0.00416667	1C	Shirou	M	0	0	1	-1.33951037530407	1C	Shirou	-1.06885547106616	-0.995225831656715
morn	1	control	playback	0.00555556	1C	Shirou	M	0	0	1	-1.33951037530407	1C	Shirou	-0.801641603299616	-0.995225831656715
morn	1	control	playback	0.00694444	1C	Shirou	M	0	0	1	-1.33951037530407	1C	Shirou	-0.534427735533078	-0.995225831656715
morn	1	control	playback	0.00833333	1C	Shirou	M	0	0	1	-1.33951037530407	1C	Shirou	-0.267213867766541	-0.995225831656715
morn	1	control	playback	0.00972222	1C	Shirou	M	0	0	1	-1.33951037530407	1C	Shirou	-0.00000000000000200250217233148	-0.995225831656715
morn	1	control	playback	0.0111111	1C	Shirou	M	0	0	1	-1.33951037530407	1C	Shirou	0.267213867766535	-0.995225831656715
morn	1	control	playback	0.0125	1C	Shirou	M	0	0	1	-1.33951037530407	1C	Shirou	0.534427735533075	-0.995225831656715
morn	1	control	playback	0.0138889	1C	Shirou	M	0	0	1	-1.33951037530407	1C	Shirou	0.801641603299616	-0.995225831656715
morn	1	control	playback	0.0152778	1C	Shirou	M	0	0	1	-1.33951037530407	1C	Shirou	1.06885547106616	-0.995225831656715
morn	1	control	playback	0.0166667	1C	Shirou	M	0	0	1	-1.33951037530407	1C	Shirou	1.3360693388327	-0.995225831656715
morn	1	control	playback	0.0180556	1C	Shirou	M	0	0	1	-1.33951037530407	1C	Shirou	1.60328320659924	-0.995225831656715
morn	1	control	playback	0.00138889	1C	George	M	0	0	0	-1.33951037530407	1C	George	-1.60328320659923	-0.995225831656715
morn	1	control	playback	0.00277778	1C	George	M	0	0	1	-1.33951037530407	1C	George	-1.33606933883269	-0.995225831656715
morn	1	control	playback	0.00416667	1C	George	M	0	0	1	-1.33951037530407	1C	George	-1.06885547106616	-0.995225831656715
morn	1	control	playback	0.00555556	1C	George	M	0	0	1	-1.33951037530407	1C	George	-0.801641603299616	-0.995225831656715
morn	1	control	playback	0.00694444	1C	George	M	0	0	1	-1.33951037530407	1C	George	-0.534427735533078	-0.995225831656715
morn	1	control	playback	0.00833333	1C	George	M	0	0	1	-1.33951037530407	1C	George	-0.267213867766541	-0.995225831656715
morn	1	control	playback	0.00972222	1C	George	M	0	0	1	-1.33951037530407	1C	George	-0.00000000000000200250217233148	-0.995225831656715
morn	1	control	playback	0.0111111	1C	George	M	0	0	1	-1.33951037530407	1C	George	0.267213867766535	-0.995225831656715
morn	1	control	playback	0.0125	1C	George	M	0	0	1	-1.33951037530407	1C	George	0.534427735533075	-0.995225831656715
morn	1	control	playback	0.0138889	1C	George	M	0	0	1	-1.33951037530407	1C	George	0.801641603299616	-0.995225831656715
morn	1	control	playback	0.0152778	1C	George	M	0	0	1	-1.33951037530407	1C	George	1.06885547106616	-0.995225831656715
morn	1	control	playback	0.0166667	1C	George	M	0	0	1	-1.33951037530407	1C	George	1.3360693388327	-0.995225831656715
morn	1	control	playback	0.0180556	1C	George	M	0	0	1	-1.33951037530407	1C	George	1.60328320659924	-0.995225831656715
aft	1	outgroup	playback	0.00138889	1C	Toon	M	0	0	0	-1.33951037530407	1C	Toon	-1.60328320659923	1.00444088565354
aft	1	outgroup	playback	0.00277778	1C	Toon	M	0	0	1	-1.33951037530407	1C	Toon	-1.33606933883269	1.00444088565354
aft	1	outgroup	playback	0.00416667	1C	Toon	M				-1.33951037530407	1C	Toon	-1.06885547106616	1.00444088565354
aft	1	outgroup	playback	0.00555556	1C	Toon	M	0	0	1	-1.33951037530407	1C	Toon	-0.801641603299616	1.00444088565354
aft	1	outgroup	playback	0.00694444	1C	Toon	M	0	0	1	-1.33951037530407	1C	Toon	-0.534427735533078	1.00444088565354
aft	1	outgroup	playback	0.00833333	1C	Toon	M	0	0	1	-1.33951037530407	1C	Toon	-0.267213867766541	1.00444088565354
aft	1	outgroup	playback	0.00972222	1C	Toon	M	0	0	1	-1.33951037530407	1C	Toon	-0.00000000000000200250217233148	1.00444088565354
aft	1	outgroup	playback	0.0111111	1C	Toon	M	0	0	1	-1.33951037530407	1C	Toon	0.267213867766535	1.00444088565354
aft	1	outgroup	playback	0.0125	1C	Toon	M	0	0	1	-1.33951037530407	1C	Toon	0.534427735533075	1.00444088565354
aft	1	outgroup	playback	0.0138889	1C	Toon	M	0	0	1	-1.33951037530407	1C	Toon	0.801641603299616	1.00444088565354
aft	1	outgroup	playback	0.0152778	1C	Toon	M	0	0	1	-1.33951037530407	1C	Toon	1.06885547106616	1.00444088565354
aft	1	outgroup	playback	0.0166667	1C	Toon	M	0	0	1	-1.33951037530407	1C	Toon	1.3360693388327	1.00444088565354
aft	1	outgroup	playback	0.0180556	1C	Toon	M	0	0	1	-1.33951037530407	1C	Toon	1.60328320659924	1.00444088565354
aft	1	outgroup	playback	0.00138889	1C	Mizuo	M	1	0	0	-1.33951037530407	1C	Mizuo	-1.60328320659923	1.00444088565354
aft	1	outgroup	playback	0.00277778	1C	Mizuo	M	0	0	0	-1.33951037530407	1C	Mizuo	-1.33606933883269	1.00444088565354
aft	1	outgroup	playback	0.00416667	1C	Mizuo	M				-1.33951037530407	1C	Mizuo	-1.06885547106616	1.00444088565354
aft	1	outgroup	playback	0.00555556	1C	Mizuo	M	0	0	1	-1.33951037530407	1C	Mizuo	-0.801641603299616	1.00444088565354
aft	1	outgroup	playback	0.00694444	1C	Mizuo	M	0	0	1	-1.33951037530407	1C	Mizuo	-0.534427735533078	1.00444088565354
aft	1	outgroup	playback	0.00833333	1C	Mizuo	M	0	1	0	-1.33951037530407	1C	Mizuo	-0.267213867766541	1.00444088565354
aft	1	outgroup	playback	0.00972222	1C	Mizuo	M	0	1	0	-1.33951037530407	1C	Mizuo	-0.00000000000000200250217233148	1.00444088565354
aft	1	outgroup	playback	0.0111111	1C	Mizuo	M	0	1	0	-1.33951037530407	1C	Mizuo	0.267213867766535	1.00444088565354
aft	1	outgroup	playback	0.0125	1C	Mizuo	M	0	0	1	-1.33951037530407	1C	Mizuo	0.534427735533075	1.00444088565354
aft	1	outgroup	playback	0.0138889	1C	Mizuo	M	0	0	1	-1.33951037530407	1C	Mizuo	0.801641603299616	1.00444088565354
aft	1	outgroup	playback	0.0152778	1C	Mizuo	M	0	0	1	-1.33951037530407	1C	Mizuo	1.06885547106616	1.00444088565354
aft	1	outgroup	playback	0.0166667	1C	Mizuo	M	0	0	1	-1.33951037530407	1C	Mizuo	1.3360693388327	1.00444088565354
aft	1	outgroup	playback	0.0180556	1C	Mizuo	M	0	0	1	-1.33951037530407	1C	Mizuo	1.60328320659924	1.00444088565354
aft	1	outgroup	playback	0.00138889	1C	Musashi	M	0	0	1	-1.33951037530407	1C	Musashi	-1.60328320659923	1.00444088565354
aft	1	outgroup	playback	0.00277778	1C	Musashi	M	0	0	1	-1.33951037530407	1C	Musashi	-1.33606933883269	1.00444088565354
aft	1	outgroup	playback	0.00416667	1C	Musashi	M				-1.33951037530407	1C	Musashi	-1.06885547106616	1.00444088565354
aft	1	outgroup	playback	0.00555556	1C	Musashi	M	0	0	1	-1.33951037530407	1C	Musashi	-0.801641603299616	1.00444088565354
aft	1	outgroup	playback	0.00694444	1C	Musashi	M	0	0	1	-1.33951037530407	1C	Musashi	-0.534427735533078	1.00444088565354
aft	1	outgroup	playback	0.00833333	1C	Musashi	M	0	0	1	-1.33951037530407	1C	Musashi	-0.267213867766541	1.00444088565354
aft	1	outgroup	playback	0.00972222	1C	Musashi	M	0	0	1	-1.33951037530407	1C	Musashi	-0.00000000000000200250217233148	1.00444088565354
aft	1	outgroup	playback	0.0111111	1C	Musashi	M	0	0	1	-1.33951037530407	1C	Musashi	0.267213867766535	1.00444088565354
aft	1	outgroup	playback	0.0125	1C	Musashi	M	0	0	1	-1.33951037530407	1C	Musashi	0.534427735533075	1.00444088565354
aft	1	outgroup	playback	0.0138889	1C	Musashi	M	0	0	1	-1.33951037530407	1C	Musashi	0.801641603299616	1.00444088565354
aft	1	outgroup	playback	0.0152778	1C	Musashi	M	0	0	1	-1.33951037530407	1C	Musashi	1.06885547106616	1.00444088565354
aft	1	outgroup	playback	0.0166667	1C	Musashi	M	0	0	1	-1.33951037530407	1C	Musashi	1.3360693388327	1.00444088565354
aft	1	outgroup	playback	0.0180556	1C	Musashi	M	0	0	0	-1.33951037530407	1C	Musashi	1.60328320659924	1.00444088565354
aft	1	outgroup	playback	0.00138889	1C	Shirou	M	1	0	0	-1.33951037530407	1C	Shirou	-1.60328320659923	1.00444088565354
aft	1	outgroup	playback	0.00277778	1C	Shirou	M	0	0	0	-1.33951037530407	1C	Shirou	-1.33606933883269	1.00444088565354
aft	1	outgroup	playback	0.00416667	1C	Shirou	M				-1.33951037530407	1C	Shirou	-1.06885547106616	1.00444088565354
aft	1	outgroup	playback	0.00555556	1C	Shirou	M	0	0	0	-1.33951037530407	1C	Shirou	-0.801641603299616	1.00444088565354
aft	1	outgroup	playback	0.00694444	1C	Shirou	M	0	0	1	-1.33951037530407	1C	Shirou	-0.534427735533078	1.00444088565354
aft	1	outgroup	playback	0.00833333	1C	Shirou	M	0	0	1	-1.33951037530407	1C	Shirou	-0.267213867766541	1.00444088565354
aft	1	outgroup	playback	0.00972222	1C	Shirou	M	0	0	1	-1.33951037530407	1C	Shirou	-0.00000000000000200250217233148	1.00444088565354
aft	1	outgroup	playback	0.0111111	1C	Shirou	M	0	0	1	-1.33951037530407	1C	Shirou	0.267213867766535	1.00444088565354
aft	1	outgroup	playback	0.0125	1C	Shirou	M	0	0	1	-1.33951037530407	1C	Shirou	0.534427735533075	1.00444088565354
aft	1	outgroup	playback	0.0138889	1C	Shirou	M	0	0	1	-1.33951037530407	1C	Shirou	0.801641603299616	1.00444088565354
aft	1	outgroup	playback	0.0152778	1C	Shirou	M	0	0	1	-1.33951037530407	1C	Shirou	1.06885547106616	1.00444088565354
aft	1	outgroup	playback	0.0166667	1C	Shirou	M	0	0	1	-1.33951037530407	1C	Shirou	1.3360693388327	1.00444088565354
aft	1	outgroup	playback	0.0180556	1C	Shirou	M	0	0	1	-1.33951037530407	1C	Shirou	1.60328320659924	1.00444088565354
aft	1	outgroup	playback	0.00138889	1C	George	M	0	0	1	-1.33951037530407	1C	George	-1.60328320659923	1.00444088565354
aft	1	outgroup	playback	0.00277778	1C	George	M	0	0	0	-1.33951037530407	1C	George	-1.33606933883269	1.00444088565354
aft	1	outgroup	playback	0.00416667	1C	George	M				-1.33951037530407	1C	George	-1.06885547106616	1.00444088565354
aft	1	outgroup	playback	0.00555556	1C	George	M	0	0	1	-1.33951037530407	1C	George	-0.801641603299616	1.00444088565354
aft	1	outgroup	playback	0.00694444	1C	George	M	0	0	1	-1.33951037530407	1C	George	-0.534427735533078	1.00444088565354
aft	1	outgroup	playback	0.00833333	1C	George	M	0	0	1	-1.33951037530407	1C	George	-0.267213867766541	1.00444088565354
aft	1	outgroup	playback	0.00972222	1C	George	M	0	0	1	-1.33951037530407	1C	George	-0.00000000000000200250217233148	1.00444088565354
aft	1	outgroup	playback	0.0111111	1C	George	M	0	0	1	-1.33951037530407	1C	George	0.267213867766535	1.00444088565354
aft	1	outgroup	playback	0.0125	1C	George	M	0	0	0	-1.33951037530407	1C	George	0.534427735533075	1.00444088565354
aft	1	outgroup	playback	0.0138889	1C	George	M	0	0	0	-1.33951037530407	1C	George	0.801641603299616	1.00444088565354
aft	1	outgroup	playback	0.0152778	1C	George	M	0	0	1	-1.33951037530407	1C	George	1.06885547106616	1.00444088565354
aft	1	outgroup	playback	0.0166667	1C	George	M	0	0	1	-1.33951037530407	1C	George	1.3360693388327	1.00444088565354
aft	1	outgroup	playback	0.0180556	1C	George	M	0	0	1	-1.33951037530407	1C	George	1.60328320659924	1.00444088565354
aft	1	control	playback	0.00138889	5G	Kotetsu	M	0	0	1	-1.33951037530407	5G	Kotetsu	-1.60328320659923	-0.995225831656715
aft	1	control	playback	0.00277778	5G	Kotetsu	M	0	0	1	-1.33951037530407	5G	Kotetsu	-1.33606933883269	-0.995225831656715
aft	1	control	playback	0.00416667	5G	Kotetsu	M	0	1	0	-1.33951037530407	5G	Kotetsu	-1.06885547106616	-0.995225831656715
aft	1	control	playback	0.00555556	5G	Kotetsu	M	0	1	0	-1.33951037530407	5G	Kotetsu	-0.801641603299616	-0.995225831656715
aft	1	control	playback	0.00694444	5G	Kotetsu	M	0	0	1	-1.33951037530407	5G	Kotetsu	-0.534427735533078	-0.995225831656715
aft	1	control	playback	0.00833333	5G	Kotetsu	M	0	0	1	-1.33951037530407	5G	Kotetsu	-0.267213867766541	-0.995225831656715
aft	1	control	playback	0.00972222	5G	Kotetsu	M	0	1	0	-1.33951037530407	5G	Kotetsu	-0.00000000000000200250217233148	-0.995225831656715
aft	1	control	playback	0.0111111	5G	Kotetsu	M	0	0	1	-1.33951037530407	5G	Kotetsu	0.267213867766535	-0.995225831656715
aft	1	control	playback	0.0125	5G	Kotetsu	M	0	0	1	-1.33951037530407	5G	Kotetsu	0.534427735533075	-0.995225831656715
aft	1	control	playback	0.0138889	5G	Kotetsu	M	0	0	1	-1.33951037530407	5G	Kotetsu	0.801641603299616	-0.995225831656715
aft	1	control	playback	0.0152778	5G	Kotetsu	M	0	0	0	-1.33951037530407	5G	Kotetsu	1.06885547106616	-0.995225831656715
aft	1	control	playback	0.0166667	5G	Kotetsu	M	0	0	0	-1.33951037530407	5G	Kotetsu	1.3360693388327	-0.995225831656715
aft	1	control	playback	0.0180556	5G	Kotetsu	M	0	0	0	-1.33951037530407	5G	Kotetsu	1.60328320659924	-0.995225831656715
aft	1	control	playback	0.00138889	5G	Oumu	F	0	0	1	-1.33951037530407	5G	Oumu	-1.60328320659923	-0.995225831656715
aft	1	control	playback	0.00277778	5G	Oumu	F	0	0	1	-1.33951037530407	5G	Oumu	-1.33606933883269	-0.995225831656715
aft	1	control	playback	0.00416667	5G	Oumu	F	0	0	1	-1.33951037530407	5G	Oumu	-1.06885547106616	-0.995225831656715
aft	1	control	playback	0.00555556	5G	Oumu	F	0	0	1	-1.33951037530407	5G	Oumu	-0.801641603299616	-0.995225831656715
aft	1	control	playback	0.00694444	5G	Oumu	F	0	0	1	-1.33951037530407	5G	Oumu	-0.534427735533078	-0.995225831656715
aft	1	control	playback	0.00833333	5G	Oumu	F	0	0	1	-1.33951037530407	5G	Oumu	-0.267213867766541	-0.995225831656715
aft	1	control	playback	0.00972222	5G	Oumu	F	0	0	1	-1.33951037530407	5G	Oumu	-0.00000000000000200250217233148	-0.995225831656715
aft	1	control	playback	0.0111111	5G	Oumu	F	1	0	0	-1.33951037530407	5G	Oumu	0.267213867766535	-0.995225831656715
aft	1	control	playback	0.0125	5G	Oumu	F	1	0	0	-1.33951037530407	5G	Oumu	0.534427735533075	-0.995225831656715
aft	1	control	playback	0.0138889	5G	Oumu	F	0	0	1	-1.33951037530407	5G	Oumu	0.801641603299616	-0.995225831656715
aft	1	control	playback	0.0152778	5G	Oumu	F	0	0	1	-1.33951037530407	5G	Oumu	1.06885547106616	-0.995225831656715
aft	1	control	playback	0.0166667	5G	Oumu	F	0	0	1	-1.33951037530407	5G	Oumu	1.3360693388327	-0.995225831656715
aft	1	control	playback	0.0180556	5G	Oumu	F	0	0	1	-1.33951037530407	5G	Oumu	1.60328320659924	-0.995225831656715
aft	1	control	playback	0.00138889	5G	Haruna	F	0	0	1	-1.33951037530407	5G	Haruna	-1.60328320659923	-0.995225831656715
aft	1	control	playback	0.00277778	5G	Haruna	F	0	0	1	-1.33951037530407	5G	Haruna	-1.33606933883269	-0.995225831656715
aft	1	control	playback	0.00416667	5G	Haruna	F	0	0	1	-1.33951037530407	5G	Haruna	-1.06885547106616	-0.995225831656715
aft	1	control	playback	0.00555556	5G	Haruna	F	0	0	1	-1.33951037530407	5G	Haruna	-0.801641603299616	-0.995225831656715
aft	1	control	playback	0.00694444	5G	Haruna	F	0	0	1	-1.33951037530407	5G	Haruna	-0.534427735533078	-0.995225831656715
aft	1	control	playback	0.00833333	5G	Haruna	F	0	0	1	-1.33951037530407	5G	Haruna	-0.267213867766541	-0.995225831656715
aft	1	control	playback	0.00972222	5G	Haruna	F	0	0	1	-1.33951037530407	5G	Haruna	-0.00000000000000200250217233148	-0.995225831656715
aft	1	control	playback	0.0111111	5G	Haruna	F	0	0	1	-1.33951037530407	5G	Haruna	0.267213867766535	-0.995225831656715
aft	1	control	playback	0.0125	5G	Haruna	F	0	0	1	-1.33951037530407	5G	Haruna	0.534427735533075	-0.995225831656715
aft	1	control	playback	0.0138889	5G	Haruna	F	0	0	1	-1.33951037530407	5G	Haruna	0.801641603299616	-0.995225831656715
aft	1	control	playback	0.0152778	5G	Haruna	F	0	0	1	-1.33951037530407	5G	Haruna	1.06885547106616	-0.995225831656715
aft	1	control	playback	0.0166667	5G	Haruna	F	0	0	1	-1.33951037530407	5G	Haruna	1.3360693388327	-0.995225831656715
aft	1	control	playback	0.0180556	5G	Haruna	F	0	0	1	-1.33951037530407	5G	Haruna	1.60328320659924	-0.995225831656715
aft	1	control	playback	0.00138889	5G	Sai	F	0	0	1	-1.33951037530407	5G	Sai	-1.60328320659923	-0.995225831656715
aft	1	control	playback	0.00277778	5G	Sai	F	0	0	1	-1.33951037530407	5G	Sai	-1.33606933883269	-0.995225831656715
aft	1	control	playback	0.00416667	5G	Sai	F	0	0	1	-1.33951037530407	5G	Sai	-1.06885547106616	-0.995225831656715
aft	1	control	playback	0.00555556	5G	Sai	F	0	0	1	-1.33951037530407	5G	Sai	-0.801641603299616	-0.995225831656715
aft	1	control	playback	0.00694444	5G	Sai	F	0	0	1	-1.33951037530407	5G	Sai	-0.534427735533078	-0.995225831656715
aft	1	control	playback	0.00833333	5G	Sai	F	0	0	1	-1.33951037530407	5G	Sai	-0.267213867766541	-0.995225831656715
aft	1	control	playback	0.00972222	5G	Sai	F	0	0	1	-1.33951037530407	5G	Sai	-0.00000000000000200250217233148	-0.995225831656715
aft	1	control	playback	0.0111111	5G	Sai	F	0	0	1	-1.33951037530407	5G	Sai	0.267213867766535	-0.995225831656715
aft	1	control	playback	0.0125	5G	Sai	F	0	0	1	-1.33951037530407	5G	Sai	0.534427735533075	-0.995225831656715
aft	1	control	playback	0.0138889	5G	Sai	F	0	0	1	-1.33951037530407	5G	Sai	0.801641603299616	-0.995225831656715
aft	1	control	playback	0.0152778	5G	Sai	F	0	0	1	-1.33951037530407	5G	Sai	1.06885547106616	-0.995225831656715
aft	1	control	playback	0.0166667	5G	Sai	F	0	0	0	-1.33951037530407	5G	Sai	1.3360693388327	-0.995225831656715
aft	1	control	playback	0.0180556	5G	Sai	F	0	0	1	-1.33951037530407	5G	Sai	1.60328320659924	-0.995225831656715
aft	1	control	playback	0.00138889	5G	Akina	F	0	0	1	-1.33951037530407	5G	Akina	-1.60328320659923	-0.995225831656715
aft	1	control	playback	0.00277778	5G	Akina	F	0	0	1	-1.33951037530407	5G	Akina	-1.33606933883269	-0.995225831656715
aft	1	control	playback	0.00416667	5G	Akina	F	0	0	1	-1.33951037530407	5G	Akina	-1.06885547106616	-0.995225831656715
aft	1	control	playback	0.00555556	5G	Akina	F	0	0	1	-1.33951037530407	5G	Akina	-0.801641603299616	-0.995225831656715
aft	1	control	playback	0.00694444	5G	Akina	F	0	0	1	-1.33951037530407	5G	Akina	-0.534427735533078	-0.995225831656715
aft	1	control	playback	0.00833333	5G	Akina	F	0	0	1	-1.33951037530407	5G	Akina	-0.267213867766541	-0.995225831656715
aft	1	control	playback	0.00972222	5G	Akina	F	0	0	1	-1.33951037530407	5G	Akina	-0.00000000000000200250217233148	-0.995225831656715
aft	1	control	playback	0.0111111	5G	Akina	F	0	0	1	-1.33951037530407	5G	Akina	0.267213867766535	-0.995225831656715
aft	1	control	playback	0.0125	5G	Akina	F	0	0	1	-1.33951037530407	5G	Akina	0.534427735533075	-0.995225831656715
aft	1	control	playback	0.0138889	5G	Akina	F	0	0	1	-1.33951037530407	5G	Akina	0.801641603299616	-0.995225831656715
aft	1	control	playback	0.0152778	5G	Akina	F	0	0	0	-1.33951037530407	5G	Akina	1.06885547106616	-0.995225831656715
aft	1	control	playback	0.0166667	5G	Akina	F	0	0	1	-1.33951037530407	5G	Akina	1.3360693388327	-0.995225831656715
aft	1	control	playback	0.0180556	5G	Akina	F	0	0	1	-1.33951037530407	5G	Akina	1.60328320659924	-0.995225831656715
aft	1	control	playback	0.00138889	5G	Candy	F	0	0	1	-1.33951037530407	5G	Candy	-1.60328320659923	-0.995225831656715
aft	1	control	playback	0.00277778	5G	Candy	F	0	0	1	-1.33951037530407	5G	Candy	-1.33606933883269	-0.995225831656715
aft	1	control	playback	0.00416667	5G	Candy	F	0	0	1	-1.33951037530407	5G	Candy	-1.06885547106616	-0.995225831656715
aft	1	control	playback	0.00555556	5G	Candy	F	0	0	1	-1.33951037530407	5G	Candy	-0.801641603299616	-0.995225831656715
aft	1	control	playback	0.00694444	5G	Candy	F	0	0	1	-1.33951037530407	5G	Candy	-0.534427735533078	-0.995225831656715
aft	1	control	playback	0.00833333	5G	Candy	F	0	0	1	-1.33951037530407	5G	Candy	-0.267213867766541	-0.995225831656715
aft	1	control	playback	0.00972222	5G	Candy	F	0	0	1	-1.33951037530407	5G	Candy	-0.00000000000000200250217233148	-0.995225831656715
aft	1	control	playback	0.0111111	5G	Candy	F	0	0	1	-1.33951037530407	5G	Candy	0.267213867766535	-0.995225831656715
aft	1	control	playback	0.0125	5G	Candy	F	0	0	1	-1.33951037530407	5G	Candy	0.534427735533075	-0.995225831656715
aft	1	control	playback	0.0138889	5G	Candy	F	0	0	1	-1.33951037530407	5G	Candy	0.801641603299616	-0.995225831656715
aft	1	control	playback	0.0152778	5G	Candy	F	0	0	1	-1.33951037530407	5G	Candy	1.06885547106616	-0.995225831656715
aft	1	control	playback	0.0166667	5G	Candy	F	0	0	1	-1.33951037530407	5G	Candy	1.3360693388327	-0.995225831656715
aft	1	control	playback	0.0180556	5G	Candy	F	0	0	1	-1.33951037530407	5G	Candy	1.60328320659924	-0.995225831656715
aft	1	control	playback	0.00138889	5G	Chiko	F	0	0	1	-1.33951037530407	5G	Chiko	-1.60328320659923	-0.995225831656715
aft	1	control	playback	0.00277778	5G	Chiko	F	0	0	1	-1.33951037530407	5G	Chiko	-1.33606933883269	-0.995225831656715
aft	1	control	playback	0.00416667	5G	Chiko	F	0	0	1	-1.33951037530407	5G	Chiko	-1.06885547106616	-0.995225831656715
aft	1	control	playback	0.00555556	5G	Chiko	F	0	0	1	-1.33951037530407	5G	Chiko	-0.801641603299616	-0.995225831656715
aft	1	control	playback	0.00694444	5G	Chiko	F	0	0	1	-1.33951037530407	5G	Chiko	-0.534427735533078	-0.995225831656715
aft	1	control	playback	0.00833333	5G	Chiko	F	0	0	1	-1.33951037530407	5G	Chiko	-0.267213867766541	-0.995225831656715
aft	1	control	playback	0.00972222	5G	Chiko	F	0	0	1	-1.33951037530407	5G	Chiko	-0.00000000000000200250217233148	-0.995225831656715
aft	1	control	playback	0.0111111	5G	Chiko	F	1	0	0	-1.33951037530407	5G	Chiko	0.267213867766535	-0.995225831656715
aft	1	control	playback	0.0125	5G	Chiko	F	1	0	0	-1.33951037530407	5G	Chiko	0.534427735533075	-0.995225831656715
aft	1	control	playback	0.0138889	5G	Chiko	F	0	0	1	-1.33951037530407	5G	Chiko	0.801641603299616	-0.995225831656715
aft	1	control	playback	0.0152778	5G	Chiko	F	0	0	1	-1.33951037530407	5G	Chiko	1.06885547106616	-0.995225831656715
aft	1	control	playback	0.0166667	5G	Chiko	F	0	0	1	-1.33951037530407	5G	Chiko	1.3360693388327	-0.995225831656715
aft	1	control	playback	0.0180556	5G	Chiko	F	0	0	1	-1.33951037530407	5G	Chiko	1.60328320659924	-0.995225831656715
aft	1	control	playback	0.00138889	5G	Lina	F	0	0	1	-1.33951037530407	5G	Lina	-1.60328320659923	-0.995225831656715
aft	1	control	playback	0.00277778	5G	Lina	F	0	0	1	-1.33951037530407	5G	Lina	-1.33606933883269	-0.995225831656715
aft	1	control	playback	0.00416667	5G	Lina	F	0	0	1	-1.33951037530407	5G	Lina	-1.06885547106616	-0.995225831656715
aft	1	control	playback	0.00555556	5G	Lina	F	0	0	1	-1.33951037530407	5G	Lina	-0.801641603299616	-0.995225831656715
aft	1	control	playback	0.00694444	5G	Lina	F	0	0	1	-1.33951037530407	5G	Lina	-0.534427735533078	-0.995225831656715
aft	1	control	playback	0.00833333	5G	Lina	F	0	0	1	-1.33951037530407	5G	Lina	-0.267213867766541	-0.995225831656715
aft	1	control	playback	0.00972222	5G	Lina	F	0	0	1	-1.33951037530407	5G	Lina	-0.00000000000000200250217233148	-0.995225831656715
aft	1	control	playback	0.0111111	5G	Lina	F	0	0	1	-1.33951037530407	5G	Lina	0.267213867766535	-0.995225831656715
aft	1	control	playback	0.0125	5G	Lina	F	0	0	1	-1.33951037530407	5G	Lina	0.534427735533075	-0.995225831656715
aft	1	control	playback	0.0138889	5G	Lina	F	0	0	1	-1.33951037530407	5G	Lina	0.801641603299616	-0.995225831656715
aft	1	control	playback	0.0152778	5G	Lina	F	0	0	1	-1.33951037530407	5G	Lina	1.06885547106616	-0.995225831656715
aft	1	control	playback	0.0166667	5G	Lina	F	0	0	1	-1.33951037530407	5G	Lina	1.3360693388327	-0.995225831656715
aft	1	control	playback	0.0180556	5G	Lina	F	0	0	1	-1.33951037530407	5G	Lina	1.60328320659924	-0.995225831656715
morn	1	outgroup	playback	0.00138889	5G	Kotetsu	M	0	0	0	-1.33951037530407	5G	Kotetsu	-1.60328320659923	1.00444088565354
morn	1	outgroup	playback	0.00277778	5G	Kotetsu	M	0	0	0	-1.33951037530407	5G	Kotetsu	-1.33606933883269	1.00444088565354
morn	1	outgroup	playback	0.00416667	5G	Kotetsu	M	0	0	1	-1.33951037530407	5G	Kotetsu	-1.06885547106616	1.00444088565354
morn	1	outgroup	playback	0.00555556	5G	Kotetsu	M	0	0	0	-1.33951037530407	5G	Kotetsu	-0.801641603299616	1.00444088565354
morn	1	outgroup	playback	0.00694444	5G	Kotetsu	M	0	0	1	-1.33951037530407	5G	Kotetsu	-0.534427735533078	1.00444088565354
morn	1	outgroup	playback	0.00833333	5G	Kotetsu	M	0	0	1	-1.33951037530407	5G	Kotetsu	-0.267213867766541	1.00444088565354
morn	1	outgroup	playback	0.00972222	5G	Kotetsu	M	0	0	1	-1.33951037530407	5G	Kotetsu	-0.00000000000000200250217233148	1.00444088565354
morn	1	outgroup	playback	0.0111111	5G	Kotetsu	M	0	0	1	-1.33951037530407	5G	Kotetsu	0.267213867766535	1.00444088565354
morn	1	outgroup	playback	0.0125	5G	Kotetsu	M	0	0	1	-1.33951037530407	5G	Kotetsu	0.534427735533075	1.00444088565354
morn	1	outgroup	playback	0.0138889	5G	Kotetsu	M	0	0	1	-1.33951037530407	5G	Kotetsu	0.801641603299616	1.00444088565354
morn	1	outgroup	playback	0.0152778	5G	Kotetsu	M	0	0	1	-1.33951037530407	5G	Kotetsu	1.06885547106616	1.00444088565354
morn	1	outgroup	playback	0.0166667	5G	Kotetsu	M	0	0	1	-1.33951037530407	5G	Kotetsu	1.3360693388327	1.00444088565354
morn	1	outgroup	playback	0.0180556	5G	Kotetsu	M	0	0	1	-1.33951037530407	5G	Kotetsu	1.60328320659924	1.00444088565354
morn	1	outgroup	playback	0.00138889	5G	Oumu	F	0	0	1	-1.33951037530407	5G	Oumu	-1.60328320659923	1.00444088565354
morn	1	outgroup	playback	0.00277778	5G	Oumu	F	0	0	0	-1.33951037530407	5G	Oumu	-1.33606933883269	1.00444088565354
morn	1	outgroup	playback	0.00416667	5G	Oumu	F	0	0	1	-1.33951037530407	5G	Oumu	-1.06885547106616	1.00444088565354
morn	1	outgroup	playback	0.00555556	5G	Oumu	F	0	0	1	-1.33951037530407	5G	Oumu	-0.801641603299616	1.00444088565354
morn	1	outgroup	playback	0.00694444	5G	Oumu	F	0	0	1	-1.33951037530407	5G	Oumu	-0.534427735533078	1.00444088565354
morn	1	outgroup	playback	0.00833333	5G	Oumu	F	0	0	1	-1.33951037530407	5G	Oumu	-0.267213867766541	1.00444088565354
morn	1	outgroup	playback	0.00972222	5G	Oumu	F	0	0	0	-1.33951037530407	5G	Oumu	-0.00000000000000200250217233148	1.00444088565354
morn	1	outgroup	playback	0.0111111	5G	Oumu	F	0	0	0	-1.33951037530407	5G	Oumu	0.267213867766535	1.00444088565354
morn	1	outgroup	playback	0.0125	5G	Oumu	F	0	0	0	-1.33951037530407	5G	Oumu	0.534427735533075	1.00444088565354
morn	1	outgroup	playback	0.0138889	5G	Oumu	F	0	0	0	-1.33951037530407	5G	Oumu	0.801641603299616	1.00444088565354
morn	1	outgroup	playback	0.0152778	5G	Oumu	F	0	0	1	-1.33951037530407	5G	Oumu	1.06885547106616	1.00444088565354
morn	1	outgroup	playback	0.0166667	5G	Oumu	F	0	0	0	-1.33951037530407	5G	Oumu	1.3360693388327	1.00444088565354
morn	1	outgroup	playback	0.0180556	5G	Oumu	F	0	0	0	-1.33951037530407	5G	Oumu	1.60328320659924	1.00444088565354
morn	1	outgroup	playback	0.00138889	5G	Haruna	F	0	0	0	-1.33951037530407	5G	Haruna	-1.60328320659923	1.00444088565354
morn	1	outgroup	playback	0.00277778	5G	Haruna	F	0	0	1	-1.33951037530407	5G	Haruna	-1.33606933883269	1.00444088565354
morn	1	outgroup	playback	0.00416667	5G	Haruna	F	0	0	1	-1.33951037530407	5G	Haruna	-1.06885547106616	1.00444088565354
morn	1	outgroup	playback	0.00555556	5G	Haruna	F	0	0	1	-1.33951037530407	5G	Haruna	-0.801641603299616	1.00444088565354
morn	1	outgroup	playback	0.00694444	5G	Haruna	F	0	0	1	-1.33951037530407	5G	Haruna	-0.534427735533078	1.00444088565354
morn	1	outgroup	playback	0.00833333	5G	Haruna	F	0	0	1	-1.33951037530407	5G	Haruna	-0.267213867766541	1.00444088565354
morn	1	outgroup	playback	0.00972222	5G	Haruna	F	0	0	1	-1.33951037530407	5G	Haruna	-0.00000000000000200250217233148	1.00444088565354
morn	1	outgroup	playback	0.0111111	5G	Haruna	F	0	0	1	-1.33951037530407	5G	Haruna	0.267213867766535	1.00444088565354
morn	1	outgroup	playback	0.0125	5G	Haruna	F	0	0	1	-1.33951037530407	5G	Haruna	0.534427735533075	1.00444088565354
morn	1	outgroup	playback	0.0138889	5G	Haruna	F	0	0	1	-1.33951037530407	5G	Haruna	0.801641603299616	1.00444088565354
morn	1	outgroup	playback	0.0152778	5G	Haruna	F	0	0	1	-1.33951037530407	5G	Haruna	1.06885547106616	1.00444088565354
morn	1	outgroup	playback	0.0166667	5G	Haruna	F	0	0	1	-1.33951037530407	5G	Haruna	1.3360693388327	1.00444088565354
morn	1	outgroup	playback	0.0180556	5G	Haruna	F	0	0	1	-1.33951037530407	5G	Haruna	1.60328320659924	1.00444088565354
morn	1	outgroup	playback	0.00138889	5G	Sai	F	0	0	0	-1.33951037530407	5G	Sai	-1.60328320659923	1.00444088565354
morn	1	outgroup	playback	0.00277778	5G	Sai	F	0	0	0	-1.33951037530407	5G	Sai	-1.33606933883269	1.00444088565354
morn	1	outgroup	playback	0.00416667	5G	Sai	F	0	0	0	-1.33951037530407	5G	Sai	-1.06885547106616	1.00444088565354
morn	1	outgroup	playback	0.00555556	5G	Sai	F	0	0	0	-1.33951037530407	5G	Sai	-0.801641603299616	1.00444088565354
morn	1	outgroup	playback	0.00694444	5G	Sai	F	0	0	0	-1.33951037530407	5G	Sai	-0.534427735533078	1.00444088565354
morn	1	outgroup	playback	0.00833333	5G	Sai	F	0	0	0	-1.33951037530407	5G	Sai	-0.267213867766541	1.00444088565354
morn	1	outgroup	playback	0.00972222	5G	Sai	F	0	0	0	-1.33951037530407	5G	Sai	-0.00000000000000200250217233148	1.00444088565354
morn	1	outgroup	playback	0.0111111	5G	Sai	F	0	0	1	-1.33951037530407	5G	Sai	0.267213867766535	1.00444088565354
morn	1	outgroup	playback	0.0125	5G	Sai	F	0	0	1	-1.33951037530407	5G	Sai	0.534427735533075	1.00444088565354
morn	1	outgroup	playback	0.0138889	5G	Sai	F	0	0	1	-1.33951037530407	5G	Sai	0.801641603299616	1.00444088565354
morn	1	outgroup	playback	0.0152778	5G	Sai	F	0	0	1	-1.33951037530407	5G	Sai	1.06885547106616	1.00444088565354
morn	1	outgroup	playback	0.0166667	5G	Sai	F	0	0	1	-1.33951037530407	5G	Sai	1.3360693388327	1.00444088565354
morn	1	outgroup	playback	0.0180556	5G	Sai	F	0	0	1	-1.33951037530407	5G	Sai	1.60328320659924	1.00444088565354
morn	1	outgroup	playback	0.00138889	5G	Akina	F	0	0	0	-1.33951037530407	5G	Akina	-1.60328320659923	1.00444088565354
morn	1	outgroup	playback	0.00277778	5G	Akina	F	0	0	1	-1.33951037530407	5G	Akina	-1.33606933883269	1.00444088565354
morn	1	outgroup	playback	0.00416667	5G	Akina	F	0	0	1	-1.33951037530407	5G	Akina	-1.06885547106616	1.00444088565354
morn	1	outgroup	playback	0.00555556	5G	Akina	F	0	0	0	-1.33951037530407	5G	Akina	-0.801641603299616	1.00444088565354
morn	1	outgroup	playback	0.00694444	5G	Akina	F	0	0	1	-1.33951037530407	5G	Akina	-0.534427735533078	1.00444088565354
morn	1	outgroup	playback	0.00833333	5G	Akina	F	0	0	1	-1.33951037530407	5G	Akina	-0.267213867766541	1.00444088565354
morn	1	outgroup	playback	0.00972222	5G	Akina	F	0	0	1	-1.33951037530407	5G	Akina	-0.00000000000000200250217233148	1.00444088565354
morn	1	outgroup	playback	0.0111111	5G	Akina	F	0	0	1	-1.33951037530407	5G	Akina	0.267213867766535	1.00444088565354
morn	1	outgroup	playback	0.0125	5G	Akina	F	0	0	1	-1.33951037530407	5G	Akina	0.534427735533075	1.00444088565354
morn	1	outgroup	playback	0.0138889	5G	Akina	F	0	0	1	-1.33951037530407	5G	Akina	0.801641603299616	1.00444088565354
morn	1	outgroup	playback	0.0152778	5G	Akina	F	0	0	1	-1.33951037530407	5G	Akina	1.06885547106616	1.00444088565354
morn	1	outgroup	playback	0.0166667	5G	Akina	F	0	0	1	-1.33951037530407	5G	Akina	1.3360693388327	1.00444088565354
morn	1	outgroup	playback	0.0180556	5G	Akina	F	0	0	1	-1.33951037530407	5G	Akina	1.60328320659924	1.00444088565354
morn	1	outgroup	playback	0.00138889	5G	Candy	F	0	0	1	-1.33951037530407	5G	Candy	-1.60328320659923	1.00444088565354
morn	1	outgroup	playback	0.00277778	5G	Candy	F	0	0	1	-1.33951037530407	5G	Candy	-1.33606933883269	1.00444088565354
morn	1	outgroup	playback	0.00416667	5G	Candy	F	0	0	1	-1.33951037530407	5G	Candy	-1.06885547106616	1.00444088565354
morn	1	outgroup	playback	0.00555556	5G	Candy	F	0	0	1	-1.33951037530407	5G	Candy	-0.801641603299616	1.00444088565354
morn	1	outgroup	playback	0.00694444	5G	Candy	F	0	0	1	-1.33951037530407	5G	Candy	-0.534427735533078	1.00444088565354
morn	1	outgroup	playback	0.00833333	5G	Candy	F	0	0	1	-1.33951037530407	5G	Candy	-0.267213867766541	1.00444088565354
morn	1	outgroup	playback	0.00972222	5G	Candy	F	0	0	1	-1.33951037530407	5G	Candy	-0.00000000000000200250217233148	1.00444088565354
morn	1	outgroup	playback	0.0111111	5G	Candy	F	0	0	1	-1.33951037530407	5G	Candy	0.267213867766535	1.00444088565354
morn	1	outgroup	playback	0.0125	5G	Candy	F	0	0	1	-1.33951037530407	5G	Candy	0.534427735533075	1.00444088565354
morn	1	outgroup	playback	0.0138889	5G	Candy	F	0	0	1	-1.33951037530407	5G	Candy	0.801641603299616	1.00444088565354
morn	1	outgroup	playback	0.0152778	5G	Candy	F	0	0	1	-1.33951037530407	5G	Candy	1.06885547106616	1.00444088565354
morn	1	outgroup	playback	0.0166667	5G	Candy	F	0	0	1	-1.33951037530407	5G	Candy	1.3360693388327	1.00444088565354
morn	1	outgroup	playback	0.0180556	5G	Candy	F	0	0	1	-1.33951037530407	5G	Candy	1.60328320659924	1.00444088565354
morn	1	outgroup	playback	0.00138889	5G	Chiko	F	0	0	0	-1.33951037530407	5G	Chiko	-1.60328320659923	1.00444088565354
morn	1	outgroup	playback	0.00277778	5G	Chiko	F	0	0	0	-1.33951037530407	5G	Chiko	-1.33606933883269	1.00444088565354
morn	1	outgroup	playback	0.00416667	5G	Chiko	F	0	0	1	-1.33951037530407	5G	Chiko	-1.06885547106616	1.00444088565354
morn	1	outgroup	playback	0.00555556	5G	Chiko	F	0	0	1	-1.33951037530407	5G	Chiko	-0.801641603299616	1.00444088565354
morn	1	outgroup	playback	0.00694444	5G	Chiko	F	0	0	1	-1.33951037530407	5G	Chiko	-0.534427735533078	1.00444088565354
morn	1	outgroup	playback	0.00833333	5G	Chiko	F	0	0	1	-1.33951037530407	5G	Chiko	-0.267213867766541	1.00444088565354
morn	1	outgroup	playback	0.00972222	5G	Chiko	F	0	0	1	-1.33951037530407	5G	Chiko	-0.00000000000000200250217233148	1.00444088565354
morn	1	outgroup	playback	0.0111111	5G	Chiko	F	0	0	1	-1.33951037530407	5G	Chiko	0.267213867766535	1.00444088565354
morn	1	outgroup	playback	0.0125	5G	Chiko	F	0	0	1	-1.33951037530407	5G	Chiko	0.534427735533075	1.00444088565354
morn	1	outgroup	playback	0.0138889	5G	Chiko	F	0	0	1	-1.33951037530407	5G	Chiko	0.801641603299616	1.00444088565354
morn	1	outgroup	playback	0.0152778	5G	Chiko	F	0	0	1	-1.33951037530407	5G	Chiko	1.06885547106616	1.00444088565354
morn	1	outgroup	playback	0.0166667	5G	Chiko	F	0	0	1	-1.33951037530407	5G	Chiko	1.3360693388327	1.00444088565354
morn	1	outgroup	playback	0.0180556	5G	Chiko	F	0	0	1	-1.33951037530407	5G	Chiko	1.60328320659924	1.00444088565354
morn	1	outgroup	playback	0.00138889	5G	Lina	F	0	0	0	-1.33951037530407	5G	Lina	-1.60328320659923	1.00444088565354
morn	1	outgroup	playback	0.00277778	5G	Lina	F	0	0	0	-1.33951037530407	5G	Lina	-1.33606933883269	1.00444088565354
morn	1	outgroup	playback	0.00416667	5G	Lina	F	0	0	0	-1.33951037530407	5G	Lina	-1.06885547106616	1.00444088565354
morn	1	outgroup	playback	0.00555556	5G	Lina	F	0	0	0	-1.33951037530407	5G	Lina	-0.801641603299616	1.00444088565354
morn	1	outgroup	playback	0.00694444	5G	Lina	F	0	0	0	-1.33951037530407	5G	Lina	-0.534427735533078	1.00444088565354
morn	1	outgroup	playback	0.00833333	5G	Lina	F	0	0	1	-1.33951037530407	5G	Lina	-0.267213867766541	1.00444088565354
morn	1	outgroup	playback	0.00972222	5G	Lina	F	0	0	1	-1.33951037530407	5G	Lina	-0.00000000000000200250217233148	1.00444088565354
morn	1	outgroup	playback	0.0111111	5G	Lina	F	0	0	1	-1.33951037530407	5G	Lina	0.267213867766535	1.00444088565354
morn	1	outgroup	playback	0.0125	5G	Lina	F	0	0	1	-1.33951037530407	5G	Lina	0.534427735533075	1.00444088565354
morn	1	outgroup	playback	0.0138889	5G	Lina	F	0	0	1	-1.33951037530407	5G	Lina	0.801641603299616	1.00444088565354
morn	1	outgroup	playback	0.0152778	5G	Lina	F	0	0	1	-1.33951037530407	5G	Lina	1.06885547106616	1.00444088565354
morn	1	outgroup	playback	0.0166667	5G	Lina	F	0	0	1	-1.33951037530407	5G	Lina	1.3360693388327	1.00444088565354
morn	1	outgroup	playback	0.0180556	5G	Lina	F	0	0	1	-1.33951037530407	5G	Lina	1.60328320659924	1.00444088565354
morn	2	outgroup	playback	0.00138889	1B	Gorou	M	0	0	1	-0.429213876307499	1B	Gorou	-1.60328320659923	1.00444088565354
morn	2	outgroup	playback	0.00277778	1B	Gorou	M	0	1	0	-0.429213876307499	1B	Gorou	-1.33606933883269	1.00444088565354
morn	2	outgroup	playback	0.00416667	1B	Gorou	M	0	1	0	-0.429213876307499	1B	Gorou	-1.06885547106616	1.00444088565354
morn	2	outgroup	playback	0.00555556	1B	Gorou	M	0	0	1	-0.429213876307499	1B	Gorou	-0.801641603299616	1.00444088565354
morn	2	outgroup	playback	0.00694444	1B	Gorou	M	0	0	1	-0.429213876307499	1B	Gorou	-0.534427735533078	1.00444088565354
morn	2	outgroup	playback	0.00833333	1B	Gorou	M	0	0	1	-0.429213876307499	1B	Gorou	-0.267213867766541	1.00444088565354
morn	2	outgroup	playback	0.00972222	1B	Gorou	M	0	0	1	-0.429213876307499	1B	Gorou	-0.00000000000000200250217233148	1.00444088565354
morn	2	outgroup	playback	0.0111111	1B	Gorou	M	0	0	1	-0.429213876307499	1B	Gorou	0.267213867766535	1.00444088565354
morn	2	outgroup	playback	0.0125	1B	Gorou	M	0	0	1	-0.429213876307499	1B	Gorou	0.534427735533075	1.00444088565354
morn	2	outgroup	playback	0.0138889	1B	Gorou	M	0	0	1	-0.429213876307499	1B	Gorou	0.801641603299616	1.00444088565354
morn	2	outgroup	playback	0.0152778	1B	Gorou	M	0	1	0	-0.429213876307499	1B	Gorou	1.06885547106616	1.00444088565354
morn	2	outgroup	playback	0.0166667	1B	Gorou	M	0	1	0	-0.429213876307499	1B	Gorou	1.3360693388327	1.00444088565354
morn	2	outgroup	playback	0.0180556	1B	Gorou	M	0	1	0	-0.429213876307499	1B	Gorou	1.60328320659924	1.00444088565354
morn	2	outgroup	playback	0.00138889	1B	Shoubou	M	1	0	0	-0.429213876307499	1B	Shoubou	-1.60328320659923	1.00444088565354
morn	2	outgroup	playback	0.00277778	1B	Shoubou	M	0	0	1	-0.429213876307499	1B	Shoubou	-1.33606933883269	1.00444088565354
morn	2	outgroup	playback	0.00416667	1B	Shoubou	M	0	0	1	-0.429213876307499	1B	Shoubou	-1.06885547106616	1.00444088565354
morn	2	outgroup	playback	0.00555556	1B	Shoubou	M	0	0	1	-0.429213876307499	1B	Shoubou	-0.801641603299616	1.00444088565354
morn	2	outgroup	playback	0.00694444	1B	Shoubou	M	0	0	1	-0.429213876307499	1B	Shoubou	-0.534427735533078	1.00444088565354
morn	2	outgroup	playback	0.00833333	1B	Shoubou	M	0	1	0	-0.429213876307499	1B	Shoubou	-0.267213867766541	1.00444088565354
morn	2	outgroup	playback	0.00972222	1B	Shoubou	M	0	0	1	-0.429213876307499	1B	Shoubou	-0.00000000000000200250217233148	1.00444088565354
morn	2	outgroup	playback	0.0111111	1B	Shoubou	M	0	0	1	-0.429213876307499	1B	Shoubou	0.267213867766535	1.00444088565354
morn	2	outgroup	playback	0.0125	1B	Shoubou	M	0	0	1	-0.429213876307499	1B	Shoubou	0.534427735533075	1.00444088565354
morn	2	outgroup	playback	0.0138889	1B	Shoubou	M	0	0	0	-0.429213876307499	1B	Shoubou	0.801641603299616	1.00444088565354
morn	2	outgroup	playback	0.0152778	1B	Shoubou	M	0	0	1	-0.429213876307499	1B	Shoubou	1.06885547106616	1.00444088565354
morn	2	outgroup	playback	0.0166667	1B	Shoubou	M	0	0	0	-0.429213876307499	1B	Shoubou	1.3360693388327	1.00444088565354
morn	2	outgroup	playback	0.0180556	1B	Shoubou	M	0	0	1	-0.429213876307499	1B	Shoubou	1.60328320659924	1.00444088565354
morn	2	outgroup	playback	0.00138889	1B	Satoru	M	0	0	1	-0.429213876307499	1B	Satoru	-1.60328320659923	1.00444088565354
morn	2	outgroup	playback	0.00277778	1B	Satoru	M	0	0	1	-0.429213876307499	1B	Satoru	-1.33606933883269	1.00444088565354
morn	2	outgroup	playback	0.00416667	1B	Satoru	M	0	0	1	-0.429213876307499	1B	Satoru	-1.06885547106616	1.00444088565354
morn	2	outgroup	playback	0.00555556	1B	Satoru	M	0	0	1	-0.429213876307499	1B	Satoru	-0.801641603299616	1.00444088565354
morn	2	outgroup	playback	0.00694444	1B	Satoru	M	0	0	1	-0.429213876307499	1B	Satoru	-0.534427735533078	1.00444088565354
morn	2	outgroup	playback	0.00833333	1B	Satoru	M	0	0	1	-0.429213876307499	1B	Satoru	-0.267213867766541	1.00444088565354
morn	2	outgroup	playback	0.00972222	1B	Satoru	M	0	0	1	-0.429213876307499	1B	Satoru	-0.00000000000000200250217233148	1.00444088565354
morn	2	outgroup	playback	0.0111111	1B	Satoru	M	0	0	1	-0.429213876307499	1B	Satoru	0.267213867766535	1.00444088565354
morn	2	outgroup	playback	0.0125	1B	Satoru	M	0	0	1	-0.429213876307499	1B	Satoru	0.534427735533075	1.00444088565354
morn	2	outgroup	playback	0.0138889	1B	Satoru	M	0	0	1	-0.429213876307499	1B	Satoru	0.801641603299616	1.00444088565354
morn	2	outgroup	playback	0.0152778	1B	Satoru	M	0	1	0	-0.429213876307499	1B	Satoru	1.06885547106616	1.00444088565354
morn	2	outgroup	playback	0.0166667	1B	Satoru	M	0	0	1	-0.429213876307499	1B	Satoru	1.3360693388327	1.00444088565354
morn	2	outgroup	playback	0.0180556	1B	Satoru	M	1	0	0	-0.429213876307499	1B	Satoru	1.60328320659924	1.00444088565354
morn	2	outgroup	playback	0.00138889	1B	Kanao	M	1	0	0	-0.429213876307499	1B	Kanao	-1.60328320659923	1.00444088565354
morn	2	outgroup	playback	0.00277778	1B	Kanao	M	0	0	1	-0.429213876307499	1B	Kanao	-1.33606933883269	1.00444088565354
morn	2	outgroup	playback	0.00416667	1B	Kanao	M	0	0	1	-0.429213876307499	1B	Kanao	-1.06885547106616	1.00444088565354
morn	2	outgroup	playback	0.00555556	1B	Kanao	M	0	1	0	-0.429213876307499	1B	Kanao	-0.801641603299616	1.00444088565354
morn	2	outgroup	playback	0.00694444	1B	Kanao	M	0	0	1	-0.429213876307499	1B	Kanao	-0.534427735533078	1.00444088565354
morn	2	outgroup	playback	0.00833333	1B	Kanao	M	0	0	1	-0.429213876307499	1B	Kanao	-0.267213867766541	1.00444088565354
morn	2	outgroup	playback	0.00972222	1B	Kanao	M	1	0	0	-0.429213876307499	1B	Kanao	-0.00000000000000200250217233148	1.00444088565354
morn	2	outgroup	playback	0.0111111	1B	Kanao	M	1	0	0	-0.429213876307499	1B	Kanao	0.267213867766535	1.00444088565354
morn	2	outgroup	playback	0.0125	1B	Kanao	M	0	0	0	-0.429213876307499	1B	Kanao	0.534427735533075	1.00444088565354
morn	2	outgroup	playback	0.0138889	1B	Kanao	M	0	0	1	-0.429213876307499	1B	Kanao	0.801641603299616	1.00444088565354
morn	2	outgroup	playback	0.0152778	1B	Kanao	M	0	0	1	-0.429213876307499	1B	Kanao	1.06885547106616	1.00444088565354
morn	2	outgroup	playback	0.0166667	1B	Kanao	M	1	0	0	-0.429213876307499	1B	Kanao	1.3360693388327	1.00444088565354
morn	2	outgroup	playback	0.0180556	1B	Kanao	M	1	0	0	-0.429213876307499	1B	Kanao	1.60328320659924	1.00444088565354
morn	2	outgroup	playback	0.00138889	1B	Norihei	M	0	0	0	-0.429213876307499	1B	Norihei	-1.60328320659923	1.00444088565354
morn	2	outgroup	playback	0.00277778	1B	Norihei	M	0	0	0	-0.429213876307499	1B	Norihei	-1.33606933883269	1.00444088565354
morn	2	outgroup	playback	0.00416667	1B	Norihei	M	0	0	1	-0.429213876307499	1B	Norihei	-1.06885547106616	1.00444088565354
morn	2	outgroup	playback	0.00555556	1B	Norihei	M	0	0	0	-0.429213876307499	1B	Norihei	-0.801641603299616	1.00444088565354
morn	2	outgroup	playback	0.00694444	1B	Norihei	M	0	0	0	-0.429213876307499	1B	Norihei	-0.534427735533078	1.00444088565354
morn	2	outgroup	playback	0.00833333	1B	Norihei	M	0	1	0	-0.429213876307499	1B	Norihei	-0.267213867766541	1.00444088565354
morn	2	outgroup	playback	0.00972222	1B	Norihei	M	1	0	0	-0.429213876307499	1B	Norihei	-0.00000000000000200250217233148	1.00444088565354
morn	2	outgroup	playback	0.0111111	1B	Norihei	M	1	0	0	-0.429213876307499	1B	Norihei	0.267213867766535	1.00444088565354
morn	2	outgroup	playback	0.0125	1B	Norihei	M	0	1	0	-0.429213876307499	1B	Norihei	0.534427735533075	1.00444088565354
morn	2	outgroup	playback	0.0138889	1B	Norihei	M	0	0	1	-0.429213876307499	1B	Norihei	0.801641603299616	1.00444088565354
morn	2	outgroup	playback	0.0152778	1B	Norihei	M	0	1	0	-0.429213876307499	1B	Norihei	1.06885547106616	1.00444088565354
morn	2	outgroup	playback	0.0166667	1B	Norihei	M	1	0	0	-0.429213876307499	1B	Norihei	1.3360693388327	1.00444088565354
morn	2	outgroup	playback	0.0180556	1B	Norihei	M	1	0	0	-0.429213876307499	1B	Norihei	1.60328320659924	1.00444088565354
aft	2	control	playback	0.00138889	1B	Gorou	M	0	0	1	-0.429213876307499	1B	Gorou	-1.60328320659923	-0.995225831656715
aft	2	control	playback	0.00277778	1B	Gorou	M	0	0	1	-0.429213876307499	1B	Gorou	-1.33606933883269	-0.995225831656715
aft	2	control	playback	0.00416667	1B	Gorou	M	0	0	1	-0.429213876307499	1B	Gorou	-1.06885547106616	-0.995225831656715
aft	2	control	playback	0.00555556	1B	Gorou	M	0	0	0	-0.429213876307499	1B	Gorou	-0.801641603299616	-0.995225831656715
aft	2	control	playback	0.00694444	1B	Gorou	M	0	1	0	-0.429213876307499	1B	Gorou	-0.534427735533078	-0.995225831656715
aft	2	control	playback	0.00833333	1B	Gorou	M	0	1	0	-0.429213876307499	1B	Gorou	-0.267213867766541	-0.995225831656715
aft	2	control	playback	0.00972222	1B	Gorou	M	0	0	0	-0.429213876307499	1B	Gorou	-0.00000000000000200250217233148	-0.995225831656715
aft	2	control	playback	0.0111111	1B	Gorou	M	0	0	0	-0.429213876307499	1B	Gorou	0.267213867766535	-0.995225831656715
aft	2	control	playback	0.0125	1B	Gorou	M	0	0	0	-0.429213876307499	1B	Gorou	0.534427735533075	-0.995225831656715
aft	2	control	playback	0.0138889	1B	Gorou	M	0	0	0	-0.429213876307499	1B	Gorou	0.801641603299616	-0.995225831656715
aft	2	control	playback	0.0152778	1B	Gorou	M	0	0	0	-0.429213876307499	1B	Gorou	1.06885547106616	-0.995225831656715
aft	2	control	playback	0.0166667	1B	Gorou	M	0	0	0	-0.429213876307499	1B	Gorou	1.3360693388327	-0.995225831656715
aft	2	control	playback	0.0180556	1B	Gorou	M	0	0	1	-0.429213876307499	1B	Gorou	1.60328320659924	-0.995225831656715
aft	2	control	playback	0.00138889	1B	Shoubou	M	0	0	0	-0.429213876307499	1B	Shoubou	-1.60328320659923	-0.995225831656715
aft	2	control	playback	0.00277778	1B	Shoubou	M	0	0	0	-0.429213876307499	1B	Shoubou	-1.33606933883269	-0.995225831656715
aft	2	control	playback	0.00416667	1B	Shoubou	M	0	0	0	-0.429213876307499	1B	Shoubou	-1.06885547106616	-0.995225831656715
aft	2	control	playback	0.00555556	1B	Shoubou	M	0	0	0	-0.429213876307499	1B	Shoubou	-0.801641603299616	-0.995225831656715
aft	2	control	playback	0.00694444	1B	Shoubou	M	1	0	0	-0.429213876307499	1B	Shoubou	-0.534427735533078	-0.995225831656715
aft	2	control	playback	0.00833333	1B	Shoubou	M	1	0	0	-0.429213876307499	1B	Shoubou	-0.267213867766541	-0.995225831656715
aft	2	control	playback	0.00972222	1B	Shoubou	M	0	0	0	-0.429213876307499	1B	Shoubou	-0.00000000000000200250217233148	-0.995225831656715
aft	2	control	playback	0.0111111	1B	Shoubou	M	0	0	0	-0.429213876307499	1B	Shoubou	0.267213867766535	-0.995225831656715
aft	2	control	playback	0.0125	1B	Shoubou	M	0	0	0	-0.429213876307499	1B	Shoubou	0.534427735533075	-0.995225831656715
aft	2	control	playback	0.0138889	1B	Shoubou	M	0	0	1	-0.429213876307499	1B	Shoubou	0.801641603299616	-0.995225831656715
aft	2	control	playback	0.0152778	1B	Shoubou	M	0	0	1	-0.429213876307499	1B	Shoubou	1.06885547106616	-0.995225831656715
aft	2	control	playback	0.0166667	1B	Shoubou	M	0	0	1	-0.429213876307499	1B	Shoubou	1.3360693388327	-0.995225831656715
aft	2	control	playback	0.0180556	1B	Shoubou	M	0	0	1	-0.429213876307499	1B	Shoubou	1.60328320659924	-0.995225831656715
aft	2	control	playback	0.00138889	1B	Satoru	M	0	0	1	-0.429213876307499	1B	Satoru	-1.60328320659923	-0.995225831656715
aft	2	control	playback	0.00277778	1B	Satoru	M	0	1	0	-0.429213876307499	1B	Satoru	-1.33606933883269	-0.995225831656715
aft	2	control	playback	0.00416667	1B	Satoru	M	0	1	0	-0.429213876307499	1B	Satoru	-1.06885547106616	-0.995225831656715
aft	2	control	playback	0.00555556	1B	Satoru	M	0	0	1	-0.429213876307499	1B	Satoru	-0.801641603299616	-0.995225831656715
aft	2	control	playback	0.00694444	1B	Satoru	M	0	1	0	-0.429213876307499	1B	Satoru	-0.534427735533078	-0.995225831656715
aft	2	control	playback	0.00833333	1B	Satoru	M	0	1	0	-0.429213876307499	1B	Satoru	-0.267213867766541	-0.995225831656715
aft	2	control	playback	0.00972222	1B	Satoru	M	0	0	0	-0.429213876307499	1B	Satoru	-0.00000000000000200250217233148	-0.995225831656715
aft	2	control	playback	0.0111111	1B	Satoru	M	0	0	0	-0.429213876307499	1B	Satoru	0.267213867766535	-0.995225831656715
aft	2	control	playback	0.0125	1B	Satoru	M	0	0	1	-0.429213876307499	1B	Satoru	0.534427735533075	-0.995225831656715
aft	2	control	playback	0.0138889	1B	Satoru	M	0	0	0	-0.429213876307499	1B	Satoru	0.801641603299616	-0.995225831656715
aft	2	control	playback	0.0152778	1B	Satoru	M	0	0	1	-0.429213876307499	1B	Satoru	1.06885547106616	-0.995225831656715
aft	2	control	playback	0.0166667	1B	Satoru	M	0	0	1	-0.429213876307499	1B	Satoru	1.3360693388327	-0.995225831656715
aft	2	control	playback	0.0180556	1B	Satoru	M	0	0	1	-0.429213876307499	1B	Satoru	1.60328320659924	-0.995225831656715
aft	2	control	playback	0.00138889	1B	Kanao	M	0	0	1	-0.429213876307499	1B	Kanao	-1.60328320659923	-0.995225831656715
aft	2	control	playback	0.00277778	1B	Kanao	M	0	0	1	-0.429213876307499	1B	Kanao	-1.33606933883269	-0.995225831656715
aft	2	control	playback	0.00416667	1B	Kanao	M	0	0	1	-0.429213876307499	1B	Kanao	-1.06885547106616	-0.995225831656715
aft	2	control	playback	0.00555556	1B	Kanao	M	0	0	1	-0.429213876307499	1B	Kanao	-0.801641603299616	-0.995225831656715
aft	2	control	playback	0.00694444	1B	Kanao	M	1	0	0	-0.429213876307499	1B	Kanao	-0.534427735533078	-0.995225831656715
aft	2	control	playback	0.00833333	1B	Kanao	M	1	0	0	-0.429213876307499	1B	Kanao	-0.267213867766541	-0.995225831656715
aft	2	control	playback	0.00972222	1B	Kanao	M	0	0	0	-0.429213876307499	1B	Kanao	-0.00000000000000200250217233148	-0.995225831656715
aft	2	control	playback	0.0111111	1B	Kanao	M	0	0	0	-0.429213876307499	1B	Kanao	0.267213867766535	-0.995225831656715
aft	2	control	playback	0.0125	1B	Kanao	M	0	0	0	-0.429213876307499	1B	Kanao	0.534427735533075	-0.995225831656715
aft	2	control	playback	0.0138889	1B	Kanao	M	0	0	1	-0.429213876307499	1B	Kanao	0.801641603299616	-0.995225831656715
aft	2	control	playback	0.0152778	1B	Kanao	M	0	0	1	-0.429213876307499	1B	Kanao	1.06885547106616	-0.995225831656715
aft	2	control	playback	0.0166667	1B	Kanao	M	0	0	1	-0.429213876307499	1B	Kanao	1.3360693388327	-0.995225831656715
aft	2	control	playback	0.0180556	1B	Kanao	M	0	0	1	-0.429213876307499	1B	Kanao	1.60328320659924	-0.995225831656715
aft	2	control	playback	0.00138889	1B	Norihei	M	0	0	1	-0.429213876307499	1B	Norihei	-1.60328320659923	-0.995225831656715
aft	2	control	playback	0.00277778	1B	Norihei	M	0	0	1	-0.429213876307499	1B	Norihei	-1.33606933883269	-0.995225831656715
aft	2	control	playback	0.00416667	1B	Norihei	M	0	0	1	-0.429213876307499	1B	Norihei	-1.06885547106616	-0.995225831656715
aft	2	control	playback	0.00555556	1B	Norihei	M	0	0	1	-0.429213876307499	1B	Norihei	-0.801641603299616	-0.995225831656715
aft	2	control	playback	0.00694444	1B	Norihei	M	0	0	1	-0.429213876307499	1B	Norihei	-0.534427735533078	-0.995225831656715
aft	2	control	playback	0.00833333	1B	Norihei	M	0	1	0	-0.429213876307499	1B	Norihei	-0.267213867766541	-0.995225831656715
aft	2	control	playback	0.00972222	1B	Norihei	M	0	0	0	-0.429213876307499	1B	Norihei	-0.00000000000000200250217233148	-0.995225831656715
aft	2	control	playback	0.0111111	1B	Norihei	M	0	0	0	-0.429213876307499	1B	Norihei	0.267213867766535	-0.995225831656715
aft	2	control	playback	0.0125	1B	Norihei	M	0	0	0	-0.429213876307499	1B	Norihei	0.534427735533075	-0.995225831656715
aft	2	control	playback	0.0138889	1B	Norihei	M	0	0	0	-0.429213876307499	1B	Norihei	0.801641603299616	-0.995225831656715
aft	2	control	playback	0.0152778	1B	Norihei	M	0	0	0	-0.429213876307499	1B	Norihei	1.06885547106616	-0.995225831656715
aft	2	control	playback	0.0166667	1B	Norihei	M	0	0	1	-0.429213876307499	1B	Norihei	1.3360693388327	-0.995225831656715
aft	2	control	playback	0.0180556	1B	Norihei	M	0	0	0	-0.429213876307499	1B	Norihei	1.60328320659924	-0.995225831656715
morn	2	outgroup	playback	0.00138889	1C	Toon	M	0	0	1	-0.429213876307499	1C	Toon	-1.60328320659923	1.00444088565354
morn	2	outgroup	playback	0.00277778	1C	Toon	M	0	0	1	-0.429213876307499	1C	Toon	-1.33606933883269	1.00444088565354
morn	2	outgroup	playback	0.00416667	1C	Toon	M	0	0	1	-0.429213876307499	1C	Toon	-1.06885547106616	1.00444088565354
morn	2	outgroup	playback	0.00555556	1C	Toon	M	0	0	1	-0.429213876307499	1C	Toon	-0.801641603299616	1.00444088565354
morn	2	outgroup	playback	0.00694444	1C	Toon	M	0	0	1	-0.429213876307499	1C	Toon	-0.534427735533078	1.00444088565354
morn	2	outgroup	playback	0.00833333	1C	Toon	M	0	0	0	-0.429213876307499	1C	Toon	-0.267213867766541	1.00444088565354
morn	2	outgroup	playback	0.00972222	1C	Toon	M	0	0	1	-0.429213876307499	1C	Toon	-0.00000000000000200250217233148	1.00444088565354
morn	2	outgroup	playback	0.0111111	1C	Toon	M	0	0	0	-0.429213876307499	1C	Toon	0.267213867766535	1.00444088565354
morn	2	outgroup	playback	0.0125	1C	Toon	M	0	0	0	-0.429213876307499	1C	Toon	0.534427735533075	1.00444088565354
morn	2	outgroup	playback	0.0138889	1C	Toon	M	0	0	0	-0.429213876307499	1C	Toon	0.801641603299616	1.00444088565354
morn	2	outgroup	playback	0.0152778	1C	Toon	M	1	0	0	-0.429213876307499	1C	Toon	1.06885547106616	1.00444088565354
morn	2	outgroup	playback	0.0166667	1C	Toon	M	0	0	0	-0.429213876307499	1C	Toon	1.3360693388327	1.00444088565354
morn	2	outgroup	playback	0.0180556	1C	Toon	M	0	0	0	-0.429213876307499	1C	Toon	1.60328320659924	1.00444088565354
morn	2	outgroup	playback	0.00138889	1C	Mizuo	M	0	0	1	-0.429213876307499	1C	Mizuo	-1.60328320659923	1.00444088565354
morn	2	outgroup	playback	0.00277778	1C	Mizuo	M	0	0	1	-0.429213876307499	1C	Mizuo	-1.33606933883269	1.00444088565354
morn	2	outgroup	playback	0.00416667	1C	Mizuo	M	0	0	1	-0.429213876307499	1C	Mizuo	-1.06885547106616	1.00444088565354
morn	2	outgroup	playback	0.00555556	1C	Mizuo	M	0	0	1	-0.429213876307499	1C	Mizuo	-0.801641603299616	1.00444088565354
morn	2	outgroup	playback	0.00694444	1C	Mizuo	M	0	0	1	-0.429213876307499	1C	Mizuo	-0.534427735533078	1.00444088565354
morn	2	outgroup	playback	0.00833333	1C	Mizuo	M	1	0	0	-0.429213876307499	1C	Mizuo	-0.267213867766541	1.00444088565354
morn	2	outgroup	playback	0.00972222	1C	Mizuo	M	0	0	1	-0.429213876307499	1C	Mizuo	-0.00000000000000200250217233148	1.00444088565354
morn	2	outgroup	playback	0.0111111	1C	Mizuo	M	0	0	1	-0.429213876307499	1C	Mizuo	0.267213867766535	1.00444088565354
morn	2	outgroup	playback	0.0125	1C	Mizuo	M	0	0	1	-0.429213876307499	1C	Mizuo	0.534427735533075	1.00444088565354
morn	2	outgroup	playback	0.0138889	1C	Mizuo	M	0	0	1	-0.429213876307499	1C	Mizuo	0.801641603299616	1.00444088565354
morn	2	outgroup	playback	0.0152778	1C	Mizuo	M	1	0	0	-0.429213876307499	1C	Mizuo	1.06885547106616	1.00444088565354
morn	2	outgroup	playback	0.0166667	1C	Mizuo	M	1	0	0	-0.429213876307499	1C	Mizuo	1.3360693388327	1.00444088565354
morn	2	outgroup	playback	0.0180556	1C	Mizuo	M	1	0	0	-0.429213876307499	1C	Mizuo	1.60328320659924	1.00444088565354
morn	2	outgroup	playback	0.00138889	1C	Musashi	M	0	0	1	-0.429213876307499	1C	Musashi	-1.60328320659923	1.00444088565354
morn	2	outgroup	playback	0.00277778	1C	Musashi	M	0	0	1	-0.429213876307499	1C	Musashi	-1.33606933883269	1.00444088565354
morn	2	outgroup	playback	0.00416667	1C	Musashi	M	0	0	1	-0.429213876307499	1C	Musashi	-1.06885547106616	1.00444088565354
morn	2	outgroup	playback	0.00555556	1C	Musashi	M	0	0	1	-0.429213876307499	1C	Musashi	-0.801641603299616	1.00444088565354
morn	2	outgroup	playback	0.00694444	1C	Musashi	M	0	0	1	-0.429213876307499	1C	Musashi	-0.534427735533078	1.00444088565354
morn	2	outgroup	playback	0.00833333	1C	Musashi	M	0	0	1	-0.429213876307499	1C	Musashi	-0.267213867766541	1.00444088565354
morn	2	outgroup	playback	0.00972222	1C	Musashi	M	0	0	1	-0.429213876307499	1C	Musashi	-0.00000000000000200250217233148	1.00444088565354
morn	2	outgroup	playback	0.0111111	1C	Musashi	M	0	0	1	-0.429213876307499	1C	Musashi	0.267213867766535	1.00444088565354
morn	2	outgroup	playback	0.0125	1C	Musashi	M	0	0	1	-0.429213876307499	1C	Musashi	0.534427735533075	1.00444088565354
morn	2	outgroup	playback	0.0138889	1C	Musashi	M	0	0	1	-0.429213876307499	1C	Musashi	0.801641603299616	1.00444088565354
morn	2	outgroup	playback	0.0152778	1C	Musashi	M	0	0	1	-0.429213876307499	1C	Musashi	1.06885547106616	1.00444088565354
morn	2	outgroup	playback	0.0166667	1C	Musashi	M	0	0	1	-0.429213876307499	1C	Musashi	1.3360693388327	1.00444088565354
morn	2	outgroup	playback	0.0180556	1C	Musashi	M	0	0	1	-0.429213876307499	1C	Musashi	1.60328320659924	1.00444088565354
morn	2	outgroup	playback	0.00138889	1C	Shirou	M	0	0	1	-0.429213876307499	1C	Shirou	-1.60328320659923	1.00444088565354
morn	2	outgroup	playback	0.00277778	1C	Shirou	M	0	0	1	-0.429213876307499	1C	Shirou	-1.33606933883269	1.00444088565354
morn	2	outgroup	playback	0.00416667	1C	Shirou	M	0	0	1	-0.429213876307499	1C	Shirou	-1.06885547106616	1.00444088565354
morn	2	outgroup	playback	0.00555556	1C	Shirou	M	0	0	1	-0.429213876307499	1C	Shirou	-0.801641603299616	1.00444088565354
morn	2	outgroup	playback	0.00694444	1C	Shirou	M	0	0	1	-0.429213876307499	1C	Shirou	-0.534427735533078	1.00444088565354
morn	2	outgroup	playback	0.00833333	1C	Shirou	M	1	0	0	-0.429213876307499	1C	Shirou	-0.267213867766541	1.00444088565354
morn	2	outgroup	playback	0.00972222	1C	Shirou	M	0	0	1	-0.429213876307499	1C	Shirou	-0.00000000000000200250217233148	1.00444088565354
morn	2	outgroup	playback	0.0111111	1C	Shirou	M	0	0	0	-0.429213876307499	1C	Shirou	0.267213867766535	1.00444088565354
morn	2	outgroup	playback	0.0125	1C	Shirou	M	0	0	1	-0.429213876307499	1C	Shirou	0.534427735533075	1.00444088565354
morn	2	outgroup	playback	0.0138889	1C	Shirou	M	0	0	1	-0.429213876307499	1C	Shirou	0.801641603299616	1.00444088565354
morn	2	outgroup	playback	0.0152778	1C	Shirou	M	0	0	0	-0.429213876307499	1C	Shirou	1.06885547106616	1.00444088565354
morn	2	outgroup	playback	0.0166667	1C	Shirou	M	1	0	0	-0.429213876307499	1C	Shirou	1.3360693388327	1.00444088565354
morn	2	outgroup	playback	0.0180556	1C	Shirou	M	1	0	0	-0.429213876307499	1C	Shirou	1.60328320659924	1.00444088565354
morn	2	outgroup	playback	0.00138889	1C	George	M	0	0	1	-0.429213876307499	1C	George	-1.60328320659923	1.00444088565354
morn	2	outgroup	playback	0.00277778	1C	George	M	0	0	1	-0.429213876307499	1C	George	-1.33606933883269	1.00444088565354
morn	2	outgroup	playback	0.00416667	1C	George	M	0	1	0	-0.429213876307499	1C	George	-1.06885547106616	1.00444088565354
morn	2	outgroup	playback	0.00555556	1C	George	M	0	0	1	-0.429213876307499	1C	George	-0.801641603299616	1.00444088565354
morn	2	outgroup	playback	0.00694444	1C	George	M	0	0	1	-0.429213876307499	1C	George	-0.534427735533078	1.00444088565354
morn	2	outgroup	playback	0.00833333	1C	George	M	0	0	1	-0.429213876307499	1C	George	-0.267213867766541	1.00444088565354
morn	2	outgroup	playback	0.00972222	1C	George	M	0	0	1	-0.429213876307499	1C	George	-0.00000000000000200250217233148	1.00444088565354
morn	2	outgroup	playback	0.0111111	1C	George	M	0	0	1	-0.429213876307499	1C	George	0.267213867766535	1.00444088565354
morn	2	outgroup	playback	0.0125	1C	George	M	0	0	1	-0.429213876307499	1C	George	0.534427735533075	1.00444088565354
morn	2	outgroup	playback	0.0138889	1C	George	M	0	0	1	-0.429213876307499	1C	George	0.801641603299616	1.00444088565354
morn	2	outgroup	playback	0.0152778	1C	George	M	0	0	1	-0.429213876307499	1C	George	1.06885547106616	1.00444088565354
morn	2	outgroup	playback	0.0166667	1C	George	M	0	0	1	-0.429213876307499	1C	George	1.3360693388327	1.00444088565354
morn	2	outgroup	playback	0.0180556	1C	George	M	0	0	1	-0.429213876307499	1C	George	1.60328320659924	1.00444088565354
aft	2	control	playback	0.00138889	1C	Toon	M	0	0	1	-0.429213876307499	1C	Toon	-1.60328320659923	-0.995225831656715
aft	2	control	playback	0.00277778	1C	Toon	M	0	0	0	-0.429213876307499	1C	Toon	-1.33606933883269	-0.995225831656715
aft	2	control	playback	0.00416667	1C	Toon	M	0	0	1	-0.429213876307499	1C	Toon	-1.06885547106616	-0.995225831656715
aft	2	control	playback	0.00555556	1C	Toon	M	0	0	1	-0.429213876307499	1C	Toon	-0.801641603299616	-0.995225831656715
aft	2	control	playback	0.00694444	1C	Toon	M	0	0	1	-0.429213876307499	1C	Toon	-0.534427735533078	-0.995225831656715
aft	2	control	playback	0.00833333	1C	Toon	M	0	0	0	-0.429213876307499	1C	Toon	-0.267213867766541	-0.995225831656715
aft	2	control	playback	0.00972222	1C	Toon	M	0	0	0	-0.429213876307499	1C	Toon	-0.00000000000000200250217233148	-0.995225831656715
aft	2	control	playback	0.0111111	1C	Toon	M	0	0	0	-0.429213876307499	1C	Toon	0.267213867766535	-0.995225831656715
aft	2	control	playback	0.0125	1C	Toon	M	0	0	0	-0.429213876307499	1C	Toon	0.534427735533075	-0.995225831656715
aft	2	control	playback	0.0138889	1C	Toon	M	0	0	0	-0.429213876307499	1C	Toon	0.801641603299616	-0.995225831656715
aft	2	control	playback	0.0152778	1C	Toon	M	0	0	1	-0.429213876307499	1C	Toon	1.06885547106616	-0.995225831656715
aft	2	control	playback	0.0166667	1C	Toon	M	0	0	1	-0.429213876307499	1C	Toon	1.3360693388327	-0.995225831656715
aft	2	control	playback	0.0180556	1C	Toon	M	0	0	1	-0.429213876307499	1C	Toon	1.60328320659924	-0.995225831656715
aft	2	control	playback	0.00138889	1C	Mizuo	M	0	0	1	-0.429213876307499	1C	Mizuo	-1.60328320659923	-0.995225831656715
aft	2	control	playback	0.00277778	1C	Mizuo	M	0	0	1	-0.429213876307499	1C	Mizuo	-1.33606933883269	-0.995225831656715
aft	2	control	playback	0.00416667	1C	Mizuo	M	0	0	1	-0.429213876307499	1C	Mizuo	-1.06885547106616	-0.995225831656715
aft	2	control	playback	0.00555556	1C	Mizuo	M	0	0	1	-0.429213876307499	1C	Mizuo	-0.801641603299616	-0.995225831656715
aft	2	control	playback	0.00694444	1C	Mizuo	M	0	0	1	-0.429213876307499	1C	Mizuo	-0.534427735533078	-0.995225831656715
aft	2	control	playback	0.00833333	1C	Mizuo	M	0	0	1	-0.429213876307499	1C	Mizuo	-0.267213867766541	-0.995225831656715
aft	2	control	playback	0.00972222	1C	Mizuo	M	0	0	0	-0.429213876307499	1C	Mizuo	-0.00000000000000200250217233148	-0.995225831656715
aft	2	control	playback	0.0111111	1C	Mizuo	M	0	0	0	-0.429213876307499	1C	Mizuo	0.267213867766535	-0.995225831656715
aft	2	control	playback	0.0125	1C	Mizuo	M	0	0	0	-0.429213876307499	1C	Mizuo	0.534427735533075	-0.995225831656715
aft	2	control	playback	0.0138889	1C	Mizuo	M	0	0	0	-0.429213876307499	1C	Mizuo	0.801641603299616	-0.995225831656715
aft	2	control	playback	0.0152778	1C	Mizuo	M	0	0	1	-0.429213876307499	1C	Mizuo	1.06885547106616	-0.995225831656715
aft	2	control	playback	0.0166667	1C	Mizuo	M	1	0	0	-0.429213876307499	1C	Mizuo	1.3360693388327	-0.995225831656715
aft	2	control	playback	0.0180556	1C	Mizuo	M	1	0	0	-0.429213876307499	1C	Mizuo	1.60328320659924	-0.995225831656715
aft	2	control	playback	0.00138889	1C	Musashi	M	0	0	1	-0.429213876307499	1C	Musashi	-1.60328320659923	-0.995225831656715
aft	2	control	playback	0.00277778	1C	Musashi	M	0	0	1	-0.429213876307499	1C	Musashi	-1.33606933883269	-0.995225831656715
aft	2	control	playback	0.00416667	1C	Musashi	M	0	0	1	-0.429213876307499	1C	Musashi	-1.06885547106616	-0.995225831656715
aft	2	control	playback	0.00555556	1C	Musashi	M	0	0	1	-0.429213876307499	1C	Musashi	-0.801641603299616	-0.995225831656715
aft	2	control	playback	0.00694444	1C	Musashi	M	0	0	1	-0.429213876307499	1C	Musashi	-0.534427735533078	-0.995225831656715
aft	2	control	playback	0.00833333	1C	Musashi	M	0	0	1	-0.429213876307499	1C	Musashi	-0.267213867766541	-0.995225831656715
aft	2	control	playback	0.00972222	1C	Musashi	M	0	0	0	-0.429213876307499	1C	Musashi	-0.00000000000000200250217233148	-0.995225831656715
aft	2	control	playback	0.0111111	1C	Musashi	M	0	0	1	-0.429213876307499	1C	Musashi	0.267213867766535	-0.995225831656715
aft	2	control	playback	0.0125	1C	Musashi	M	0	0	1	-0.429213876307499	1C	Musashi	0.534427735533075	-0.995225831656715
aft	2	control	playback	0.0138889	1C	Musashi	M	0	0	0	-0.429213876307499	1C	Musashi	0.801641603299616	-0.995225831656715
aft	2	control	playback	0.0152778	1C	Musashi	M	0	0	1	-0.429213876307499	1C	Musashi	1.06885547106616	-0.995225831656715
aft	2	control	playback	0.0166667	1C	Musashi	M	0	0	0	-0.429213876307499	1C	Musashi	1.3360693388327	-0.995225831656715
aft	2	control	playback	0.0180556	1C	Musashi	M	0	0	1	-0.429213876307499	1C	Musashi	1.60328320659924	-0.995225831656715
aft	2	control	playback	0.00138889	1C	Shirou	M	0	0	1	-0.429213876307499	1C	Shirou	-1.60328320659923	-0.995225831656715
aft	2	control	playback	0.00277778	1C	Shirou	M	0	0	1	-0.429213876307499	1C	Shirou	-1.33606933883269	-0.995225831656715
aft	2	control	playback	0.00416667	1C	Shirou	M	0	0	1	-0.429213876307499	1C	Shirou	-1.06885547106616	-0.995225831656715
aft	2	control	playback	0.00555556	1C	Shirou	M	0	0	1	-0.429213876307499	1C	Shirou	-0.801641603299616	-0.995225831656715
aft	2	control	playback	0.00694444	1C	Shirou	M	0	0	1	-0.429213876307499	1C	Shirou	-0.534427735533078	-0.995225831656715
aft	2	control	playback	0.00833333	1C	Shirou	M	0	0	1	-0.429213876307499	1C	Shirou	-0.267213867766541	-0.995225831656715
aft	2	control	playback	0.00972222	1C	Shirou	M	0	0	0	-0.429213876307499	1C	Shirou	-0.00000000000000200250217233148	-0.995225831656715
aft	2	control	playback	0.0111111	1C	Shirou	M	0	0	0	-0.429213876307499	1C	Shirou	0.267213867766535	-0.995225831656715
aft	2	control	playback	0.0125	1C	Shirou	M	0	0	0	-0.429213876307499	1C	Shirou	0.534427735533075	-0.995225831656715
aft	2	control	playback	0.0138889	1C	Shirou	M	0	0	1	-0.429213876307499	1C	Shirou	0.801641603299616	-0.995225831656715
aft	2	control	playback	0.0152778	1C	Shirou	M	0	0	1	-0.429213876307499	1C	Shirou	1.06885547106616	-0.995225831656715
aft	2	control	playback	0.0166667	1C	Shirou	M	1	0	0	-0.429213876307499	1C	Shirou	1.3360693388327	-0.995225831656715
aft	2	control	playback	0.0180556	1C	Shirou	M	1	0	0	-0.429213876307499	1C	Shirou	1.60328320659924	-0.995225831656715
aft	2	control	playback	0.00138889	1C	George	M	0	0	1	-0.429213876307499	1C	George	-1.60328320659923	-0.995225831656715
aft	2	control	playback	0.00277778	1C	George	M	0	0	0	-0.429213876307499	1C	George	-1.33606933883269	-0.995225831656715
aft	2	control	playback	0.00416667	1C	George	M	0	0	1	-0.429213876307499	1C	George	-1.06885547106616	-0.995225831656715
aft	2	control	playback	0.00555556	1C	George	M	0	0	1	-0.429213876307499	1C	George	-0.801641603299616	-0.995225831656715
aft	2	control	playback	0.00694444	1C	George	M	0	0	1	-0.429213876307499	1C	George	-0.534427735533078	-0.995225831656715
aft	2	control	playback	0.00833333	1C	George	M	0	0	1	-0.429213876307499	1C	George	-0.267213867766541	-0.995225831656715
aft	2	control	playback	0.00972222	1C	George	M	0	0	0	-0.429213876307499	1C	George	-0.00000000000000200250217233148	-0.995225831656715
aft	2	control	playback	0.0111111	1C	George	M	0	0	1	-0.429213876307499	1C	George	0.267213867766535	-0.995225831656715
aft	2	control	playback	0.0125	1C	George	M	0	0	1	-0.429213876307499	1C	George	0.534427735533075	-0.995225831656715
aft	2	control	playback	0.0138889	1C	George	M	0	0	0	-0.429213876307499	1C	George	0.801641603299616	-0.995225831656715
aft	2	control	playback	0.0152778	1C	George	M	0	0	0	-0.429213876307499	1C	George	1.06885547106616	-0.995225831656715
aft	2	control	playback	0.0166667	1C	George	M	0	0	1	-0.429213876307499	1C	George	1.3360693388327	-0.995225831656715
aft	2	control	playback	0.0180556	1C	George	M	0	0	1	-0.429213876307499	1C	George	1.60328320659924	-0.995225831656715
morn	2	outgroup	playback	0.00138889	1A	Lennon	M	0	0	1	-0.429213876307499	1A	Lennon	-1.60328320659923	1.00444088565354
morn	2	outgroup	playback	0.00277778	1A	Lennon	M	0	0	1	-0.429213876307499	1A	Lennon	-1.33606933883269	1.00444088565354
morn	2	outgroup	playback	0.00416667	1A	Lennon	M	0	0	1	-0.429213876307499	1A	Lennon	-1.06885547106616	1.00444088565354
morn	2	outgroup	playback	0.00555556	1A	Lennon	M	0	0	1	-0.429213876307499	1A	Lennon	-0.801641603299616	1.00444088565354
morn	2	outgroup	playback	0.00694444	1A	Lennon	M	0	0	1	-0.429213876307499	1A	Lennon	-0.534427735533078	1.00444088565354
morn	2	outgroup	playback	0.00833333	1A	Lennon	M	0	0	1	-0.429213876307499	1A	Lennon	-0.267213867766541	1.00444088565354
morn	2	outgroup	playback	0.00972222	1A	Lennon	M	0	0	1	-0.429213876307499	1A	Lennon	-0.00000000000000200250217233148	1.00444088565354
morn	2	outgroup	playback	0.0111111	1A	Lennon	M	0	0	1	-0.429213876307499	1A	Lennon	0.267213867766535	1.00444088565354
morn	2	outgroup	playback	0.0125	1A	Lennon	M	0	0	1	-0.429213876307499	1A	Lennon	0.534427735533075	1.00444088565354
morn	2	outgroup	playback	0.0138889	1A	Lennon	M	0	0	1	-0.429213876307499	1A	Lennon	0.801641603299616	1.00444088565354
morn	2	outgroup	playback	0.0152778	1A	Lennon	M	0	0	1	-0.429213876307499	1A	Lennon	1.06885547106616	1.00444088565354
morn	2	outgroup	playback	0.0166667	1A	Lennon	M	0	0	1	-0.429213876307499	1A	Lennon	1.3360693388327	1.00444088565354
morn	2	outgroup	playback	0.0180556	1A	Lennon	M	0	0	1	-0.429213876307499	1A	Lennon	1.60328320659924	1.00444088565354
morn	2	outgroup	playback	0.00138889	1A	Naoya	M	0	0	1	-0.429213876307499	1A	Naoya	-1.60328320659923	1.00444088565354
morn	2	outgroup	playback	0.00277778	1A	Naoya	M	0	0	1	-0.429213876307499	1A	Naoya	-1.33606933883269	1.00444088565354
morn	2	outgroup	playback	0.00416667	1A	Naoya	M	0	0	1	-0.429213876307499	1A	Naoya	-1.06885547106616	1.00444088565354
morn	2	outgroup	playback	0.00555556	1A	Naoya	M	0	0	1	-0.429213876307499	1A	Naoya	-0.801641603299616	1.00444088565354
morn	2	outgroup	playback	0.00694444	1A	Naoya	M	0	0	1	-0.429213876307499	1A	Naoya	-0.534427735533078	1.00444088565354
morn	2	outgroup	playback	0.00833333	1A	Naoya	M	0	0	1	-0.429213876307499	1A	Naoya	-0.267213867766541	1.00444088565354
morn	2	outgroup	playback	0.00972222	1A	Naoya	M	0	0	1	-0.429213876307499	1A	Naoya	-0.00000000000000200250217233148	1.00444088565354
morn	2	outgroup	playback	0.0111111	1A	Naoya	M	0	0	1	-0.429213876307499	1A	Naoya	0.267213867766535	1.00444088565354
morn	2	outgroup	playback	0.0125	1A	Naoya	M	0	0	1	-0.429213876307499	1A	Naoya	0.534427735533075	1.00444088565354
morn	2	outgroup	playback	0.0138889	1A	Naoya	M	0	0	1	-0.429213876307499	1A	Naoya	0.801641603299616	1.00444088565354
morn	2	outgroup	playback	0.0152778	1A	Naoya	M	0	0	1	-0.429213876307499	1A	Naoya	1.06885547106616	1.00444088565354
morn	2	outgroup	playback	0.0166667	1A	Naoya	M	0	0	1	-0.429213876307499	1A	Naoya	1.3360693388327	1.00444088565354
morn	2	outgroup	playback	0.0180556	1A	Naoya	M	0	0	1	-0.429213876307499	1A	Naoya	1.60328320659924	1.00444088565354
morn	2	outgroup	playback	0.00138889	1A	Norio	M	0	0	1	-0.429213876307499	1A	Norio	-1.60328320659923	1.00444088565354
morn	2	outgroup	playback	0.00277778	1A	Norio	M	0	0	1	-0.429213876307499	1A	Norio	-1.33606933883269	1.00444088565354
morn	2	outgroup	playback	0.00416667	1A	Norio	M	0	0	1	-0.429213876307499	1A	Norio	-1.06885547106616	1.00444088565354
morn	2	outgroup	playback	0.00555556	1A	Norio	M	0	0	1	-0.429213876307499	1A	Norio	-0.801641603299616	1.00444088565354
morn	2	outgroup	playback	0.00694444	1A	Norio	M	0	0	1	-0.429213876307499	1A	Norio	-0.534427735533078	1.00444088565354
morn	2	outgroup	playback	0.00833333	1A	Norio	M	0	0	1	-0.429213876307499	1A	Norio	-0.267213867766541	1.00444088565354
morn	2	outgroup	playback	0.00972222	1A	Norio	M	0	0	1	-0.429213876307499	1A	Norio	-0.00000000000000200250217233148	1.00444088565354
morn	2	outgroup	playback	0.0111111	1A	Norio	M	0	0	1	-0.429213876307499	1A	Norio	0.267213867766535	1.00444088565354
morn	2	outgroup	playback	0.0125	1A	Norio	M	0	0	0	-0.429213876307499	1A	Norio	0.534427735533075	1.00444088565354
morn	2	outgroup	playback	0.0138889	1A	Norio	M	0	0	1	-0.429213876307499	1A	Norio	0.801641603299616	1.00444088565354
morn	2	outgroup	playback	0.0152778	1A	Norio	M	0	0	1	-0.429213876307499	1A	Norio	1.06885547106616	1.00444088565354
morn	2	outgroup	playback	0.0166667	1A	Norio	M	0	0	1	-0.429213876307499	1A	Norio	1.3360693388327	1.00444088565354
morn	2	outgroup	playback	0.0180556	1A	Norio	M	0	0	1	-0.429213876307499	1A	Norio	1.60328320659924	1.00444088565354
morn	2	outgroup	playback	0.00138889	1A	Minato	M	0	0	1	-0.429213876307499	1A	Minato	-1.60328320659923	1.00444088565354
morn	2	outgroup	playback	0.00277778	1A	Minato	M	0	0	0	-0.429213876307499	1A	Minato	-1.33606933883269	1.00444088565354
morn	2	outgroup	playback	0.00416667	1A	Minato	M	0	0	1	-0.429213876307499	1A	Minato	-1.06885547106616	1.00444088565354
morn	2	outgroup	playback	0.00555556	1A	Minato	M	0	0	0	-0.429213876307499	1A	Minato	-0.801641603299616	1.00444088565354
morn	2	outgroup	playback	0.00694444	1A	Minato	M	0	0	0	-0.429213876307499	1A	Minato	-0.534427735533078	1.00444088565354
morn	2	outgroup	playback	0.00833333	1A	Minato	M	0	0	0	-0.429213876307499	1A	Minato	-0.267213867766541	1.00444088565354
morn	2	outgroup	playback	0.00972222	1A	Minato	M	0	0	0	-0.429213876307499	1A	Minato	-0.00000000000000200250217233148	1.00444088565354
morn	2	outgroup	playback	0.0111111	1A	Minato	M	0	0	0	-0.429213876307499	1A	Minato	0.267213867766535	1.00444088565354
morn	2	outgroup	playback	0.0125	1A	Minato	M	0	0	1	-0.429213876307499	1A	Minato	0.534427735533075	1.00444088565354
morn	2	outgroup	playback	0.0138889	1A	Minato	M	0	0	1	-0.429213876307499	1A	Minato	0.801641603299616	1.00444088565354
morn	2	outgroup	playback	0.0152778	1A	Minato	M	0	1	0	-0.429213876307499	1A	Minato	1.06885547106616	1.00444088565354
morn	2	outgroup	playback	0.0166667	1A	Minato	M	0	0	1	-0.429213876307499	1A	Minato	1.3360693388327	1.00444088565354
morn	2	outgroup	playback	0.0180556	1A	Minato	M	0	0	1	-0.429213876307499	1A	Minato	1.60328320659924	1.00444088565354
morn	2	outgroup	playback	0.00138889	1A	Takabo	M	0	0	1	-0.429213876307499	1A	Takabo	-1.60328320659923	1.00444088565354
morn	2	outgroup	playback	0.00277778	1A	Takabo	M	0	0	1	-0.429213876307499	1A	Takabo	-1.33606933883269	1.00444088565354
morn	2	outgroup	playback	0.00416667	1A	Takabo	M	0	0	1	-0.429213876307499	1A	Takabo	-1.06885547106616	1.00444088565354
morn	2	outgroup	playback	0.00555556	1A	Takabo	M	0	0	1	-0.429213876307499	1A	Takabo	-0.801641603299616	1.00444088565354
morn	2	outgroup	playback	0.00694444	1A	Takabo	M	0	0	1	-0.429213876307499	1A	Takabo	-0.534427735533078	1.00444088565354
morn	2	outgroup	playback	0.00833333	1A	Takabo	M	0	0	1	-0.429213876307499	1A	Takabo	-0.267213867766541	1.00444088565354
morn	2	outgroup	playback	0.00972222	1A	Takabo	M	0	0	1	-0.429213876307499	1A	Takabo	-0.00000000000000200250217233148	1.00444088565354
morn	2	outgroup	playback	0.0111111	1A	Takabo	M	0	0	1	-0.429213876307499	1A	Takabo	0.267213867766535	1.00444088565354
morn	2	outgroup	playback	0.0125	1A	Takabo	M	0	0	1	-0.429213876307499	1A	Takabo	0.534427735533075	1.00444088565354
morn	2	outgroup	playback	0.0138889	1A	Takabo	M	0	0	1	-0.429213876307499	1A	Takabo	0.801641603299616	1.00444088565354
morn	2	outgroup	playback	0.0152778	1A	Takabo	M	0	0	1	-0.429213876307499	1A	Takabo	1.06885547106616	1.00444088565354
morn	2	outgroup	playback	0.0166667	1A	Takabo	M	0	0	1	-0.429213876307499	1A	Takabo	1.3360693388327	1.00444088565354
morn	2	outgroup	playback	0.0180556	1A	Takabo	M	0	0	1	-0.429213876307499	1A	Takabo	1.60328320659924	1.00444088565354
aft	2	control	playback	0.00138889	1A	Lennon	M	1	0	0	-0.429213876307499	1A	Lennon	-1.60328320659923	-0.995225831656715
aft	2	control	playback	0.00277778	1A	Lennon	M	0	0	0	-0.429213876307499	1A	Lennon	-1.33606933883269	-0.995225831656715
aft	2	control	playback	0.00416667	1A	Lennon	M	0	0	0	-0.429213876307499	1A	Lennon	-1.06885547106616	-0.995225831656715
aft	2	control	playback	0.00555556	1A	Lennon	M	0	0	1	-0.429213876307499	1A	Lennon	-0.801641603299616	-0.995225831656715
aft	2	control	playback	0.00694444	1A	Lennon	M	1	0	0	-0.429213876307499	1A	Lennon	-0.534427735533078	-0.995225831656715
aft	2	control	playback	0.00833333	1A	Lennon	M	1	0	0	-0.429213876307499	1A	Lennon	-0.267213867766541	-0.995225831656715
aft	2	control	playback	0.00972222	1A	Lennon	M	0	0	1	-0.429213876307499	1A	Lennon	-0.00000000000000200250217233148	-0.995225831656715
aft	2	control	playback	0.0111111	1A	Lennon	M	0	0	1	-0.429213876307499	1A	Lennon	0.267213867766535	-0.995225831656715
aft	2	control	playback	0.0125	1A	Lennon	M	0	0	1	-0.429213876307499	1A	Lennon	0.534427735533075	-0.995225831656715
aft	2	control	playback	0.0138889	1A	Lennon	M	0	0	1	-0.429213876307499	1A	Lennon	0.801641603299616	-0.995225831656715
aft	2	control	playback	0.0152778	1A	Lennon	M	0	0	1	-0.429213876307499	1A	Lennon	1.06885547106616	-0.995225831656715
aft	2	control	playback	0.0166667	1A	Lennon	M	0	0	1	-0.429213876307499	1A	Lennon	1.3360693388327	-0.995225831656715
aft	2	control	playback	0.0180556	1A	Lennon	M	0	0	1	-0.429213876307499	1A	Lennon	1.60328320659924	-0.995225831656715
aft	2	control	playback	0.00138889	1A	Naoya	M	0	0	0	-0.429213876307499	1A	Naoya	-1.60328320659923	-0.995225831656715
aft	2	control	playback	0.00277778	1A	Naoya	M	0	0	0	-0.429213876307499	1A	Naoya	-1.33606933883269	-0.995225831656715
aft	2	control	playback	0.00416667	1A	Naoya	M	0	0	0	-0.429213876307499	1A	Naoya	-1.06885547106616	-0.995225831656715
aft	2	control	playback	0.00555556	1A	Naoya	M	0	0	1	-0.429213876307499	1A	Naoya	-0.801641603299616	-0.995225831656715
aft	2	control	playback	0.00694444	1A	Naoya	M	0	0	1	-0.429213876307499	1A	Naoya	-0.534427735533078	-0.995225831656715
aft	2	control	playback	0.00833333	1A	Naoya	M	0	0	0	-0.429213876307499	1A	Naoya	-0.267213867766541	-0.995225831656715
aft	2	control	playback	0.00972222	1A	Naoya	M	0	0	0	-0.429213876307499	1A	Naoya	-0.00000000000000200250217233148	-0.995225831656715
aft	2	control	playback	0.0111111	1A	Naoya	M	0	0	1	-0.429213876307499	1A	Naoya	0.267213867766535	-0.995225831656715
aft	2	control	playback	0.0125	1A	Naoya	M	0	0	1	-0.429213876307499	1A	Naoya	0.534427735533075	-0.995225831656715
aft	2	control	playback	0.0138889	1A	Naoya	M	0	0	0	-0.429213876307499	1A	Naoya	0.801641603299616	-0.995225831656715
aft	2	control	playback	0.0152778	1A	Naoya	M	0	0	0	-0.429213876307499	1A	Naoya	1.06885547106616	-0.995225831656715
aft	2	control	playback	0.0166667	1A	Naoya	M	0	0	1	-0.429213876307499	1A	Naoya	1.3360693388327	-0.995225831656715
aft	2	control	playback	0.0180556	1A	Naoya	M	0	0	1	-0.429213876307499	1A	Naoya	1.60328320659924	-0.995225831656715
aft	2	control	playback	0.00138889	1A	Norio	M	0	0	0	-0.429213876307499	1A	Norio	-1.60328320659923	-0.995225831656715
aft	2	control	playback	0.00277778	1A	Norio	M	0	0	1	-0.429213876307499	1A	Norio	-1.33606933883269	-0.995225831656715
aft	2	control	playback	0.00416667	1A	Norio	M	0	0	1	-0.429213876307499	1A	Norio	-1.06885547106616	-0.995225831656715
aft	2	control	playback	0.00555556	1A	Norio	M	0	0	1	-0.429213876307499	1A	Norio	-0.801641603299616	-0.995225831656715
aft	2	control	playback	0.00694444	1A	Norio	M	0	0	1	-0.429213876307499	1A	Norio	-0.534427735533078	-0.995225831656715
aft	2	control	playback	0.00833333	1A	Norio	M	0	0	1	-0.429213876307499	1A	Norio	-0.267213867766541	-0.995225831656715
aft	2	control	playback	0.00972222	1A	Norio	M	0	0	0	-0.429213876307499	1A	Norio	-0.00000000000000200250217233148	-0.995225831656715
aft	2	control	playback	0.0111111	1A	Norio	M	0	0	1	-0.429213876307499	1A	Norio	0.267213867766535	-0.995225831656715
aft	2	control	playback	0.0125	1A	Norio	M	0	0	0	-0.429213876307499	1A	Norio	0.534427735533075	-0.995225831656715
aft	2	control	playback	0.0138889	1A	Norio	M	0	0	0	-0.429213876307499	1A	Norio	0.801641603299616	-0.995225831656715
aft	2	control	playback	0.0152778	1A	Norio	M	0	0	1	-0.429213876307499	1A	Norio	1.06885547106616	-0.995225831656715
aft	2	control	playback	0.0166667	1A	Norio	M	0	0	1	-0.429213876307499	1A	Norio	1.3360693388327	-0.995225831656715
aft	2	control	playback	0.0180556	1A	Norio	M	0	0	1	-0.429213876307499	1A	Norio	1.60328320659924	-0.995225831656715
aft	2	control	playback	0.00138889	1A	Minato	M	0	0	0	-0.429213876307499	1A	Minato	-1.60328320659923	-0.995225831656715
aft	2	control	playback	0.00277778	1A	Minato	M	0	0	1	-0.429213876307499	1A	Minato	-1.33606933883269	-0.995225831656715
aft	2	control	playback	0.00416667	1A	Minato	M	0	0	0	-0.429213876307499	1A	Minato	-1.06885547106616	-0.995225831656715
aft	2	control	playback	0.00555556	1A	Minato	M	0	0	1	-0.429213876307499	1A	Minato	-0.801641603299616	-0.995225831656715
aft	2	control	playback	0.00694444	1A	Minato	M	1	0	0	-0.429213876307499	1A	Minato	-0.534427735533078	-0.995225831656715
aft	2	control	playback	0.00833333	1A	Minato	M	1	0	0	-0.429213876307499	1A	Minato	-0.267213867766541	-0.995225831656715
aft	2	control	playback	0.00972222	1A	Minato	M	0	0	0	-0.429213876307499	1A	Minato	-0.00000000000000200250217233148	-0.995225831656715
aft	2	control	playback	0.0111111	1A	Minato	M	0	0	0	-0.429213876307499	1A	Minato	0.267213867766535	-0.995225831656715
aft	2	control	playback	0.0125	1A	Minato	M	0	1	0	-0.429213876307499	1A	Minato	0.534427735533075	-0.995225831656715
aft	2	control	playback	0.0138889	1A	Minato	M	0	0	0	-0.429213876307499	1A	Minato	0.801641603299616	-0.995225831656715
aft	2	control	playback	0.0152778	1A	Minato	M	0	0	0	-0.429213876307499	1A	Minato	1.06885547106616	-0.995225831656715
aft	2	control	playback	0.0166667	1A	Minato	M	0	0	1	-0.429213876307499	1A	Minato	1.3360693388327	-0.995225831656715
aft	2	control	playback	0.0180556	1A	Minato	M	0	0	0	-0.429213876307499	1A	Minato	1.60328320659924	-0.995225831656715
aft	2	control	playback	0.00138889	1A	Takabo	M	1	0	0	-0.429213876307499	1A	Takabo	-1.60328320659923	-0.995225831656715
aft	2	control	playback	0.00277778	1A	Takabo	M	0	0	0	-0.429213876307499	1A	Takabo	-1.33606933883269	-0.995225831656715
aft	2	control	playback	0.00416667	1A	Takabo	M	0	0	0	-0.429213876307499	1A	Takabo	-1.06885547106616	-0.995225831656715
aft	2	control	playback	0.00555556	1A	Takabo	M	0	0	0	-0.429213876307499	1A	Takabo	-0.801641603299616	-0.995225831656715
aft	2	control	playback	0.00694444	1A	Takabo	M	0	0	0	-0.429213876307499	1A	Takabo	-0.534427735533078	-0.995225831656715
aft	2	control	playback	0.00833333	1A	Takabo	M	0	0	0	-0.429213876307499	1A	Takabo	-0.267213867766541	-0.995225831656715
aft	2	control	playback	0.00972222	1A	Takabo	M	0	0	0	-0.429213876307499	1A	Takabo	-0.00000000000000200250217233148	-0.995225831656715
aft	2	control	playback	0.0111111	1A	Takabo	M	0	0	0	-0.429213876307499	1A	Takabo	0.267213867766535	-0.995225831656715
aft	2	control	playback	0.0125	1A	Takabo	M	0	0	0	-0.429213876307499	1A	Takabo	0.534427735533075	-0.995225831656715
aft	2	control	playback	0.0138889	1A	Takabo	M	0	0	1	-0.429213876307499	1A	Takabo	0.801641603299616	-0.995225831656715
aft	2	control	playback	0.0152778	1A	Takabo	M	0	0	1	-0.429213876307499	1A	Takabo	1.06885547106616	-0.995225831656715
aft	2	control	playback	0.0166667	1A	Takabo	M	0	0	0	-0.429213876307499	1A	Takabo	1.3360693388327	-0.995225831656715
aft	2	control	playback	0.0180556	1A	Takabo	M	0	0	1	-0.429213876307499	1A	Takabo	1.60328320659924	-0.995225831656715
morn	2	control	playback	0.00138889	5G	Kotetsu	M	0	0	0	-0.429213876307499	5G	Kotetsu	-1.60328320659923	-0.995225831656715
morn	2	control	playback	0.00277778	5G	Kotetsu	M	0	0	0	-0.429213876307499	5G	Kotetsu	-1.33606933883269	-0.995225831656715
morn	2	control	playback	0.00416667	5G	Kotetsu	M	0	0	0	-0.429213876307499	5G	Kotetsu	-1.06885547106616	-0.995225831656715
morn	2	control	playback	0.00555556	5G	Kotetsu	M	0	1	0	-0.429213876307499	5G	Kotetsu	-0.801641603299616	-0.995225831656715
morn	2	control	playback	0.00694444	5G	Kotetsu	M	0	0	0	-0.429213876307499	5G	Kotetsu	-0.534427735533078	-0.995225831656715
morn	2	control	playback	0.00833333	5G	Kotetsu	M	0	0	0	-0.429213876307499	5G	Kotetsu	-0.267213867766541	-0.995225831656715
morn	2	control	playback	0.00972222	5G	Kotetsu	M	0	0	0	-0.429213876307499	5G	Kotetsu	-0.00000000000000200250217233148	-0.995225831656715
morn	2	control	playback	0.0111111	5G	Kotetsu	M	0	0	0	-0.429213876307499	5G	Kotetsu	0.267213867766535	-0.995225831656715
morn	2	control	playback	0.0125	5G	Kotetsu	M	0	0	1	-0.429213876307499	5G	Kotetsu	0.534427735533075	-0.995225831656715
morn	2	control	playback	0.0138889	5G	Kotetsu	M	0	0	1	-0.429213876307499	5G	Kotetsu	0.801641603299616	-0.995225831656715
morn	2	control	playback	0.0152778	5G	Kotetsu	M	0	0	0	-0.429213876307499	5G	Kotetsu	1.06885547106616	-0.995225831656715
morn	2	control	playback	0.0166667	5G	Kotetsu	M	0	0	0	-0.429213876307499	5G	Kotetsu	1.3360693388327	-0.995225831656715
morn	2	control	playback	0.0180556	5G	Kotetsu	M	0	0	1	-0.429213876307499	5G	Kotetsu	1.60328320659924	-0.995225831656715
morn	2	control	playback	0.00138889	5G	Oumu	F	0	0	1	-0.429213876307499	5G	Oumu	-1.60328320659923	-0.995225831656715
morn	2	control	playback	0.00277778	5G	Oumu	F	0	0	1	-0.429213876307499	5G	Oumu	-1.33606933883269	-0.995225831656715
morn	2	control	playback	0.00416667	5G	Oumu	F	0	0	1	-0.429213876307499	5G	Oumu	-1.06885547106616	-0.995225831656715
morn	2	control	playback	0.00555556	5G	Oumu	F	0	0	1	-0.429213876307499	5G	Oumu	-0.801641603299616	-0.995225831656715
morn	2	control	playback	0.00694444	5G	Oumu	F	0	0	1	-0.429213876307499	5G	Oumu	-0.534427735533078	-0.995225831656715
morn	2	control	playback	0.00833333	5G	Oumu	F	0	0	1	-0.429213876307499	5G	Oumu	-0.267213867766541	-0.995225831656715
morn	2	control	playback	0.00972222	5G	Oumu	F	0	0	1	-0.429213876307499	5G	Oumu	-0.00000000000000200250217233148	-0.995225831656715
morn	2	control	playback	0.0111111	5G	Oumu	F	0	0	1	-0.429213876307499	5G	Oumu	0.267213867766535	-0.995225831656715
morn	2	control	playback	0.0125	5G	Oumu	F	0	0	1	-0.429213876307499	5G	Oumu	0.534427735533075	-0.995225831656715
morn	2	control	playback	0.0138889	5G	Oumu	F	0	0	1	-0.429213876307499	5G	Oumu	0.801641603299616	-0.995225831656715
morn	2	control	playback	0.0152778	5G	Oumu	F	0	0	1	-0.429213876307499	5G	Oumu	1.06885547106616	-0.995225831656715
morn	2	control	playback	0.0166667	5G	Oumu	F	0	0	1	-0.429213876307499	5G	Oumu	1.3360693388327	-0.995225831656715
morn	2	control	playback	0.0180556	5G	Oumu	F	0	0	1	-0.429213876307499	5G	Oumu	1.60328320659924	-0.995225831656715
morn	2	control	playback	0.00138889	5G	Haruna	F	0	0	1	-0.429213876307499	5G	Haruna	-1.60328320659923	-0.995225831656715
morn	2	control	playback	0.00277778	5G	Haruna	F	0	0	1	-0.429213876307499	5G	Haruna	-1.33606933883269	-0.995225831656715
morn	2	control	playback	0.00416667	5G	Haruna	F	0	0	1	-0.429213876307499	5G	Haruna	-1.06885547106616	-0.995225831656715
morn	2	control	playback	0.00555556	5G	Haruna	F	0	0	1	-0.429213876307499	5G	Haruna	-0.801641603299616	-0.995225831656715
morn	2	control	playback	0.00694444	5G	Haruna	F	0	0	0	-0.429213876307499	5G	Haruna	-0.534427735533078	-0.995225831656715
morn	2	control	playback	0.00833333	5G	Haruna	F	0	0	1	-0.429213876307499	5G	Haruna	-0.267213867766541	-0.995225831656715
morn	2	control	playback	0.00972222	5G	Haruna	F	0	0	1	-0.429213876307499	5G	Haruna	-0.00000000000000200250217233148	-0.995225831656715
morn	2	control	playback	0.0111111	5G	Haruna	F	0	0	1	-0.429213876307499	5G	Haruna	0.267213867766535	-0.995225831656715
morn	2	control	playback	0.0125	5G	Haruna	F	0	0	1	-0.429213876307499	5G	Haruna	0.534427735533075	-0.995225831656715
morn	2	control	playback	0.0138889	5G	Haruna	F	0	0	1	-0.429213876307499	5G	Haruna	0.801641603299616	-0.995225831656715
morn	2	control	playback	0.0152778	5G	Haruna	F	0	0	1	-0.429213876307499	5G	Haruna	1.06885547106616	-0.995225831656715
morn	2	control	playback	0.0166667	5G	Haruna	F	0	0	1	-0.429213876307499	5G	Haruna	1.3360693388327	-0.995225831656715
morn	2	control	playback	0.0180556	5G	Haruna	F	0	0	1	-0.429213876307499	5G	Haruna	1.60328320659924	-0.995225831656715
morn	2	control	playback	0.00138889	5G	Sai	F	0	0	1	-0.429213876307499	5G	Sai	-1.60328320659923	-0.995225831656715
morn	2	control	playback	0.00277778	5G	Sai	F	0	0	1	-0.429213876307499	5G	Sai	-1.33606933883269	-0.995225831656715
morn	2	control	playback	0.00416667	5G	Sai	F	0	0	0	-0.429213876307499	5G	Sai	-1.06885547106616	-0.995225831656715
morn	2	control	playback	0.00555556	5G	Sai	F	0	0	1	-0.429213876307499	5G	Sai	-0.801641603299616	-0.995225831656715
morn	2	control	playback	0.00694444	5G	Sai	F	0	0	1	-0.429213876307499	5G	Sai	-0.534427735533078	-0.995225831656715
morn	2	control	playback	0.00833333	5G	Sai	F	0	0	1	-0.429213876307499	5G	Sai	-0.267213867766541	-0.995225831656715
morn	2	control	playback	0.00972222	5G	Sai	F	0	0	1	-0.429213876307499	5G	Sai	-0.00000000000000200250217233148	-0.995225831656715
morn	2	control	playback	0.0111111	5G	Sai	F	0	0	1	-0.429213876307499	5G	Sai	0.267213867766535	-0.995225831656715
morn	2	control	playback	0.0125	5G	Sai	F	0	0	1	-0.429213876307499	5G	Sai	0.534427735533075	-0.995225831656715
morn	2	control	playback	0.0138889	5G	Sai	F	0	0	1	-0.429213876307499	5G	Sai	0.801641603299616	-0.995225831656715
morn	2	control	playback	0.0152778	5G	Sai	F	0	0	1	-0.429213876307499	5G	Sai	1.06885547106616	-0.995225831656715
morn	2	control	playback	0.0166667	5G	Sai	F	0	0	1	-0.429213876307499	5G	Sai	1.3360693388327	-0.995225831656715
morn	2	control	playback	0.0180556	5G	Sai	F	0	0	1	-0.429213876307499	5G	Sai	1.60328320659924	-0.995225831656715
morn	2	control	playback	0.00138889	5G	Akina	F	0	0	1	-0.429213876307499	5G	Akina	-1.60328320659923	-0.995225831656715
morn	2	control	playback	0.00277778	5G	Akina	F	0	0	1	-0.429213876307499	5G	Akina	-1.33606933883269	-0.995225831656715
morn	2	control	playback	0.00416667	5G	Akina	F	0	0	1	-0.429213876307499	5G	Akina	-1.06885547106616	-0.995225831656715
morn	2	control	playback	0.00555556	5G	Akina	F	0	0	1	-0.429213876307499	5G	Akina	-0.801641603299616	-0.995225831656715
morn	2	control	playback	0.00694444	5G	Akina	F	0	0	1	-0.429213876307499	5G	Akina	-0.534427735533078	-0.995225831656715
morn	2	control	playback	0.00833333	5G	Akina	F	0	0	1	-0.429213876307499	5G	Akina	-0.267213867766541	-0.995225831656715
morn	2	control	playback	0.00972222	5G	Akina	F	0	0	1	-0.429213876307499	5G	Akina	-0.00000000000000200250217233148	-0.995225831656715
morn	2	control	playback	0.0111111	5G	Akina	F	0	0	1	-0.429213876307499	5G	Akina	0.267213867766535	-0.995225831656715
morn	2	control	playback	0.0125	5G	Akina	F	0	0	1	-0.429213876307499	5G	Akina	0.534427735533075	-0.995225831656715
morn	2	control	playback	0.0138889	5G	Akina	F	0	0	1	-0.429213876307499	5G	Akina	0.801641603299616	-0.995225831656715
morn	2	control	playback	0.0152778	5G	Akina	F	0	0	1	-0.429213876307499	5G	Akina	1.06885547106616	-0.995225831656715
morn	2	control	playback	0.0166667	5G	Akina	F	0	0	1	-0.429213876307499	5G	Akina	1.3360693388327	-0.995225831656715
morn	2	control	playback	0.0180556	5G	Akina	F	0	0	0	-0.429213876307499	5G	Akina	1.60328320659924	-0.995225831656715
morn	2	control	playback	0.00138889	5G	Yoshie	F	0	0	0	-0.429213876307499	5G	Yoshie	-1.60328320659923	-0.995225831656715
morn	2	control	playback	0.00277778	5G	Yoshie	F	0	0	1	-0.429213876307499	5G	Yoshie	-1.33606933883269	-0.995225831656715
morn	2	control	playback	0.00416667	5G	Yoshie	F	0	0	0	-0.429213876307499	5G	Yoshie	-1.06885547106616	-0.995225831656715
morn	2	control	playback	0.00555556	5G	Yoshie	F	0	0	0	-0.429213876307499	5G	Yoshie	-0.801641603299616	-0.995225831656715
morn	2	control	playback	0.00694444	5G	Yoshie	F	0	0	0	-0.429213876307499	5G	Yoshie	-0.534427735533078	-0.995225831656715
morn	2	control	playback	0.00833333	5G	Yoshie	F	0	0	0	-0.429213876307499	5G	Yoshie	-0.267213867766541	-0.995225831656715
morn	2	control	playback	0.00972222	5G	Yoshie	F	0	0	0	-0.429213876307499	5G	Yoshie	-0.00000000000000200250217233148	-0.995225831656715
morn	2	control	playback	0.0111111	5G	Yoshie	F	0	0	0	-0.429213876307499	5G	Yoshie	0.267213867766535	-0.995225831656715
morn	2	control	playback	0.0125	5G	Yoshie	F	0	0	0	-0.429213876307499	5G	Yoshie	0.534427735533075	-0.995225831656715
morn	2	control	playback	0.0138889	5G	Yoshie	F	0	0	0	-0.429213876307499	5G	Yoshie	0.801641603299616	-0.995225831656715
morn	2	control	playback	0.0152778	5G	Yoshie	F	0	0	0	-0.429213876307499	5G	Yoshie	1.06885547106616	-0.995225831656715
morn	2	control	playback	0.0166667	5G	Yoshie	F	0	0	0	-0.429213876307499	5G	Yoshie	1.3360693388327	-0.995225831656715
morn	2	control	playback	0.0180556	5G	Yoshie	F	0	0	1	-0.429213876307499	5G	Yoshie	1.60328320659924	-0.995225831656715
morn	2	control	playback	0.00138889	5G	Candy	F	0	0	1	-0.429213876307499	5G	Candy	-1.60328320659923	-0.995225831656715
morn	2	control	playback	0.00277778	5G	Candy	F	0	0	1	-0.429213876307499	5G	Candy	-1.33606933883269	-0.995225831656715
morn	2	control	playback	0.00416667	5G	Candy	F	0	0	1	-0.429213876307499	5G	Candy	-1.06885547106616	-0.995225831656715
morn	2	control	playback	0.00555556	5G	Candy	F	0	0	1	-0.429213876307499	5G	Candy	-0.801641603299616	-0.995225831656715
morn	2	control	playback	0.00694444	5G	Candy	F	0	0	1	-0.429213876307499	5G	Candy	-0.534427735533078	-0.995225831656715
morn	2	control	playback	0.00833333	5G	Candy	F	0	0	1	-0.429213876307499	5G	Candy	-0.267213867766541	-0.995225831656715
morn	2	control	playback	0.00972222	5G	Candy	F	0	0	1	-0.429213876307499	5G	Candy	-0.00000000000000200250217233148	-0.995225831656715
morn	2	control	playback	0.0111111	5G	Candy	F	0	0	1	-0.429213876307499	5G	Candy	0.267213867766535	-0.995225831656715
morn	2	control	playback	0.0125	5G	Candy	F	0	0	1	-0.429213876307499	5G	Candy	0.534427735533075	-0.995225831656715
morn	2	control	playback	0.0138889	5G	Candy	F	0	0	1	-0.429213876307499	5G	Candy	0.801641603299616	-0.995225831656715
morn	2	control	playback	0.0152778	5G	Candy	F	0	0	1	-0.429213876307499	5G	Candy	1.06885547106616	-0.995225831656715
morn	2	control	playback	0.0166667	5G	Candy	F	0	0	0	-0.429213876307499	5G	Candy	1.3360693388327	-0.995225831656715
morn	2	control	playback	0.0180556	5G	Candy	F	0	0	1	-0.429213876307499	5G	Candy	1.60328320659924	-0.995225831656715
morn	2	control	playback	0.00138889	5G	Chiko	F	0	0	1	-0.429213876307499	5G	Chiko	-1.60328320659923	-0.995225831656715
morn	2	control	playback	0.00277778	5G	Chiko	F	0	0	0	-0.429213876307499	5G	Chiko	-1.33606933883269	-0.995225831656715
morn	2	control	playback	0.00416667	5G	Chiko	F	0	0	0	-0.429213876307499	5G	Chiko	-1.06885547106616	-0.995225831656715
morn	2	control	playback	0.00555556	5G	Chiko	F	0	0	1	-0.429213876307499	5G	Chiko	-0.801641603299616	-0.995225831656715
morn	2	control	playback	0.00694444	5G	Chiko	F	0	1	0	-0.429213876307499	5G	Chiko	-0.534427735533078	-0.995225831656715
morn	2	control	playback	0.00833333	5G	Chiko	F	0	0	1	-0.429213876307499	5G	Chiko	-0.267213867766541	-0.995225831656715
morn	2	control	playback	0.00972222	5G	Chiko	F	0	0	1	-0.429213876307499	5G	Chiko	-0.00000000000000200250217233148	-0.995225831656715
morn	2	control	playback	0.0111111	5G	Chiko	F	0	0	0	-0.429213876307499	5G	Chiko	0.267213867766535	-0.995225831656715
morn	2	control	playback	0.0125	5G	Chiko	F	0	0	1	-0.429213876307499	5G	Chiko	0.534427735533075	-0.995225831656715
morn	2	control	playback	0.0138889	5G	Chiko	F	0	0	1	-0.429213876307499	5G	Chiko	0.801641603299616	-0.995225831656715
morn	2	control	playback	0.0152778	5G	Chiko	F	0	0	1	-0.429213876307499	5G	Chiko	1.06885547106616	-0.995225831656715
morn	2	control	playback	0.0166667	5G	Chiko	F	0	0	1	-0.429213876307499	5G	Chiko	1.3360693388327	-0.995225831656715
morn	2	control	playback	0.0180556	5G	Chiko	F	0	0	1	-0.429213876307499	5G	Chiko	1.60328320659924	-0.995225831656715
morn	2	control	playback	0.00138889	5G	Lina	F	0	0	1	-0.429213876307499	5G	Lina	-1.60328320659923	-0.995225831656715
morn	2	control	playback	0.00277778	5G	Lina	F	0	0	1	-0.429213876307499	5G	Lina	-1.33606933883269	-0.995225831656715
morn	2	control	playback	0.00416667	5G	Lina	F	0	0	1	-0.429213876307499	5G	Lina	-1.06885547106616	-0.995225831656715
morn	2	control	playback	0.00555556	5G	Lina	F	0	0	1	-0.429213876307499	5G	Lina	-0.801641603299616	-0.995225831656715
morn	2	control	playback	0.00694444	5G	Lina	F	0	0	1	-0.429213876307499	5G	Lina	-0.534427735533078	-0.995225831656715
morn	2	control	playback	0.00833333	5G	Lina	F	0	0	1	-0.429213876307499	5G	Lina	-0.267213867766541	-0.995225831656715
morn	2	control	playback	0.00972222	5G	Lina	F	0	0	1	-0.429213876307499	5G	Lina	-0.00000000000000200250217233148	-0.995225831656715
morn	2	control	playback	0.0111111	5G	Lina	F	0	0	0	-0.429213876307499	5G	Lina	0.267213867766535	-0.995225831656715
morn	2	control	playback	0.0125	5G	Lina	F	0	0	1	-0.429213876307499	5G	Lina	0.534427735533075	-0.995225831656715
morn	2	control	playback	0.0138889	5G	Lina	F	0	0	1	-0.429213876307499	5G	Lina	0.801641603299616	-0.995225831656715
morn	2	control	playback	0.0152778	5G	Lina	F	0	0	1	-0.429213876307499	5G	Lina	1.06885547106616	-0.995225831656715
morn	2	control	playback	0.0166667	5G	Lina	F	0	0	0	-0.429213876307499	5G	Lina	1.3360693388327	-0.995225831656715
morn	2	control	playback	0.0180556	5G	Lina	F	0	0	1	-0.429213876307499	5G	Lina	1.60328320659924	-0.995225831656715
aft	2	outgroup	playback	0.00138889	5G	Kotetsu	M	0	0	1	-0.429213876307499	5G	Kotetsu	-1.60328320659923	1.00444088565354
aft	2	outgroup	playback	0.00277778	5G	Kotetsu	M	0	0	0	-0.429213876307499	5G	Kotetsu	-1.33606933883269	1.00444088565354
aft	2	outgroup	playback	0.00416667	5G	Kotetsu	M	0	0	1	-0.429213876307499	5G	Kotetsu	-1.06885547106616	1.00444088565354
aft	2	outgroup	playback	0.00555556	5G	Kotetsu	M	0	0	0	-0.429213876307499	5G	Kotetsu	-0.801641603299616	1.00444088565354
aft	2	outgroup	playback	0.00694444	5G	Kotetsu	M	1	0	0	-0.429213876307499	5G	Kotetsu	-0.534427735533078	1.00444088565354
aft	2	outgroup	playback	0.00833333	5G	Kotetsu	M	1	0	0	-0.429213876307499	5G	Kotetsu	-0.267213867766541	1.00444088565354
aft	2	outgroup	playback	0.00972222	5G	Kotetsu	M	1	0	0	-0.429213876307499	5G	Kotetsu	-0.00000000000000200250217233148	1.00444088565354
aft	2	outgroup	playback	0.0111111	5G	Kotetsu	M	1	0	0	-0.429213876307499	5G	Kotetsu	0.267213867766535	1.00444088565354
aft	2	outgroup	playback	0.0125	5G	Kotetsu	M	1	0	0	-0.429213876307499	5G	Kotetsu	0.534427735533075	1.00444088565354
aft	2	outgroup	playback	0.0138889	5G	Kotetsu	M	0	0	0	-0.429213876307499	5G	Kotetsu	0.801641603299616	1.00444088565354
aft	2	outgroup	playback	0.0152778	5G	Kotetsu	M	0	0	1	-0.429213876307499	5G	Kotetsu	1.06885547106616	1.00444088565354
aft	2	outgroup	playback	0.0166667	5G	Kotetsu	M	0	0	0	-0.429213876307499	5G	Kotetsu	1.3360693388327	1.00444088565354
aft	2	outgroup	playback	0.0180556	5G	Kotetsu	M	0	0	0	-0.429213876307499	5G	Kotetsu	1.60328320659924	1.00444088565354
aft	2	outgroup	playback	0.00138889	5G	Oumu	F	0	0	0	-0.429213876307499	5G	Oumu	-1.60328320659923	1.00444088565354
aft	2	outgroup	playback	0.00277778	5G	Oumu	F	0	0	0	-0.429213876307499	5G	Oumu	-1.33606933883269	1.00444088565354
aft	2	outgroup	playback	0.00416667	5G	Oumu	F	0	0	1	-0.429213876307499	5G	Oumu	-1.06885547106616	1.00444088565354
aft	2	outgroup	playback	0.00555556	5G	Oumu	F	0	0	1	-0.429213876307499	5G	Oumu	-0.801641603299616	1.00444088565354
aft	2	outgroup	playback	0.00694444	5G	Oumu	F	1	0	0	-0.429213876307499	5G	Oumu	-0.534427735533078	1.00444088565354
aft	2	outgroup	playback	0.00833333	5G	Oumu	F	1	0	0	-0.429213876307499	5G	Oumu	-0.267213867766541	1.00444088565354
aft	2	outgroup	playback	0.00972222	5G	Oumu	F	1	0	0	-0.429213876307499	5G	Oumu	-0.00000000000000200250217233148	1.00444088565354
aft	2	outgroup	playback	0.0111111	5G	Oumu	F	1	0	0	-0.429213876307499	5G	Oumu	0.267213867766535	1.00444088565354
aft	2	outgroup	playback	0.0125	5G	Oumu	F	1	0	0	-0.429213876307499	5G	Oumu	0.534427735533075	1.00444088565354
aft	2	outgroup	playback	0.0138889	5G	Oumu	F	0	0	1	-0.429213876307499	5G	Oumu	0.801641603299616	1.00444088565354
aft	2	outgroup	playback	0.0152778	5G	Oumu	F	0	0	0	-0.429213876307499	5G	Oumu	1.06885547106616	1.00444088565354
aft	2	outgroup	playback	0.0166667	5G	Oumu	F	0	0	1	-0.429213876307499	5G	Oumu	1.3360693388327	1.00444088565354
aft	2	outgroup	playback	0.0180556	5G	Oumu	F	0	0	1	-0.429213876307499	5G	Oumu	1.60328320659924	1.00444088565354
aft	2	outgroup	playback	0.00138889	5G	Haruna	F	0	0	1	-0.429213876307499	5G	Haruna	-1.60328320659923	1.00444088565354
aft	2	outgroup	playback	0.00277778	5G	Haruna	F	0	0	1	-0.429213876307499	5G	Haruna	-1.33606933883269	1.00444088565354
aft	2	outgroup	playback	0.00416667	5G	Haruna	F	0	0	1	-0.429213876307499	5G	Haruna	-1.06885547106616	1.00444088565354
aft	2	outgroup	playback	0.00555556	5G	Haruna	F	0	0	1	-0.429213876307499	5G	Haruna	-0.801641603299616	1.00444088565354
aft	2	outgroup	playback	0.00694444	5G	Haruna	F	0	0	1	-0.429213876307499	5G	Haruna	-0.534427735533078	1.00444088565354
aft	2	outgroup	playback	0.00833333	5G	Haruna	F	0	0	1	-0.429213876307499	5G	Haruna	-0.267213867766541	1.00444088565354
aft	2	outgroup	playback	0.00972222	5G	Haruna	F	0	0	1	-0.429213876307499	5G	Haruna	-0.00000000000000200250217233148	1.00444088565354
aft	2	outgroup	playback	0.0111111	5G	Haruna	F	0	0	1	-0.429213876307499	5G	Haruna	0.267213867766535	1.00444088565354
aft	2	outgroup	playback	0.0125	5G	Haruna	F	0	0	1	-0.429213876307499	5G	Haruna	0.534427735533075	1.00444088565354
aft	2	outgroup	playback	0.0138889	5G	Haruna	F	0	0	0	-0.429213876307499	5G	Haruna	0.801641603299616	1.00444088565354
aft	2	outgroup	playback	0.0152778	5G	Haruna	F	0	0	1	-0.429213876307499	5G	Haruna	1.06885547106616	1.00444088565354
aft	2	outgroup	playback	0.0166667	5G	Haruna	F	0	0	1	-0.429213876307499	5G	Haruna	1.3360693388327	1.00444088565354
aft	2	outgroup	playback	0.0180556	5G	Haruna	F	0	0	1	-0.429213876307499	5G	Haruna	1.60328320659924	1.00444088565354
aft	2	outgroup	playback	0.00138889	5G	Sai	F	0	0	1	-0.429213876307499	5G	Sai	-1.60328320659923	1.00444088565354
aft	2	outgroup	playback	0.00277778	5G	Sai	F	0	0	1	-0.429213876307499	5G	Sai	-1.33606933883269	1.00444088565354
aft	2	outgroup	playback	0.00416667	5G	Sai	F	0	0	1	-0.429213876307499	5G	Sai	-1.06885547106616	1.00444088565354
aft	2	outgroup	playback	0.00555556	5G	Sai	F	0	0	1	-0.429213876307499	5G	Sai	-0.801641603299616	1.00444088565354
aft	2	outgroup	playback	0.00694444	5G	Sai	F	0	0	1	-0.429213876307499	5G	Sai	-0.534427735533078	1.00444088565354
aft	2	outgroup	playback	0.00833333	5G	Sai	F	0	0	1	-0.429213876307499	5G	Sai	-0.267213867766541	1.00444088565354
aft	2	outgroup	playback	0.00972222	5G	Sai	F	0	0	1	-0.429213876307499	5G	Sai	-0.00000000000000200250217233148	1.00444088565354
aft	2	outgroup	playback	0.0111111	5G	Sai	F	0	0	1	-0.429213876307499	5G	Sai	0.267213867766535	1.00444088565354
aft	2	outgroup	playback	0.0125	5G	Sai	F	0	0	1	-0.429213876307499	5G	Sai	0.534427735533075	1.00444088565354
aft	2	outgroup	playback	0.0138889	5G	Sai	F	0	0	0	-0.429213876307499	5G	Sai	0.801641603299616	1.00444088565354
aft	2	outgroup	playback	0.0152778	5G	Sai	F	0	0	1	-0.429213876307499	5G	Sai	1.06885547106616	1.00444088565354
aft	2	outgroup	playback	0.0166667	5G	Sai	F	0	0	1	-0.429213876307499	5G	Sai	1.3360693388327	1.00444088565354
aft	2	outgroup	playback	0.0180556	5G	Sai	F	0	0	1	-0.429213876307499	5G	Sai	1.60328320659924	1.00444088565354
aft	2	outgroup	playback	0.00138889	5G	Akina	F	0	0	1	-0.429213876307499	5G	Akina	-1.60328320659923	1.00444088565354
aft	2	outgroup	playback	0.00277778	5G	Akina	F	0	0	1	-0.429213876307499	5G	Akina	-1.33606933883269	1.00444088565354
aft	2	outgroup	playback	0.00416667	5G	Akina	F	0	0	1	-0.429213876307499	5G	Akina	-1.06885547106616	1.00444088565354
aft	2	outgroup	playback	0.00555556	5G	Akina	F	0	0	1	-0.429213876307499	5G	Akina	-0.801641603299616	1.00444088565354
aft	2	outgroup	playback	0.00694444	5G	Akina	F	0	0	1	-0.429213876307499	5G	Akina	-0.534427735533078	1.00444088565354
aft	2	outgroup	playback	0.00833333	5G	Akina	F	0	0	1	-0.429213876307499	5G	Akina	-0.267213867766541	1.00444088565354
aft	2	outgroup	playback	0.00972222	5G	Akina	F	0	0	1	-0.429213876307499	5G	Akina	-0.00000000000000200250217233148	1.00444088565354
aft	2	outgroup	playback	0.0111111	5G	Akina	F	0	0	1	-0.429213876307499	5G	Akina	0.267213867766535	1.00444088565354
aft	2	outgroup	playback	0.0125	5G	Akina	F	0	0	1	-0.429213876307499	5G	Akina	0.534427735533075	1.00444088565354
aft	2	outgroup	playback	0.0138889	5G	Akina	F	0	0	0	-0.429213876307499	5G	Akina	0.801641603299616	1.00444088565354
aft	2	outgroup	playback	0.0152778	5G	Akina	F	0	0	1	-0.429213876307499	5G	Akina	1.06885547106616	1.00444088565354
aft	2	outgroup	playback	0.0166667	5G	Akina	F	0	0	1	-0.429213876307499	5G	Akina	1.3360693388327	1.00444088565354
aft	2	outgroup	playback	0.0180556	5G	Akina	F	0	0	1	-0.429213876307499	5G	Akina	1.60328320659924	1.00444088565354
aft	2	outgroup	playback	0.00138889	5G	Candy	F	0	0	1	-0.429213876307499	5G	Candy	-1.60328320659923	1.00444088565354
aft	2	outgroup	playback	0.00277778	5G	Candy	F	0	0	0	-0.429213876307499	5G	Candy	-1.33606933883269	1.00444088565354
aft	2	outgroup	playback	0.00416667	5G	Candy	F	0	0	1	-0.429213876307499	5G	Candy	-1.06885547106616	1.00444088565354
aft	2	outgroup	playback	0.00555556	5G	Candy	F	0	0	1	-0.429213876307499	5G	Candy	-0.801641603299616	1.00444088565354
aft	2	outgroup	playback	0.00694444	5G	Candy	F	0	0	1	-0.429213876307499	5G	Candy	-0.534427735533078	1.00444088565354
aft	2	outgroup	playback	0.00833333	5G	Candy	F	1	0	0	-0.429213876307499	5G	Candy	-0.267213867766541	1.00444088565354
aft	2	outgroup	playback	0.00972222	5G	Candy	F	1	0	0	-0.429213876307499	5G	Candy	-0.00000000000000200250217233148	1.00444088565354
aft	2	outgroup	playback	0.0111111	5G	Candy	F	1	0	0	-0.429213876307499	5G	Candy	0.267213867766535	1.00444088565354
aft	2	outgroup	playback	0.0125	5G	Candy	F	0	0	1	-0.429213876307499	5G	Candy	0.534427735533075	1.00444088565354
aft	2	outgroup	playback	0.0138889	5G	Candy	F	0	0	0	-0.429213876307499	5G	Candy	0.801641603299616	1.00444088565354
aft	2	outgroup	playback	0.0152778	5G	Candy	F	0	0	1	-0.429213876307499	5G	Candy	1.06885547106616	1.00444088565354
aft	2	outgroup	playback	0.0166667	5G	Candy	F	0	0	1	-0.429213876307499	5G	Candy	1.3360693388327	1.00444088565354
aft	2	outgroup	playback	0.0180556	5G	Candy	F	1	0	0	-0.429213876307499	5G	Candy	1.60328320659924	1.00444088565354
aft	2	outgroup	playback	0.00138889	5G	Chiko	F	0	0	0	-0.429213876307499	5G	Chiko	-1.60328320659923	1.00444088565354
aft	2	outgroup	playback	0.00277778	5G	Chiko	F	0	0	0	-0.429213876307499	5G	Chiko	-1.33606933883269	1.00444088565354
aft	2	outgroup	playback	0.00416667	5G	Chiko	F	0	0	1	-0.429213876307499	5G	Chiko	-1.06885547106616	1.00444088565354
aft	2	outgroup	playback	0.00555556	5G	Chiko	F	0	0	1	-0.429213876307499	5G	Chiko	-0.801641603299616	1.00444088565354
aft	2	outgroup	playback	0.00694444	5G	Chiko	F	0	0	1	-0.429213876307499	5G	Chiko	-0.534427735533078	1.00444088565354
aft	2	outgroup	playback	0.00833333	5G	Chiko	F	1	0	0	-0.429213876307499	5G	Chiko	-0.267213867766541	1.00444088565354
aft	2	outgroup	playback	0.00972222	5G	Chiko	F	1	0	0	-0.429213876307499	5G	Chiko	-0.00000000000000200250217233148	1.00444088565354
aft	2	outgroup	playback	0.0111111	5G	Chiko	F	1	0	0	-0.429213876307499	5G	Chiko	0.267213867766535	1.00444088565354
aft	2	outgroup	playback	0.0125	5G	Chiko	F	0	0	0	-0.429213876307499	5G	Chiko	0.534427735533075	1.00444088565354
aft	2	outgroup	playback	0.0138889	5G	Chiko	F	0	0	1	-0.429213876307499	5G	Chiko	0.801641603299616	1.00444088565354
aft	2	outgroup	playback	0.0152778	5G	Chiko	F	0	0	1	-0.429213876307499	5G	Chiko	1.06885547106616	1.00444088565354
aft	2	outgroup	playback	0.0166667	5G	Chiko	F	0	0	1	-0.429213876307499	5G	Chiko	1.3360693388327	1.00444088565354
aft	2	outgroup	playback	0.0180556	5G	Chiko	F	1	0	0	-0.429213876307499	5G	Chiko	1.60328320659924	1.00444088565354
aft	2	outgroup	playback	0.00138889	5G	Lina	F	0	0	1	-0.429213876307499	5G	Lina	-1.60328320659923	1.00444088565354
aft	2	outgroup	playback	0.00277778	5G	Lina	F	0	0	0	-0.429213876307499	5G	Lina	-1.33606933883269	1.00444088565354
aft	2	outgroup	playback	0.00416667	5G	Lina	F	0	0	0	-0.429213876307499	5G	Lina	-1.06885547106616	1.00444088565354
aft	2	outgroup	playback	0.00555556	5G	Lina	F	0	0	1	-0.429213876307499	5G	Lina	-0.801641603299616	1.00444088565354
aft	2	outgroup	playback	0.00694444	5G	Lina	F	0	0	1	-0.429213876307499	5G	Lina	-0.534427735533078	1.00444088565354
aft	2	outgroup	playback	0.00833333	5G	Lina	F	0	0	0	-0.429213876307499	5G	Lina	-0.267213867766541	1.00444088565354
aft	2	outgroup	playback	0.00972222	5G	Lina	F	0	1	0	-0.429213876307499	5G	Lina	-0.00000000000000200250217233148	1.00444088565354
aft	2	outgroup	playback	0.0111111	5G	Lina	F	0	0	1	-0.429213876307499	5G	Lina	0.267213867766535	1.00444088565354
aft	2	outgroup	playback	0.0125	5G	Lina	F	0	0	1	-0.429213876307499	5G	Lina	0.534427735533075	1.00444088565354
aft	2	outgroup	playback	0.0138889	5G	Lina	F	0	0	1	-0.429213876307499	5G	Lina	0.801641603299616	1.00444088565354
aft	2	outgroup	playback	0.0152778	5G	Lina	F	0	0	0	-0.429213876307499	5G	Lina	1.06885547106616	1.00444088565354
aft	2	outgroup	playback	0.0166667	5G	Lina	F	0	0	1	-0.429213876307499	5G	Lina	1.3360693388327	1.00444088565354
aft	2	outgroup	playback	0.0180556	5G	Lina	F	0	0	1	-0.429213876307499	5G	Lina	1.60328320659924	1.00444088565354
morn	1	control	playback	0.00138889	5D	Hope	M	0	0	1	-1.33951037530407	5D	Hope	-1.60328320659923	-0.995225831656715
morn	1	control	playback	0.00277778	5D	Hope	M	0	0	0	-1.33951037530407	5D	Hope	-1.33606933883269	-0.995225831656715
morn	1	control	playback	0.00416667	5D	Hope	M	0	0	1	-1.33951037530407	5D	Hope	-1.06885547106616	-0.995225831656715
morn	1	control	playback	0.00555556	5D	Hope	M	0	0	1	-1.33951037530407	5D	Hope	-0.801641603299616	-0.995225831656715
morn	1	control	playback	0.00694444	5D	Hope	M	0	0	1	-1.33951037530407	5D	Hope	-0.534427735533078	-0.995225831656715
morn	1	control	playback	0.00833333	5D	Hope	M	0	0	1	-1.33951037530407	5D	Hope	-0.267213867766541	-0.995225831656715
morn	1	control	playback	0.00972222	5D	Hope	M	0	0	1	-1.33951037530407	5D	Hope	-0.00000000000000200250217233148	-0.995225831656715
morn	1	control	playback	0.0111111	5D	Hope	M	0	0	0	-1.33951037530407	5D	Hope	0.267213867766535	-0.995225831656715
morn	1	control	playback	0.0125	5D	Hope	M	0	0	1	-1.33951037530407	5D	Hope	0.534427735533075	-0.995225831656715
morn	1	control	playback	0.0138889	5D	Hope	M	0	0	1	-1.33951037530407	5D	Hope	0.801641603299616	-0.995225831656715
morn	1	control	playback	0.0152778	5D	Hope	M	0	0	1	-1.33951037530407	5D	Hope	1.06885547106616	-0.995225831656715
morn	1	control	playback	0.0166667	5D	Hope	M	0	0	1	-1.33951037530407	5D	Hope	1.3360693388327	-0.995225831656715
morn	1	control	playback	0.0180556	5D	Hope	M	0	0	1	-1.33951037530407	5D	Hope	1.60328320659924	-0.995225831656715
morn	1	control	playback	0.00138889	5D	Nacky	F	0	0	1	-1.33951037530407	5D	Nacky	-1.60328320659923	-0.995225831656715
morn	1	control	playback	0.00277778	5D	Nacky	F	0	0	1	-1.33951037530407	5D	Nacky	-1.33606933883269	-0.995225831656715
morn	1	control	playback	0.00416667	5D	Nacky	F	0	0	1	-1.33951037530407	5D	Nacky	-1.06885547106616	-0.995225831656715
morn	1	control	playback	0.00555556	5D	Nacky	F	0	0	1	-1.33951037530407	5D	Nacky	-0.801641603299616	-0.995225831656715
morn	1	control	playback	0.00694444	5D	Nacky	F	0	0	1	-1.33951037530407	5D	Nacky	-0.534427735533078	-0.995225831656715
morn	1	control	playback	0.00833333	5D	Nacky	F	0	0	1	-1.33951037530407	5D	Nacky	-0.267213867766541	-0.995225831656715
morn	1	control	playback	0.00972222	5D	Nacky	F	0	0	1	-1.33951037530407	5D	Nacky	-0.00000000000000200250217233148	-0.995225831656715
morn	1	control	playback	0.0111111	5D	Nacky	F	0	0	1	-1.33951037530407	5D	Nacky	0.267213867766535	-0.995225831656715
morn	1	control	playback	0.0125	5D	Nacky	F	0	0	1	-1.33951037530407	5D	Nacky	0.534427735533075	-0.995225831656715
morn	1	control	playback	0.0138889	5D	Nacky	F	0	0	1	-1.33951037530407	5D	Nacky	0.801641603299616	-0.995225831656715
morn	1	control	playback	0.0152778	5D	Nacky	F	0	0	1	-1.33951037530407	5D	Nacky	1.06885547106616	-0.995225831656715
morn	1	control	playback	0.0166667	5D	Nacky	F	0	0	1	-1.33951037530407	5D	Nacky	1.3360693388327	-0.995225831656715
morn	1	control	playback	0.0180556	5D	Nacky	F	0	0	1	-1.33951037530407	5D	Nacky	1.60328320659924	-0.995225831656715
morn	1	control	playback	0.00138889	5D	Niko	F	0	0	1	-1.33951037530407	5D	Niko	-1.60328320659923	-0.995225831656715
morn	1	control	playback	0.00277778	5D	Niko	F	0	0	1	-1.33951037530407	5D	Niko	-1.33606933883269	-0.995225831656715
morn	1	control	playback	0.00416667	5D	Niko	F	0	0	1	-1.33951037530407	5D	Niko	-1.06885547106616	-0.995225831656715
morn	1	control	playback	0.00555556	5D	Niko	F	0	0	1	-1.33951037530407	5D	Niko	-0.801641603299616	-0.995225831656715
morn	1	control	playback	0.00694444	5D	Niko	F	0	0	1	-1.33951037530407	5D	Niko	-0.534427735533078	-0.995225831656715
morn	1	control	playback	0.00833333	5D	Niko	F	0	0	1	-1.33951037530407	5D	Niko	-0.267213867766541	-0.995225831656715
morn	1	control	playback	0.00972222	5D	Niko	F	0	0	1	-1.33951037530407	5D	Niko	-0.00000000000000200250217233148	-0.995225831656715
morn	1	control	playback	0.0111111	5D	Niko	F	0	0	1	-1.33951037530407	5D	Niko	0.267213867766535	-0.995225831656715
morn	1	control	playback	0.0125	5D	Niko	F	0	0	1	-1.33951037530407	5D	Niko	0.534427735533075	-0.995225831656715
morn	1	control	playback	0.0138889	5D	Niko	F	0	0	1	-1.33951037530407	5D	Niko	0.801641603299616	-0.995225831656715
morn	1	control	playback	0.0152778	5D	Niko	F	0	0	1	-1.33951037530407	5D	Niko	1.06885547106616	-0.995225831656715
morn	1	control	playback	0.0166667	5D	Niko	F	0	0	1	-1.33951037530407	5D	Niko	1.3360693388327	-0.995225831656715
morn	1	control	playback	0.0180556	5D	Niko	F	0	0	1	-1.33951037530407	5D	Niko	1.60328320659924	-0.995225831656715
morn	1	control	playback	0.00138889	5D	Sachi	F	0	0	1	-1.33951037530407	5D	Sachi	-1.60328320659923	-0.995225831656715
morn	1	control	playback	0.00277778	5D	Sachi	F	0	0	1	-1.33951037530407	5D	Sachi	-1.33606933883269	-0.995225831656715
morn	1	control	playback	0.00416667	5D	Sachi	F	0	0	1	-1.33951037530407	5D	Sachi	-1.06885547106616	-0.995225831656715
morn	1	control	playback	0.00555556	5D	Sachi	F	0	0	1	-1.33951037530407	5D	Sachi	-0.801641603299616	-0.995225831656715
morn	1	control	playback	0.00694444	5D	Sachi	F	0	0	1	-1.33951037530407	5D	Sachi	-0.534427735533078	-0.995225831656715
morn	1	control	playback	0.00833333	5D	Sachi	F	0	0	1	-1.33951037530407	5D	Sachi	-0.267213867766541	-0.995225831656715
morn	1	control	playback	0.00972222	5D	Sachi	F	0	0	1	-1.33951037530407	5D	Sachi	-0.00000000000000200250217233148	-0.995225831656715
morn	1	control	playback	0.0111111	5D	Sachi	F	0	0	1	-1.33951037530407	5D	Sachi	0.267213867766535	-0.995225831656715
morn	1	control	playback	0.0125	5D	Sachi	F	0	0	1	-1.33951037530407	5D	Sachi	0.534427735533075	-0.995225831656715
morn	1	control	playback	0.0138889	5D	Sachi	F	0	0	1	-1.33951037530407	5D	Sachi	0.801641603299616	-0.995225831656715
morn	1	control	playback	0.0152778	5D	Sachi	F	0	0	1	-1.33951037530407	5D	Sachi	1.06885547106616	-0.995225831656715
morn	1	control	playback	0.0166667	5D	Sachi	F	0	0	1	-1.33951037530407	5D	Sachi	1.3360693388327	-0.995225831656715
morn	1	control	playback	0.0180556	5D	Sachi	F	0	0	1	-1.33951037530407	5D	Sachi	1.60328320659924	-0.995225831656715
morn	1	control	playback	0.00138889	5D	Suzu	F	0	0	1	-1.33951037530407	5D	Suzu	-1.60328320659923	-0.995225831656715
morn	1	control	playback	0.00277778	5D	Suzu	F	0	0	1	-1.33951037530407	5D	Suzu	-1.33606933883269	-0.995225831656715
morn	1	control	playback	0.00416667	5D	Suzu	F	0	0	1	-1.33951037530407	5D	Suzu	-1.06885547106616	-0.995225831656715
morn	1	control	playback	0.00555556	5D	Suzu	F	0	0	1	-1.33951037530407	5D	Suzu	-0.801641603299616	-0.995225831656715
morn	1	control	playback	0.00694444	5D	Suzu	F	0	0	1	-1.33951037530407	5D	Suzu	-0.534427735533078	-0.995225831656715
morn	1	control	playback	0.00833333	5D	Suzu	F	0	0	1	-1.33951037530407	5D	Suzu	-0.267213867766541	-0.995225831656715
morn	1	control	playback	0.00972222	5D	Suzu	F	0	0	1	-1.33951037530407	5D	Suzu	-0.00000000000000200250217233148	-0.995225831656715
morn	1	control	playback	0.0111111	5D	Suzu	F	0	0	1	-1.33951037530407	5D	Suzu	0.267213867766535	-0.995225831656715
morn	1	control	playback	0.0125	5D	Suzu	F	0	0	1	-1.33951037530407	5D	Suzu	0.534427735533075	-0.995225831656715
morn	1	control	playback	0.0138889	5D	Suzu	F	0	0	1	-1.33951037530407	5D	Suzu	0.801641603299616	-0.995225831656715
morn	1	control	playback	0.0152778	5D	Suzu	F	0	0	1	-1.33951037530407	5D	Suzu	1.06885547106616	-0.995225831656715
morn	1	control	playback	0.0166667	5D	Suzu	F	0	0	1	-1.33951037530407	5D	Suzu	1.3360693388327	-0.995225831656715
morn	1	control	playback	0.0180556	5D	Suzu	F	0	0	1	-1.33951037530407	5D	Suzu	1.60328320659924	-0.995225831656715
aft	1	outgroup	playback	0.00138889	5D	Hope	M	0	0	1	-1.33951037530407	5D	Hope	-1.60328320659923	1.00444088565354
aft	1	outgroup	playback	0.00277778	5D	Hope	M	0	0	1	-1.33951037530407	5D	Hope	-1.33606933883269	1.00444088565354
aft	1	outgroup	playback	0.00416667	5D	Hope	M	0	0	1	-1.33951037530407	5D	Hope	-1.06885547106616	1.00444088565354
aft	1	outgroup	playback	0.00555556	5D	Hope	M	0	0	1	-1.33951037530407	5D	Hope	-0.801641603299616	1.00444088565354
aft	1	outgroup	playback	0.00694444	5D	Hope	M	0	0	1	-1.33951037530407	5D	Hope	-0.534427735533078	1.00444088565354
aft	1	outgroup	playback	0.00833333	5D	Hope	M	0	0	1	-1.33951037530407	5D	Hope	-0.267213867766541	1.00444088565354
aft	1	outgroup	playback	0.00972222	5D	Hope	M	0	0	1	-1.33951037530407	5D	Hope	-0.00000000000000200250217233148	1.00444088565354
aft	1	outgroup	playback	0.0111111	5D	Hope	M	0	0	1	-1.33951037530407	5D	Hope	0.267213867766535	1.00444088565354
aft	1	outgroup	playback	0.0125	5D	Hope	M	0	0	1	-1.33951037530407	5D	Hope	0.534427735533075	1.00444088565354
aft	1	outgroup	playback	0.0138889	5D	Hope	M	0	0	1	-1.33951037530407	5D	Hope	0.801641603299616	1.00444088565354
aft	1	outgroup	playback	0.0152778	5D	Hope	M	0	0	0	-1.33951037530407	5D	Hope	1.06885547106616	1.00444088565354
aft	1	outgroup	playback	0.0166667	5D	Hope	M	0	0	1	-1.33951037530407	5D	Hope	1.3360693388327	1.00444088565354
aft	1	outgroup	playback	0.0180556	5D	Hope	M	0	0	0	-1.33951037530407	5D	Hope	1.60328320659924	1.00444088565354
aft	1	outgroup	playback	0.00138889	5D	Nacky	F	0	0	1	-1.33951037530407	5D	Nacky	-1.60328320659923	1.00444088565354
aft	1	outgroup	playback	0.00277778	5D	Nacky	F	0	0	1	-1.33951037530407	5D	Nacky	-1.33606933883269	1.00444088565354
aft	1	outgroup	playback	0.00416667	5D	Nacky	F	0	0	1	-1.33951037530407	5D	Nacky	-1.06885547106616	1.00444088565354
aft	1	outgroup	playback	0.00555556	5D	Nacky	F	0	0	1	-1.33951037530407	5D	Nacky	-0.801641603299616	1.00444088565354
aft	1	outgroup	playback	0.00694444	5D	Nacky	F	0	0	1	-1.33951037530407	5D	Nacky	-0.534427735533078	1.00444088565354
aft	1	outgroup	playback	0.00833333	5D	Nacky	F	0	0	1	-1.33951037530407	5D	Nacky	-0.267213867766541	1.00444088565354
aft	1	outgroup	playback	0.00972222	5D	Nacky	F	0	0	1	-1.33951037530407	5D	Nacky	-0.00000000000000200250217233148	1.00444088565354
aft	1	outgroup	playback	0.0111111	5D	Nacky	F	0	0	1	-1.33951037530407	5D	Nacky	0.267213867766535	1.00444088565354
aft	1	outgroup	playback	0.0125	5D	Nacky	F	0	0	1	-1.33951037530407	5D	Nacky	0.534427735533075	1.00444088565354
aft	1	outgroup	playback	0.0138889	5D	Nacky	F	0	0	0	-1.33951037530407	5D	Nacky	0.801641603299616	1.00444088565354
aft	1	outgroup	playback	0.0152778	5D	Nacky	F	0	0	0	-1.33951037530407	5D	Nacky	1.06885547106616	1.00444088565354
aft	1	outgroup	playback	0.0166667	5D	Nacky	F	0	0	1	-1.33951037530407	5D	Nacky	1.3360693388327	1.00444088565354
aft	1	outgroup	playback	0.0180556	5D	Nacky	F	0	0	1	-1.33951037530407	5D	Nacky	1.60328320659924	1.00444088565354
aft	1	outgroup	playback	0.00138889	5D	Niko	F	0	0	1	-1.33951037530407	5D	Niko	-1.60328320659923	1.00444088565354
aft	1	outgroup	playback	0.00277778	5D	Niko	F	0	0	0	-1.33951037530407	5D	Niko	-1.33606933883269	1.00444088565354
aft	1	outgroup	playback	0.00416667	5D	Niko	F	0	1	0	-1.33951037530407	5D	Niko	-1.06885547106616	1.00444088565354
aft	1	outgroup	playback	0.00555556	5D	Niko	F	0	1	0	-1.33951037530407	5D	Niko	-0.801641603299616	1.00444088565354
aft	1	outgroup	playback	0.00694444	5D	Niko	F	0	0	1	-1.33951037530407	5D	Niko	-0.534427735533078	1.00444088565354
aft	1	outgroup	playback	0.00833333	5D	Niko	F	0	1	0	-1.33951037530407	5D	Niko	-0.267213867766541	1.00444088565354
aft	1	outgroup	playback	0.00972222	5D	Niko	F	0	0	1	-1.33951037530407	5D	Niko	-0.00000000000000200250217233148	1.00444088565354
aft	1	outgroup	playback	0.0111111	5D	Niko	F	0	1	0	-1.33951037530407	5D	Niko	0.267213867766535	1.00444088565354
aft	1	outgroup	playback	0.0125	5D	Niko	F	0	1	0	-1.33951037530407	5D	Niko	0.534427735533075	1.00444088565354
aft	1	outgroup	playback	0.0138889	5D	Niko	F	0	0	1	-1.33951037530407	5D	Niko	0.801641603299616	1.00444088565354
aft	1	outgroup	playback	0.0152778	5D	Niko	F	0	0	1	-1.33951037530407	5D	Niko	1.06885547106616	1.00444088565354
aft	1	outgroup	playback	0.0166667	5D	Niko	F	0	0	1	-1.33951037530407	5D	Niko	1.3360693388327	1.00444088565354
aft	1	outgroup	playback	0.0180556	5D	Niko	F	0	0	1	-1.33951037530407	5D	Niko	1.60328320659924	1.00444088565354
aft	1	outgroup	playback	0.00138889	5D	Sachi	F	0	1	0	-1.33951037530407	5D	Sachi	-1.60328320659923	1.00444088565354
aft	1	outgroup	playback	0.00277778	5D	Sachi	F	0	1	0	-1.33951037530407	5D	Sachi	-1.33606933883269	1.00444088565354
aft	1	outgroup	playback	0.00416667	5D	Sachi	F	0	1	0	-1.33951037530407	5D	Sachi	-1.06885547106616	1.00444088565354
aft	1	outgroup	playback	0.00555556	5D	Sachi	F	0	1	0	-1.33951037530407	5D	Sachi	-0.801641603299616	1.00444088565354
aft	1	outgroup	playback	0.00694444	5D	Sachi	F	0	1	0	-1.33951037530407	5D	Sachi	-0.534427735533078	1.00444088565354
aft	1	outgroup	playback	0.00833333	5D	Sachi	F	0	0	0	-1.33951037530407	5D	Sachi	-0.267213867766541	1.00444088565354
aft	1	outgroup	playback	0.00972222	5D	Sachi	F	0	0	1	-1.33951037530407	5D	Sachi	-0.00000000000000200250217233148	1.00444088565354
aft	1	outgroup	playback	0.0111111	5D	Sachi	F	0	0	1	-1.33951037530407	5D	Sachi	0.267213867766535	1.00444088565354
aft	1	outgroup	playback	0.0125	5D	Sachi	F	0	0	1	-1.33951037530407	5D	Sachi	0.534427735533075	1.00444088565354
aft	1	outgroup	playback	0.0138889	5D	Sachi	F	0	0	1	-1.33951037530407	5D	Sachi	0.801641603299616	1.00444088565354
aft	1	outgroup	playback	0.0152778	5D	Sachi	F	0	0	1	-1.33951037530407	5D	Sachi	1.06885547106616	1.00444088565354
aft	1	outgroup	playback	0.0166667	5D	Sachi	F	0	0	1	-1.33951037530407	5D	Sachi	1.3360693388327	1.00444088565354
aft	1	outgroup	playback	0.0180556	5D	Sachi	F	0	0	1	-1.33951037530407	5D	Sachi	1.60328320659924	1.00444088565354
aft	1	outgroup	playback	0.00138889	5D	Suzu	F	0	0	1	-1.33951037530407	5D	Suzu	-1.60328320659923	1.00444088565354
aft	1	outgroup	playback	0.00277778	5D	Suzu	F	0	0	1	-1.33951037530407	5D	Suzu	-1.33606933883269	1.00444088565354
aft	1	outgroup	playback	0.00416667	5D	Suzu	F	0	0	1	-1.33951037530407	5D	Suzu	-1.06885547106616	1.00444088565354
aft	1	outgroup	playback	0.00555556	5D	Suzu	F	0	0	1	-1.33951037530407	5D	Suzu	-0.801641603299616	1.00444088565354
aft	1	outgroup	playback	0.00694444	5D	Suzu	F	0	0	1	-1.33951037530407	5D	Suzu	-0.534427735533078	1.00444088565354
aft	1	outgroup	playback	0.00833333	5D	Suzu	F	0	0	1	-1.33951037530407	5D	Suzu	-0.267213867766541	1.00444088565354
aft	1	outgroup	playback	0.00972222	5D	Suzu	F	0	0	1	-1.33951037530407	5D	Suzu	-0.00000000000000200250217233148	1.00444088565354
aft	1	outgroup	playback	0.0111111	5D	Suzu	F	0	0	1	-1.33951037530407	5D	Suzu	0.267213867766535	1.00444088565354
aft	1	outgroup	playback	0.0125	5D	Suzu	F	0	0	1	-1.33951037530407	5D	Suzu	0.534427735533075	1.00444088565354
aft	1	outgroup	playback	0.0138889	5D	Suzu	F	0	0	0	-1.33951037530407	5D	Suzu	0.801641603299616	1.00444088565354
aft	1	outgroup	playback	0.0152778	5D	Suzu	F	0	0	0	-1.33951037530407	5D	Suzu	1.06885547106616	1.00444088565354
aft	1	outgroup	playback	0.0166667	5D	Suzu	F	0	0	0	-1.33951037530407	5D	Suzu	1.3360693388327	1.00444088565354
aft	1	outgroup	playback	0.0180556	5D	Suzu	F	0	0	1	-1.33951037530407	5D	Suzu	1.60328320659924	1.00444088565354
morn	3	outgroup	playback	0.00138889	1A	Lennon	M	0	0	1	0.48108262268907	1A	Lennon	-1.60328320659923	1.00444088565354
morn	3	outgroup	playback	0.00277778	1A	Lennon	M	0	0	1	0.48108262268907	1A	Lennon	-1.33606933883269	1.00444088565354
morn	3	outgroup	playback	0.00416667	1A	Lennon	M	0	0	1	0.48108262268907	1A	Lennon	-1.06885547106616	1.00444088565354
morn	3	outgroup	playback	0.00555556	1A	Lennon	M	0	0	1	0.48108262268907	1A	Lennon	-0.801641603299616	1.00444088565354
morn	3	outgroup	playback	0.00694444	1A	Lennon	M	0	0	1	0.48108262268907	1A	Lennon	-0.534427735533078	1.00444088565354
morn	3	outgroup	playback	0.00833333	1A	Lennon	M	0	0	1	0.48108262268907	1A	Lennon	-0.267213867766541	1.00444088565354
morn	3	outgroup	playback	0.00972222	1A	Lennon	M	0	0	1	0.48108262268907	1A	Lennon	-0.00000000000000200250217233148	1.00444088565354
morn	3	outgroup	playback	0.0111111	1A	Lennon	M	0	0	1	0.48108262268907	1A	Lennon	0.267213867766535	1.00444088565354
morn	3	outgroup	playback	0.0125	1A	Lennon	M	0	0	1	0.48108262268907	1A	Lennon	0.534427735533075	1.00444088565354
morn	3	outgroup	playback	0.0138889	1A	Lennon	M	0	0	1	0.48108262268907	1A	Lennon	0.801641603299616	1.00444088565354
morn	3	outgroup	playback	0.0152778	1A	Lennon	M	0	0	1	0.48108262268907	1A	Lennon	1.06885547106616	1.00444088565354
morn	3	outgroup	playback	0.0166667	1A	Lennon	M	0	0	1	0.48108262268907	1A	Lennon	1.3360693388327	1.00444088565354
morn	3	outgroup	playback	0.0180556	1A	Lennon	M	0	0	1	0.48108262268907	1A	Lennon	1.60328320659924	1.00444088565354
morn	3	outgroup	playback	0.00138889	1A	Naoya	M	0	0	1	0.48108262268907	1A	Naoya	-1.60328320659923	1.00444088565354
morn	3	outgroup	playback	0.00277778	1A	Naoya	M	0	0	1	0.48108262268907	1A	Naoya	-1.33606933883269	1.00444088565354
morn	3	outgroup	playback	0.00416667	1A	Naoya	M	0	0	1	0.48108262268907	1A	Naoya	-1.06885547106616	1.00444088565354
morn	3	outgroup	playback	0.00555556	1A	Naoya	M	0	0	1	0.48108262268907	1A	Naoya	-0.801641603299616	1.00444088565354
morn	3	outgroup	playback	0.00694444	1A	Naoya	M	0	1	0	0.48108262268907	1A	Naoya	-0.534427735533078	1.00444088565354
morn	3	outgroup	playback	0.00833333	1A	Naoya	M	0	0	1	0.48108262268907	1A	Naoya	-0.267213867766541	1.00444088565354
morn	3	outgroup	playback	0.00972222	1A	Naoya	M	0	1	0	0.48108262268907	1A	Naoya	-0.00000000000000200250217233148	1.00444088565354
morn	3	outgroup	playback	0.0111111	1A	Naoya	M	0	1	0	0.48108262268907	1A	Naoya	0.267213867766535	1.00444088565354
morn	3	outgroup	playback	0.0125	1A	Naoya	M	0	0	1	0.48108262268907	1A	Naoya	0.534427735533075	1.00444088565354
morn	3	outgroup	playback	0.0138889	1A	Naoya	M	0	0	1	0.48108262268907	1A	Naoya	0.801641603299616	1.00444088565354
morn	3	outgroup	playback	0.0152778	1A	Naoya	M	0	0	1	0.48108262268907	1A	Naoya	1.06885547106616	1.00444088565354
morn	3	outgroup	playback	0.0166667	1A	Naoya	M	0	0	1	0.48108262268907	1A	Naoya	1.3360693388327	1.00444088565354
morn	3	outgroup	playback	0.0180556	1A	Naoya	M	0	0	1	0.48108262268907	1A	Naoya	1.60328320659924	1.00444088565354
morn	3	outgroup	playback	0.00138889	1A	Norio	M	0	0	1	0.48108262268907	1A	Norio	-1.60328320659923	1.00444088565354
morn	3	outgroup	playback	0.00277778	1A	Norio	M	0	0	1	0.48108262268907	1A	Norio	-1.33606933883269	1.00444088565354
morn	3	outgroup	playback	0.00416667	1A	Norio	M	0	0	0	0.48108262268907	1A	Norio	-1.06885547106616	1.00444088565354
morn	3	outgroup	playback	0.00555556	1A	Norio	M	0	0	1	0.48108262268907	1A	Norio	-0.801641603299616	1.00444088565354
morn	3	outgroup	playback	0.00694444	1A	Norio	M	0	1	0	0.48108262268907	1A	Norio	-0.534427735533078	1.00444088565354
morn	3	outgroup	playback	0.00833333	1A	Norio	M	0	0	1	0.48108262268907	1A	Norio	-0.267213867766541	1.00444088565354
morn	3	outgroup	playback	0.00972222	1A	Norio	M	0	0	1	0.48108262268907	1A	Norio	-0.00000000000000200250217233148	1.00444088565354
morn	3	outgroup	playback	0.0111111	1A	Norio	M	0	0	1	0.48108262268907	1A	Norio	0.267213867766535	1.00444088565354
morn	3	outgroup	playback	0.0125	1A	Norio	M	0	0	1	0.48108262268907	1A	Norio	0.534427735533075	1.00444088565354
morn	3	outgroup	playback	0.0138889	1A	Norio	M	0	0	1	0.48108262268907	1A	Norio	0.801641603299616	1.00444088565354
morn	3	outgroup	playback	0.0152778	1A	Norio	M	0	0	1	0.48108262268907	1A	Norio	1.06885547106616	1.00444088565354
morn	3	outgroup	playback	0.0166667	1A	Norio	M	0	0	1	0.48108262268907	1A	Norio	1.3360693388327	1.00444088565354
morn	3	outgroup	playback	0.0180556	1A	Norio	M	0	0	1	0.48108262268907	1A	Norio	1.60328320659924	1.00444088565354
morn	3	outgroup	playback	0.00138889	1A	Minato	M	0	1	0	0.48108262268907	1A	Minato	-1.60328320659923	1.00444088565354
morn	3	outgroup	playback	0.00277778	1A	Minato	M	0	0	1	0.48108262268907	1A	Minato	-1.33606933883269	1.00444088565354
morn	3	outgroup	playback	0.00416667	1A	Minato	M	0	0	0	0.48108262268907	1A	Minato	-1.06885547106616	1.00444088565354
morn	3	outgroup	playback	0.00555556	1A	Minato	M	0	1	0	0.48108262268907	1A	Minato	-0.801641603299616	1.00444088565354
morn	3	outgroup	playback	0.00694444	1A	Minato	M	0	1	0	0.48108262268907	1A	Minato	-0.534427735533078	1.00444088565354
morn	3	outgroup	playback	0.00833333	1A	Minato	M	0	0	1	0.48108262268907	1A	Minato	-0.267213867766541	1.00444088565354
morn	3	outgroup	playback	0.00972222	1A	Minato	M	0	0	1	0.48108262268907	1A	Minato	-0.00000000000000200250217233148	1.00444088565354
morn	3	outgroup	playback	0.0111111	1A	Minato	M	0	0	1	0.48108262268907	1A	Minato	0.267213867766535	1.00444088565354
morn	3	outgroup	playback	0.0125	1A	Minato	M	0	0	1	0.48108262268907	1A	Minato	0.534427735533075	1.00444088565354
morn	3	outgroup	playback	0.0138889	1A	Minato	M	0	1	0	0.48108262268907	1A	Minato	0.801641603299616	1.00444088565354
morn	3	outgroup	playback	0.0152778	1A	Minato	M	0	0	1	0.48108262268907	1A	Minato	1.06885547106616	1.00444088565354
morn	3	outgroup	playback	0.0166667	1A	Minato	M	0	0	1	0.48108262268907	1A	Minato	1.3360693388327	1.00444088565354
morn	3	outgroup	playback	0.0180556	1A	Minato	M	0	0	1	0.48108262268907	1A	Minato	1.60328320659924	1.00444088565354
morn	3	outgroup	playback	0.00138889	1A	Takabo	M	0	0	1	0.48108262268907	1A	Takabo	-1.60328320659923	1.00444088565354
morn	3	outgroup	playback	0.00277778	1A	Takabo	M	0	1	0	0.48108262268907	1A	Takabo	-1.33606933883269	1.00444088565354
morn	3	outgroup	playback	0.00416667	1A	Takabo	M	0	1	0	0.48108262268907	1A	Takabo	-1.06885547106616	1.00444088565354
morn	3	outgroup	playback	0.00555556	1A	Takabo	M	0	1	0	0.48108262268907	1A	Takabo	-0.801641603299616	1.00444088565354
morn	3	outgroup	playback	0.00694444	1A	Takabo	M	0	1	0	0.48108262268907	1A	Takabo	-0.534427735533078	1.00444088565354
morn	3	outgroup	playback	0.00833333	1A	Takabo	M	0	1	0	0.48108262268907	1A	Takabo	-0.267213867766541	1.00444088565354
morn	3	outgroup	playback	0.00972222	1A	Takabo	M	0	1	0	0.48108262268907	1A	Takabo	-0.00000000000000200250217233148	1.00444088565354
morn	3	outgroup	playback	0.0111111	1A	Takabo	M	0	1	0	0.48108262268907	1A	Takabo	0.267213867766535	1.00444088565354
morn	3	outgroup	playback	0.0125	1A	Takabo	M	0	1	0	0.48108262268907	1A	Takabo	0.534427735533075	1.00444088565354
morn	3	outgroup	playback	0.0138889	1A	Takabo	M	0	1	0	0.48108262268907	1A	Takabo	0.801641603299616	1.00444088565354
morn	3	outgroup	playback	0.0152778	1A	Takabo	M	0	1	0	0.48108262268907	1A	Takabo	1.06885547106616	1.00444088565354
morn	3	outgroup	playback	0.0166667	1A	Takabo	M	0	1	0	0.48108262268907	1A	Takabo	1.3360693388327	1.00444088565354
morn	3	outgroup	playback	0.0180556	1A	Takabo	M	0	1	0	0.48108262268907	1A	Takabo	1.60328320659924	1.00444088565354
aft	3	control	playback	0.00138889	1A	Lennon	M	1	0	0	0.48108262268907	1A	Lennon	-1.60328320659923	-0.995225831656715
aft	3	control	playback	0.00277778	1A	Lennon	M	1	0	0	0.48108262268907	1A	Lennon	-1.33606933883269	-0.995225831656715
aft	3	control	playback	0.00416667	1A	Lennon	M	0	0	0	0.48108262268907	1A	Lennon	-1.06885547106616	-0.995225831656715
aft	3	control	playback	0.00555556	1A	Lennon	M	0	0	1	0.48108262268907	1A	Lennon	-0.801641603299616	-0.995225831656715
aft	3	control	playback	0.00694444	1A	Lennon	M	0	0	1	0.48108262268907	1A	Lennon	-0.534427735533078	-0.995225831656715
aft	3	control	playback	0.00833333	1A	Lennon	M	0	0	1	0.48108262268907	1A	Lennon	-0.267213867766541	-0.995225831656715
aft	3	control	playback	0.00972222	1A	Lennon	M	0	0	1	0.48108262268907	1A	Lennon	-0.00000000000000200250217233148	-0.995225831656715
aft	3	control	playback	0.0111111	1A	Lennon	M	0	0	1	0.48108262268907	1A	Lennon	0.267213867766535	-0.995225831656715
aft	3	control	playback	0.0125	1A	Lennon	M	0	0	1	0.48108262268907	1A	Lennon	0.534427735533075	-0.995225831656715
aft	3	control	playback	0.0138889	1A	Lennon	M	0	0	1	0.48108262268907	1A	Lennon	0.801641603299616	-0.995225831656715
aft	3	control	playback	0.0152778	1A	Lennon	M	0	0	1	0.48108262268907	1A	Lennon	1.06885547106616	-0.995225831656715
aft	3	control	playback	0.0166667	1A	Lennon	M	0	0	1	0.48108262268907	1A	Lennon	1.3360693388327	-0.995225831656715
aft	3	control	playback	0.0180556	1A	Lennon	M	0	0	1	0.48108262268907	1A	Lennon	1.60328320659924	-0.995225831656715
aft	3	control	playback	0.00138889	1A	Naoya	M	0	0	1	0.48108262268907	1A	Naoya	-1.60328320659923	-0.995225831656715
aft	3	control	playback	0.00277778	1A	Naoya	M	0	0	1	0.48108262268907	1A	Naoya	-1.33606933883269	-0.995225831656715
aft	3	control	playback	0.00416667	1A	Naoya	M	0	0	1	0.48108262268907	1A	Naoya	-1.06885547106616	-0.995225831656715
aft	3	control	playback	0.00555556	1A	Naoya	M	0	0	0	0.48108262268907	1A	Naoya	-0.801641603299616	-0.995225831656715
aft	3	control	playback	0.00694444	1A	Naoya	M	0	0	1	0.48108262268907	1A	Naoya	-0.534427735533078	-0.995225831656715
aft	3	control	playback	0.00833333	1A	Naoya	M	1	0	0	0.48108262268907	1A	Naoya	-0.267213867766541	-0.995225831656715
aft	3	control	playback	0.00972222	1A	Naoya	M	1	0	0	0.48108262268907	1A	Naoya	-0.00000000000000200250217233148	-0.995225831656715
aft	3	control	playback	0.0111111	1A	Naoya	M	1	0	0	0.48108262268907	1A	Naoya	0.267213867766535	-0.995225831656715
aft	3	control	playback	0.0125	1A	Naoya	M	1	0	0	0.48108262268907	1A	Naoya	0.534427735533075	-0.995225831656715
aft	3	control	playback	0.0138889	1A	Naoya	M	1	0	0	0.48108262268907	1A	Naoya	0.801641603299616	-0.995225831656715
aft	3	control	playback	0.0152778	1A	Naoya	M	0	0	1	0.48108262268907	1A	Naoya	1.06885547106616	-0.995225831656715
aft	3	control	playback	0.0166667	1A	Naoya	M	0	0	1	0.48108262268907	1A	Naoya	1.3360693388327	-0.995225831656715
aft	3	control	playback	0.0180556	1A	Naoya	M	0	0	1	0.48108262268907	1A	Naoya	1.60328320659924	-0.995225831656715
aft	3	control	playback	0.00138889	1A	Norio	M	0	0	1	0.48108262268907	1A	Norio	-1.60328320659923	-0.995225831656715
aft	3	control	playback	0.00277778	1A	Norio	M	0	0	1	0.48108262268907	1A	Norio	-1.33606933883269	-0.995225831656715
aft	3	control	playback	0.00416667	1A	Norio	M	0	0	1	0.48108262268907	1A	Norio	-1.06885547106616	-0.995225831656715
aft	3	control	playback	0.00555556	1A	Norio	M	0	0	1	0.48108262268907	1A	Norio	-0.801641603299616	-0.995225831656715
aft	3	control	playback	0.00694444	1A	Norio	M	0	0	1	0.48108262268907	1A	Norio	-0.534427735533078	-0.995225831656715
aft	3	control	playback	0.00833333	1A	Norio	M	1	0	0	0.48108262268907	1A	Norio	-0.267213867766541	-0.995225831656715
aft	3	control	playback	0.00972222	1A	Norio	M	1	0	0	0.48108262268907	1A	Norio	-0.00000000000000200250217233148	-0.995225831656715
aft	3	control	playback	0.0111111	1A	Norio	M	1	0	0	0.48108262268907	1A	Norio	0.267213867766535	-0.995225831656715
aft	3	control	playback	0.0125	1A	Norio	M	1	0	0	0.48108262268907	1A	Norio	0.534427735533075	-0.995225831656715
aft	3	control	playback	0.0138889	1A	Norio	M	1	0	0	0.48108262268907	1A	Norio	0.801641603299616	-0.995225831656715
aft	3	control	playback	0.0152778	1A	Norio	M	0	0	1	0.48108262268907	1A	Norio	1.06885547106616	-0.995225831656715
aft	3	control	playback	0.0166667	1A	Norio	M	0	0	1	0.48108262268907	1A	Norio	1.3360693388327	-0.995225831656715
aft	3	control	playback	0.0180556	1A	Norio	M	0	0	0	0.48108262268907	1A	Norio	1.60328320659924	-0.995225831656715
aft	3	control	playback	0.00138889	1A	Minato	M	0	0	1	0.48108262268907	1A	Minato	-1.60328320659923	-0.995225831656715
aft	3	control	playback	0.00277778	1A	Minato	M	0	0	1	0.48108262268907	1A	Minato	-1.33606933883269	-0.995225831656715
aft	3	control	playback	0.00416667	1A	Minato	M	0	0	1	0.48108262268907	1A	Minato	-1.06885547106616	-0.995225831656715
aft	3	control	playback	0.00555556	1A	Minato	M	0	0	1	0.48108262268907	1A	Minato	-0.801641603299616	-0.995225831656715
aft	3	control	playback	0.00694444	1A	Minato	M	0	0	1	0.48108262268907	1A	Minato	-0.534427735533078	-0.995225831656715
aft	3	control	playback	0.00833333	1A	Minato	M	0	0	1	0.48108262268907	1A	Minato	-0.267213867766541	-0.995225831656715
aft	3	control	playback	0.00972222	1A	Minato	M	0	0	1	0.48108262268907	1A	Minato	-0.00000000000000200250217233148	-0.995225831656715
aft	3	control	playback	0.0111111	1A	Minato	M	0	0	1	0.48108262268907	1A	Minato	0.267213867766535	-0.995225831656715
aft	3	control	playback	0.0125	1A	Minato	M	0	0	1	0.48108262268907	1A	Minato	0.534427735533075	-0.995225831656715
aft	3	control	playback	0.0138889	1A	Minato	M	0	0	1	0.48108262268907	1A	Minato	0.801641603299616	-0.995225831656715
aft	3	control	playback	0.0152778	1A	Minato	M	0	0	1	0.48108262268907	1A	Minato	1.06885547106616	-0.995225831656715
aft	3	control	playback	0.0166667	1A	Minato	M	0	0	1	0.48108262268907	1A	Minato	1.3360693388327	-0.995225831656715
aft	3	control	playback	0.0180556	1A	Minato	M	0	0	1	0.48108262268907	1A	Minato	1.60328320659924	-0.995225831656715
aft	3	control	playback	0.00138889	1A	Takabo	M	1	0	0	0.48108262268907	1A	Takabo	-1.60328320659923	-0.995225831656715
aft	3	control	playback	0.00277778	1A	Takabo	M	1	0	0	0.48108262268907	1A	Takabo	-1.33606933883269	-0.995225831656715
aft	3	control	playback	0.00416667	1A	Takabo	M	0	0	1	0.48108262268907	1A	Takabo	-1.06885547106616	-0.995225831656715
aft	3	control	playback	0.00555556	1A	Takabo	M	0	0	1	0.48108262268907	1A	Takabo	-0.801641603299616	-0.995225831656715
aft	3	control	playback	0.00694444	1A	Takabo	M	0	0	1	0.48108262268907	1A	Takabo	-0.534427735533078	-0.995225831656715
aft	3	control	playback	0.00833333	1A	Takabo	M	0	0	1	0.48108262268907	1A	Takabo	-0.267213867766541	-0.995225831656715
aft	3	control	playback	0.00972222	1A	Takabo	M	0	0	1	0.48108262268907	1A	Takabo	-0.00000000000000200250217233148	-0.995225831656715
aft	3	control	playback	0.0111111	1A	Takabo	M	0	0	1	0.48108262268907	1A	Takabo	0.267213867766535	-0.995225831656715
aft	3	control	playback	0.0125	1A	Takabo	M	0	0	1	0.48108262268907	1A	Takabo	0.534427735533075	-0.995225831656715
aft	3	control	playback	0.0138889	1A	Takabo	M	0	0	1	0.48108262268907	1A	Takabo	0.801641603299616	-0.995225831656715
aft	3	control	playback	0.0152778	1A	Takabo	M	0	0	1	0.48108262268907	1A	Takabo	1.06885547106616	-0.995225831656715
aft	3	control	playback	0.0166667	1A	Takabo	M	0	0	1	0.48108262268907	1A	Takabo	1.3360693388327	-0.995225831656715
aft	3	control	playback	0.0180556	1A	Takabo	M	0	0	0	0.48108262268907	1A	Takabo	1.60328320659924	-0.995225831656715
morn	3	outgroup	playback	0.00138889	1B	Gorou	M	0	0	1	0.48108262268907	1B	Gorou	-1.60328320659923	1.00444088565354
morn	3	outgroup	playback	0.00277778	1B	Gorou	M	0	1	0	0.48108262268907	1B	Gorou	-1.33606933883269	1.00444088565354
morn	3	outgroup	playback	0.00416667	1B	Gorou	M	0	1	0	0.48108262268907	1B	Gorou	-1.06885547106616	1.00444088565354
morn	3	outgroup	playback	0.00555556	1B	Gorou	M	0	1	0	0.48108262268907	1B	Gorou	-0.801641603299616	1.00444088565354
morn	3	outgroup	playback	0.00694444	1B	Gorou	M	0	1	0	0.48108262268907	1B	Gorou	-0.534427735533078	1.00444088565354
morn	3	outgroup	playback	0.00833333	1B	Gorou	M	0	1	0	0.48108262268907	1B	Gorou	-0.267213867766541	1.00444088565354
morn	3	outgroup	playback	0.00972222	1B	Gorou	M	0	0	0	0.48108262268907	1B	Gorou	-0.00000000000000200250217233148	1.00444088565354
morn	3	outgroup	playback	0.0111111	1B	Gorou	M	0	0	0	0.48108262268907	1B	Gorou	0.267213867766535	1.00444088565354
morn	3	outgroup	playback	0.0125	1B	Gorou	M	0	0	0	0.48108262268907	1B	Gorou	0.534427735533075	1.00444088565354
morn	3	outgroup	playback	0.0138889	1B	Gorou	M	0	0	0	0.48108262268907	1B	Gorou	0.801641603299616	1.00444088565354
morn	3	outgroup	playback	0.0152778	1B	Gorou	M	0	0	0	0.48108262268907	1B	Gorou	1.06885547106616	1.00444088565354
morn	3	outgroup	playback	0.0166667	1B	Gorou	M	0	0	0	0.48108262268907	1B	Gorou	1.3360693388327	1.00444088565354
morn	3	outgroup	playback	0.0180556	1B	Gorou	M	0	0	0	0.48108262268907	1B	Gorou	1.60328320659924	1.00444088565354
morn	3	outgroup	playback	0.00138889	1B	Shoubou	M	0	0	1	0.48108262268907	1B	Shoubou	-1.60328320659923	1.00444088565354
morn	3	outgroup	playback	0.00277778	1B	Shoubou	M	0	0	1	0.48108262268907	1B	Shoubou	-1.33606933883269	1.00444088565354
morn	3	outgroup	playback	0.00416667	1B	Shoubou	M	0	0	1	0.48108262268907	1B	Shoubou	-1.06885547106616	1.00444088565354
morn	3	outgroup	playback	0.00555556	1B	Shoubou	M	0	0	1	0.48108262268907	1B	Shoubou	-0.801641603299616	1.00444088565354
morn	3	outgroup	playback	0.00694444	1B	Shoubou	M	0	0	1	0.48108262268907	1B	Shoubou	-0.534427735533078	1.00444088565354
morn	3	outgroup	playback	0.00833333	1B	Shoubou	M	0	0	1	0.48108262268907	1B	Shoubou	-0.267213867766541	1.00444088565354
morn	3	outgroup	playback	0.00972222	1B	Shoubou	M	0	0	1	0.48108262268907	1B	Shoubou	-0.00000000000000200250217233148	1.00444088565354
morn	3	outgroup	playback	0.0111111	1B	Shoubou	M	0	0	1	0.48108262268907	1B	Shoubou	0.267213867766535	1.00444088565354
morn	3	outgroup	playback	0.0125	1B	Shoubou	M	0	0	1	0.48108262268907	1B	Shoubou	0.534427735533075	1.00444088565354
morn	3	outgroup	playback	0.0138889	1B	Shoubou	M	0	0	1	0.48108262268907	1B	Shoubou	0.801641603299616	1.00444088565354
morn	3	outgroup	playback	0.0152778	1B	Shoubou	M	0	0	1	0.48108262268907	1B	Shoubou	1.06885547106616	1.00444088565354
morn	3	outgroup	playback	0.0166667	1B	Shoubou	M	0	0	1	0.48108262268907	1B	Shoubou	1.3360693388327	1.00444088565354
morn	3	outgroup	playback	0.0180556	1B	Shoubou	M	0	0	1	0.48108262268907	1B	Shoubou	1.60328320659924	1.00444088565354
morn	3	outgroup	playback	0.00138889	1B	Satoru	M	0	0	1	0.48108262268907	1B	Satoru	-1.60328320659923	1.00444088565354
morn	3	outgroup	playback	0.00277778	1B	Satoru	M	0	0	1	0.48108262268907	1B	Satoru	-1.33606933883269	1.00444088565354
morn	3	outgroup	playback	0.00416667	1B	Satoru	M	0	0	1	0.48108262268907	1B	Satoru	-1.06885547106616	1.00444088565354
morn	3	outgroup	playback	0.00555556	1B	Satoru	M	0	0	1	0.48108262268907	1B	Satoru	-0.801641603299616	1.00444088565354
morn	3	outgroup	playback	0.00694444	1B	Satoru	M	0	0	1	0.48108262268907	1B	Satoru	-0.534427735533078	1.00444088565354
morn	3	outgroup	playback	0.00833333	1B	Satoru	M	0	0	1	0.48108262268907	1B	Satoru	-0.267213867766541	1.00444088565354
morn	3	outgroup	playback	0.00972222	1B	Satoru	M	0	0	1	0.48108262268907	1B	Satoru	-0.00000000000000200250217233148	1.00444088565354
morn	3	outgroup	playback	0.0111111	1B	Satoru	M	0	0	1	0.48108262268907	1B	Satoru	0.267213867766535	1.00444088565354
morn	3	outgroup	playback	0.0125	1B	Satoru	M	0	0	1	0.48108262268907	1B	Satoru	0.534427735533075	1.00444088565354
morn	3	outgroup	playback	0.0138889	1B	Satoru	M	0	0	1	0.48108262268907	1B	Satoru	0.801641603299616	1.00444088565354
morn	3	outgroup	playback	0.0152778	1B	Satoru	M	0	0	1	0.48108262268907	1B	Satoru	1.06885547106616	1.00444088565354
morn	3	outgroup	playback	0.0166667	1B	Satoru	M	0	0	1	0.48108262268907	1B	Satoru	1.3360693388327	1.00444088565354
morn	3	outgroup	playback	0.0180556	1B	Satoru	M	0	0	1	0.48108262268907	1B	Satoru	1.60328320659924	1.00444088565354
morn	3	outgroup	playback	0.00138889	1B	Kanao	M	0	0	0	0.48108262268907	1B	Kanao	-1.60328320659923	1.00444088565354
morn	3	outgroup	playback	0.00277778	1B	Kanao	M	0	1	0	0.48108262268907	1B	Kanao	-1.33606933883269	1.00444088565354
morn	3	outgroup	playback	0.00416667	1B	Kanao	M	0	1	0	0.48108262268907	1B	Kanao	-1.06885547106616	1.00444088565354
morn	3	outgroup	playback	0.00555556	1B	Kanao	M	0	0	0	0.48108262268907	1B	Kanao	-0.801641603299616	1.00444088565354
morn	3	outgroup	playback	0.00694444	1B	Kanao	M	0	1	0	0.48108262268907	1B	Kanao	-0.534427735533078	1.00444088565354
morn	3	outgroup	playback	0.00833333	1B	Kanao	M	1	0	0	0.48108262268907	1B	Kanao	-0.267213867766541	1.00444088565354
morn	3	outgroup	playback	0.00972222	1B	Kanao	M	1	0	0	0.48108262268907	1B	Kanao	-0.00000000000000200250217233148	1.00444088565354
morn	3	outgroup	playback	0.0111111	1B	Kanao	M	0	0	1	0.48108262268907	1B	Kanao	0.267213867766535	1.00444088565354
morn	3	outgroup	playback	0.0125	1B	Kanao	M	0	0	1	0.48108262268907	1B	Kanao	0.534427735533075	1.00444088565354
morn	3	outgroup	playback	0.0138889	1B	Kanao	M	0	0	1	0.48108262268907	1B	Kanao	0.801641603299616	1.00444088565354
morn	3	outgroup	playback	0.0152778	1B	Kanao	M	0	0	1	0.48108262268907	1B	Kanao	1.06885547106616	1.00444088565354
morn	3	outgroup	playback	0.0166667	1B	Kanao	M	0	0	1	0.48108262268907	1B	Kanao	1.3360693388327	1.00444088565354
morn	3	outgroup	playback	0.0180556	1B	Kanao	M	0	0	1	0.48108262268907	1B	Kanao	1.60328320659924	1.00444088565354
morn	3	outgroup	playback	0.00138889	1B	Norihei	M	0	0	1	0.48108262268907	1B	Norihei	-1.60328320659923	1.00444088565354
morn	3	outgroup	playback	0.00277778	1B	Norihei	M	0	0	1	0.48108262268907	1B	Norihei	-1.33606933883269	1.00444088565354
morn	3	outgroup	playback	0.00416667	1B	Norihei	M	0	0	1	0.48108262268907	1B	Norihei	-1.06885547106616	1.00444088565354
morn	3	outgroup	playback	0.00555556	1B	Norihei	M	0	1	0	0.48108262268907	1B	Norihei	-0.801641603299616	1.00444088565354
morn	3	outgroup	playback	0.00694444	1B	Norihei	M	0	1	0	0.48108262268907	1B	Norihei	-0.534427735533078	1.00444088565354
morn	3	outgroup	playback	0.00833333	1B	Norihei	M	1	0	0	0.48108262268907	1B	Norihei	-0.267213867766541	1.00444088565354
morn	3	outgroup	playback	0.00972222	1B	Norihei	M	1	0	0	0.48108262268907	1B	Norihei	-0.00000000000000200250217233148	1.00444088565354
morn	3	outgroup	playback	0.0111111	1B	Norihei	M	0	0	0	0.48108262268907	1B	Norihei	0.267213867766535	1.00444088565354
morn	3	outgroup	playback	0.0125	1B	Norihei	M	0	0	0	0.48108262268907	1B	Norihei	0.534427735533075	1.00444088565354
morn	3	outgroup	playback	0.0138889	1B	Norihei	M	0	0	1	0.48108262268907	1B	Norihei	0.801641603299616	1.00444088565354
morn	3	outgroup	playback	0.0152778	1B	Norihei	M	0	0	1	0.48108262268907	1B	Norihei	1.06885547106616	1.00444088565354
morn	3	outgroup	playback	0.0166667	1B	Norihei	M	0	0	1	0.48108262268907	1B	Norihei	1.3360693388327	1.00444088565354
morn	3	outgroup	playback	0.0180556	1B	Norihei	M	0	0	1	0.48108262268907	1B	Norihei	1.60328320659924	1.00444088565354
aft	3	control	playback	0.00138889	1B	Gorou	M	1	0	0	0.48108262268907	1B	Gorou	-1.60328320659923	-0.995225831656715
aft	3	control	playback	0.00277778	1B	Gorou	M	1	0	0	0.48108262268907	1B	Gorou	-1.33606933883269	-0.995225831656715
aft	3	control	playback	0.00416667	1B	Gorou	M	1	0	0	0.48108262268907	1B	Gorou	-1.06885547106616	-0.995225831656715
aft	3	control	playback	0.00555556	1B	Gorou	M	1	0	0	0.48108262268907	1B	Gorou	-0.801641603299616	-0.995225831656715
aft	3	control	playback	0.00694444	1B	Gorou	M	1	0	0	0.48108262268907	1B	Gorou	-0.534427735533078	-0.995225831656715
aft	3	control	playback	0.00833333	1B	Gorou	M	1	0	0	0.48108262268907	1B	Gorou	-0.267213867766541	-0.995225831656715
aft	3	control	playback	0.00972222	1B	Gorou	M	0	1	0	0.48108262268907	1B	Gorou	-0.00000000000000200250217233148	-0.995225831656715
aft	3	control	playback	0.0111111	1B	Gorou	M	0	0	1	0.48108262268907	1B	Gorou	0.267213867766535	-0.995225831656715
aft	3	control	playback	0.0125	1B	Gorou	M	0	0	1	0.48108262268907	1B	Gorou	0.534427735533075	-0.995225831656715
aft	3	control	playback	0.0138889	1B	Gorou	M	0	0	1	0.48108262268907	1B	Gorou	0.801641603299616	-0.995225831656715
aft	3	control	playback	0.0152778	1B	Gorou	M	0	0	1	0.48108262268907	1B	Gorou	1.06885547106616	-0.995225831656715
aft	3	control	playback	0.0166667	1B	Gorou	M	0	0	1	0.48108262268907	1B	Gorou	1.3360693388327	-0.995225831656715
aft	3	control	playback	0.0180556	1B	Gorou	M	0	0	1	0.48108262268907	1B	Gorou	1.60328320659924	-0.995225831656715
aft	3	control	playback	0.00138889	1B	Shoubou	M	0	1	0	0.48108262268907	1B	Shoubou	-1.60328320659923	-0.995225831656715
aft	3	control	playback	0.00277778	1B	Shoubou	M	0	1	0	0.48108262268907	1B	Shoubou	-1.33606933883269	-0.995225831656715
aft	3	control	playback	0.00416667	1B	Shoubou	M	1	0	0	0.48108262268907	1B	Shoubou	-1.06885547106616	-0.995225831656715
aft	3	control	playback	0.00555556	1B	Shoubou	M	0	0	1	0.48108262268907	1B	Shoubou	-0.801641603299616	-0.995225831656715
aft	3	control	playback	0.00694444	1B	Shoubou	M	0	0	1	0.48108262268907	1B	Shoubou	-0.534427735533078	-0.995225831656715
aft	3	control	playback	0.00833333	1B	Shoubou	M	0	0	1	0.48108262268907	1B	Shoubou	-0.267213867766541	-0.995225831656715
aft	3	control	playback	0.00972222	1B	Shoubou	M	0	0	1	0.48108262268907	1B	Shoubou	-0.00000000000000200250217233148	-0.995225831656715
aft	3	control	playback	0.0111111	1B	Shoubou	M	0	0	1	0.48108262268907	1B	Shoubou	0.267213867766535	-0.995225831656715
aft	3	control	playback	0.0125	1B	Shoubou	M	1	0	0	0.48108262268907	1B	Shoubou	0.534427735533075	-0.995225831656715
aft	3	control	playback	0.0138889	1B	Shoubou	M	0	0	1	0.48108262268907	1B	Shoubou	0.801641603299616	-0.995225831656715
aft	3	control	playback	0.0152778	1B	Shoubou	M	0	0	1	0.48108262268907	1B	Shoubou	1.06885547106616	-0.995225831656715
aft	3	control	playback	0.0166667	1B	Shoubou	M	0	0	1	0.48108262268907	1B	Shoubou	1.3360693388327	-0.995225831656715
aft	3	control	playback	0.0180556	1B	Shoubou	M	0	0	0	0.48108262268907	1B	Shoubou	1.60328320659924	-0.995225831656715
aft	3	control	playback	0.00138889	1B	Satoru	M	0	0	0	0.48108262268907	1B	Satoru	-1.60328320659923	-0.995225831656715
aft	3	control	playback	0.00277778	1B	Satoru	M	0	0	0	0.48108262268907	1B	Satoru	-1.33606933883269	-0.995225831656715
aft	3	control	playback	0.00416667	1B	Satoru	M	1	0	0	0.48108262268907	1B	Satoru	-1.06885547106616	-0.995225831656715
aft	3	control	playback	0.00555556	1B	Satoru	M	0	0	1	0.48108262268907	1B	Satoru	-0.801641603299616	-0.995225831656715
aft	3	control	playback	0.00694444	1B	Satoru	M	0	0	1	0.48108262268907	1B	Satoru	-0.534427735533078	-0.995225831656715
aft	3	control	playback	0.00833333	1B	Satoru	M	0	0	1	0.48108262268907	1B	Satoru	-0.267213867766541	-0.995225831656715
aft	3	control	playback	0.00972222	1B	Satoru	M	0	0	0	0.48108262268907	1B	Satoru	-0.00000000000000200250217233148	-0.995225831656715
aft	3	control	playback	0.0111111	1B	Satoru	M	0	0	0	0.48108262268907	1B	Satoru	0.267213867766535	-0.995225831656715
aft	3	control	playback	0.0125	1B	Satoru	M	1	0	0	0.48108262268907	1B	Satoru	0.534427735533075	-0.995225831656715
aft	3	control	playback	0.0138889	1B	Satoru	M	0	0	1	0.48108262268907	1B	Satoru	0.801641603299616	-0.995225831656715
aft	3	control	playback	0.0152778	1B	Satoru	M	0	0	1	0.48108262268907	1B	Satoru	1.06885547106616	-0.995225831656715
aft	3	control	playback	0.0166667	1B	Satoru	M	0	0	0	0.48108262268907	1B	Satoru	1.3360693388327	-0.995225831656715
aft	3	control	playback	0.0180556	1B	Satoru	M	0	0	0	0.48108262268907	1B	Satoru	1.60328320659924	-0.995225831656715
aft	3	control	playback	0.00138889	1B	Kanao	M	1	0	0	0.48108262268907	1B	Kanao	-1.60328320659923	-0.995225831656715
aft	3	control	playback	0.00277778	1B	Kanao	M	1	0	0	0.48108262268907	1B	Kanao	-1.33606933883269	-0.995225831656715
aft	3	control	playback	0.00416667	1B	Kanao	M	1	0	0	0.48108262268907	1B	Kanao	-1.06885547106616	-0.995225831656715
aft	3	control	playback	0.00555556	1B	Kanao	M	1	0	0	0.48108262268907	1B	Kanao	-0.801641603299616	-0.995225831656715
aft	3	control	playback	0.00694444	1B	Kanao	M	1	0	0	0.48108262268907	1B	Kanao	-0.534427735533078	-0.995225831656715
aft	3	control	playback	0.00833333	1B	Kanao	M	1	0	0	0.48108262268907	1B	Kanao	-0.267213867766541	-0.995225831656715
aft	3	control	playback	0.00972222	1B	Kanao	M	0	0	0	0.48108262268907	1B	Kanao	-0.00000000000000200250217233148	-0.995225831656715
aft	3	control	playback	0.0111111	1B	Kanao	M	0	0	1	0.48108262268907	1B	Kanao	0.267213867766535	-0.995225831656715
aft	3	control	playback	0.0125	1B	Kanao	M	0	0	1	0.48108262268907	1B	Kanao	0.534427735533075	-0.995225831656715
aft	3	control	playback	0.0138889	1B	Kanao	M	0	0	1	0.48108262268907	1B	Kanao	0.801641603299616	-0.995225831656715
aft	3	control	playback	0.0152778	1B	Kanao	M	0	0	1	0.48108262268907	1B	Kanao	1.06885547106616	-0.995225831656715
aft	3	control	playback	0.0166667	1B	Kanao	M	0	0	1	0.48108262268907	1B	Kanao	1.3360693388327	-0.995225831656715
aft	3	control	playback	0.0180556	1B	Kanao	M	0	0	1	0.48108262268907	1B	Kanao	1.60328320659924	-0.995225831656715
aft	3	control	playback	0.00138889	1B	Norihei	M	0	0	1	0.48108262268907	1B	Norihei	-1.60328320659923	-0.995225831656715
aft	3	control	playback	0.00277778	1B	Norihei	M	0	0	1	0.48108262268907	1B	Norihei	-1.33606933883269	-0.995225831656715
aft	3	control	playback	0.00416667	1B	Norihei	M	0	0	0	0.48108262268907	1B	Norihei	-1.06885547106616	-0.995225831656715
aft	3	control	playback	0.00555556	1B	Norihei	M	1	0	0	0.48108262268907	1B	Norihei	-0.801641603299616	-0.995225831656715
aft	3	control	playback	0.00694444	1B	Norihei	M	1	0	0	0.48108262268907	1B	Norihei	-0.534427735533078	-0.995225831656715
aft	3	control	playback	0.00833333	1B	Norihei	M	1	0	0	0.48108262268907	1B	Norihei	-0.267213867766541	-0.995225831656715
aft	3	control	playback	0.00972222	1B	Norihei	M	0	0	1	0.48108262268907	1B	Norihei	-0.00000000000000200250217233148	-0.995225831656715
aft	3	control	playback	0.0111111	1B	Norihei	M	0	0	1	0.48108262268907	1B	Norihei	0.267213867766535	-0.995225831656715
aft	3	control	playback	0.0125	1B	Norihei	M	0	0	1	0.48108262268907	1B	Norihei	0.534427735533075	-0.995225831656715
aft	3	control	playback	0.0138889	1B	Norihei	M	0	0	1	0.48108262268907	1B	Norihei	0.801641603299616	-0.995225831656715
aft	3	control	playback	0.0152778	1B	Norihei	M	0	0	1	0.48108262268907	1B	Norihei	1.06885547106616	-0.995225831656715
aft	3	control	playback	0.0166667	1B	Norihei	M	0	0	1	0.48108262268907	1B	Norihei	1.3360693388327	-0.995225831656715
aft	3	control	playback	0.0180556	1B	Norihei	M	0	0	1	0.48108262268907	1B	Norihei	1.60328320659924	-0.995225831656715
morn	3	outgroup	playback	0.00138889	1C	Toon	M	0	0	1	0.48108262268907	1C	Toon	-1.60328320659923	1.00444088565354
morn	3	outgroup	playback	0.00277778	1C	Toon	M	0	0	1	0.48108262268907	1C	Toon	-1.33606933883269	1.00444088565354
morn	3	outgroup	playback	0.00416667	1C	Toon	M	0	0	1	0.48108262268907	1C	Toon	-1.06885547106616	1.00444088565354
morn	3	outgroup	playback	0.00555556	1C	Toon	M	0	0	1	0.48108262268907	1C	Toon	-0.801641603299616	1.00444088565354
morn	3	outgroup	playback	0.00694444	1C	Toon	M	0	0	1	0.48108262268907	1C	Toon	-0.534427735533078	1.00444088565354
morn	3	outgroup	playback	0.00833333	1C	Toon	M	0	0	1	0.48108262268907	1C	Toon	-0.267213867766541	1.00444088565354
morn	3	outgroup	playback	0.00972222	1C	Toon	M	0	0	1	0.48108262268907	1C	Toon	-0.00000000000000200250217233148	1.00444088565354
morn	3	outgroup	playback	0.0111111	1C	Toon	M	0	0	1	0.48108262268907	1C	Toon	0.267213867766535	1.00444088565354
morn	3	outgroup	playback	0.0125	1C	Toon	M	0	0	1	0.48108262268907	1C	Toon	0.534427735533075	1.00444088565354
morn	3	outgroup	playback	0.0138889	1C	Toon	M	0	0	0	0.48108262268907	1C	Toon	0.801641603299616	1.00444088565354
morn	3	outgroup	playback	0.0152778	1C	Toon	M	0	0	0	0.48108262268907	1C	Toon	1.06885547106616	1.00444088565354
morn	3	outgroup	playback	0.0166667	1C	Toon	M	0	0	1	0.48108262268907	1C	Toon	1.3360693388327	1.00444088565354
morn	3	outgroup	playback	0.0180556	1C	Toon	M	0	0	1	0.48108262268907	1C	Toon	1.60328320659924	1.00444088565354
morn	3	outgroup	playback	0.00138889	1C	Mizuo	M	0	0	0	0.48108262268907	1C	Mizuo	-1.60328320659923	1.00444088565354
morn	3	outgroup	playback	0.00277778	1C	Mizuo	M	0	0	1	0.48108262268907	1C	Mizuo	-1.33606933883269	1.00444088565354
morn	3	outgroup	playback	0.00416667	1C	Mizuo	M	0	0	0	0.48108262268907	1C	Mizuo	-1.06885547106616	1.00444088565354
morn	3	outgroup	playback	0.00555556	1C	Mizuo	M	0	0	1	0.48108262268907	1C	Mizuo	-0.801641603299616	1.00444088565354
morn	3	outgroup	playback	0.00694444	1C	Mizuo	M	0	0	1	0.48108262268907	1C	Mizuo	-0.534427735533078	1.00444088565354
morn	3	outgroup	playback	0.00833333	1C	Mizuo	M	0	0	1	0.48108262268907	1C	Mizuo	-0.267213867766541	1.00444088565354
morn	3	outgroup	playback	0.00972222	1C	Mizuo	M	0	0	1	0.48108262268907	1C	Mizuo	-0.00000000000000200250217233148	1.00444088565354
morn	3	outgroup	playback	0.0111111	1C	Mizuo	M	0	0	1	0.48108262268907	1C	Mizuo	0.267213867766535	1.00444088565354
morn	3	outgroup	playback	0.0125	1C	Mizuo	M	0	0	1	0.48108262268907	1C	Mizuo	0.534427735533075	1.00444088565354
morn	3	outgroup	playback	0.0138889	1C	Mizuo	M	0	0	1	0.48108262268907	1C	Mizuo	0.801641603299616	1.00444088565354
morn	3	outgroup	playback	0.0152778	1C	Mizuo	M	0	0	1	0.48108262268907	1C	Mizuo	1.06885547106616	1.00444088565354
morn	3	outgroup	playback	0.0166667	1C	Mizuo	M	0	0	1	0.48108262268907	1C	Mizuo	1.3360693388327	1.00444088565354
morn	3	outgroup	playback	0.0180556	1C	Mizuo	M	0	0	1	0.48108262268907	1C	Mizuo	1.60328320659924	1.00444088565354
morn	3	outgroup	playback	0.00138889	1C	Musashi	M	0	0	1	0.48108262268907	1C	Musashi	-1.60328320659923	1.00444088565354
morn	3	outgroup	playback	0.00277778	1C	Musashi	M	0	0	1	0.48108262268907	1C	Musashi	-1.33606933883269	1.00444088565354
morn	3	outgroup	playback	0.00416667	1C	Musashi	M	0	0	1	0.48108262268907	1C	Musashi	-1.06885547106616	1.00444088565354
morn	3	outgroup	playback	0.00555556	1C	Musashi	M	0	0	1	0.48108262268907	1C	Musashi	-0.801641603299616	1.00444088565354
morn	3	outgroup	playback	0.00694444	1C	Musashi	M	0	0	1	0.48108262268907	1C	Musashi	-0.534427735533078	1.00444088565354
morn	3	outgroup	playback	0.00833333	1C	Musashi	M	0	0	1	0.48108262268907	1C	Musashi	-0.267213867766541	1.00444088565354
morn	3	outgroup	playback	0.00972222	1C	Musashi	M	0	0	1	0.48108262268907	1C	Musashi	-0.00000000000000200250217233148	1.00444088565354
morn	3	outgroup	playback	0.0111111	1C	Musashi	M	0	0	1	0.48108262268907	1C	Musashi	0.267213867766535	1.00444088565354
morn	3	outgroup	playback	0.0125	1C	Musashi	M	0	0	1	0.48108262268907	1C	Musashi	0.534427735533075	1.00444088565354
morn	3	outgroup	playback	0.0138889	1C	Musashi	M	0	0	1	0.48108262268907	1C	Musashi	0.801641603299616	1.00444088565354
morn	3	outgroup	playback	0.0152778	1C	Musashi	M	0	0	1	0.48108262268907	1C	Musashi	1.06885547106616	1.00444088565354
morn	3	outgroup	playback	0.0166667	1C	Musashi	M	0	0	1	0.48108262268907	1C	Musashi	1.3360693388327	1.00444088565354
morn	3	outgroup	playback	0.0180556	1C	Musashi	M	0	0	1	0.48108262268907	1C	Musashi	1.60328320659924	1.00444088565354
morn	3	outgroup	playback	0.00138889	1C	Shirou	M	0	0	1	0.48108262268907	1C	Shirou	-1.60328320659923	1.00444088565354
morn	3	outgroup	playback	0.00277778	1C	Shirou	M	0	0	1	0.48108262268907	1C	Shirou	-1.33606933883269	1.00444088565354
morn	3	outgroup	playback	0.00416667	1C	Shirou	M	0	0	1	0.48108262268907	1C	Shirou	-1.06885547106616	1.00444088565354
morn	3	outgroup	playback	0.00555556	1C	Shirou	M	0	0	1	0.48108262268907	1C	Shirou	-0.801641603299616	1.00444088565354
morn	3	outgroup	playback	0.00694444	1C	Shirou	M	0	0	1	0.48108262268907	1C	Shirou	-0.534427735533078	1.00444088565354
morn	3	outgroup	playback	0.00833333	1C	Shirou	M	0	0	1	0.48108262268907	1C	Shirou	-0.267213867766541	1.00444088565354
morn	3	outgroup	playback	0.00972222	1C	Shirou	M	0	0	1	0.48108262268907	1C	Shirou	-0.00000000000000200250217233148	1.00444088565354
morn	3	outgroup	playback	0.0111111	1C	Shirou	M	0	0	1	0.48108262268907	1C	Shirou	0.267213867766535	1.00444088565354
morn	3	outgroup	playback	0.0125	1C	Shirou	M	0	0	1	0.48108262268907	1C	Shirou	0.534427735533075	1.00444088565354
morn	3	outgroup	playback	0.0138889	1C	Shirou	M	0	0	1	0.48108262268907	1C	Shirou	0.801641603299616	1.00444088565354
morn	3	outgroup	playback	0.0152778	1C	Shirou	M	0	0	1	0.48108262268907	1C	Shirou	1.06885547106616	1.00444088565354
morn	3	outgroup	playback	0.0166667	1C	Shirou	M	0	0	1	0.48108262268907	1C	Shirou	1.3360693388327	1.00444088565354
morn	3	outgroup	playback	0.0180556	1C	Shirou	M	0	0	1	0.48108262268907	1C	Shirou	1.60328320659924	1.00444088565354
morn	3	outgroup	playback	0.00138889	1C	George	M	0	0	1	0.48108262268907	1C	George	-1.60328320659923	1.00444088565354
morn	3	outgroup	playback	0.00277778	1C	George	M	0	0	1	0.48108262268907	1C	George	-1.33606933883269	1.00444088565354
morn	3	outgroup	playback	0.00416667	1C	George	M	0	0	1	0.48108262268907	1C	George	-1.06885547106616	1.00444088565354
morn	3	outgroup	playback	0.00555556	1C	George	M	0	0	1	0.48108262268907	1C	George	-0.801641603299616	1.00444088565354
morn	3	outgroup	playback	0.00694444	1C	George	M	0	0	1	0.48108262268907	1C	George	-0.534427735533078	1.00444088565354
morn	3	outgroup	playback	0.00833333	1C	George	M	0	0	1	0.48108262268907	1C	George	-0.267213867766541	1.00444088565354
morn	3	outgroup	playback	0.00972222	1C	George	M	0	0	1	0.48108262268907	1C	George	-0.00000000000000200250217233148	1.00444088565354
morn	3	outgroup	playback	0.0111111	1C	George	M	0	0	1	0.48108262268907	1C	George	0.267213867766535	1.00444088565354
morn	3	outgroup	playback	0.0125	1C	George	M	0	0	1	0.48108262268907	1C	George	0.534427735533075	1.00444088565354
morn	3	outgroup	playback	0.0138889	1C	George	M	0	0	1	0.48108262268907	1C	George	0.801641603299616	1.00444088565354
morn	3	outgroup	playback	0.0152778	1C	George	M	0	0	1	0.48108262268907	1C	George	1.06885547106616	1.00444088565354
morn	3	outgroup	playback	0.0166667	1C	George	M	0	0	1	0.48108262268907	1C	George	1.3360693388327	1.00444088565354
morn	3	outgroup	playback	0.0180556	1C	George	M	0	0	1	0.48108262268907	1C	George	1.60328320659924	1.00444088565354
aft	3	control	playback	0.00138889	1C	Toon	M	0	0	0	0.48108262268907	1C	Toon	-1.60328320659923	-0.995225831656715
aft	3	control	playback	0.00277778	1C	Toon	M	0	0	0	0.48108262268907	1C	Toon	-1.33606933883269	-0.995225831656715
aft	3	control	playback	0.00416667	1C	Toon	M	0	0	1	0.48108262268907	1C	Toon	-1.06885547106616	-0.995225831656715
aft	3	control	playback	0.00555556	1C	Toon	M	0	0	0	0.48108262268907	1C	Toon	-0.801641603299616	-0.995225831656715
aft	3	control	playback	0.00694444	1C	Toon	M	0	0	1	0.48108262268907	1C	Toon	-0.534427735533078	-0.995225831656715
aft	3	control	playback	0.00833333	1C	Toon	M	0	0	0	0.48108262268907	1C	Toon	-0.267213867766541	-0.995225831656715
aft	3	control	playback	0.00972222	1C	Toon	M	0	0	0	0.48108262268907	1C	Toon	-0.00000000000000200250217233148	-0.995225831656715
aft	3	control	playback	0.0111111	1C	Toon	M	0	0	0	0.48108262268907	1C	Toon	0.267213867766535	-0.995225831656715
aft	3	control	playback	0.0125	1C	Toon	M	0	0	0	0.48108262268907	1C	Toon	0.534427735533075	-0.995225831656715
aft	3	control	playback	0.0138889	1C	Toon	M	0	0	1	0.48108262268907	1C	Toon	0.801641603299616	-0.995225831656715
aft	3	control	playback	0.0152778	1C	Toon	M	0	0	1	0.48108262268907	1C	Toon	1.06885547106616	-0.995225831656715
aft	3	control	playback	0.0166667	1C	Toon	M	0	0	1	0.48108262268907	1C	Toon	1.3360693388327	-0.995225831656715
aft	3	control	playback	0.0180556	1C	Toon	M	0	0	1	0.48108262268907	1C	Toon	1.60328320659924	-0.995225831656715
aft	3	control	playback	0.00138889	1C	Mizuo	M	0	0	0	0.48108262268907	1C	Mizuo	-1.60328320659923	-0.995225831656715
aft	3	control	playback	0.00277778	1C	Mizuo	M	0	0	1	0.48108262268907	1C	Mizuo	-1.33606933883269	-0.995225831656715
aft	3	control	playback	0.00416667	1C	Mizuo	M	0	0	1	0.48108262268907	1C	Mizuo	-1.06885547106616	-0.995225831656715
aft	3	control	playback	0.00555556	1C	Mizuo	M	0	0	1	0.48108262268907	1C	Mizuo	-0.801641603299616	-0.995225831656715
aft	3	control	playback	0.00694444	1C	Mizuo	M	0	0	1	0.48108262268907	1C	Mizuo	-0.534427735533078	-0.995225831656715
aft	3	control	playback	0.00833333	1C	Mizuo	M	0	0	1	0.48108262268907	1C	Mizuo	-0.267213867766541	-0.995225831656715
aft	3	control	playback	0.00972222	1C	Mizuo	M	0	0	1	0.48108262268907	1C	Mizuo	-0.00000000000000200250217233148	-0.995225831656715
aft	3	control	playback	0.0111111	1C	Mizuo	M	0	0	0	0.48108262268907	1C	Mizuo	0.267213867766535	-0.995225831656715
aft	3	control	playback	0.0125	1C	Mizuo	M	0	0	0	0.48108262268907	1C	Mizuo	0.534427735533075	-0.995225831656715
aft	3	control	playback	0.0138889	1C	Mizuo	M	0	0	0	0.48108262268907	1C	Mizuo	0.801641603299616	-0.995225831656715
aft	3	control	playback	0.0152778	1C	Mizuo	M	0	0	0	0.48108262268907	1C	Mizuo	1.06885547106616	-0.995225831656715
aft	3	control	playback	0.0166667	1C	Mizuo	M	0	0	1	0.48108262268907	1C	Mizuo	1.3360693388327	-0.995225831656715
aft	3	control	playback	0.0180556	1C	Mizuo	M	0	0	1	0.48108262268907	1C	Mizuo	1.60328320659924	-0.995225831656715
aft	3	control	playback	0.00138889	1C	Musashi	M	0	0	1	0.48108262268907	1C	Musashi	-1.60328320659923	-0.995225831656715
aft	3	control	playback	0.00277778	1C	Musashi	M	0	0	1	0.48108262268907	1C	Musashi	-1.33606933883269	-0.995225831656715
aft	3	control	playback	0.00416667	1C	Musashi	M	0	0	1	0.48108262268907	1C	Musashi	-1.06885547106616	-0.995225831656715
aft	3	control	playback	0.00555556	1C	Musashi	M	0	0	1	0.48108262268907	1C	Musashi	-0.801641603299616	-0.995225831656715
aft	3	control	playback	0.00694444	1C	Musashi	M	0	0	1	0.48108262268907	1C	Musashi	-0.534427735533078	-0.995225831656715
aft	3	control	playback	0.00833333	1C	Musashi	M	0	0	1	0.48108262268907	1C	Musashi	-0.267213867766541	-0.995225831656715
aft	3	control	playback	0.00972222	1C	Musashi	M	0	0	1	0.48108262268907	1C	Musashi	-0.00000000000000200250217233148	-0.995225831656715
aft	3	control	playback	0.0111111	1C	Musashi	M	0	0	1	0.48108262268907	1C	Musashi	0.267213867766535	-0.995225831656715
aft	3	control	playback	0.0125	1C	Musashi	M	0	0	1	0.48108262268907	1C	Musashi	0.534427735533075	-0.995225831656715
aft	3	control	playback	0.0138889	1C	Musashi	M	0	0	1	0.48108262268907	1C	Musashi	0.801641603299616	-0.995225831656715
aft	3	control	playback	0.0152778	1C	Musashi	M	0	0	1	0.48108262268907	1C	Musashi	1.06885547106616	-0.995225831656715
aft	3	control	playback	0.0166667	1C	Musashi	M	0	0	1	0.48108262268907	1C	Musashi	1.3360693388327	-0.995225831656715
aft	3	control	playback	0.0180556	1C	Musashi	M	0	0	1	0.48108262268907	1C	Musashi	1.60328320659924	-0.995225831656715
aft	3	control	playback	0.00138889	1C	Shirou	M	0	0	1	0.48108262268907	1C	Shirou	-1.60328320659923	-0.995225831656715
aft	3	control	playback	0.00277778	1C	Shirou	M	0	0	1	0.48108262268907	1C	Shirou	-1.33606933883269	-0.995225831656715
aft	3	control	playback	0.00416667	1C	Shirou	M	0	0	1	0.48108262268907	1C	Shirou	-1.06885547106616	-0.995225831656715
aft	3	control	playback	0.00555556	1C	Shirou	M	0	0	1	0.48108262268907	1C	Shirou	-0.801641603299616	-0.995225831656715
aft	3	control	playback	0.00694444	1C	Shirou	M	0	0	1	0.48108262268907	1C	Shirou	-0.534427735533078	-0.995225831656715
aft	3	control	playback	0.00833333	1C	Shirou	M	0	0	1	0.48108262268907	1C	Shirou	-0.267213867766541	-0.995225831656715
aft	3	control	playback	0.00972222	1C	Shirou	M	0	0	1	0.48108262268907	1C	Shirou	-0.00000000000000200250217233148	-0.995225831656715
aft	3	control	playback	0.0111111	1C	Shirou	M	0	0	1	0.48108262268907	1C	Shirou	0.267213867766535	-0.995225831656715
aft	3	control	playback	0.0125	1C	Shirou	M	0	0	1	0.48108262268907	1C	Shirou	0.534427735533075	-0.995225831656715
aft	3	control	playback	0.0138889	1C	Shirou	M	0	0	1	0.48108262268907	1C	Shirou	0.801641603299616	-0.995225831656715
aft	3	control	playback	0.0152778	1C	Shirou	M	0	0	1	0.48108262268907	1C	Shirou	1.06885547106616	-0.995225831656715
aft	3	control	playback	0.0166667	1C	Shirou	M	0	0	1	0.48108262268907	1C	Shirou	1.3360693388327	-0.995225831656715
aft	3	control	playback	0.0180556	1C	Shirou	M	0	0	1	0.48108262268907	1C	Shirou	1.60328320659924	-0.995225831656715
aft	3	control	playback	0.00138889	1C	George	M	0	0	1	0.48108262268907	1C	George	-1.60328320659923	-0.995225831656715
aft	3	control	playback	0.00277778	1C	George	M	0	0	1	0.48108262268907	1C	George	-1.33606933883269	-0.995225831656715
aft	3	control	playback	0.00416667	1C	George	M	0	0	1	0.48108262268907	1C	George	-1.06885547106616	-0.995225831656715
aft	3	control	playback	0.00555556	1C	George	M	0	0	0	0.48108262268907	1C	George	-0.801641603299616	-0.995225831656715
aft	3	control	playback	0.00694444	1C	George	M	0	0	1	0.48108262268907	1C	George	-0.534427735533078	-0.995225831656715
aft	3	control	playback	0.00833333	1C	George	M	0	1	0	0.48108262268907	1C	George	-0.267213867766541	-0.995225831656715
aft	3	control	playback	0.00972222	1C	George	M	0	0	1	0.48108262268907	1C	George	-0.00000000000000200250217233148	-0.995225831656715
aft	3	control	playback	0.0111111	1C	George	M	0	0	1	0.48108262268907	1C	George	0.267213867766535	-0.995225831656715
aft	3	control	playback	0.0125	1C	George	M	0	0	1	0.48108262268907	1C	George	0.534427735533075	-0.995225831656715
aft	3	control	playback	0.0138889	1C	George	M	0	0	1	0.48108262268907	1C	George	0.801641603299616	-0.995225831656715
aft	3	control	playback	0.0152778	1C	George	M	0	0	1	0.48108262268907	1C	George	1.06885547106616	-0.995225831656715
aft	3	control	playback	0.0166667	1C	George	M	0	0	1	0.48108262268907	1C	George	1.3360693388327	-0.995225831656715
aft	3	control	playback	0.0180556	1C	George	M	0	0	1	0.48108262268907	1C	George	1.60328320659924	-0.995225831656715
morn	3	control	playback	0.00138889	5G	Kotetsu	M	0	0	0	0.48108262268907	5G	Kotetsu	-1.60328320659923	-0.995225831656715
morn	3	control	playback	0.00277778	5G	Kotetsu	M	0	0	0	0.48108262268907	5G	Kotetsu	-1.33606933883269	-0.995225831656715
morn	3	control	playback	0.00416667	5G	Kotetsu	M	0	0	0	0.48108262268907	5G	Kotetsu	-1.06885547106616	-0.995225831656715
morn	3	control	playback	0.00555556	5G	Kotetsu	M	0	0	1	0.48108262268907	5G	Kotetsu	-0.801641603299616	-0.995225831656715
morn	3	control	playback	0.00694444	5G	Kotetsu	M	0	0	1	0.48108262268907	5G	Kotetsu	-0.534427735533078	-0.995225831656715
morn	3	control	playback	0.00833333	5G	Kotetsu	M	0	0	1	0.48108262268907	5G	Kotetsu	-0.267213867766541	-0.995225831656715
morn	3	control	playback	0.00972222	5G	Kotetsu	M	0	0	1	0.48108262268907	5G	Kotetsu	-0.00000000000000200250217233148	-0.995225831656715
morn	3	control	playback	0.0111111	5G	Kotetsu	M	0	0	1	0.48108262268907	5G	Kotetsu	0.267213867766535	-0.995225831656715
morn	3	control	playback	0.0125	5G	Kotetsu	M	0	0	1	0.48108262268907	5G	Kotetsu	0.534427735533075	-0.995225831656715
morn	3	control	playback	0.0138889	5G	Kotetsu	M	0	0	1	0.48108262268907	5G	Kotetsu	0.801641603299616	-0.995225831656715
morn	3	control	playback	0.0152778	5G	Kotetsu	M	0	0	1	0.48108262268907	5G	Kotetsu	1.06885547106616	-0.995225831656715
morn	3	control	playback	0.0166667	5G	Kotetsu	M	0	0	1	0.48108262268907	5G	Kotetsu	1.3360693388327	-0.995225831656715
morn	3	control	playback	0.0180556	5G	Kotetsu	M	0	0	1	0.48108262268907	5G	Kotetsu	1.60328320659924	-0.995225831656715
morn	3	control	playback	0.00138889	5G	Oumu	F	0	0	1	0.48108262268907	5G	Oumu	-1.60328320659923	-0.995225831656715
morn	3	control	playback	0.00277778	5G	Oumu	F	0	0	1	0.48108262268907	5G	Oumu	-1.33606933883269	-0.995225831656715
morn	3	control	playback	0.00416667	5G	Oumu	F	0	0	1	0.48108262268907	5G	Oumu	-1.06885547106616	-0.995225831656715
morn	3	control	playback	0.00555556	5G	Oumu	F	0	0	1	0.48108262268907	5G	Oumu	-0.801641603299616	-0.995225831656715
morn	3	control	playback	0.00694444	5G	Oumu	F	0	0	1	0.48108262268907	5G	Oumu	-0.534427735533078	-0.995225831656715
morn	3	control	playback	0.00833333	5G	Oumu	F	0	0	1	0.48108262268907	5G	Oumu	-0.267213867766541	-0.995225831656715
morn	3	control	playback	0.00972222	5G	Oumu	F	0	0	1	0.48108262268907	5G	Oumu	-0.00000000000000200250217233148	-0.995225831656715
morn	3	control	playback	0.0111111	5G	Oumu	F	0	0	1	0.48108262268907	5G	Oumu	0.267213867766535	-0.995225831656715
morn	3	control	playback	0.0125	5G	Oumu	F	0	0	1	0.48108262268907	5G	Oumu	0.534427735533075	-0.995225831656715
morn	3	control	playback	0.0138889	5G	Oumu	F	0	0	1	0.48108262268907	5G	Oumu	0.801641603299616	-0.995225831656715
morn	3	control	playback	0.0152778	5G	Oumu	F	0	0	1	0.48108262268907	5G	Oumu	1.06885547106616	-0.995225831656715
morn	3	control	playback	0.0166667	5G	Oumu	F	0	0	1	0.48108262268907	5G	Oumu	1.3360693388327	-0.995225831656715
morn	3	control	playback	0.0180556	5G	Oumu	F	0	0	1	0.48108262268907	5G	Oumu	1.60328320659924	-0.995225831656715
morn	3	control	playback	0.00138889	5G	Haruna	F	0	0	0	0.48108262268907	5G	Haruna	-1.60328320659923	-0.995225831656715
morn	3	control	playback	0.00277778	5G	Haruna	F	0	0	1	0.48108262268907	5G	Haruna	-1.33606933883269	-0.995225831656715
morn	3	control	playback	0.00416667	5G	Haruna	F	0	0	1	0.48108262268907	5G	Haruna	-1.06885547106616	-0.995225831656715
morn	3	control	playback	0.00555556	5G	Haruna	F	0	0	1	0.48108262268907	5G	Haruna	-0.801641603299616	-0.995225831656715
morn	3	control	playback	0.00694444	5G	Haruna	F	0	0	1	0.48108262268907	5G	Haruna	-0.534427735533078	-0.995225831656715
morn	3	control	playback	0.00833333	5G	Haruna	F	0	0	1	0.48108262268907	5G	Haruna	-0.267213867766541	-0.995225831656715
morn	3	control	playback	0.00972222	5G	Haruna	F	0	0	1	0.48108262268907	5G	Haruna	-0.00000000000000200250217233148	-0.995225831656715
morn	3	control	playback	0.0111111	5G	Haruna	F	0	0	1	0.48108262268907	5G	Haruna	0.267213867766535	-0.995225831656715
morn	3	control	playback	0.0125	5G	Haruna	F	0	0	1	0.48108262268907	5G	Haruna	0.534427735533075	-0.995225831656715
morn	3	control	playback	0.0138889	5G	Haruna	F	0	0	1	0.48108262268907	5G	Haruna	0.801641603299616	-0.995225831656715
morn	3	control	playback	0.0152778	5G	Haruna	F	0	0	1	0.48108262268907	5G	Haruna	1.06885547106616	-0.995225831656715
morn	3	control	playback	0.0166667	5G	Haruna	F	0	0	1	0.48108262268907	5G	Haruna	1.3360693388327	-0.995225831656715
morn	3	control	playback	0.0180556	5G	Haruna	F	1	0	0	0.48108262268907	5G	Haruna	1.60328320659924	-0.995225831656715
morn	3	control	playback	0.00138889	5G	Sai	F	0	0	1	0.48108262268907	5G	Sai	-1.60328320659923	-0.995225831656715
morn	3	control	playback	0.00277778	5G	Sai	F	0	0	1	0.48108262268907	5G	Sai	-1.33606933883269	-0.995225831656715
morn	3	control	playback	0.00416667	5G	Sai	F	0	0	1	0.48108262268907	5G	Sai	-1.06885547106616	-0.995225831656715
morn	3	control	playback	0.00555556	5G	Sai	F	0	0	1	0.48108262268907	5G	Sai	-0.801641603299616	-0.995225831656715
morn	3	control	playback	0.00694444	5G	Sai	F	0	0	1	0.48108262268907	5G	Sai	-0.534427735533078	-0.995225831656715
morn	3	control	playback	0.00833333	5G	Sai	F	0	0	1	0.48108262268907	5G	Sai	-0.267213867766541	-0.995225831656715
morn	3	control	playback	0.00972222	5G	Sai	F	0	0	1	0.48108262268907	5G	Sai	-0.00000000000000200250217233148	-0.995225831656715
morn	3	control	playback	0.0111111	5G	Sai	F	0	0	1	0.48108262268907	5G	Sai	0.267213867766535	-0.995225831656715
morn	3	control	playback	0.0125	5G	Sai	F	0	0	1	0.48108262268907	5G	Sai	0.534427735533075	-0.995225831656715
morn	3	control	playback	0.0138889	5G	Sai	F	0	0	1	0.48108262268907	5G	Sai	0.801641603299616	-0.995225831656715
morn	3	control	playback	0.0152778	5G	Sai	F	0	0	1	0.48108262268907	5G	Sai	1.06885547106616	-0.995225831656715
morn	3	control	playback	0.0166667	5G	Sai	F	0	0	0	0.48108262268907	5G	Sai	1.3360693388327	-0.995225831656715
morn	3	control	playback	0.0180556	5G	Sai	F	1	0	0	0.48108262268907	5G	Sai	1.60328320659924	-0.995225831656715
morn	3	control	playback	0.00138889	5G	Akina	F	0	0	1	0.48108262268907	5G	Akina	-1.60328320659923	-0.995225831656715
morn	3	control	playback	0.00277778	5G	Akina	F	0	0	1	0.48108262268907	5G	Akina	-1.33606933883269	-0.995225831656715
morn	3	control	playback	0.00416667	5G	Akina	F	0	0	1	0.48108262268907	5G	Akina	-1.06885547106616	-0.995225831656715
morn	3	control	playback	0.00555556	5G	Akina	F	0	0	1	0.48108262268907	5G	Akina	-0.801641603299616	-0.995225831656715
morn	3	control	playback	0.00694444	5G	Akina	F	0	0	1	0.48108262268907	5G	Akina	-0.534427735533078	-0.995225831656715
morn	3	control	playback	0.00833333	5G	Akina	F	0	0	1	0.48108262268907	5G	Akina	-0.267213867766541	-0.995225831656715
morn	3	control	playback	0.00972222	5G	Akina	F	0	0	1	0.48108262268907	5G	Akina	-0.00000000000000200250217233148	-0.995225831656715
morn	3	control	playback	0.0111111	5G	Akina	F	0	0	1	0.48108262268907	5G	Akina	0.267213867766535	-0.995225831656715
morn	3	control	playback	0.0125	5G	Akina	F	0	0	1	0.48108262268907	5G	Akina	0.534427735533075	-0.995225831656715
morn	3	control	playback	0.0138889	5G	Akina	F	0	0	1	0.48108262268907	5G	Akina	0.801641603299616	-0.995225831656715
morn	3	control	playback	0.0152778	5G	Akina	F	0	0	1	0.48108262268907	5G	Akina	1.06885547106616	-0.995225831656715
morn	3	control	playback	0.0166667	5G	Akina	F	0	0	1	0.48108262268907	5G	Akina	1.3360693388327	-0.995225831656715
morn	3	control	playback	0.0180556	5G	Akina	F	0	0	1	0.48108262268907	5G	Akina	1.60328320659924	-0.995225831656715
morn	3	control	playback	0.00138889	5G	Yoshie	F	0	0	1	0.48108262268907	5G	Yoshie	-1.60328320659923	-0.995225831656715
morn	3	control	playback	0.00277778	5G	Yoshie	F	0	0	1	0.48108262268907	5G	Yoshie	-1.33606933883269	-0.995225831656715
morn	3	control	playback	0.00416667	5G	Yoshie	F	0	0	1	0.48108262268907	5G	Yoshie	-1.06885547106616	-0.995225831656715
morn	3	control	playback	0.00555556	5G	Yoshie	F	0	0	1	0.48108262268907	5G	Yoshie	-0.801641603299616	-0.995225831656715
morn	3	control	playback	0.00694444	5G	Yoshie	F	0	0	1	0.48108262268907	5G	Yoshie	-0.534427735533078	-0.995225831656715
morn	3	control	playback	0.00833333	5G	Yoshie	F	0	0	1	0.48108262268907	5G	Yoshie	-0.267213867766541	-0.995225831656715
morn	3	control	playback	0.00972222	5G	Yoshie	F	0	0	1	0.48108262268907	5G	Yoshie	-0.00000000000000200250217233148	-0.995225831656715
morn	3	control	playback	0.0111111	5G	Yoshie	F	0	0	1	0.48108262268907	5G	Yoshie	0.267213867766535	-0.995225831656715
morn	3	control	playback	0.0125	5G	Yoshie	F	0	0	1	0.48108262268907	5G	Yoshie	0.534427735533075	-0.995225831656715
morn	3	control	playback	0.0138889	5G	Yoshie	F	0	0	1	0.48108262268907	5G	Yoshie	0.801641603299616	-0.995225831656715
morn	3	control	playback	0.0152778	5G	Yoshie	F	0	0	1	0.48108262268907	5G	Yoshie	1.06885547106616	-0.995225831656715
morn	3	control	playback	0.0166667	5G	Yoshie	F	0	0	1	0.48108262268907	5G	Yoshie	1.3360693388327	-0.995225831656715
morn	3	control	playback	0.0180556	5G	Yoshie	F	0	0	1	0.48108262268907	5G	Yoshie	1.60328320659924	-0.995225831656715
morn	3	control	playback	0.00138889	5G	Candy	F	0	0	1	0.48108262268907	5G	Candy	-1.60328320659923	-0.995225831656715
morn	3	control	playback	0.00277778	5G	Candy	F	0	0	1	0.48108262268907	5G	Candy	-1.33606933883269	-0.995225831656715
morn	3	control	playback	0.00416667	5G	Candy	F	0	0	1	0.48108262268907	5G	Candy	-1.06885547106616	-0.995225831656715
morn	3	control	playback	0.00555556	5G	Candy	F	0	0	1	0.48108262268907	5G	Candy	-0.801641603299616	-0.995225831656715
morn	3	control	playback	0.00694444	5G	Candy	F	0	0	1	0.48108262268907	5G	Candy	-0.534427735533078	-0.995225831656715
morn	3	control	playback	0.00833333	5G	Candy	F	0	0	1	0.48108262268907	5G	Candy	-0.267213867766541	-0.995225831656715
morn	3	control	playback	0.00972222	5G	Candy	F	0	0	1	0.48108262268907	5G	Candy	-0.00000000000000200250217233148	-0.995225831656715
morn	3	control	playback	0.0111111	5G	Candy	F	0	0	1	0.48108262268907	5G	Candy	0.267213867766535	-0.995225831656715
morn	3	control	playback	0.0125	5G	Candy	F	0	0	1	0.48108262268907	5G	Candy	0.534427735533075	-0.995225831656715
morn	3	control	playback	0.0138889	5G	Candy	F	0	0	1	0.48108262268907	5G	Candy	0.801641603299616	-0.995225831656715
morn	3	control	playback	0.0152778	5G	Candy	F	0	0	1	0.48108262268907	5G	Candy	1.06885547106616	-0.995225831656715
morn	3	control	playback	0.0166667	5G	Candy	F	0	0	1	0.48108262268907	5G	Candy	1.3360693388327	-0.995225831656715
morn	3	control	playback	0.0180556	5G	Candy	F	0	0	1	0.48108262268907	5G	Candy	1.60328320659924	-0.995225831656715
morn	3	control	playback	0.00138889	5G	Chiko	F	0	0	1	0.48108262268907	5G	Chiko	-1.60328320659923	-0.995225831656715
morn	3	control	playback	0.00277778	5G	Chiko	F	0	0	1	0.48108262268907	5G	Chiko	-1.33606933883269	-0.995225831656715
morn	3	control	playback	0.00416667	5G	Chiko	F	0	0	1	0.48108262268907	5G	Chiko	-1.06885547106616	-0.995225831656715
morn	3	control	playback	0.00555556	5G	Chiko	F	0	0	1	0.48108262268907	5G	Chiko	-0.801641603299616	-0.995225831656715
morn	3	control	playback	0.00694444	5G	Chiko	F	0	0	1	0.48108262268907	5G	Chiko	-0.534427735533078	-0.995225831656715
morn	3	control	playback	0.00833333	5G	Chiko	F	0	0	1	0.48108262268907	5G	Chiko	-0.267213867766541	-0.995225831656715
morn	3	control	playback	0.00972222	5G	Chiko	F	0	0	1	0.48108262268907	5G	Chiko	-0.00000000000000200250217233148	-0.995225831656715
morn	3	control	playback	0.0111111	5G	Chiko	F	0	0	1	0.48108262268907	5G	Chiko	0.267213867766535	-0.995225831656715
morn	3	control	playback	0.0125	5G	Chiko	F	0	0	1	0.48108262268907	5G	Chiko	0.534427735533075	-0.995225831656715
morn	3	control	playback	0.0138889	5G	Chiko	F	0	0	1	0.48108262268907	5G	Chiko	0.801641603299616	-0.995225831656715
morn	3	control	playback	0.0152778	5G	Chiko	F	0	0	1	0.48108262268907	5G	Chiko	1.06885547106616	-0.995225831656715
morn	3	control	playback	0.0166667	5G	Chiko	F	0	0	1	0.48108262268907	5G	Chiko	1.3360693388327	-0.995225831656715
morn	3	control	playback	0.0180556	5G	Chiko	F	0	0	1	0.48108262268907	5G	Chiko	1.60328320659924	-0.995225831656715
morn	3	control	playback	0.00138889	5G	Lina	F	0	0	1	0.48108262268907	5G	Lina	-1.60328320659923	-0.995225831656715
morn	3	control	playback	0.00277778	5G	Lina	F	0	0	1	0.48108262268907	5G	Lina	-1.33606933883269	-0.995225831656715
morn	3	control	playback	0.00416667	5G	Lina	F	0	0	1	0.48108262268907	5G	Lina	-1.06885547106616	-0.995225831656715
morn	3	control	playback	0.00555556	5G	Lina	F	0	0	0	0.48108262268907	5G	Lina	-0.801641603299616	-0.995225831656715
morn	3	control	playback	0.00694444	5G	Lina	F	0	0	1	0.48108262268907	5G	Lina	-0.534427735533078	-0.995225831656715
morn	3	control	playback	0.00833333	5G	Lina	F	0	0	0	0.48108262268907	5G	Lina	-0.267213867766541	-0.995225831656715
morn	3	control	playback	0.00972222	5G	Lina	F	0	0	1	0.48108262268907	5G	Lina	-0.00000000000000200250217233148	-0.995225831656715
morn	3	control	playback	0.0111111	5G	Lina	F	0	0	1	0.48108262268907	5G	Lina	0.267213867766535	-0.995225831656715
morn	3	control	playback	0.0125	5G	Lina	F	0	0	1	0.48108262268907	5G	Lina	0.534427735533075	-0.995225831656715
morn	3	control	playback	0.0138889	5G	Lina	F	0	0	1	0.48108262268907	5G	Lina	0.801641603299616	-0.995225831656715
morn	3	control	playback	0.0152778	5G	Lina	F	0	0	1	0.48108262268907	5G	Lina	1.06885547106616	-0.995225831656715
morn	3	control	playback	0.0166667	5G	Lina	F	0	0	1	0.48108262268907	5G	Lina	1.3360693388327	-0.995225831656715
morn	3	control	playback	0.0180556	5G	Lina	F	0	0	1	0.48108262268907	5G	Lina	1.60328320659924	-0.995225831656715
aft	3	outgroup	playback	0.00138889	5G	Kotetsu	M	0	0	0	0.48108262268907	5G	Kotetsu	-1.60328320659923	1.00444088565354
aft	3	outgroup	playback	0.00277778	5G	Kotetsu	M	0	0	0	0.48108262268907	5G	Kotetsu	-1.33606933883269	1.00444088565354
aft	3	outgroup	playback	0.00416667	5G	Kotetsu	M	0	0	0	0.48108262268907	5G	Kotetsu	-1.06885547106616	1.00444088565354
aft	3	outgroup	playback	0.00555556	5G	Kotetsu	M	0	0	0	0.48108262268907	5G	Kotetsu	-0.801641603299616	1.00444088565354
aft	3	outgroup	playback	0.00694444	5G	Kotetsu	M	0	1	0	0.48108262268907	5G	Kotetsu	-0.534427735533078	1.00444088565354
aft	3	outgroup	playback	0.00833333	5G	Kotetsu	M	0	1	0	0.48108262268907	5G	Kotetsu	-0.267213867766541	1.00444088565354
aft	3	outgroup	playback	0.00972222	5G	Kotetsu	M	0	1	0	0.48108262268907	5G	Kotetsu	-0.00000000000000200250217233148	1.00444088565354
aft	3	outgroup	playback	0.0111111	5G	Kotetsu	M	0	0	0	0.48108262268907	5G	Kotetsu	0.267213867766535	1.00444088565354
aft	3	outgroup	playback	0.0125	5G	Kotetsu	M	0	0	0	0.48108262268907	5G	Kotetsu	0.534427735533075	1.00444088565354
aft	3	outgroup	playback	0.0138889	5G	Kotetsu	M	0	0	0	0.48108262268907	5G	Kotetsu	0.801641603299616	1.00444088565354
aft	3	outgroup	playback	0.0152778	5G	Kotetsu	M	0	0	0	0.48108262268907	5G	Kotetsu	1.06885547106616	1.00444088565354
aft	3	outgroup	playback	0.0166667	5G	Kotetsu	M	0	0	0	0.48108262268907	5G	Kotetsu	1.3360693388327	1.00444088565354
aft	3	outgroup	playback	0.0180556	5G	Kotetsu	M	0	0	1	0.48108262268907	5G	Kotetsu	1.60328320659924	1.00444088565354
aft	3	outgroup	playback	0.00138889	5G	Oumu	F	0	0	1	0.48108262268907	5G	Oumu	-1.60328320659923	1.00444088565354
aft	3	outgroup	playback	0.00277778	5G	Oumu	F	0	0	1	0.48108262268907	5G	Oumu	-1.33606933883269	1.00444088565354
aft	3	outgroup	playback	0.00416667	5G	Oumu	F	0	0	1	0.48108262268907	5G	Oumu	-1.06885547106616	1.00444088565354
aft	3	outgroup	playback	0.00555556	5G	Oumu	F	0	0	1	0.48108262268907	5G	Oumu	-0.801641603299616	1.00444088565354
aft	3	outgroup	playback	0.00694444	5G	Oumu	F	1	0	0	0.48108262268907	5G	Oumu	-0.534427735533078	1.00444088565354
aft	3	outgroup	playback	0.00833333	5G	Oumu	F	0	0	1	0.48108262268907	5G	Oumu	-0.267213867766541	1.00444088565354
aft	3	outgroup	playback	0.00972222	5G	Oumu	F	0	0	1	0.48108262268907	5G	Oumu	-0.00000000000000200250217233148	1.00444088565354
aft	3	outgroup	playback	0.0111111	5G	Oumu	F	0	0	1	0.48108262268907	5G	Oumu	0.267213867766535	1.00444088565354
aft	3	outgroup	playback	0.0125	5G	Oumu	F	0	0	1	0.48108262268907	5G	Oumu	0.534427735533075	1.00444088565354
aft	3	outgroup	playback	0.0138889	5G	Oumu	F	0	0	1	0.48108262268907	5G	Oumu	0.801641603299616	1.00444088565354
aft	3	outgroup	playback	0.0152778	5G	Oumu	F	0	0	1	0.48108262268907	5G	Oumu	1.06885547106616	1.00444088565354
aft	3	outgroup	playback	0.0166667	5G	Oumu	F	0	0	1	0.48108262268907	5G	Oumu	1.3360693388327	1.00444088565354
aft	3	outgroup	playback	0.0180556	5G	Oumu	F	0	0	1	0.48108262268907	5G	Oumu	1.60328320659924	1.00444088565354
aft	3	outgroup	playback	0.00138889	5G	Haruna	F	0	0	1	0.48108262268907	5G	Haruna	-1.60328320659923	1.00444088565354
aft	3	outgroup	playback	0.00277778	5G	Haruna	F	0	0	1	0.48108262268907	5G	Haruna	-1.33606933883269	1.00444088565354
aft	3	outgroup	playback	0.00416667	5G	Haruna	F	0	0	1	0.48108262268907	5G	Haruna	-1.06885547106616	1.00444088565354
aft	3	outgroup	playback	0.00555556	5G	Haruna	F	0	0	1	0.48108262268907	5G	Haruna	-0.801641603299616	1.00444088565354
aft	3	outgroup	playback	0.00694444	5G	Haruna	F	0	0	1	0.48108262268907	5G	Haruna	-0.534427735533078	1.00444088565354
aft	3	outgroup	playback	0.00833333	5G	Haruna	F	1	0	0	0.48108262268907	5G	Haruna	-0.267213867766541	1.00444088565354
aft	3	outgroup	playback	0.00972222	5G	Haruna	F	1	0	0	0.48108262268907	5G	Haruna	-0.00000000000000200250217233148	1.00444088565354
aft	3	outgroup	playback	0.0111111	5G	Haruna	F	1	0	0	0.48108262268907	5G	Haruna	0.267213867766535	1.00444088565354
aft	3	outgroup	playback	0.0125	5G	Haruna	F	0	0	1	0.48108262268907	5G	Haruna	0.534427735533075	1.00444088565354
aft	3	outgroup	playback	0.0138889	5G	Haruna	F	0	0	1	0.48108262268907	5G	Haruna	0.801641603299616	1.00444088565354
aft	3	outgroup	playback	0.0152778	5G	Haruna	F	0	0	1	0.48108262268907	5G	Haruna	1.06885547106616	1.00444088565354
aft	3	outgroup	playback	0.0166667	5G	Haruna	F	0	0	1	0.48108262268907	5G	Haruna	1.3360693388327	1.00444088565354
aft	3	outgroup	playback	0.0180556	5G	Haruna	F	0	0	1	0.48108262268907	5G	Haruna	1.60328320659924	1.00444088565354
aft	3	outgroup	playback	0.00138889	5G	Sai	F	0	0	1	0.48108262268907	5G	Sai	-1.60328320659923	1.00444088565354
aft	3	outgroup	playback	0.00277778	5G	Sai	F	0	0	1	0.48108262268907	5G	Sai	-1.33606933883269	1.00444088565354
aft	3	outgroup	playback	0.00416667	5G	Sai	F	0	0	1	0.48108262268907	5G	Sai	-1.06885547106616	1.00444088565354
aft	3	outgroup	playback	0.00555556	5G	Sai	F	0	0	1	0.48108262268907	5G	Sai	-0.801641603299616	1.00444088565354
aft	3	outgroup	playback	0.00694444	5G	Sai	F	0	0	1	0.48108262268907	5G	Sai	-0.534427735533078	1.00444088565354
aft	3	outgroup	playback	0.00833333	5G	Sai	F	1	0	0	0.48108262268907	5G	Sai	-0.267213867766541	1.00444088565354
aft	3	outgroup	playback	0.00972222	5G	Sai	F	1	0	0	0.48108262268907	5G	Sai	-0.00000000000000200250217233148	1.00444088565354
aft	3	outgroup	playback	0.0111111	5G	Sai	F	1	0	0	0.48108262268907	5G	Sai	0.267213867766535	1.00444088565354
aft	3	outgroup	playback	0.0125	5G	Sai	F	0	0	0	0.48108262268907	5G	Sai	0.534427735533075	1.00444088565354
aft	3	outgroup	playback	0.0138889	5G	Sai	F	0	0	1	0.48108262268907	5G	Sai	0.801641603299616	1.00444088565354
aft	3	outgroup	playback	0.0152778	5G	Sai	F	0	1	0	0.48108262268907	5G	Sai	1.06885547106616	1.00444088565354
aft	3	outgroup	playback	0.0166667	5G	Sai	F	0	1	0	0.48108262268907	5G	Sai	1.3360693388327	1.00444088565354
aft	3	outgroup	playback	0.0180556	5G	Sai	F	0	0	1	0.48108262268907	5G	Sai	1.60328320659924	1.00444088565354
aft	3	outgroup	playback	0.00138889	5G	Akina	F	0	0	0	0.48108262268907	5G	Akina	-1.60328320659923	1.00444088565354
aft	3	outgroup	playback	0.00277778	5G	Akina	F	0	0	1	0.48108262268907	5G	Akina	-1.33606933883269	1.00444088565354
aft	3	outgroup	playback	0.00416667	5G	Akina	F	0	0	1	0.48108262268907	5G	Akina	-1.06885547106616	1.00444088565354
aft	3	outgroup	playback	0.00555556	5G	Akina	F	0	0	0	0.48108262268907	5G	Akina	-0.801641603299616	1.00444088565354
aft	3	outgroup	playback	0.00694444	5G	Akina	F	0	0	1	0.48108262268907	5G	Akina	-0.534427735533078	1.00444088565354
aft	3	outgroup	playback	0.00833333	5G	Akina	F	0	0	1	0.48108262268907	5G	Akina	-0.267213867766541	1.00444088565354
aft	3	outgroup	playback	0.00972222	5G	Akina	F	0	0	0	0.48108262268907	5G	Akina	-0.00000000000000200250217233148	1.00444088565354
aft	3	outgroup	playback	0.0111111	5G	Akina	F	0	0	1	0.48108262268907	5G	Akina	0.267213867766535	1.00444088565354
aft	3	outgroup	playback	0.0125	5G	Akina	F	0	0	1	0.48108262268907	5G	Akina	0.534427735533075	1.00444088565354
aft	3	outgroup	playback	0.0138889	5G	Akina	F	0	0	1	0.48108262268907	5G	Akina	0.801641603299616	1.00444088565354
aft	3	outgroup	playback	0.0152778	5G	Akina	F	0	0	1	0.48108262268907	5G	Akina	1.06885547106616	1.00444088565354
aft	3	outgroup	playback	0.0166667	5G	Akina	F	0	0	1	0.48108262268907	5G	Akina	1.3360693388327	1.00444088565354
aft	3	outgroup	playback	0.0180556	5G	Akina	F	0	0	1	0.48108262268907	5G	Akina	1.60328320659924	1.00444088565354
aft	3	outgroup	playback	0.00138889	5G	Yoshie	F	0	0	0	0.48108262268907	5G	Yoshie	-1.60328320659923	1.00444088565354
aft	3	outgroup	playback	0.00277778	5G	Yoshie	F	0	0	1	0.48108262268907	5G	Yoshie	-1.33606933883269	1.00444088565354
aft	3	outgroup	playback	0.00416667	5G	Yoshie	F	0	0	1	0.48108262268907	5G	Yoshie	-1.06885547106616	1.00444088565354
aft	3	outgroup	playback	0.00555556	5G	Yoshie	F	0	0	1	0.48108262268907	5G	Yoshie	-0.801641603299616	1.00444088565354
aft	3	outgroup	playback	0.00694444	5G	Yoshie	F	0	0	1	0.48108262268907	5G	Yoshie	-0.534427735533078	1.00444088565354
aft	3	outgroup	playback	0.00833333	5G	Yoshie	F	0	0	1	0.48108262268907	5G	Yoshie	-0.267213867766541	1.00444088565354
aft	3	outgroup	playback	0.00972222	5G	Yoshie	F	1	0	0	0.48108262268907	5G	Yoshie	-0.00000000000000200250217233148	1.00444088565354
aft	3	outgroup	playback	0.0111111	5G	Yoshie	F	1	0	0	0.48108262268907	5G	Yoshie	0.267213867766535	1.00444088565354
aft	3	outgroup	playback	0.0125	5G	Yoshie	F	1	0	0	0.48108262268907	5G	Yoshie	0.534427735533075	1.00444088565354
aft	3	outgroup	playback	0.0138889	5G	Yoshie	F	1	0	0	0.48108262268907	5G	Yoshie	0.801641603299616	1.00444088565354
aft	3	outgroup	playback	0.0152778	5G	Yoshie	F	1	0	0	0.48108262268907	5G	Yoshie	1.06885547106616	1.00444088565354
aft	3	outgroup	playback	0.0166667	5G	Yoshie	F	1	0	0	0.48108262268907	5G	Yoshie	1.3360693388327	1.00444088565354
aft	3	outgroup	playback	0.0180556	5G	Yoshie	F	1	0	0	0.48108262268907	5G	Yoshie	1.60328320659924	1.00444088565354
aft	3	outgroup	playback	0.00138889	5G	Candy	F	0	0	0	0.48108262268907	5G	Candy	-1.60328320659923	1.00444088565354
aft	3	outgroup	playback	0.00277778	5G	Candy	F	0	0	1	0.48108262268907	5G	Candy	-1.33606933883269	1.00444088565354
aft	3	outgroup	playback	0.00416667	5G	Candy	F	0	0	1	0.48108262268907	5G	Candy	-1.06885547106616	1.00444088565354
aft	3	outgroup	playback	0.00555556	5G	Candy	F	0	0	1	0.48108262268907	5G	Candy	-0.801641603299616	1.00444088565354
aft	3	outgroup	playback	0.00694444	5G	Candy	F	0	0	1	0.48108262268907	5G	Candy	-0.534427735533078	1.00444088565354
aft	3	outgroup	playback	0.00833333	5G	Candy	F	0	0	1	0.48108262268907	5G	Candy	-0.267213867766541	1.00444088565354
aft	3	outgroup	playback	0.00972222	5G	Candy	F	0	0	1	0.48108262268907	5G	Candy	-0.00000000000000200250217233148	1.00444088565354
aft	3	outgroup	playback	0.0111111	5G	Candy	F	0	0	1	0.48108262268907	5G	Candy	0.267213867766535	1.00444088565354
aft	3	outgroup	playback	0.0125	5G	Candy	F	0	0	1	0.48108262268907	5G	Candy	0.534427735533075	1.00444088565354
aft	3	outgroup	playback	0.0138889	5G	Candy	F	0	0	1	0.48108262268907	5G	Candy	0.801641603299616	1.00444088565354
aft	3	outgroup	playback	0.0152778	5G	Candy	F	0	0	1	0.48108262268907	5G	Candy	1.06885547106616	1.00444088565354
aft	3	outgroup	playback	0.0166667	5G	Candy	F	0	0	1	0.48108262268907	5G	Candy	1.3360693388327	1.00444088565354
aft	3	outgroup	playback	0.0180556	5G	Candy	F	0	0	1	0.48108262268907	5G	Candy	1.60328320659924	1.00444088565354
aft	3	outgroup	playback	0.00138889	5G	Chiko	F	0	0	0	0.48108262268907	5G	Chiko	-1.60328320659923	1.00444088565354
aft	3	outgroup	playback	0.00277778	5G	Chiko	F	0	0	1	0.48108262268907	5G	Chiko	-1.33606933883269	1.00444088565354
aft	3	outgroup	playback	0.00416667	5G	Chiko	F	0	0	1	0.48108262268907	5G	Chiko	-1.06885547106616	1.00444088565354
aft	3	outgroup	playback	0.00555556	5G	Chiko	F	0	0	1	0.48108262268907	5G	Chiko	-0.801641603299616	1.00444088565354
aft	3	outgroup	playback	0.00694444	5G	Chiko	F	1	0	0	0.48108262268907	5G	Chiko	-0.534427735533078	1.00444088565354
aft	3	outgroup	playback	0.00833333	5G	Chiko	F	0	0	1	0.48108262268907	5G	Chiko	-0.267213867766541	1.00444088565354
aft	3	outgroup	playback	0.00972222	5G	Chiko	F	1	0	0	0.48108262268907	5G	Chiko	-0.00000000000000200250217233148	1.00444088565354
aft	3	outgroup	playback	0.0111111	5G	Chiko	F	1	0	0	0.48108262268907	5G	Chiko	0.267213867766535	1.00444088565354
aft	3	outgroup	playback	0.0125	5G	Chiko	F	1	0	0	0.48108262268907	5G	Chiko	0.534427735533075	1.00444088565354
aft	3	outgroup	playback	0.0138889	5G	Chiko	F	1	0	0	0.48108262268907	5G	Chiko	0.801641603299616	1.00444088565354
aft	3	outgroup	playback	0.0152778	5G	Chiko	F	1	0	0	0.48108262268907	5G	Chiko	1.06885547106616	1.00444088565354
aft	3	outgroup	playback	0.0166667	5G	Chiko	F	1	0	0	0.48108262268907	5G	Chiko	1.3360693388327	1.00444088565354
aft	3	outgroup	playback	0.0180556	5G	Chiko	F	1	0	0	0.48108262268907	5G	Chiko	1.60328320659924	1.00444088565354
aft	3	outgroup	playback	0.00138889	5G	Lina	F	0	0	0	0.48108262268907	5G	Lina	-1.60328320659923	1.00444088565354
aft	3	outgroup	playback	0.00277778	5G	Lina	F	0	0	1	0.48108262268907	5G	Lina	-1.33606933883269	1.00444088565354
aft	3	outgroup	playback	0.00416667	5G	Lina	F	0	0	0	0.48108262268907	5G	Lina	-1.06885547106616	1.00444088565354
aft	3	outgroup	playback	0.00555556	5G	Lina	F	0	0	1	0.48108262268907	5G	Lina	-0.801641603299616	1.00444088565354
aft	3	outgroup	playback	0.00694444	5G	Lina	F	0	0	1	0.48108262268907	5G	Lina	-0.534427735533078	1.00444088565354
aft	3	outgroup	playback	0.00833333	5G	Lina	F	0	0	1	0.48108262268907	5G	Lina	-0.267213867766541	1.00444088565354
aft	3	outgroup	playback	0.00972222	5G	Lina	F	0	0	1	0.48108262268907	5G	Lina	-0.00000000000000200250217233148	1.00444088565354
aft	3	outgroup	playback	0.0111111	5G	Lina	F	0	0	1	0.48108262268907	5G	Lina	0.267213867766535	1.00444088565354
aft	3	outgroup	playback	0.0125	5G	Lina	F	0	0	1	0.48108262268907	5G	Lina	0.534427735533075	1.00444088565354
aft	3	outgroup	playback	0.0138889	5G	Lina	F	0	0	1	0.48108262268907	5G	Lina	0.801641603299616	1.00444088565354
aft	3	outgroup	playback	0.0152778	5G	Lina	F	0	0	1	0.48108262268907	5G	Lina	1.06885547106616	1.00444088565354
aft	3	outgroup	playback	0.0166667	5G	Lina	F	0	0	0	0.48108262268907	5G	Lina	1.3360693388327	1.00444088565354
aft	3	outgroup	playback	0.0180556	5G	Lina	F	0	0	1	0.48108262268907	5G	Lina	1.60328320659924	1.00444088565354
morn	2	control	playback	0.00138889	5D	Hope	M	0	0	1	-0.429213876307499	5D	Hope	-1.60328320659923	-0.995225831656715
morn	2	control	playback	0.00277778	5D	Hope	M	0	0	1	-0.429213876307499	5D	Hope	-1.33606933883269	-0.995225831656715
morn	2	control	playback	0.00416667	5D	Hope	M	0	1	0	-0.429213876307499	5D	Hope	-1.06885547106616	-0.995225831656715
morn	2	control	playback	0.00555556	5D	Hope	M	0	0	1	-0.429213876307499	5D	Hope	-0.801641603299616	-0.995225831656715
morn	2	control	playback	0.00694444	5D	Hope	M	0	0	1	-0.429213876307499	5D	Hope	-0.534427735533078	-0.995225831656715
morn	2	control	playback	0.00833333	5D	Hope	M	0	0	1	-0.429213876307499	5D	Hope	-0.267213867766541	-0.995225831656715
morn	2	control	playback	0.00972222	5D	Hope	M	0	0	1	-0.429213876307499	5D	Hope	-0.00000000000000200250217233148	-0.995225831656715
morn	2	control	playback	0.0111111	5D	Hope	M	0	0	1	-0.429213876307499	5D	Hope	0.267213867766535	-0.995225831656715
morn	2	control	playback	0.0125	5D	Hope	M	0	0	1	-0.429213876307499	5D	Hope	0.534427735533075	-0.995225831656715
morn	2	control	playback	0.0138889	5D	Hope	M	0	0	1	-0.429213876307499	5D	Hope	0.801641603299616	-0.995225831656715
morn	2	control	playback	0.0152778	5D	Hope	M	0	0	1	-0.429213876307499	5D	Hope	1.06885547106616	-0.995225831656715
morn	2	control	playback	0.0166667	5D	Hope	M	0	0	1	-0.429213876307499	5D	Hope	1.3360693388327	-0.995225831656715
morn	2	control	playback	0.0180556	5D	Hope	M	0	0	1	-0.429213876307499	5D	Hope	1.60328320659924	-0.995225831656715
morn	2	control	playback	0.00138889	5D	Nacky	F	0	0	1	-0.429213876307499	5D	Nacky	-1.60328320659923	-0.995225831656715
morn	2	control	playback	0.00277778	5D	Nacky	F	0	0	1	-0.429213876307499	5D	Nacky	-1.33606933883269	-0.995225831656715
morn	2	control	playback	0.00416667	5D	Nacky	F	0	0	1	-0.429213876307499	5D	Nacky	-1.06885547106616	-0.995225831656715
morn	2	control	playback	0.00555556	5D	Nacky	F	0	0	1	-0.429213876307499	5D	Nacky	-0.801641603299616	-0.995225831656715
morn	2	control	playback	0.00694444	5D	Nacky	F	0	0	1	-0.429213876307499	5D	Nacky	-0.534427735533078	-0.995225831656715
morn	2	control	playback	0.00833333	5D	Nacky	F	0	0	1	-0.429213876307499	5D	Nacky	-0.267213867766541	-0.995225831656715
morn	2	control	playback	0.00972222	5D	Nacky	F	0	0	1	-0.429213876307499	5D	Nacky	-0.00000000000000200250217233148	-0.995225831656715
morn	2	control	playback	0.0111111	5D	Nacky	F	0	0	1	-0.429213876307499	5D	Nacky	0.267213867766535	-0.995225831656715
morn	2	control	playback	0.0125	5D	Nacky	F	0	0	1	-0.429213876307499	5D	Nacky	0.534427735533075	-0.995225831656715
morn	2	control	playback	0.0138889	5D	Nacky	F	0	0	1	-0.429213876307499	5D	Nacky	0.801641603299616	-0.995225831656715
morn	2	control	playback	0.0152778	5D	Nacky	F	0	0	1	-0.429213876307499	5D	Nacky	1.06885547106616	-0.995225831656715
morn	2	control	playback	0.0166667	5D	Nacky	F	0	0	1	-0.429213876307499	5D	Nacky	1.3360693388327	-0.995225831656715
morn	2	control	playback	0.0180556	5D	Nacky	F	0	0	1	-0.429213876307499	5D	Nacky	1.60328320659924	-0.995225831656715
morn	2	control	playback	0.00138889	5D	Niko	F	0	0	1	-0.429213876307499	5D	Niko	-1.60328320659923	-0.995225831656715
morn	2	control	playback	0.00277778	5D	Niko	F	0	0	1	-0.429213876307499	5D	Niko	-1.33606933883269	-0.995225831656715
morn	2	control	playback	0.00416667	5D	Niko	F	0	0	1	-0.429213876307499	5D	Niko	-1.06885547106616	-0.995225831656715
morn	2	control	playback	0.00555556	5D	Niko	F	0	0	1	-0.429213876307499	5D	Niko	-0.801641603299616	-0.995225831656715
morn	2	control	playback	0.00694444	5D	Niko	F	0	0	1	-0.429213876307499	5D	Niko	-0.534427735533078	-0.995225831656715
morn	2	control	playback	0.00833333	5D	Niko	F	0	0	1	-0.429213876307499	5D	Niko	-0.267213867766541	-0.995225831656715
morn	2	control	playback	0.00972222	5D	Niko	F	0	0	1	-0.429213876307499	5D	Niko	-0.00000000000000200250217233148	-0.995225831656715
morn	2	control	playback	0.0111111	5D	Niko	F	0	0	1	-0.429213876307499	5D	Niko	0.267213867766535	-0.995225831656715
morn	2	control	playback	0.0125	5D	Niko	F	0	0	1	-0.429213876307499	5D	Niko	0.534427735533075	-0.995225831656715
morn	2	control	playback	0.0138889	5D	Niko	F	0	0	1	-0.429213876307499	5D	Niko	0.801641603299616	-0.995225831656715
[truncated: 822 more rows]
