# Supplementary material for: Uniting against a common enemy: Perceived outgroup threat elicits ingroup cohesion in chimpanzees
Source: PLoS One. 2021 Feb 24;16(2):e0246869. doi: 10.1371/journal.pone.0246869 (PMC7904213; doi:10.1371/journal.pone.0246869)
Supplement: S1 File — (ZIP) [file pone.0246869.s001.zip › Playback/data/playdataplaybackphase.xlsx]

## Sheet: Sheet 1
timeofday	trial	condition	phase	time	group	individual	sex	play	group_	trial_
aft	1	outgroup	during	0.00347222	1B	gorou	m	0	1B	-1.33874619674916
aft	2	outgroup	during	0.00347222	1B	gorou	m	0	1B	-0.446248732249721
aft	3	outgroup	during	0.00347222	1B	gorou	m	0	1B	0.446248732249721
aft	4	outgroup	during	0.00347222	1B	gorou	m	0	1B	1.33874619674916
aft	1	control	during	0.00347222	1B	gorou	m	0	1B	-1.33874619674916
aft	2	control	during	0.00347222	1B	gorou	m	1	1B	-0.446248732249721
aft	3	control	during	0.00347222	1B	gorou	m	0	1B	0.446248732249721
aft	4	control	during	0.00347222	1B	gorou	m	0	1B	1.33874619674916
aft	1	outgroup	during	0.00347222	1B	shoubou	m	0	1B	-1.33874619674916
aft	2	outgroup	during	0.00347222	1B	shoubou	m	0	1B	-0.446248732249721
aft	3	outgroup	during	0.00347222	1B	shoubou	m	0	1B	0.446248732249721
aft	4	outgroup	during	0.00347222	1B	shoubou	m	1	1B	1.33874619674916
aft	1	control	during	0.00347222	1B	shoubou	m	0	1B	-1.33874619674916
aft	2	control	during	0.00347222	1B	shoubou	m	1	1B	-0.446248732249721
aft	3	control	during	0.00347222	1B	shoubou	m	1	1B	0.446248732249721
aft	4	control	during	0.00347222	1B	shoubou	m	0	1B	1.33874619674916
aft	1	outgroup	during	0.00347222	1B	satoru	m	0	1B	-1.33874619674916
aft	2	outgroup	during	0.00347222	1B	satoru	m	0	1B	-0.446248732249721
aft	3	outgroup	during	0.00347222	1B	satoru	m	0	1B	0.446248732249721
aft	4	outgroup	during	0.00347222	1B	satoru	m	1	1B	1.33874619674916
aft	1	control	during	0.00347222	1B	satoru	m	0	1B	-1.33874619674916
aft	2	control	during	0.00347222	1B	satoru	m	0	1B	-0.446248732249721
aft	3	control	during	0.00347222	1B	satoru	m	1	1B	0.446248732249721
aft	4	control	during	0.00347222	1B	satoru	m	0	1B	1.33874619674916
aft	1	outgroup	during	0.00347222	1B	kanao	m	0	1B	-1.33874619674916
aft	2	outgroup	during	0.00347222	1B	kanao	m	0	1B	-0.446248732249721
aft	3	outgroup	during	0.00347222	1B	kanao	m	0	1B	0.446248732249721
aft	4	outgroup	during	0.00347222	1B	kanao	m	0	1B	1.33874619674916
aft	1	control	during	0.00347222	1B	kanao	m	0	1B	-1.33874619674916
aft	2	control	during	0.00347222	1B	kanao	m	0	1B	-0.446248732249721
aft	3	control	during	0.00347222	1B	kanao	m	0	1B	0.446248732249721
aft	4	control	during	0.00347222	1B	kanao	m	0	1B	1.33874619674916
aft	1	outgroup	during	0.00347222	1B	norihei	m	0	1B	-1.33874619674916
aft	2	outgroup	during	0.00347222	1B	norihei	m	0	1B	-0.446248732249721
aft	3	outgroup	during	0.00347222	1B	norihei	m	0	1B	0.446248732249721
aft	4	outgroup	during	0.00347222	1B	norihei	m	0	1B	1.33874619674916
aft	1	control	during	0.00347222	1B	norihei	m	0	1B	-1.33874619674916
aft	2	control	during	0.00347222	1B	norihei	m	1	1B	-0.446248732249721
aft	3	control	during	0.00347222	1B	norihei	m	0	1B	0.446248732249721
aft	4	control	during	0.00347222	1B	norihei	m	0	1B	1.33874619674916
morn	1	outgroup	during	0.00416667	1A	lennon	m	0	1A	-1.33874619674916
morn	2	outgroup	during	0.00416667	1A	lennon	m	0	1A	-0.446248732249721
morn	3	outgroup	during	0.00416667	1A	lennon	m	0	1A	0.446248732249721
morn	4	outgroup	during	0.00416667	1A	lennon	m	0	1A	1.33874619674916
morn	1	control	during	0.00416667	1A	lennon	m	0	1A	-1.33874619674916
morn	2	control	during	0.00416667	1A	lennon	m	1	1A	-0.446248732249721
morn	3	control	during	0.00416667	1A	lennon	m	0	1A	0.446248732249721
morn	4	control	during	0.00416667	1A	lennon	m	0	1A	1.33874619674916
morn	1	outgroup	during	0.00347222	1A	naoya	m	0	1A	-1.33874619674916
morn	2	outgroup	during	0.00347222	1A	naoya	m	0	1A	-0.446248732249721
morn	3	outgroup	during	0.00347222	1A	naoya	m	0	1A	0.446248732249721
morn	4	outgroup	during	0.00347222	1A	naoya	m	0	1A	1.33874619674916
morn	1	control	during	0.00347222	1A	naoya	m	0	1A	-1.33874619674916
morn	2	control	during	0.00347222	1A	naoya	m	1	1A	-0.446248732249721
morn	3	control	during	0.00347222	1A	naoya	m	0	1A	0.446248732249721
morn	4	control	during	0.00347222	1A	naoya	m	0	1A	1.33874619674916
morn	1	outgroup	during	0.00555556	1A	norio	m	0	1A	-1.33874619674916
morn	2	outgroup	during	0.00555556	1A	norio	m	0	1A	-0.446248732249721
morn	3	outgroup	during	0.00555556	1A	norio	m	0	1A	0.446248732249721
morn	4	outgroup	during	0.00555556	1A	norio	m	1	1A	1.33874619674916
morn	1	control	during	0.00555556	1A	norio	m	0	1A	-1.33874619674916
morn	2	control	during	0.00555556	1A	norio	m	1	1A	-0.446248732249721
morn	3	control	during	0.00555556	1A	norio	m	0	1A	0.446248732249721
morn	4	control	during	0.00555556	1A	norio	m	0	1A	1.33874619674916
morn	1	outgroup	during	0.00555556	1A	minato	m	0	1A	-1.33874619674916
morn	2	outgroup	during	0.00555556	1A	minato	m	0	1A	-0.446248732249721
morn	3	outgroup	during	0.00555556	1A	minato	m	0	1A	0.446248732249721
morn	4	outgroup	during	0.00555556	1A	minato	m	1	1A	1.33874619674916
morn	1	control	during	0.00555556	1A	minato	m	0	1A	-1.33874619674916
morn	2	control	during	0.00555556	1A	minato	m	1	1A	-0.446248732249721
morn	3	control	during	0.00555556	1A	minato	m	0	1A	0.446248732249721
morn	4	control	during	0.00555556	1A	minato	m	0	1A	1.33874619674916
morn	1	outgroup	during	0.0111111	1A	takabo	m	0	1A	-1.33874619674916
morn	2	outgroup	during	0.0111111	1A	takabo	m	0	1A	-0.446248732249721
morn	3	outgroup	during	0.0111111	1A	takabo	m	0	1A	0.446248732249721
morn	4	outgroup	during	0.0111111	1A	takabo	m	1	1A	1.33874619674916
morn	1	control	during	0.0111111	1A	takabo	m	0	1A	-1.33874619674916
morn	2	control	during	0.0111111	1A	takabo	m	1	1A	-0.446248732249721
morn	3	control	during	0.0111111	1A	takabo	m	0	1A	0.446248732249721
morn	4	control	during	0.0111111	1A	takabo	m	0	1A	1.33874619674916
morn	1	outgroup	during	0.000694444	1C	toon	m	0	1C	-1.33874619674916
morn	2	outgroup	during	0.000694444	1C	toon	m	0	1C	-0.446248732249721
morn	3	outgroup	during	0.000694444	1C	toon	m	0	1C	0.446248732249721
morn	4	outgroup	during	0.000694444	1C	toon	m	0	1C	1.33874619674916
morn	1	control	during	0.000694444	1C	toon	m	0	1C	-1.33874619674916
morn	2	control	during	0.000694444	1C	toon	m	1	1C	-0.446248732249721
morn	3	control	during	0.000694444	1C	toon	m	0	1C	0.446248732249721
morn	4	control	during	0.000694444	1C	toon	m	1	1C	1.33874619674916
morn	1	outgroup	during	0.00277778	1C	mizuo	m	0	1C	-1.33874619674916
morn	2	outgroup	during	0.00277778	1C	mizuo	m	0	1C	-0.446248732249721
morn	3	outgroup	during	0.00277778	1C	mizuo	m	0	1C	0.446248732249721
morn	4	outgroup	during	0.00277778	1C	mizuo	m	0	1C	1.33874619674916
morn	1	control	during	0.00277778	1C	mizuo	m	0	1C	-1.33874619674916
morn	2	control	during	0.00277778	1C	mizuo	m	1	1C	-0.446248732249721
morn	3	control	during	0.00277778	1C	mizuo	m	0	1C	0.446248732249721
morn	4	control	during	0.00277778	1C	mizuo	m	1	1C	1.33874619674916
morn	1	outgroup	during	0.00138889	1C	musashi	m	0	1C	-1.33874619674916
morn	2	outgroup	during	0.00138889	1C	musashi	m	1	1C	-0.446248732249721
morn	3	outgroup	during	0.00138889	1C	musashi	m	0	1C	0.446248732249721
morn	4	outgroup	during	0.00138889	1C	musashi	m	0	1C	1.33874619674916
morn	1	control	during	0.00138889	1C	musashi	m	0	1C	-1.33874619674916
morn	2	control	during	0.00138889	1C	musashi	m	1	1C	-0.446248732249721
morn	3	control	during	0.00138889	1C	musashi	m	0	1C	0.446248732249721
morn	4	control	during	0.00138889	1C	musashi	m	1	1C	1.33874619674916
morn	1	outgroup	during	0.00625	1C	shirou	m	0	1C	-1.33874619674916
morn	2	outgroup	during	0.00625	1C	shirou	m	0	1C	-0.446248732249721
morn	3	outgroup	during	0.00625	1C	shirou	m	0	1C	0.446248732249721
morn	4	outgroup	during	0.00625	1C	shirou	m	0	1C	1.33874619674916
morn	1	control	during	0.00625	1C	shirou	m	0	1C	-1.33874619674916
morn	2	control	during	0.00625	1C	shirou	m	1	1C	-0.446248732249721
morn	3	control	during	0.00625	1C	shirou	m	0	1C	0.446248732249721
morn	4	control	during	0.00625	1C	shirou	m	0	1C	1.33874619674916
morn	1	outgroup	during	0.00138889	1C	george	m	0	1C	-1.33874619674916
morn	2	outgroup	during	0.00138889	1C	george	m	1	1C	-0.446248732249721
morn	3	outgroup	during	0.00138889	1C	george	m	0	1C	0.446248732249721
morn	4	outgroup	during	0.00138889	1C	george	m	0	1C	1.33874619674916
morn	1	control	during	0.00138889	1C	george	m	0	1C	-1.33874619674916
morn	2	control	during	0.00138889	1C	george	m	1	1C	-0.446248732249721
morn	3	control	during	0.00138889	1C	george	m	0	1C	0.446248732249721
morn	4	control	during	0.00138889	1C	george	m	1	1C	1.33874619674916
morn	1	outgroup	during	0.000694444	5G	kotetsu	m	0	5G	-1.33874619674916
morn	2	outgroup	during	0.000694444	5G	kotetsu	m	0	5G	-0.446248732249721
morn	3	outgroup	during	0.000694444	5G	kotetsu	m	0	5G	0.446248732249721
morn	4	outgroup	during	0.000694444	5G	kotetsu	m	0	5G	1.33874619674916
morn	1	control	during	0.000694444	5G	kotetsu	m	0	5G	-1.33874619674916
morn	2	control	during	0.000694444	5G	kotetsu	m	0	5G	-0.446248732249721
morn	3	control	during	0.000694444	5G	kotetsu	m	0	5G	0.446248732249721
morn	4	control	during	0.000694444	5G	kotetsu	m	0	5G	1.33874619674916
morn	1	outgroup	during	0.00555556	5G	oumu	f	0	5G	-1.33874619674916
morn	2	outgroup	during	0.00555556	5G	oumu	f	0	5G	-0.446248732249721
morn	3	outgroup	during	0.00555556	5G	oumu	f	0	5G	0.446248732249721
morn	4	outgroup	during	0.00555556	5G	oumu	f	0	5G	1.33874619674916
morn	1	control	during	0.00555556	5G	oumu	f	0	5G	-1.33874619674916
morn	2	control	during	0.00555556	5G	oumu	f	0	5G	-0.446248732249721
morn	3	control	during	0.00555556	5G	oumu	f	0	5G	0.446248732249721
morn	4	control	during	0.00555556	5G	oumu	f	0	5G	1.33874619674916
morn	1	outgroup	during	0.0159722	5G	haruna	f	0	5G	-1.33874619674916
morn	2	outgroup	during	0.0159722	5G	haruna	f	0	5G	-0.446248732249721
morn	3	outgroup	during	0.0159722	5G	haruna	f	0	5G	0.446248732249721
morn	4	outgroup	during	0.0159722	5G	haruna	f	0	5G	1.33874619674916
morn	1	control	during	0.0159722	5G	haruna	f	0	5G	-1.33874619674916
morn	2	control	during	0.0159722	5G	haruna	f	0	5G	-0.446248732249721
morn	3	control	during	0.0159722	5G	haruna	f	0	5G	0.446248732249721
morn	4	control	during	0.0159722	5G	haruna	f	0	5G	1.33874619674916
morn	1	outgroup	during	0.0243056	5G	sai	f	0	5G	-1.33874619674916
morn	2	outgroup	during	0.0243056	5G	sai	f	0	5G	-0.446248732249721
morn	3	outgroup	during	0.0243056	5G	sai	f	0	5G	0.446248732249721
morn	4	outgroup	during	0.0243056	5G	sai	f	0	5G	1.33874619674916
morn	1	control	during	0.0243056	5G	sai	f	0	5G	-1.33874619674916
morn	2	control	during	0.0243056	5G	sai	f	0	5G	-0.446248732249721
morn	3	control	during	0.0243056	5G	sai	f	0	5G	0.446248732249721
morn	4	control	during	0.0243056	5G	sai	f	0	5G	1.33874619674916
morn	1	outgroup	during	0.00138889	5G	akina	f	0	5G	-1.33874619674916
morn	2	outgroup	during	0.00138889	5G	akina	f	0	5G	-0.446248732249721
morn	3	outgroup	during	0.00138889	5G	akina	f	0	5G	0.446248732249721
morn	4	outgroup	during	0.00138889	5G	akina	f	0	5G	1.33874619674916
morn	1	control	during	0.00138889	5G	akina	f	0	5G	-1.33874619674916
morn	2	control	during	0.00138889	5G	akina	f	0	5G	-0.446248732249721
morn	3	control	during	0.00138889	5G	akina	f	0	5G	0.446248732249721
morn	4	control	during	0.00138889	5G	akina	f	0	5G	1.33874619674916
morn	1	outgroup	during	0.0222222	5G	candy	f	0	5G	-1.33874619674916
morn	2	outgroup	during	0.0222222	5G	candy	f	0	5G	-0.446248732249721
morn	3	outgroup	during	0.0222222	5G	candy	f	0	5G	0.446248732249721
morn	4	outgroup	during	0.0222222	5G	candy	f	0	5G	1.33874619674916
morn	1	control	during	0.0222222	5G	candy	f	0	5G	-1.33874619674916
morn	2	control	during	0.0222222	5G	candy	f	0	5G	-0.446248732249721
morn	3	control	during	0.0222222	5G	candy	f	0	5G	0.446248732249721
morn	4	control	during	0.0222222	5G	candy	f	0	5G	1.33874619674916
morn	1	outgroup	during	0.000694444	5G	chiko	f	0	5G	-1.33874619674916
morn	2	outgroup	during	0.000694444	5G	chiko	f	0	5G	-0.446248732249721
morn	3	outgroup	during	0.000694444	5G	chiko	f	0	5G	0.446248732249721
morn	4	outgroup	during	0.000694444	5G	chiko	f	0	5G	1.33874619674916
morn	1	control	during	0.000694444	5G	chiko	f	0	5G	-1.33874619674916
morn	2	control	during	0.000694444	5G	chiko	f	0	5G	-0.446248732249721
morn	3	control	during	0.000694444	5G	chiko	f	0	5G	0.446248732249721
morn	4	control	during	0.000694444	5G	chiko	f	0	5G	1.33874619674916
morn	1	outgroup	during	0.0180556	5G	lina	f	0	5G	-1.33874619674916
morn	2	outgroup	during	0.0180556	5G	lina	f	0	5G	-0.446248732249721
morn	3	outgroup	during	0.0180556	5G	lina	f	0	5G	0.446248732249721
morn	4	outgroup	during	0.0180556	5G	lina	f	0	5G	1.33874619674916
morn	1	control	during	0.0180556	5G	lina	f	0	5G	-1.33874619674916
morn	2	control	during	0.0180556	5G	lina	f	0	5G	-0.446248732249721
morn	3	control	during	0.0180556	5G	lina	f	0	5G	0.446248732249721
morn	4	control	during	0.0180556	5G	lina	f	0	5G	1.33874619674916
morn	1	outgroup	during	0.00138889	5G	yoshie	f	0	5G	-1.33874619674916
morn	2	outgroup	during	0.00138889	5G	yoshie	f	0	5G	-0.446248732249721
morn	3	outgroup	during	0.00138889	5G	yoshie	f	0	5G	0.446248732249721
morn	4	outgroup	during	0.00138889	5G	yoshie	f	0	5G	1.33874619674916
morn	1	control	during	0.00138889	5G	yoshie	f	0	5G	-1.33874619674916
morn	2	control	during	0.00138889	5G	yoshie	f	0	5G	-0.446248732249721
morn	3	control	during	0.00138889	5G	yoshie	f	0	5G	0.446248732249721
morn	4	control	during	0.00138889	5G	yoshie	f	0	5G	1.33874619674916
morn	1	outgroup	during	0.0104167	5D	hope	m	0	5D	-1.33874619674916
morn	2	outgroup	during	0.0104167	5D	hope	m	0	5D	-0.446248732249721
morn	3	outgroup	during	0.0104167	5D	hope	m	0	5D	0.446248732249721
morn	4	outgroup	during	0.0104167	5D	hope	m	0	5D	1.33874619674916
morn	1	control	during	0.0104167	5D	hope	m	0	5D	-1.33874619674916
morn	2	control	during	0.0104167	5D	hope	m	0	5D	-0.446248732249721
morn	3	control	during	0.0104167	5D	hope	m	0	5D	0.446248732249721
morn	4	control	during	0.0104167	5D	hope	m	0	5D	1.33874619674916
morn	1	outgroup	during	0.0125	5D	nacky	f	0	5D	-1.33874619674916
morn	2	outgroup	during	0.0125	5D	nacky	f	0	5D	-0.446248732249721
morn	3	outgroup	during	0.0125	5D	nacky	f	1	5D	0.446248732249721
morn	4	outgroup	during	0.0125	5D	nacky	f	0	5D	1.33874619674916
morn	1	control	during	0.0125	5D	nacky	f	0	5D	-1.33874619674916
morn	2	control	during	0.0125	5D	nacky	f	0	5D	-0.446248732249721
morn	3	control	during	0.0125	5D	nacky	f	0	5D	0.446248732249721
morn	4	control	during	0.0125	5D	nacky	f	0	5D	1.33874619674916
morn	1	outgroup	during	0.00138889	5D	niko	f	0	5D	-1.33874619674916
morn	2	outgroup	during	0.00138889	5D	niko	f	0	5D	-0.446248732249721
morn	3	outgroup	during	0.00138889	5D	niko	f	0	5D	0.446248732249721
morn	4	outgroup	during	0.00138889	5D	niko	f	0	5D	1.33874619674916
morn	1	control	during	0.00138889	5D	niko	f	0	5D	-1.33874619674916
morn	2	control	during	0.00138889	5D	niko	f	0	5D	-0.446248732249721
morn	3	control	during	0.00138889	5D	niko	f	0	5D	0.446248732249721
morn	4	control	during	0.00138889	5D	niko	f	0	5D	1.33874619674916
morn	1	outgroup	during	0.00416667	5D	sachi	f	0	5D	-1.33874619674916
morn	2	outgroup	during	0.00416667	5D	sachi	f	0	5D	-0.446248732249721
morn	3	outgroup	during	0.00416667	5D	sachi	f	0	5D	0.446248732249721
morn	4	outgroup	during	0.00416667	5D	sachi	f	0	5D	1.33874619674916
morn	1	control	during	0.00416667	5D	sachi	f	0	5D	-1.33874619674916
morn	2	control	during	0.00416667	5D	sachi	f	0	5D	-0.446248732249721
morn	3	control	during	0.00416667	5D	sachi	f	0	5D	0.446248732249721
morn	4	control	during	0.00416667	5D	sachi	f	0	5D	1.33874619674916
aft	1	outgroup	during	0.00138889	5D	suzu	f	0	5D	-1.33874619674916
aft	2	outgroup	during	0.00138889	5D	suzu	f	0	5D	-0.446248732249721
aft	3	outgroup	during	0.00138889	5D	suzu	f	1	5D	0.446248732249721
aft	4	outgroup	during	0.00138889	5D	suzu	f	0	5D	1.33874619674916
aft	1	control	during	0.00138889	5D	suzu	f	0	5D	-1.33874619674916
aft	2	control	during	0.00138889	5D	suzu	f	0	5D	-0.446248732249721
aft	3	control	during	0.00138889	5D	suzu	f	0	5D	0.446248732249721
aft	4	control	during	0.00138889	5D	suzu	f	0	5D	1.33874619674916
