# Supplementary material for: Uniting against a common enemy: Perceived outgroup threat elicits ingroup cohesion in chimpanzees
Source: PLoS One. 2021 Feb 24;16(2):e0246869. doi: 10.1371/journal.pone.0246869 (PMC7904213; doi:10.1371/journal.pone.0246869)
Supplement: S1 File — (ZIP) [file pone.0246869.s001.zip › Playback/data/proximitydatafoodphase.xlsx]

## Sheet: Sheet 1
timeofday	trial	condition	phase	time	group	dyad	id1	id2	closeness	group_	trial_	dyad_	id1_	id2_	time_
aft	1	outgroup	food	0.00138889	1B	Go-Sho	Shoubou	Gorou	4	1B	-1.31534185088338	Go-Sho	Shoubou	Gorou	-1.62009332476632
aft	1	outgroup	food	0.00277778	1B	Go-Sho	Gorou	Shoubou	4	1B	-1.31534185088338	Go-Sho	Gorou	Shoubou	-1.38865142122827
aft	1	outgroup	food	0.00416667	1B	Go-Sho	Shoubou	Gorou	4	1B	-1.31534185088338	Go-Sho	Shoubou	Gorou	-1.15720951769023
aft	1	outgroup	food	0.00555556	1B	Go-Sho	Gorou	Shoubou	4	1B	-1.31534185088338	Go-Sho	Gorou	Shoubou	-0.925767614152181
aft	1	outgroup	food	0.00694444	1B	Go-Sho	Shoubou	Gorou	4	1B	-1.31534185088338	Go-Sho	Shoubou	Gorou	-0.694325710614136
aft	1	outgroup	food	0.00833333	1B	Go-Sho	Gorou	Shoubou	4	1B	-1.31534185088338	Go-Sho	Gorou	Shoubou	-0.462883807076091
aft	1	outgroup	food	0.00972222	1B	Go-Sho	Shoubou	Gorou	4	1B	-1.31534185088338	Go-Sho	Shoubou	Gorou	-0.231441903538045
aft	1	outgroup	food	0.0111111	1B	Go-Sho	Gorou	Shoubou	4	1B	-1.31534185088338	Go-Sho	Gorou	Shoubou	0
aft	1	outgroup	food	0.0125	1B	Go-Sho	Gorou	Shoubou	4	1B	-1.31534185088338	Go-Sho	Gorou	Shoubou	0.231441903538045
aft	1	outgroup	food	0.0138889	1B	Go-Sho	Shoubou	Gorou	4	1B	-1.31534185088338	Go-Sho	Shoubou	Gorou	0.462883807076091
aft	1	outgroup	food	0.0152778	1B	Go-Sho	Shoubou	Gorou	4	1B	-1.31534185088338	Go-Sho	Shoubou	Gorou	0.694325710614136
aft	1	outgroup	food	0.0166667	1B	Go-Sho	Gorou	Shoubou	3	1B	-1.31534185088338	Go-Sho	Gorou	Shoubou	0.925767614152181
aft	1	outgroup	food	0.0180556	1B	Go-Sho	Gorou	Shoubou	4	1B	-1.31534185088338	Go-Sho	Gorou	Shoubou	1.15720951769023
aft	1	outgroup	food	0.0194444	1B	Go-Sho	Shoubou	Gorou	4	1B	-1.31534185088338	Go-Sho	Shoubou	Gorou	1.38865142122827
aft	1	outgroup	food	0.0208333	1B	Go-Sho	Gorou	Shoubou	4	1B	-1.31534185088338	Go-Sho	Gorou	Shoubou	1.62009332476632
aft	1	outgroup	food	0.00138889	1B	Go-Sa	Satoru	Gorou	4	1B	-1.31534185088338	Go-Sa	Satoru	Gorou	-1.62009332476632
aft	1	outgroup	food	0.00277778	1B	Go-Sa	Gorou	Satoru	4	1B	-1.31534185088338	Go-Sa	Gorou	Satoru	-1.38865142122827
aft	1	outgroup	food	0.00416667	1B	Go-Sa	Satoru	Gorou	4	1B	-1.31534185088338	Go-Sa	Satoru	Gorou	-1.15720951769023
aft	1	outgroup	food	0.00555556	1B	Go-Sa	Satoru	Gorou	4	1B	-1.31534185088338	Go-Sa	Satoru	Gorou	-0.925767614152181
aft	1	outgroup	food	0.00694444	1B	Go-Sa	Gorou	Satoru	4	1B	-1.31534185088338	Go-Sa	Gorou	Satoru	-0.694325710614136
aft	1	outgroup	food	0.00833333	1B	Go-Sa	Satoru	Gorou	4	1B	-1.31534185088338	Go-Sa	Satoru	Gorou	-0.462883807076091
aft	1	outgroup	food	0.00972222	1B	Go-Sa	Gorou	Satoru	4	1B	-1.31534185088338	Go-Sa	Gorou	Satoru	-0.231441903538045
aft	1	outgroup	food	0.0111111	1B	Go-Sa	Satoru	Gorou	4	1B	-1.31534185088338	Go-Sa	Satoru	Gorou	0
aft	1	outgroup	food	0.0125	1B	Go-Sa	Satoru	Gorou	4	1B	-1.31534185088338	Go-Sa	Satoru	Gorou	0.231441903538045
aft	1	outgroup	food	0.0138889	1B	Go-Sa	Satoru	Gorou	3	1B	-1.31534185088338	Go-Sa	Satoru	Gorou	0.462883807076091
aft	1	outgroup	food	0.0152778	1B	Go-Sa	Satoru	Gorou	3	1B	-1.31534185088338	Go-Sa	Satoru	Gorou	0.694325710614136
aft	1	outgroup	food	0.0166667	1B	Go-Sa	Satoru	Gorou	4	1B	-1.31534185088338	Go-Sa	Satoru	Gorou	0.925767614152181
aft	1	outgroup	food	0.0180556	1B	Go-Sa	Gorou	Satoru	4	1B	-1.31534185088338	Go-Sa	Gorou	Satoru	1.15720951769023
aft	1	outgroup	food	0.0194444	1B	Go-Sa	Satoru	Gorou	3	1B	-1.31534185088338	Go-Sa	Satoru	Gorou	1.38865142122827
aft	1	outgroup	food	0.0208333	1B	Go-Sa	Gorou	Satoru	4	1B	-1.31534185088338	Go-Sa	Gorou	Satoru	1.62009332476632
aft	1	outgroup	food	0.00138889	1B	Go-Ka	Gorou	Kanao	4	1B	-1.31534185088338	Go-Ka	Gorou	Kanao	-1.62009332476632
aft	1	outgroup	food	0.00277778	1B	Go-Ka	Kanao	Gorou	3	1B	-1.31534185088338	Go-Ka	Kanao	Gorou	-1.38865142122827
aft	1	outgroup	food	0.00416667	1B	Go-Ka	Gorou	Kanao	4	1B	-1.31534185088338	Go-Ka	Gorou	Kanao	-1.15720951769023
aft	1	outgroup	food	0.00555556	1B	Go-Ka	Gorou	Kanao	4	1B	-1.31534185088338	Go-Ka	Gorou	Kanao	-0.925767614152181
aft	1	outgroup	food	0.00694444	1B	Go-Ka	Gorou	Kanao	3	1B	-1.31534185088338	Go-Ka	Gorou	Kanao	-0.694325710614136
aft	1	outgroup	food	0.00833333	1B	Go-Ka	Gorou	Kanao	4	1B	-1.31534185088338	Go-Ka	Gorou	Kanao	-0.462883807076091
aft	1	outgroup	food	0.00972222	1B	Go-Ka	Gorou	Kanao	4	1B	-1.31534185088338	Go-Ka	Gorou	Kanao	-0.231441903538045
aft	1	outgroup	food	0.0111111	1B	Go-Ka	Gorou	Kanao	4	1B	-1.31534185088338	Go-Ka	Gorou	Kanao	0
aft	1	outgroup	food	0.0125	1B	Go-Ka	Gorou	Kanao	4	1B	-1.31534185088338	Go-Ka	Gorou	Kanao	0.231441903538045
aft	1	outgroup	food	0.0138889	1B	Go-Ka	Kanao	Gorou	4	1B	-1.31534185088338	Go-Ka	Kanao	Gorou	0.462883807076091
aft	1	outgroup	food	0.0152778	1B	Go-Ka	Kanao	Gorou	4	1B	-1.31534185088338	Go-Ka	Kanao	Gorou	0.694325710614136
aft	1	outgroup	food	0.0166667	1B	Go-Ka	Gorou	Kanao	4	1B	-1.31534185088338	Go-Ka	Gorou	Kanao	0.925767614152181
aft	1	outgroup	food	0.0180556	1B	Go-Ka	Kanao	Gorou	4	1B	-1.31534185088338	Go-Ka	Kanao	Gorou	1.15720951769023
aft	1	outgroup	food	0.0194444	1B	Go-Ka	Gorou	Kanao	3	1B	-1.31534185088338	Go-Ka	Gorou	Kanao	1.38865142122827
aft	1	outgroup	food	0.0208333	1B	Go-Ka	Gorou	Kanao	4	1B	-1.31534185088338	Go-Ka	Gorou	Kanao	1.62009332476632
aft	1	outgroup	food	0.00138889	1B	Go-No	Gorou	Norihei	4	1B	-1.31534185088338	Go-No	Gorou	Norihei	-1.62009332476632
aft	1	outgroup	food	0.00277778	1B	Go-No	Gorou	Norihei	4	1B	-1.31534185088338	Go-No	Gorou	Norihei	-1.38865142122827
aft	1	outgroup	food	0.00416667	1B	Go-No	Norihei	Gorou	3	1B	-1.31534185088338	Go-No	Norihei	Gorou	-1.15720951769023
aft	1	outgroup	food	0.00555556	1B	Go-No	Norihei	Gorou	4	1B	-1.31534185088338	Go-No	Norihei	Gorou	-0.925767614152181
aft	1	outgroup	food	0.00694444	1B	Go-No	Norihei	Gorou	4	1B	-1.31534185088338	Go-No	Norihei	Gorou	-0.694325710614136
aft	1	outgroup	food	0.00833333	1B	Go-No	Gorou	Norihei	4	1B	-1.31534185088338	Go-No	Gorou	Norihei	-0.462883807076091
aft	1	outgroup	food	0.00972222	1B	Go-No	Norihei	Gorou	4	1B	-1.31534185088338	Go-No	Norihei	Gorou	-0.231441903538045
aft	1	outgroup	food	0.0111111	1B	Go-No	Norihei	Gorou	4	1B	-1.31534185088338	Go-No	Norihei	Gorou	0
aft	1	outgroup	food	0.0125	1B	Go-No	Norihei	Gorou	4	1B	-1.31534185088338	Go-No	Norihei	Gorou	0.231441903538045
aft	1	outgroup	food	0.0138889	1B	Go-No	Gorou	Norihei	4	1B	-1.31534185088338	Go-No	Gorou	Norihei	0.462883807076091
aft	1	outgroup	food	0.0152778	1B	Go-No	Gorou	Norihei	4	1B	-1.31534185088338	Go-No	Gorou	Norihei	0.694325710614136
aft	1	outgroup	food	0.0166667	1B	Go-No	Gorou	Norihei	3	1B	-1.31534185088338	Go-No	Gorou	Norihei	0.925767614152181
aft	1	outgroup	food	0.0180556	1B	Go-No	Norihei	Gorou	4	1B	-1.31534185088338	Go-No	Norihei	Gorou	1.15720951769023
aft	1	outgroup	food	0.0194444	1B	Go-No	Norihei	Gorou	4	1B	-1.31534185088338	Go-No	Norihei	Gorou	1.38865142122827
aft	1	outgroup	food	0.0208333	1B	Go-No	Gorou	Norihei	4	1B	-1.31534185088338	Go-No	Gorou	Norihei	1.62009332476632
aft	1	outgroup	food	0.00138889	1B	Sho-Sa	Satoru	Shoubou	4	1B	-1.31534185088338	Sho-Sa	Satoru	Shoubou	-1.62009332476632
aft	1	outgroup	food	0.00277778	1B	Sho-Sa	Satoru	Shoubou	3	1B	-1.31534185088338	Sho-Sa	Satoru	Shoubou	-1.38865142122827
aft	1	outgroup	food	0.00416667	1B	Sho-Sa	Satoru	Shoubou	3	1B	-1.31534185088338	Sho-Sa	Satoru	Shoubou	-1.15720951769023
aft	1	outgroup	food	0.00555556	1B	Sho-Sa	Shoubou	Satoru	4	1B	-1.31534185088338	Sho-Sa	Shoubou	Satoru	-0.925767614152181
aft	1	outgroup	food	0.00694444	1B	Sho-Sa	Shoubou	Satoru	4	1B	-1.31534185088338	Sho-Sa	Shoubou	Satoru	-0.694325710614136
aft	1	outgroup	food	0.00833333	1B	Sho-Sa	Satoru	Shoubou	4	1B	-1.31534185088338	Sho-Sa	Satoru	Shoubou	-0.462883807076091
aft	1	outgroup	food	0.00972222	1B	Sho-Sa	Satoru	Shoubou	4	1B	-1.31534185088338	Sho-Sa	Satoru	Shoubou	-0.231441903538045
aft	1	outgroup	food	0.0111111	1B	Sho-Sa	Satoru	Shoubou	4	1B	-1.31534185088338	Sho-Sa	Satoru	Shoubou	0
aft	1	outgroup	food	0.0125	1B	Sho-Sa	Shoubou	Satoru	4	1B	-1.31534185088338	Sho-Sa	Shoubou	Satoru	0.231441903538045
aft	1	outgroup	food	0.0138889	1B	Sho-Sa	Shoubou	Satoru	4	1B	-1.31534185088338	Sho-Sa	Shoubou	Satoru	0.462883807076091
aft	1	outgroup	food	0.0152778	1B	Sho-Sa	Satoru	Shoubou	4	1B	-1.31534185088338	Sho-Sa	Satoru	Shoubou	0.694325710614136
aft	1	outgroup	food	0.0166667	1B	Sho-Sa	Shoubou	Satoru	4	1B	-1.31534185088338	Sho-Sa	Shoubou	Satoru	0.925767614152181
aft	1	outgroup	food	0.0180556	1B	Sho-Sa	Satoru	Shoubou	4	1B	-1.31534185088338	Sho-Sa	Satoru	Shoubou	1.15720951769023
aft	1	outgroup	food	0.0194444	1B	Sho-Sa	Satoru	Shoubou	4	1B	-1.31534185088338	Sho-Sa	Satoru	Shoubou	1.38865142122827
aft	1	outgroup	food	0.0208333	1B	Sho-Sa	Satoru	Shoubou	2	1B	-1.31534185088338	Sho-Sa	Satoru	Shoubou	1.62009332476632
aft	1	outgroup	food	0.00138889	1B	Sho-Ka	Kanao	Shoubou	4	1B	-1.31534185088338	Sho-Ka	Kanao	Shoubou	-1.62009332476632
aft	1	outgroup	food	0.00277778	1B	Sho-Ka	Kanao	Shoubou	4	1B	-1.31534185088338	Sho-Ka	Kanao	Shoubou	-1.38865142122827
aft	1	outgroup	food	0.00416667	1B	Sho-Ka	Kanao	Shoubou	4	1B	-1.31534185088338	Sho-Ka	Kanao	Shoubou	-1.15720951769023
aft	1	outgroup	food	0.00555556	1B	Sho-Ka	Shoubou	Kanao	4	1B	-1.31534185088338	Sho-Ka	Shoubou	Kanao	-0.925767614152181
aft	1	outgroup	food	0.00694444	1B	Sho-Ka	Shoubou	Kanao	4	1B	-1.31534185088338	Sho-Ka	Shoubou	Kanao	-0.694325710614136
aft	1	outgroup	food	0.00833333	1B	Sho-Ka	Shoubou	Kanao	4	1B	-1.31534185088338	Sho-Ka	Shoubou	Kanao	-0.462883807076091
aft	1	outgroup	food	0.00972222	1B	Sho-Ka	Kanao	Shoubou	4	1B	-1.31534185088338	Sho-Ka	Kanao	Shoubou	-0.231441903538045
aft	1	outgroup	food	0.0111111	1B	Sho-Ka	Shoubou	Kanao	4	1B	-1.31534185088338	Sho-Ka	Shoubou	Kanao	0
aft	1	outgroup	food	0.0125	1B	Sho-Ka	Kanao	Shoubou	2	1B	-1.31534185088338	Sho-Ka	Kanao	Shoubou	0.231441903538045
aft	1	outgroup	food	0.0138889	1B	Sho-Ka	Shoubou	Kanao	2	1B	-1.31534185088338	Sho-Ka	Shoubou	Kanao	0.462883807076091
aft	1	outgroup	food	0.0152778	1B	Sho-Ka	Shoubou	Kanao	2	1B	-1.31534185088338	Sho-Ka	Shoubou	Kanao	0.694325710614136
aft	1	outgroup	food	0.0166667	1B	Sho-Ka	Shoubou	Kanao	4	1B	-1.31534185088338	Sho-Ka	Shoubou	Kanao	0.925767614152181
aft	1	outgroup	food	0.0180556	1B	Sho-Ka	Shoubou	Kanao	2	1B	-1.31534185088338	Sho-Ka	Shoubou	Kanao	1.15720951769023
aft	1	outgroup	food	0.0194444	1B	Sho-Ka	Kanao	Shoubou	4	1B	-1.31534185088338	Sho-Ka	Kanao	Shoubou	1.38865142122827
aft	1	outgroup	food	0.0208333	1B	Sho-Ka	Shoubou	Kanao	4	1B	-1.31534185088338	Sho-Ka	Shoubou	Kanao	1.62009332476632
aft	1	outgroup	food	0.00138889	1B	Sho-No	Norihei	Shoubou	4	1B	-1.31534185088338	Sho-No	Norihei	Shoubou	-1.62009332476632
aft	1	outgroup	food	0.00277778	1B	Sho-No	Shoubou	Norihei	4	1B	-1.31534185088338	Sho-No	Shoubou	Norihei	-1.38865142122827
aft	1	outgroup	food	0.00416667	1B	Sho-No	Norihei	Shoubou	4	1B	-1.31534185088338	Sho-No	Norihei	Shoubou	-1.15720951769023
aft	1	outgroup	food	0.00555556	1B	Sho-No	Shoubou	Norihei	4	1B	-1.31534185088338	Sho-No	Shoubou	Norihei	-0.925767614152181
aft	1	outgroup	food	0.00694444	1B	Sho-No	Shoubou	Norihei	4	1B	-1.31534185088338	Sho-No	Shoubou	Norihei	-0.694325710614136
aft	1	outgroup	food	0.00833333	1B	Sho-No	Norihei	Shoubou	4	1B	-1.31534185088338	Sho-No	Norihei	Shoubou	-0.462883807076091
aft	1	outgroup	food	0.00972222	1B	Sho-No	Norihei	Shoubou	4	1B	-1.31534185088338	Sho-No	Norihei	Shoubou	-0.231441903538045
aft	1	outgroup	food	0.0111111	1B	Sho-No	Shoubou	Norihei	4	1B	-1.31534185088338	Sho-No	Shoubou	Norihei	0
aft	1	outgroup	food	0.0125	1B	Sho-No	Shoubou	Norihei	3	1B	-1.31534185088338	Sho-No	Shoubou	Norihei	0.231441903538045
aft	1	outgroup	food	0.0138889	1B	Sho-No	Norihei	Shoubou	3	1B	-1.31534185088338	Sho-No	Norihei	Shoubou	0.462883807076091
aft	1	outgroup	food	0.0152778	1B	Sho-No	Shoubou	Norihei	2	1B	-1.31534185088338	Sho-No	Shoubou	Norihei	0.694325710614136
aft	1	outgroup	food	0.0166667	1B	Sho-No	Shoubou	Norihei	2	1B	-1.31534185088338	Sho-No	Shoubou	Norihei	0.925767614152181
aft	1	outgroup	food	0.0180556	1B	Sho-No	Norihei	Shoubou	2	1B	-1.31534185088338	Sho-No	Norihei	Shoubou	1.15720951769023
aft	1	outgroup	food	0.0194444	1B	Sho-No	Shoubou	Norihei	3	1B	-1.31534185088338	Sho-No	Shoubou	Norihei	1.38865142122827
aft	1	outgroup	food	0.0208333	1B	Sho-No	Norihei	Shoubou	4	1B	-1.31534185088338	Sho-No	Norihei	Shoubou	1.62009332476632
aft	1	outgroup	food	0.00138889	1B	Sa-Ka	Satoru	Kanao	4	1B	-1.31534185088338	Sa-Ka	Satoru	Kanao	-1.62009332476632
aft	1	outgroup	food	0.00277778	1B	Sa-Ka	Kanao	Satoru	4	1B	-1.31534185088338	Sa-Ka	Kanao	Satoru	-1.38865142122827
aft	1	outgroup	food	0.00416667	1B	Sa-Ka	Satoru	Kanao	4	1B	-1.31534185088338	Sa-Ka	Satoru	Kanao	-1.15720951769023
aft	1	outgroup	food	0.00555556	1B	Sa-Ka	Satoru	Kanao	4	1B	-1.31534185088338	Sa-Ka	Satoru	Kanao	-0.925767614152181
aft	1	outgroup	food	0.00694444	1B	Sa-Ka	Satoru	Kanao	4	1B	-1.31534185088338	Sa-Ka	Satoru	Kanao	-0.694325710614136
aft	1	outgroup	food	0.00833333	1B	Sa-Ka	Satoru	Kanao	4	1B	-1.31534185088338	Sa-Ka	Satoru	Kanao	-0.462883807076091
aft	1	outgroup	food	0.00972222	1B	Sa-Ka	Kanao	Satoru	4	1B	-1.31534185088338	Sa-Ka	Kanao	Satoru	-0.231441903538045
aft	1	outgroup	food	0.0111111	1B	Sa-Ka	Kanao	Satoru	4	1B	-1.31534185088338	Sa-Ka	Kanao	Satoru	0
aft	1	outgroup	food	0.0125	1B	Sa-Ka	Satoru	Kanao	4	1B	-1.31534185088338	Sa-Ka	Satoru	Kanao	0.231441903538045
aft	1	outgroup	food	0.0138889	1B	Sa-Ka	Satoru	Kanao	4	1B	-1.31534185088338	Sa-Ka	Satoru	Kanao	0.462883807076091
aft	1	outgroup	food	0.0152778	1B	Sa-Ka	Kanao	Satoru	4	1B	-1.31534185088338	Sa-Ka	Kanao	Satoru	0.694325710614136
aft	1	outgroup	food	0.0166667	1B	Sa-Ka	Satoru	Kanao	4	1B	-1.31534185088338	Sa-Ka	Satoru	Kanao	0.925767614152181
aft	1	outgroup	food	0.0180556	1B	Sa-Ka	Satoru	Kanao	4	1B	-1.31534185088338	Sa-Ka	Satoru	Kanao	1.15720951769023
aft	1	outgroup	food	0.0194444	1B	Sa-Ka	Satoru	Kanao	3	1B	-1.31534185088338	Sa-Ka	Satoru	Kanao	1.38865142122827
aft	1	outgroup	food	0.0208333	1B	Sa-Ka	Satoru	Kanao	3	1B	-1.31534185088338	Sa-Ka	Satoru	Kanao	1.62009332476632
aft	1	outgroup	food	0.00138889	1B	Sa-No	Satoru	Norihei	3	1B	-1.31534185088338	Sa-No	Satoru	Norihei	-1.62009332476632
aft	1	outgroup	food	0.00277778	1B	Sa-No	Norihei	Satoru	4	1B	-1.31534185088338	Sa-No	Norihei	Satoru	-1.38865142122827
aft	1	outgroup	food	0.00416667	1B	Sa-No	Satoru	Norihei	4	1B	-1.31534185088338	Sa-No	Satoru	Norihei	-1.15720951769023
aft	1	outgroup	food	0.00555556	1B	Sa-No	Norihei	Satoru	4	1B	-1.31534185088338	Sa-No	Norihei	Satoru	-0.925767614152181
aft	1	outgroup	food	0.00694444	1B	Sa-No	Satoru	Norihei	3	1B	-1.31534185088338	Sa-No	Satoru	Norihei	-0.694325710614136
aft	1	outgroup	food	0.00833333	1B	Sa-No	Norihei	Satoru	4	1B	-1.31534185088338	Sa-No	Norihei	Satoru	-0.462883807076091
aft	1	outgroup	food	0.00972222	1B	Sa-No	Satoru	Norihei	3	1B	-1.31534185088338	Sa-No	Satoru	Norihei	-0.231441903538045
aft	1	outgroup	food	0.0111111	1B	Sa-No	Norihei	Satoru	4	1B	-1.31534185088338	Sa-No	Norihei	Satoru	0
aft	1	outgroup	food	0.0125	1B	Sa-No	Norihei	Satoru	4	1B	-1.31534185088338	Sa-No	Norihei	Satoru	0.231441903538045
aft	1	outgroup	food	0.0138889	1B	Sa-No	Norihei	Satoru	4	1B	-1.31534185088338	Sa-No	Norihei	Satoru	0.462883807076091
aft	1	outgroup	food	0.0152778	1B	Sa-No	Satoru	Norihei	4	1B	-1.31534185088338	Sa-No	Satoru	Norihei	0.694325710614136
aft	1	outgroup	food	0.0166667	1B	Sa-No	Norihei	Satoru	4	1B	-1.31534185088338	Sa-No	Norihei	Satoru	0.925767614152181
aft	1	outgroup	food	0.0180556	1B	Sa-No	Satoru	Norihei	3	1B	-1.31534185088338	Sa-No	Satoru	Norihei	1.15720951769023
aft	1	outgroup	food	0.0194444	1B	Sa-No	Satoru	Norihei	4	1B	-1.31534185088338	Sa-No	Satoru	Norihei	1.38865142122827
aft	1	outgroup	food	0.0208333	1B	Sa-No	Norihei	Satoru	4	1B	-1.31534185088338	Sa-No	Norihei	Satoru	1.62009332476632
aft	1	outgroup	food	0.00138889	1B	Ka-No	Kanao	Norihei	4	1B	-1.31534185088338	Ka-No	Kanao	Norihei	-1.62009332476632
aft	1	outgroup	food	0.00277778	1B	Ka-No	Kanao	Norihei	4	1B	-1.31534185088338	Ka-No	Kanao	Norihei	-1.38865142122827
aft	1	outgroup	food	0.00416667	1B	Ka-No	Kanao	Norihei	4	1B	-1.31534185088338	Ka-No	Kanao	Norihei	-1.15720951769023
aft	1	outgroup	food	0.00555556	1B	Ka-No	Norihei	Kanao	4	1B	-1.31534185088338	Ka-No	Norihei	Kanao	-0.925767614152181
aft	1	outgroup	food	0.00694444	1B	Ka-No	Kanao	Norihei	4	1B	-1.31534185088338	Ka-No	Kanao	Norihei	-0.694325710614136
aft	1	outgroup	food	0.00833333	1B	Ka-No	Norihei	Kanao	4	1B	-1.31534185088338	Ka-No	Norihei	Kanao	-0.462883807076091
aft	1	outgroup	food	0.00972222	1B	Ka-No	Norihei	Kanao	4	1B	-1.31534185088338	Ka-No	Norihei	Kanao	-0.231441903538045
aft	1	outgroup	food	0.0111111	1B	Ka-No	Kanao	Norihei	4	1B	-1.31534185088338	Ka-No	Kanao	Norihei	0
aft	1	outgroup	food	0.0125	1B	Ka-No	Kanao	Norihei	1	1B	-1.31534185088338	Ka-No	Kanao	Norihei	0.231441903538045
aft	1	outgroup	food	0.0138889	1B	Ka-No	Norihei	Kanao	1	1B	-1.31534185088338	Ka-No	Norihei	Kanao	0.462883807076091
aft	1	outgroup	food	0.0152778	1B	Ka-No	Kanao	Norihei	1	1B	-1.31534185088338	Ka-No	Kanao	Norihei	0.694325710614136
aft	1	outgroup	food	0.0166667	1B	Ka-No	Kanao	Norihei	4	1B	-1.31534185088338	Ka-No	Kanao	Norihei	0.925767614152181
aft	1	outgroup	food	0.0180556	1B	Ka-No	Norihei	Kanao	2	1B	-1.31534185088338	Ka-No	Norihei	Kanao	1.15720951769023
aft	1	outgroup	food	0.0194444	1B	Ka-No	Norihei	Kanao	4	1B	-1.31534185088338	Ka-No	Norihei	Kanao	1.38865142122827
aft	1	outgroup	food	0.0208333	1B	Ka-No	Norihei	Kanao	4	1B	-1.31534185088338	Ka-No	Norihei	Kanao	1.62009332476632
morn	1	control	food	0.00138889	1B	Go-Sho	Shoubou	Gorou	4	1B	-1.31534185088338	Go-Sho	Shoubou	Gorou	-1.62009332476632
morn	1	control	food	0.00277778	1B	Go-Sho	Shoubou	Gorou	4	1B	-1.31534185088338	Go-Sho	Shoubou	Gorou	-1.38865142122827
morn	1	control	food	0.00416667	1B	Go-Sho	Gorou	Shoubou	4	1B	-1.31534185088338	Go-Sho	Gorou	Shoubou	-1.15720951769023
morn	1	control	food	0.00555556	1B	Go-Sho	Gorou	Shoubou	4	1B	-1.31534185088338	Go-Sho	Gorou	Shoubou	-0.925767614152181
morn	1	control	food	0.00694444	1B	Go-Sho	Gorou	Shoubou	4	1B	-1.31534185088338	Go-Sho	Gorou	Shoubou	-0.694325710614136
morn	1	control	food	0.00833333	1B	Go-Sho	Shoubou	Gorou	4	1B	-1.31534185088338	Go-Sho	Shoubou	Gorou	-0.462883807076091
morn	1	control	food	0.00972222	1B	Go-Sho	Gorou	Shoubou	4	1B	-1.31534185088338	Go-Sho	Gorou	Shoubou	-0.231441903538045
morn	1	control	food	0.0111111	1B	Go-Sho	Shoubou	Gorou	4	1B	-1.31534185088338	Go-Sho	Shoubou	Gorou	0
morn	1	control	food	0.0125	1B	Go-Sho	Gorou	Shoubou	4	1B	-1.31534185088338	Go-Sho	Gorou	Shoubou	0.231441903538045
morn	1	control	food	0.0138889	1B	Go-Sho	Shoubou	Gorou	4	1B	-1.31534185088338	Go-Sho	Shoubou	Gorou	0.462883807076091
morn	1	control	food	0.0152778	1B	Go-Sho	Shoubou	Gorou	4	1B	-1.31534185088338	Go-Sho	Shoubou	Gorou	0.694325710614136
morn	1	control	food	0.0166667	1B	Go-Sho	Shoubou	Gorou	4	1B	-1.31534185088338	Go-Sho	Shoubou	Gorou	0.925767614152181
morn	1	control	food	0.0180556	1B	Go-Sho	Gorou	Shoubou	2	1B	-1.31534185088338	Go-Sho	Gorou	Shoubou	1.15720951769023
morn	1	control	food	0.0194444	1B	Go-Sho	Shoubou	Gorou	3	1B	-1.31534185088338	Go-Sho	Shoubou	Gorou	1.38865142122827
morn	1	control	food	0.0208333	1B	Go-Sho	Gorou	Shoubou	4	1B	-1.31534185088338	Go-Sho	Gorou	Shoubou	1.62009332476632
morn	1	control	food	0.00138889	1B	Go-Sa	Satoru	Gorou	3	1B	-1.31534185088338	Go-Sa	Satoru	Gorou	-1.62009332476632
morn	1	control	food	0.00277778	1B	Go-Sa	Gorou	Satoru	3	1B	-1.31534185088338	Go-Sa	Gorou	Satoru	-1.38865142122827
morn	1	control	food	0.00416667	1B	Go-Sa	Satoru	Gorou	4	1B	-1.31534185088338	Go-Sa	Satoru	Gorou	-1.15720951769023
morn	1	control	food	0.00555556	1B	Go-Sa	Gorou	Satoru	4	1B	-1.31534185088338	Go-Sa	Gorou	Satoru	-0.925767614152181
morn	1	control	food	0.00694444	1B	Go-Sa	Satoru	Gorou	4	1B	-1.31534185088338	Go-Sa	Satoru	Gorou	-0.694325710614136
morn	1	control	food	0.00833333	1B	Go-Sa	Gorou	Satoru	3	1B	-1.31534185088338	Go-Sa	Gorou	Satoru	-0.462883807076091
morn	1	control	food	0.00972222	1B	Go-Sa	Gorou	Satoru	3	1B	-1.31534185088338	Go-Sa	Gorou	Satoru	-0.231441903538045
morn	1	control	food	0.0111111	1B	Go-Sa	Gorou	Satoru	4	1B	-1.31534185088338	Go-Sa	Gorou	Satoru	0
morn	1	control	food	0.0125	1B	Go-Sa	Satoru	Gorou	4	1B	-1.31534185088338	Go-Sa	Satoru	Gorou	0.231441903538045
morn	1	control	food	0.0138889	1B	Go-Sa	Satoru	Gorou	3	1B	-1.31534185088338	Go-Sa	Satoru	Gorou	0.462883807076091
morn	1	control	food	0.0152778	1B	Go-Sa	Gorou	Satoru	4	1B	-1.31534185088338	Go-Sa	Gorou	Satoru	0.694325710614136
morn	1	control	food	0.0166667	1B	Go-Sa	Gorou	Satoru	4	1B	-1.31534185088338	Go-Sa	Gorou	Satoru	0.925767614152181
morn	1	control	food	0.0180556	1B	Go-Sa	Gorou	Satoru	4	1B	-1.31534185088338	Go-Sa	Gorou	Satoru	1.15720951769023
morn	1	control	food	0.0194444	1B	Go-Sa	Satoru	Gorou	4	1B	-1.31534185088338	Go-Sa	Satoru	Gorou	1.38865142122827
morn	1	control	food	0.0208333	1B	Go-Sa	Gorou	Satoru	4	1B	-1.31534185088338	Go-Sa	Gorou	Satoru	1.62009332476632
morn	1	control	food	0.00138889	1B	Go-Ka	Kanao	Gorou	4	1B	-1.31534185088338	Go-Ka	Kanao	Gorou	-1.62009332476632
morn	1	control	food	0.00277778	1B	Go-Ka	Kanao	Gorou	4	1B	-1.31534185088338	Go-Ka	Kanao	Gorou	-1.38865142122827
morn	1	control	food	0.00416667	1B	Go-Ka	Gorou	Kanao	4	1B	-1.31534185088338	Go-Ka	Gorou	Kanao	-1.15720951769023
morn	1	control	food	0.00555556	1B	Go-Ka	Kanao	Gorou	4	1B	-1.31534185088338	Go-Ka	Kanao	Gorou	-0.925767614152181
morn	1	control	food	0.00694444	1B	Go-Ka	Kanao	Gorou	4	1B	-1.31534185088338	Go-Ka	Kanao	Gorou	-0.694325710614136
morn	1	control	food	0.00833333	1B	Go-Ka	Kanao	Gorou	4	1B	-1.31534185088338	Go-Ka	Kanao	Gorou	-0.462883807076091
morn	1	control	food	0.00972222	1B	Go-Ka	Gorou	Kanao	4	1B	-1.31534185088338	Go-Ka	Gorou	Kanao	-0.231441903538045
morn	1	control	food	0.0111111	1B	Go-Ka	Gorou	Kanao	4	1B	-1.31534185088338	Go-Ka	Gorou	Kanao	0
morn	1	control	food	0.0125	1B	Go-Ka	Gorou	Kanao	4	1B	-1.31534185088338	Go-Ka	Gorou	Kanao	0.231441903538045
morn	1	control	food	0.0138889	1B	Go-Ka	Gorou	Kanao	4	1B	-1.31534185088338	Go-Ka	Gorou	Kanao	0.462883807076091
morn	1	control	food	0.0152778	1B	Go-Ka	Gorou	Kanao	4	1B	-1.31534185088338	Go-Ka	Gorou	Kanao	0.694325710614136
morn	1	control	food	0.0166667	1B	Go-Ka	Gorou	Kanao	4	1B	-1.31534185088338	Go-Ka	Gorou	Kanao	0.925767614152181
morn	1	control	food	0.0180556	1B	Go-Ka	Gorou	Kanao	4	1B	-1.31534185088338	Go-Ka	Gorou	Kanao	1.15720951769023
morn	1	control	food	0.0194444	1B	Go-Ka	Gorou	Kanao	4	1B	-1.31534185088338	Go-Ka	Gorou	Kanao	1.38865142122827
morn	1	control	food	0.0208333	1B	Go-Ka	Kanao	Gorou	4	1B	-1.31534185088338	Go-Ka	Kanao	Gorou	1.62009332476632
morn	1	control	food	0.00138889	1B	Go-No	Gorou	Norihei	4	1B	-1.31534185088338	Go-No	Gorou	Norihei	-1.62009332476632
morn	1	control	food	0.00277778	1B	Go-No	Norihei	Gorou	4	1B	-1.31534185088338	Go-No	Norihei	Gorou	-1.38865142122827
morn	1	control	food	0.00416667	1B	Go-No	Gorou	Norihei	4	1B	-1.31534185088338	Go-No	Gorou	Norihei	-1.15720951769023
morn	1	control	food	0.00555556	1B	Go-No	Gorou	Norihei	3	1B	-1.31534185088338	Go-No	Gorou	Norihei	-0.925767614152181
morn	1	control	food	0.00694444	1B	Go-No	Gorou	Norihei	4	1B	-1.31534185088338	Go-No	Gorou	Norihei	-0.694325710614136
morn	1	control	food	0.00833333	1B	Go-No	Gorou	Norihei	4	1B	-1.31534185088338	Go-No	Gorou	Norihei	-0.462883807076091
morn	1	control	food	0.00972222	1B	Go-No	Gorou	Norihei	4	1B	-1.31534185088338	Go-No	Gorou	Norihei	-0.231441903538045
morn	1	control	food	0.0111111	1B	Go-No	Gorou	Norihei	4	1B	-1.31534185088338	Go-No	Gorou	Norihei	0
morn	1	control	food	0.0125	1B	Go-No	Norihei	Gorou	4	1B	-1.31534185088338	Go-No	Norihei	Gorou	0.231441903538045
morn	1	control	food	0.0138889	1B	Go-No	Gorou	Norihei	4	1B	-1.31534185088338	Go-No	Gorou	Norihei	0.462883807076091
morn	1	control	food	0.0152778	1B	Go-No	Norihei	Gorou	4	1B	-1.31534185088338	Go-No	Norihei	Gorou	0.694325710614136
morn	1	control	food	0.0166667	1B	Go-No	Gorou	Norihei	4	1B	-1.31534185088338	Go-No	Gorou	Norihei	0.925767614152181
morn	1	control	food	0.0180556	1B	Go-No	Norihei	Gorou	4	1B	-1.31534185088338	Go-No	Norihei	Gorou	1.15720951769023
morn	1	control	food	0.0194444	1B	Go-No	Gorou	Norihei	4	1B	-1.31534185088338	Go-No	Gorou	Norihei	1.38865142122827
morn	1	control	food	0.0208333	1B	Go-No	Gorou	Norihei	4	1B	-1.31534185088338	Go-No	Gorou	Norihei	1.62009332476632
morn	1	control	food	0.00138889	1B	Sho-Sa	Shoubou	Satoru	4	1B	-1.31534185088338	Sho-Sa	Shoubou	Satoru	-1.62009332476632
morn	1	control	food	0.00277778	1B	Sho-Sa	Satoru	Shoubou	4	1B	-1.31534185088338	Sho-Sa	Satoru	Shoubou	-1.38865142122827
morn	1	control	food	0.00416667	1B	Sho-Sa	Satoru	Shoubou	4	1B	-1.31534185088338	Sho-Sa	Satoru	Shoubou	-1.15720951769023
morn	1	control	food	0.00555556	1B	Sho-Sa	Satoru	Shoubou	4	1B	-1.31534185088338	Sho-Sa	Satoru	Shoubou	-0.925767614152181
morn	1	control	food	0.00694444	1B	Sho-Sa	Satoru	Shoubou	4	1B	-1.31534185088338	Sho-Sa	Satoru	Shoubou	-0.694325710614136
morn	1	control	food	0.00833333	1B	Sho-Sa	Shoubou	Satoru	4	1B	-1.31534185088338	Sho-Sa	Shoubou	Satoru	-0.462883807076091
morn	1	control	food	0.00972222	1B	Sho-Sa	Satoru	Shoubou	4	1B	-1.31534185088338	Sho-Sa	Satoru	Shoubou	-0.231441903538045
morn	1	control	food	0.0111111	1B	Sho-Sa	Shoubou	Satoru	4	1B	-1.31534185088338	Sho-Sa	Shoubou	Satoru	0
morn	1	control	food	0.0125	1B	Sho-Sa	Shoubou	Satoru	4	1B	-1.31534185088338	Sho-Sa	Shoubou	Satoru	0.231441903538045
morn	1	control	food	0.0138889	1B	Sho-Sa	Satoru	Shoubou	4	1B	-1.31534185088338	Sho-Sa	Satoru	Shoubou	0.462883807076091
morn	1	control	food	0.0152778	1B	Sho-Sa	Shoubou	Satoru	4	1B	-1.31534185088338	Sho-Sa	Shoubou	Satoru	0.694325710614136
morn	1	control	food	0.0166667	1B	Sho-Sa	Satoru	Shoubou	4	1B	-1.31534185088338	Sho-Sa	Satoru	Shoubou	0.925767614152181
morn	1	control	food	0.0180556	1B	Sho-Sa	Shoubou	Satoru	4	1B	-1.31534185088338	Sho-Sa	Shoubou	Satoru	1.15720951769023
morn	1	control	food	0.0194444	1B	Sho-Sa	Shoubou	Satoru	4	1B	-1.31534185088338	Sho-Sa	Shoubou	Satoru	1.38865142122827
morn	1	control	food	0.0208333	1B	Sho-Sa	Shoubou	Satoru	4	1B	-1.31534185088338	Sho-Sa	Shoubou	Satoru	1.62009332476632
morn	1	control	food	0.00138889	1B	Sho-Ka	Shoubou	Kanao	4	1B	-1.31534185088338	Sho-Ka	Shoubou	Kanao	-1.62009332476632
morn	1	control	food	0.00277778	1B	Sho-Ka	Shoubou	Kanao	4	1B	-1.31534185088338	Sho-Ka	Shoubou	Kanao	-1.38865142122827
morn	1	control	food	0.00416667	1B	Sho-Ka	Kanao	Shoubou	2	1B	-1.31534185088338	Sho-Ka	Kanao	Shoubou	-1.15720951769023
morn	1	control	food	0.00555556	1B	Sho-Ka	Kanao	Shoubou	4	1B	-1.31534185088338	Sho-Ka	Kanao	Shoubou	-0.925767614152181
morn	1	control	food	0.00694444	1B	Sho-Ka	Shoubou	Kanao	4	1B	-1.31534185088338	Sho-Ka	Shoubou	Kanao	-0.694325710614136
morn	1	control	food	0.00833333	1B	Sho-Ka	Kanao	Shoubou	4	1B	-1.31534185088338	Sho-Ka	Kanao	Shoubou	-0.462883807076091
morn	1	control	food	0.00972222	1B	Sho-Ka	Shoubou	Kanao	4	1B	-1.31534185088338	Sho-Ka	Shoubou	Kanao	-0.231441903538045
morn	1	control	food	0.0111111	1B	Sho-Ka	Shoubou	Kanao	4	1B	-1.31534185088338	Sho-Ka	Shoubou	Kanao	0
morn	1	control	food	0.0125	1B	Sho-Ka	Shoubou	Kanao	4	1B	-1.31534185088338	Sho-Ka	Shoubou	Kanao	0.231441903538045
morn	1	control	food	0.0138889	1B	Sho-Ka	Kanao	Shoubou	4	1B	-1.31534185088338	Sho-Ka	Kanao	Shoubou	0.462883807076091
morn	1	control	food	0.0152778	1B	Sho-Ka	Shoubou	Kanao	4	1B	-1.31534185088338	Sho-Ka	Shoubou	Kanao	0.694325710614136
morn	1	control	food	0.0166667	1B	Sho-Ka	Kanao	Shoubou	4	1B	-1.31534185088338	Sho-Ka	Kanao	Shoubou	0.925767614152181
morn	1	control	food	0.0180556	1B	Sho-Ka	Kanao	Shoubou	4	1B	-1.31534185088338	Sho-Ka	Kanao	Shoubou	1.15720951769023
morn	1	control	food	0.0194444	1B	Sho-Ka	Kanao	Shoubou	4	1B	-1.31534185088338	Sho-Ka	Kanao	Shoubou	1.38865142122827
morn	1	control	food	0.0208333	1B	Sho-Ka	Shoubou	Kanao	4	1B	-1.31534185088338	Sho-Ka	Shoubou	Kanao	1.62009332476632
morn	1	control	food	0.00138889	1B	Sho-No	Shoubou	Norihei	3	1B	-1.31534185088338	Sho-No	Shoubou	Norihei	-1.62009332476632
morn	1	control	food	0.00277778	1B	Sho-No	Shoubou	Norihei	4	1B	-1.31534185088338	Sho-No	Shoubou	Norihei	-1.38865142122827
morn	1	control	food	0.00416667	1B	Sho-No	Shoubou	Norihei	2	1B	-1.31534185088338	Sho-No	Shoubou	Norihei	-1.15720951769023
morn	1	control	food	0.00555556	1B	Sho-No	Shoubou	Norihei	4	1B	-1.31534185088338	Sho-No	Shoubou	Norihei	-0.925767614152181
morn	1	control	food	0.00694444	1B	Sho-No	Shoubou	Norihei	4	1B	-1.31534185088338	Sho-No	Shoubou	Norihei	-0.694325710614136
morn	1	control	food	0.00833333	1B	Sho-No	Norihei	Shoubou	4	1B	-1.31534185088338	Sho-No	Norihei	Shoubou	-0.462883807076091
morn	1	control	food	0.00972222	1B	Sho-No	Norihei	Shoubou	4	1B	-1.31534185088338	Sho-No	Norihei	Shoubou	-0.231441903538045
morn	1	control	food	0.0111111	1B	Sho-No	Shoubou	Norihei	4	1B	-1.31534185088338	Sho-No	Shoubou	Norihei	0
morn	1	control	food	0.0125	1B	Sho-No	Norihei	Shoubou	4	1B	-1.31534185088338	Sho-No	Norihei	Shoubou	0.231441903538045
morn	1	control	food	0.0138889	1B	Sho-No	Norihei	Shoubou	4	1B	-1.31534185088338	Sho-No	Norihei	Shoubou	0.462883807076091
morn	1	control	food	0.0152778	1B	Sho-No	Shoubou	Norihei	4	1B	-1.31534185088338	Sho-No	Shoubou	Norihei	0.694325710614136
morn	1	control	food	0.0166667	1B	Sho-No	Norihei	Shoubou	4	1B	-1.31534185088338	Sho-No	Norihei	Shoubou	0.925767614152181
morn	1	control	food	0.0180556	1B	Sho-No	Shoubou	Norihei	4	1B	-1.31534185088338	Sho-No	Shoubou	Norihei	1.15720951769023
morn	1	control	food	0.0194444	1B	Sho-No	Norihei	Shoubou	4	1B	-1.31534185088338	Sho-No	Norihei	Shoubou	1.38865142122827
morn	1	control	food	0.0208333	1B	Sho-No	Norihei	Shoubou	4	1B	-1.31534185088338	Sho-No	Norihei	Shoubou	1.62009332476632
morn	1	control	food	0.00138889	1B	Sa-Ka	Kanao	Satoru	4	1B	-1.31534185088338	Sa-Ka	Kanao	Satoru	-1.62009332476632
morn	1	control	food	0.00277778	1B	Sa-Ka	Satoru	Kanao	3	1B	-1.31534185088338	Sa-Ka	Satoru	Kanao	-1.38865142122827
morn	1	control	food	0.00416667	1B	Sa-Ka	Kanao	Satoru	4	1B	-1.31534185088338	Sa-Ka	Kanao	Satoru	-1.15720951769023
morn	1	control	food	0.00555556	1B	Sa-Ka	Kanao	Satoru	3	1B	-1.31534185088338	Sa-Ka	Kanao	Satoru	-0.925767614152181
morn	1	control	food	0.00694444	1B	Sa-Ka	Kanao	Satoru	4	1B	-1.31534185088338	Sa-Ka	Kanao	Satoru	-0.694325710614136
morn	1	control	food	0.00833333	1B	Sa-Ka	Kanao	Satoru	4	1B	-1.31534185088338	Sa-Ka	Kanao	Satoru	-0.462883807076091
morn	1	control	food	0.00972222	1B	Sa-Ka	Kanao	Satoru	3	1B	-1.31534185088338	Sa-Ka	Kanao	Satoru	-0.231441903538045
morn	1	control	food	0.0111111	1B	Sa-Ka	Kanao	Satoru	4	1B	-1.31534185088338	Sa-Ka	Kanao	Satoru	0
morn	1	control	food	0.0125	1B	Sa-Ka	Satoru	Kanao	4	1B	-1.31534185088338	Sa-Ka	Satoru	Kanao	0.231441903538045
morn	1	control	food	0.0138889	1B	Sa-Ka	Satoru	Kanao	4	1B	-1.31534185088338	Sa-Ka	Satoru	Kanao	0.462883807076091
morn	1	control	food	0.0152778	1B	Sa-Ka	Satoru	Kanao	4	1B	-1.31534185088338	Sa-Ka	Satoru	Kanao	0.694325710614136
morn	1	control	food	0.0166667	1B	Sa-Ka	Kanao	Satoru	4	1B	-1.31534185088338	Sa-Ka	Kanao	Satoru	0.925767614152181
morn	1	control	food	0.0180556	1B	Sa-Ka	Kanao	Satoru	3	1B	-1.31534185088338	Sa-Ka	Kanao	Satoru	1.15720951769023
morn	1	control	food	0.0194444	1B	Sa-Ka	Satoru	Kanao	4	1B	-1.31534185088338	Sa-Ka	Satoru	Kanao	1.38865142122827
morn	1	control	food	0.0208333	1B	Sa-Ka	Satoru	Kanao	4	1B	-1.31534185088338	Sa-Ka	Satoru	Kanao	1.62009332476632
morn	1	control	food	0.00138889	1B	Sa-No	Norihei	Satoru	4	1B	-1.31534185088338	Sa-No	Norihei	Satoru	-1.62009332476632
morn	1	control	food	0.00277778	1B	Sa-No	Norihei	Satoru	4	1B	-1.31534185088338	Sa-No	Norihei	Satoru	-1.38865142122827
morn	1	control	food	0.00416667	1B	Sa-No	Satoru	Norihei	4	1B	-1.31534185088338	Sa-No	Satoru	Norihei	-1.15720951769023
morn	1	control	food	0.00555556	1B	Sa-No	Satoru	Norihei	3	1B	-1.31534185088338	Sa-No	Satoru	Norihei	-0.925767614152181
morn	1	control	food	0.00694444	1B	Sa-No	Norihei	Satoru	4	1B	-1.31534185088338	Sa-No	Norihei	Satoru	-0.694325710614136
morn	1	control	food	0.00833333	1B	Sa-No	Norihei	Satoru	4	1B	-1.31534185088338	Sa-No	Norihei	Satoru	-0.462883807076091
morn	1	control	food	0.00972222	1B	Sa-No	Satoru	Norihei	4	1B	-1.31534185088338	Sa-No	Satoru	Norihei	-0.231441903538045
morn	1	control	food	0.0111111	1B	Sa-No	Norihei	Satoru	4	1B	-1.31534185088338	Sa-No	Norihei	Satoru	0
morn	1	control	food	0.0125	1B	Sa-No	Satoru	Norihei	3	1B	-1.31534185088338	Sa-No	Satoru	Norihei	0.231441903538045
morn	1	control	food	0.0138889	1B	Sa-No	Satoru	Norihei	3	1B	-1.31534185088338	Sa-No	Satoru	Norihei	0.462883807076091
morn	1	control	food	0.0152778	1B	Sa-No	Norihei	Satoru	4	1B	-1.31534185088338	Sa-No	Norihei	Satoru	0.694325710614136
morn	1	control	food	0.0166667	1B	Sa-No	Norihei	Satoru	4	1B	-1.31534185088338	Sa-No	Norihei	Satoru	0.925767614152181
morn	1	control	food	0.0180556	1B	Sa-No	Norihei	Satoru	4	1B	-1.31534185088338	Sa-No	Norihei	Satoru	1.15720951769023
morn	1	control	food	0.0194444	1B	Sa-No	Satoru	Norihei	4	1B	-1.31534185088338	Sa-No	Satoru	Norihei	1.38865142122827
morn	1	control	food	0.0208333	1B	Sa-No	Satoru	Norihei	4	1B	-1.31534185088338	Sa-No	Satoru	Norihei	1.62009332476632
morn	1	control	food	0.00138889	1B	Ka-No	Kanao	Norihei	4	1B	-1.31534185088338	Ka-No	Kanao	Norihei	-1.62009332476632
morn	1	control	food	0.00277778	1B	Ka-No	Kanao	Norihei	4	1B	-1.31534185088338	Ka-No	Kanao	Norihei	-1.38865142122827
morn	1	control	food	0.00416667	1B	Ka-No	Norihei	Kanao	2	1B	-1.31534185088338	Ka-No	Norihei	Kanao	-1.15720951769023
morn	1	control	food	0.00555556	1B	Ka-No	Kanao	Norihei	4	1B	-1.31534185088338	Ka-No	Kanao	Norihei	-0.925767614152181
morn	1	control	food	0.00694444	1B	Ka-No	Norihei	Kanao	4	1B	-1.31534185088338	Ka-No	Norihei	Kanao	-0.694325710614136
morn	1	control	food	0.00833333	1B	Ka-No	Norihei	Kanao	4	1B	-1.31534185088338	Ka-No	Norihei	Kanao	-0.462883807076091
morn	1	control	food	0.00972222	1B	Ka-No	Kanao	Norihei	4	1B	-1.31534185088338	Ka-No	Kanao	Norihei	-0.231441903538045
morn	1	control	food	0.0111111	1B	Ka-No	Kanao	Norihei	3	1B	-1.31534185088338	Ka-No	Kanao	Norihei	0
morn	1	control	food	0.0125	1B	Ka-No	Norihei	Kanao	4	1B	-1.31534185088338	Ka-No	Norihei	Kanao	0.231441903538045
morn	1	control	food	0.0138889	1B	Ka-No	Norihei	Kanao	4	1B	-1.31534185088338	Ka-No	Norihei	Kanao	0.462883807076091
morn	1	control	food	0.0152778	1B	Ka-No	Kanao	Norihei	4	1B	-1.31534185088338	Ka-No	Kanao	Norihei	0.694325710614136
morn	1	control	food	0.0166667	1B	Ka-No	Kanao	Norihei	4	1B	-1.31534185088338	Ka-No	Kanao	Norihei	0.925767614152181
morn	1	control	food	0.0180556	1B	Ka-No	Norihei	Kanao	4	1B	-1.31534185088338	Ka-No	Norihei	Kanao	1.15720951769023
morn	1	control	food	0.0194444	1B	Ka-No	Kanao	Norihei	3	1B	-1.31534185088338	Ka-No	Kanao	Norihei	1.38865142122827
morn	1	control	food	0.0208333	1B	Ka-No	Kanao	Norihei	3	1B	-1.31534185088338	Ka-No	Kanao	Norihei	1.62009332476632
morn	1	control	food	0.00138889	1A	Le-Na	Naoya	Lennon	4	1A	-1.31534185088338	Le-Na	Naoya	Lennon	-1.62009332476632
morn	1	control	food	0.00277778	1A	Le-Na	Naoya	Lennon	4	1A	-1.31534185088338	Le-Na	Naoya	Lennon	-1.38865142122827
morn	1	control	food	0.00416667	1A	Le-Na	Lennon	Naoya	4	1A	-1.31534185088338	Le-Na	Lennon	Naoya	-1.15720951769023
morn	1	control	food	0.00555556	1A	Le-Na	Lennon	Naoya	4	1A	-1.31534185088338	Le-Na	Lennon	Naoya	-0.925767614152181
morn	1	control	food	0.00694444	1A	Le-Na	Naoya	Lennon	4	1A	-1.31534185088338	Le-Na	Naoya	Lennon	-0.694325710614136
morn	1	control	food	0.00833333	1A	Le-Na	Naoya	Lennon	4	1A	-1.31534185088338	Le-Na	Naoya	Lennon	-0.462883807076091
morn	1	control	food	0.00972222	1A	Le-Na	Naoya	Lennon	4	1A	-1.31534185088338	Le-Na	Naoya	Lennon	-0.231441903538045
morn	1	control	food	0.0111111	1A	Le-Na	Naoya	Lennon	4	1A	-1.31534185088338	Le-Na	Naoya	Lennon	0
morn	1	control	food	0.0125	1A	Le-Na	Lennon	Naoya	4	1A	-1.31534185088338	Le-Na	Lennon	Naoya	0.231441903538045
morn	1	control	food	0.0138889	1A	Le-Na	Naoya	Lennon	4	1A	-1.31534185088338	Le-Na	Naoya	Lennon	0.462883807076091
morn	1	control	food	0.0152778	1A	Le-Na	Lennon	Naoya	3	1A	-1.31534185088338	Le-Na	Lennon	Naoya	0.694325710614136
morn	1	control	food	0.0166667	1A	Le-Na	Naoya	Lennon	4	1A	-1.31534185088338	Le-Na	Naoya	Lennon	0.925767614152181
morn	1	control	food	0.0180556	1A	Le-Na	Lennon	Naoya	4	1A	-1.31534185088338	Le-Na	Lennon	Naoya	1.15720951769023
morn	1	control	food	0.0194444	1A	Le-Na	Lennon	Naoya	4	1A	-1.31534185088338	Le-Na	Lennon	Naoya	1.38865142122827
morn	1	control	food	0.0208333	1A	Le-Na	Lennon	Naoya	3	1A	-1.31534185088338	Le-Na	Lennon	Naoya	1.62009332476632
morn	1	control	food	0.00138889	1A	Le-No	Norio	Lennon	4	1A	-1.31534185088338	Le-No	Norio	Lennon	-1.62009332476632
morn	1	control	food	0.00277778	1A	Le-No	Norio	Lennon	4	1A	-1.31534185088338	Le-No	Norio	Lennon	-1.38865142122827
morn	1	control	food	0.00416667	1A	Le-No	Lennon	Norio	4	1A	-1.31534185088338	Le-No	Lennon	Norio	-1.15720951769023
morn	1	control	food	0.00555556	1A	Le-No	Norio	Lennon	4	1A	-1.31534185088338	Le-No	Norio	Lennon	-0.925767614152181
morn	1	control	food	0.00694444	1A	Le-No	Lennon	Norio	3	1A	-1.31534185088338	Le-No	Lennon	Norio	-0.694325710614136
morn	1	control	food	0.00833333	1A	Le-No	Norio	Lennon	3	1A	-1.31534185088338	Le-No	Norio	Lennon	-0.462883807076091
morn	1	control	food	0.00972222	1A	Le-No	Lennon	Norio	3	1A	-1.31534185088338	Le-No	Lennon	Norio	-0.231441903538045
morn	1	control	food	0.0111111	1A	Le-No	Norio	Lennon	4	1A	-1.31534185088338	Le-No	Norio	Lennon	0
morn	1	control	food	0.0125	1A	Le-No	Norio	Lennon	3	1A	-1.31534185088338	Le-No	Norio	Lennon	0.231441903538045
morn	1	control	food	0.0138889	1A	Le-No	Lennon	Norio	4	1A	-1.31534185088338	Le-No	Lennon	Norio	0.462883807076091
morn	1	control	food	0.0152778	1A	Le-No	Norio	Lennon	4	1A	-1.31534185088338	Le-No	Norio	Lennon	0.694325710614136
morn	1	control	food	0.0166667	1A	Le-No	Lennon	Norio	4	1A	-1.31534185088338	Le-No	Lennon	Norio	0.925767614152181
morn	1	control	food	0.0180556	1A	Le-No	Norio	Lennon	4	1A	-1.31534185088338	Le-No	Norio	Lennon	1.15720951769023
morn	1	control	food	0.0194444	1A	Le-No	Lennon	Norio	4	1A	-1.31534185088338	Le-No	Lennon	Norio	1.38865142122827
morn	1	control	food	0.0208333	1A	Le-No	Norio	Lennon	4	1A	-1.31534185088338	Le-No	Norio	Lennon	1.62009332476632
morn	1	control	food	0.00138889	1A	Le-Mi	Minato	Lennon	4	1A	-1.31534185088338	Le-Mi	Minato	Lennon	-1.62009332476632
morn	1	control	food	0.00277778	1A	Le-Mi	Minato	Lennon	4	1A	-1.31534185088338	Le-Mi	Minato	Lennon	-1.38865142122827
morn	1	control	food	0.00416667	1A	Le-Mi	Lennon	Minato	4	1A	-1.31534185088338	Le-Mi	Lennon	Minato	-1.15720951769023
morn	1	control	food	0.00555556	1A	Le-Mi	Lennon	Minato	4	1A	-1.31534185088338	Le-Mi	Lennon	Minato	-0.925767614152181
morn	1	control	food	0.00694444	1A	Le-Mi	Lennon	Minato	4	1A	-1.31534185088338	Le-Mi	Lennon	Minato	-0.694325710614136
morn	1	control	food	0.00833333	1A	Le-Mi	Lennon	Minato	4	1A	-1.31534185088338	Le-Mi	Lennon	Minato	-0.462883807076091
morn	1	control	food	0.00972222	1A	Le-Mi	Lennon	Minato	4	1A	-1.31534185088338	Le-Mi	Lennon	Minato	-0.231441903538045
morn	1	control	food	0.0111111	1A	Le-Mi	Minato	Lennon	4	1A	-1.31534185088338	Le-Mi	Minato	Lennon	0
morn	1	control	food	0.0125	1A	Le-Mi	Lennon	Minato	4	1A	-1.31534185088338	Le-Mi	Lennon	Minato	0.231441903538045
morn	1	control	food	0.0138889	1A	Le-Mi	Minato	Lennon	4	1A	-1.31534185088338	Le-Mi	Minato	Lennon	0.462883807076091
morn	1	control	food	0.0152778	1A	Le-Mi	Lennon	Minato	4	1A	-1.31534185088338	Le-Mi	Lennon	Minato	0.694325710614136
morn	1	control	food	0.0166667	1A	Le-Mi	Lennon	Minato	3	1A	-1.31534185088338	Le-Mi	Lennon	Minato	0.925767614152181
morn	1	control	food	0.0180556	1A	Le-Mi	Lennon	Minato	4	1A	-1.31534185088338	Le-Mi	Lennon	Minato	1.15720951769023
morn	1	control	food	0.0194444	1A	Le-Mi	Minato	Lennon	4	1A	-1.31534185088338	Le-Mi	Minato	Lennon	1.38865142122827
morn	1	control	food	0.0208333	1A	Le-Mi	Lennon	Minato	3	1A	-1.31534185088338	Le-Mi	Lennon	Minato	1.62009332476632
morn	1	control	food	0.00138889	1A	Le-Ta	Takabo	Lennon	4	1A	-1.31534185088338	Le-Ta	Takabo	Lennon	-1.62009332476632
morn	1	control	food	0.00277778	1A	Le-Ta	Lennon	Takabo	4	1A	-1.31534185088338	Le-Ta	Lennon	Takabo	-1.38865142122827
morn	1	control	food	0.00416667	1A	Le-Ta	Takabo	Lennon	4	1A	-1.31534185088338	Le-Ta	Takabo	Lennon	-1.15720951769023
morn	1	control	food	0.00555556	1A	Le-Ta	Takabo	Lennon	4	1A	-1.31534185088338	Le-Ta	Takabo	Lennon	-0.925767614152181
morn	1	control	food	0.00694444	1A	Le-Ta	Lennon	Takabo	4	1A	-1.31534185088338	Le-Ta	Lennon	Takabo	-0.694325710614136
morn	1	control	food	0.00833333	1A	Le-Ta	Takabo	Lennon	4	1A	-1.31534185088338	Le-Ta	Takabo	Lennon	-0.462883807076091
morn	1	control	food	0.00972222	1A	Le-Ta	Takabo	Lennon	4	1A	-1.31534185088338	Le-Ta	Takabo	Lennon	-0.231441903538045
morn	1	control	food	0.0111111	1A	Le-Ta	Takabo	Lennon	4	1A	-1.31534185088338	Le-Ta	Takabo	Lennon	0
morn	1	control	food	0.0125	1A	Le-Ta	Lennon	Takabo	4	1A	-1.31534185088338	Le-Ta	Lennon	Takabo	0.231441903538045
morn	1	control	food	0.0138889	1A	Le-Ta	Lennon	Takabo	4	1A	-1.31534185088338	Le-Ta	Lennon	Takabo	0.462883807076091
morn	1	control	food	0.0152778	1A	Le-Ta	Lennon	Takabo	2	1A	-1.31534185088338	Le-Ta	Lennon	Takabo	0.694325710614136
morn	1	control	food	0.0166667	1A	Le-Ta	Lennon	Takabo	4	1A	-1.31534185088338	Le-Ta	Lennon	Takabo	0.925767614152181
morn	1	control	food	0.0180556	1A	Le-Ta	Lennon	Takabo	4	1A	-1.31534185088338	Le-Ta	Lennon	Takabo	1.15720951769023
morn	1	control	food	0.0194444	1A	Le-Ta	Takabo	Lennon	3	1A	-1.31534185088338	Le-Ta	Takabo	Lennon	1.38865142122827
morn	1	control	food	0.0208333	1A	Le-Ta	Lennon	Takabo	4	1A	-1.31534185088338	Le-Ta	Lennon	Takabo	1.62009332476632
morn	1	control	food	0.00138889	1A	Na-No	Naoya	Norio	2	1A	-1.31534185088338	Na-No	Naoya	Norio	-1.62009332476632
morn	1	control	food	0.00277778	1A	Na-No	Naoya	Norio	2	1A	-1.31534185088338	Na-No	Naoya	Norio	-1.38865142122827
morn	1	control	food	0.00416667	1A	Na-No	Norio	Naoya	2	1A	-1.31534185088338	Na-No	Norio	Naoya	-1.15720951769023
morn	1	control	food	0.00555556	1A	Na-No	Naoya	Norio	3	1A	-1.31534185088338	Na-No	Naoya	Norio	-0.925767614152181
morn	1	control	food	0.00694444	1A	Na-No	Norio	Naoya	4	1A	-1.31534185088338	Na-No	Norio	Naoya	-0.694325710614136
morn	1	control	food	0.00833333	1A	Na-No	Norio	Naoya	4	1A	-1.31534185088338	Na-No	Norio	Naoya	-0.462883807076091
morn	1	control	food	0.00972222	1A	Na-No	Norio	Naoya	2	1A	-1.31534185088338	Na-No	Norio	Naoya	-0.231441903538045
morn	1	control	food	0.0111111	1A	Na-No	Naoya	Norio	3	1A	-1.31534185088338	Na-No	Naoya	Norio	0
morn	1	control	food	0.0125	1A	Na-No	Naoya	Norio	4	1A	-1.31534185088338	Na-No	Naoya	Norio	0.231441903538045
morn	1	control	food	0.0138889	1A	Na-No	Norio	Naoya	4	1A	-1.31534185088338	Na-No	Norio	Naoya	0.462883807076091
morn	1	control	food	0.0152778	1A	Na-No	Naoya	Norio	4	1A	-1.31534185088338	Na-No	Naoya	Norio	0.694325710614136
morn	1	control	food	0.0166667	1A	Na-No	Naoya	Norio	4	1A	-1.31534185088338	Na-No	Naoya	Norio	0.925767614152181
morn	1	control	food	0.0180556	1A	Na-No	Naoya	Norio	4	1A	-1.31534185088338	Na-No	Naoya	Norio	1.15720951769023
morn	1	control	food	0.0194444	1A	Na-No	Norio	Naoya	4	1A	-1.31534185088338	Na-No	Norio	Naoya	1.38865142122827
morn	1	control	food	0.0208333	1A	Na-No	Norio	Naoya	4	1A	-1.31534185088338	Na-No	Norio	Naoya	1.62009332476632
morn	1	control	food	0.00138889	1A	Na-Mi	Minato	Naoya	2	1A	-1.31534185088338	Na-Mi	Minato	Naoya	-1.62009332476632
morn	1	control	food	0.00277778	1A	Na-Mi	Naoya	Minato	3	1A	-1.31534185088338	Na-Mi	Naoya	Minato	-1.38865142122827
morn	1	control	food	0.00416667	1A	Na-Mi	Minato	Naoya	3	1A	-1.31534185088338	Na-Mi	Minato	Naoya	-1.15720951769023
morn	1	control	food	0.00555556	1A	Na-Mi	Minato	Naoya	3	1A	-1.31534185088338	Na-Mi	Minato	Naoya	-0.925767614152181
morn	1	control	food	0.00694444	1A	Na-Mi	Minato	Naoya	2	1A	-1.31534185088338	Na-Mi	Minato	Naoya	-0.694325710614136
morn	1	control	food	0.00833333	1A	Na-Mi	Naoya	Minato	4	1A	-1.31534185088338	Na-Mi	Naoya	Minato	-0.462883807076091
morn	1	control	food	0.00972222	1A	Na-Mi	Minato	Naoya	4	1A	-1.31534185088338	Na-Mi	Minato	Naoya	-0.231441903538045
morn	1	control	food	0.0111111	1A	Na-Mi	Naoya	Minato	4	1A	-1.31534185088338	Na-Mi	Naoya	Minato	0
morn	1	control	food	0.0125	1A	Na-Mi	Minato	Naoya	4	1A	-1.31534185088338	Na-Mi	Minato	Naoya	0.231441903538045
morn	1	control	food	0.0138889	1A	Na-Mi	Minato	Naoya	4	1A	-1.31534185088338	Na-Mi	Minato	Naoya	0.462883807076091
morn	1	control	food	0.0152778	1A	Na-Mi	Naoya	Minato	4	1A	-1.31534185088338	Na-Mi	Naoya	Minato	0.694325710614136
morn	1	control	food	0.0166667	1A	Na-Mi	Naoya	Minato	4	1A	-1.31534185088338	Na-Mi	Naoya	Minato	0.925767614152181
morn	1	control	food	0.0180556	1A	Na-Mi	Naoya	Minato	1	1A	-1.31534185088338	Na-Mi	Naoya	Minato	1.15720951769023
morn	1	control	food	0.0194444	1A	Na-Mi	Naoya	Minato	4	1A	-1.31534185088338	Na-Mi	Naoya	Minato	1.38865142122827
morn	1	control	food	0.0208333	1A	Na-Mi	Naoya	Minato	3	1A	-1.31534185088338	Na-Mi	Naoya	Minato	1.62009332476632
morn	1	control	food	0.00138889	1A	Na-Ta	Takabo	Naoya	3	1A	-1.31534185088338	Na-Ta	Takabo	Naoya	-1.62009332476632
morn	1	control	food	0.00277778	1A	Na-Ta	Takabo	Naoya	4	1A	-1.31534185088338	Na-Ta	Takabo	Naoya	-1.38865142122827
morn	1	control	food	0.00416667	1A	Na-Ta	Takabo	Naoya	4	1A	-1.31534185088338	Na-Ta	Takabo	Naoya	-1.15720951769023
morn	1	control	food	0.00555556	1A	Na-Ta	Naoya	Takabo	3	1A	-1.31534185088338	Na-Ta	Naoya	Takabo	-0.925767614152181
morn	1	control	food	0.00694444	1A	Na-Ta	Takabo	Naoya	4	1A	-1.31534185088338	Na-Ta	Takabo	Naoya	-0.694325710614136
morn	1	control	food	0.00833333	1A	Na-Ta	Takabo	Naoya	4	1A	-1.31534185088338	Na-Ta	Takabo	Naoya	-0.462883807076091
morn	1	control	food	0.00972222	1A	Na-Ta	Takabo	Naoya	4	1A	-1.31534185088338	Na-Ta	Takabo	Naoya	-0.231441903538045
morn	1	control	food	0.0111111	1A	Na-Ta	Naoya	Takabo	4	1A	-1.31534185088338	Na-Ta	Naoya	Takabo	0
morn	1	control	food	0.0125	1A	Na-Ta	Naoya	Takabo	2	1A	-1.31534185088338	Na-Ta	Naoya	Takabo	0.231441903538045
morn	1	control	food	0.0138889	1A	Na-Ta	Takabo	Naoya	4	1A	-1.31534185088338	Na-Ta	Takabo	Naoya	0.462883807076091
morn	1	control	food	0.0152778	1A	Na-Ta	Naoya	Takabo	3	1A	-1.31534185088338	Na-Ta	Naoya	Takabo	0.694325710614136
morn	1	control	food	0.0166667	1A	Na-Ta	Takabo	Naoya	3	1A	-1.31534185088338	Na-Ta	Takabo	Naoya	0.925767614152181
morn	1	control	food	0.0180556	1A	Na-Ta	Takabo	Naoya	3	1A	-1.31534185088338	Na-Ta	Takabo	Naoya	1.15720951769023
morn	1	control	food	0.0194444	1A	Na-Ta	Takabo	Naoya	4	1A	-1.31534185088338	Na-Ta	Takabo	Naoya	1.38865142122827
morn	1	control	food	0.0208333	1A	Na-Ta	Naoya	Takabo	4	1A	-1.31534185088338	Na-Ta	Naoya	Takabo	1.62009332476632
morn	1	control	food	0.00138889	1A	No-Mi	Norio	Minato	2	1A	-1.31534185088338	No-Mi	Norio	Minato	-1.62009332476632
morn	1	control	food	0.00277778	1A	No-Mi	Norio	Minato	3	1A	-1.31534185088338	No-Mi	Norio	Minato	-1.38865142122827
morn	1	control	food	0.00416667	1A	No-Mi	Minato	Norio	2	1A	-1.31534185088338	No-Mi	Minato	Norio	-1.15720951769023
morn	1	control	food	0.00555556	1A	No-Mi	Minato	Norio	3	1A	-1.31534185088338	No-Mi	Minato	Norio	-0.925767614152181
morn	1	control	food	0.00694444	1A	No-Mi	Norio	Minato	4	1A	-1.31534185088338	No-Mi	Norio	Minato	-0.694325710614136
morn	1	control	food	0.00833333	1A	No-Mi	Minato	Norio	4	1A	-1.31534185088338	No-Mi	Minato	Norio	-0.462883807076091
morn	1	control	food	0.00972222	1A	No-Mi	Minato	Norio	4	1A	-1.31534185088338	No-Mi	Minato	Norio	-0.231441903538045
morn	1	control	food	0.0111111	1A	No-Mi	Norio	Minato	4	1A	-1.31534185088338	No-Mi	Norio	Minato	0
morn	1	control	food	0.0125	1A	No-Mi	Norio	Minato	4	1A	-1.31534185088338	No-Mi	Norio	Minato	0.231441903538045
morn	1	control	food	0.0138889	1A	No-Mi	Minato	Norio	4	1A	-1.31534185088338	No-Mi	Minato	Norio	0.462883807076091
morn	1	control	food	0.0152778	1A	No-Mi	Norio	Minato	4	1A	-1.31534185088338	No-Mi	Norio	Minato	0.694325710614136
morn	1	control	food	0.0166667	1A	No-Mi	Norio	Minato	4	1A	-1.31534185088338	No-Mi	Norio	Minato	0.925767614152181
morn	1	control	food	0.0180556	1A	No-Mi	Norio	Minato	4	1A	-1.31534185088338	No-Mi	Norio	Minato	1.15720951769023
morn	1	control	food	0.0194444	1A	No-Mi	Norio	Minato	4	1A	-1.31534185088338	No-Mi	Norio	Minato	1.38865142122827
morn	1	control	food	0.0208333	1A	No-Mi	Norio	Minato	4	1A	-1.31534185088338	No-Mi	Norio	Minato	1.62009332476632
morn	1	control	food	0.00138889	1A	No-Ta	Norio	Takabo	3	1A	-1.31534185088338	No-Ta	Norio	Takabo	-1.62009332476632
morn	1	control	food	0.00277778	1A	No-Ta	Norio	Takabo	4	1A	-1.31534185088338	No-Ta	Norio	Takabo	-1.38865142122827
morn	1	control	food	0.00416667	1A	No-Ta	Norio	Takabo	4	1A	-1.31534185088338	No-Ta	Norio	Takabo	-1.15720951769023
morn	1	control	food	0.00555556	1A	No-Ta	Takabo	Norio	3	1A	-1.31534185088338	No-Ta	Takabo	Norio	-0.925767614152181
morn	1	control	food	0.00694444	1A	No-Ta	Takabo	Norio	4	1A	-1.31534185088338	No-Ta	Takabo	Norio	-0.694325710614136
morn	1	control	food	0.00833333	1A	No-Ta	Norio	Takabo	4	1A	-1.31534185088338	No-Ta	Norio	Takabo	-0.462883807076091
morn	1	control	food	0.00972222	1A	No-Ta	Takabo	Norio	4	1A	-1.31534185088338	No-Ta	Takabo	Norio	-0.231441903538045
morn	1	control	food	0.0111111	1A	No-Ta	Takabo	Norio	4	1A	-1.31534185088338	No-Ta	Takabo	Norio	0
morn	1	control	food	0.0125	1A	No-Ta	Norio	Takabo	4	1A	-1.31534185088338	No-Ta	Norio	Takabo	0.231441903538045
morn	1	control	food	0.0138889	1A	No-Ta	Norio	Takabo	4	1A	-1.31534185088338	No-Ta	Norio	Takabo	0.462883807076091
morn	1	control	food	0.0152778	1A	No-Ta	Takabo	Norio	4	1A	-1.31534185088338	No-Ta	Takabo	Norio	0.694325710614136
morn	1	control	food	0.0166667	1A	No-Ta	Takabo	Norio	3	1A	-1.31534185088338	No-Ta	Takabo	Norio	0.925767614152181
morn	1	control	food	0.0180556	1A	No-Ta	Norio	Takabo	4	1A	-1.31534185088338	No-Ta	Norio	Takabo	1.15720951769023
morn	1	control	food	0.0194444	1A	No-Ta	Takabo	Norio	4	1A	-1.31534185088338	No-Ta	Takabo	Norio	1.38865142122827
morn	1	control	food	0.0208333	1A	No-Ta	Takabo	Norio	4	1A	-1.31534185088338	No-Ta	Takabo	Norio	1.62009332476632
morn	1	control	food	0.00138889	1A	Mi-Ta	Takabo	Minato	3	1A	-1.31534185088338	Mi-Ta	Takabo	Minato	-1.62009332476632
morn	1	control	food	0.00277778	1A	Mi-Ta	Takabo	Minato	4	1A	-1.31534185088338	Mi-Ta	Takabo	Minato	-1.38865142122827
morn	1	control	food	0.00416667	1A	Mi-Ta	Takabo	Minato	4	1A	-1.31534185088338	Mi-Ta	Takabo	Minato	-1.15720951769023
morn	1	control	food	0.00555556	1A	Mi-Ta	Takabo	Minato	3	1A	-1.31534185088338	Mi-Ta	Takabo	Minato	-0.925767614152181
morn	1	control	food	0.00694444	1A	Mi-Ta	Takabo	Minato	4	1A	-1.31534185088338	Mi-Ta	Takabo	Minato	-0.694325710614136
morn	1	control	food	0.00833333	1A	Mi-Ta	Takabo	Minato	4	1A	-1.31534185088338	Mi-Ta	Takabo	Minato	-0.462883807076091
morn	1	control	food	0.00972222	1A	Mi-Ta	Takabo	Minato	4	1A	-1.31534185088338	Mi-Ta	Takabo	Minato	-0.231441903538045
morn	1	control	food	0.0111111	1A	Mi-Ta	Minato	Takabo	4	1A	-1.31534185088338	Mi-Ta	Minato	Takabo	0
morn	1	control	food	0.0125	1A	Mi-Ta	Minato	Takabo	4	1A	-1.31534185088338	Mi-Ta	Minato	Takabo	0.231441903538045
morn	1	control	food	0.0138889	1A	Mi-Ta	Takabo	Minato	4	1A	-1.31534185088338	Mi-Ta	Takabo	Minato	0.462883807076091
morn	1	control	food	0.0152778	1A	Mi-Ta	Takabo	Minato	4	1A	-1.31534185088338	Mi-Ta	Takabo	Minato	0.694325710614136
morn	1	control	food	0.0166667	1A	Mi-Ta	Minato	Takabo	4	1A	-1.31534185088338	Mi-Ta	Minato	Takabo	0.925767614152181
morn	1	control	food	0.0180556	1A	Mi-Ta	Takabo	Minato	3	1A	-1.31534185088338	Mi-Ta	Takabo	Minato	1.15720951769023
morn	1	control	food	0.0194444	1A	Mi-Ta	Takabo	Minato	4	1A	-1.31534185088338	Mi-Ta	Takabo	Minato	1.38865142122827
morn	1	control	food	0.0208333	1A	Mi-Ta	Minato	Takabo	4	1A	-1.31534185088338	Mi-Ta	Minato	Takabo	1.62009332476632
aft	1	outgroup	food	0.00138889	1A	Le-Na	Lennon	Naoya	3	1A	-1.31534185088338	Le-Na	Lennon	Naoya	-1.62009332476632
aft	1	outgroup	food	0.00277778	1A	Le-Na	Lennon	Naoya	4	1A	-1.31534185088338	Le-Na	Lennon	Naoya	-1.38865142122827
aft	1	outgroup	food	0.00416667	1A	Le-Na	Lennon	Naoya	4	1A	-1.31534185088338	Le-Na	Lennon	Naoya	-1.15720951769023
aft	1	outgroup	food	0.00555556	1A	Le-Na	Lennon	Naoya	4	1A	-1.31534185088338	Le-Na	Lennon	Naoya	-0.925767614152181
aft	1	outgroup	food	0.00694444	1A	Le-Na	Naoya	Lennon	4	1A	-1.31534185088338	Le-Na	Naoya	Lennon	-0.694325710614136
aft	1	outgroup	food	0.00833333	1A	Le-Na	Naoya	Lennon	4	1A	-1.31534185088338	Le-Na	Naoya	Lennon	-0.462883807076091
aft	1	outgroup	food	0.00972222	1A	Le-Na	Lennon	Naoya	4	1A	-1.31534185088338	Le-Na	Lennon	Naoya	-0.231441903538045
aft	1	outgroup	food	0.0111111	1A	Le-Na	Lennon	Naoya	4	1A	-1.31534185088338	Le-Na	Lennon	Naoya	0
aft	1	outgroup	food	0.0125	1A	Le-Na	Naoya	Lennon	4	1A	-1.31534185088338	Le-Na	Naoya	Lennon	0.231441903538045
aft	1	outgroup	food	0.0138889	1A	Le-Na	Naoya	Lennon	4	1A	-1.31534185088338	Le-Na	Naoya	Lennon	0.462883807076091
aft	1	outgroup	food	0.0152778	1A	Le-Na	Naoya	Lennon	4	1A	-1.31534185088338	Le-Na	Naoya	Lennon	0.694325710614136
aft	1	outgroup	food	0.0166667	1A	Le-Na	Lennon	Naoya	4	1A	-1.31534185088338	Le-Na	Lennon	Naoya	0.925767614152181
aft	1	outgroup	food	0.0180556	1A	Le-Na	Lennon	Naoya	4	1A	-1.31534185088338	Le-Na	Lennon	Naoya	1.15720951769023
aft	1	outgroup	food	0.0194444	1A	Le-Na	Lennon	Naoya	4	1A	-1.31534185088338	Le-Na	Lennon	Naoya	1.38865142122827
aft	1	outgroup	food	0.0208333	1A	Le-Na	Lennon	Naoya	4	1A	-1.31534185088338	Le-Na	Lennon	Naoya	1.62009332476632
aft	1	outgroup	food	0.00138889	1A	Le-No	Lennon	Norio	3	1A	-1.31534185088338	Le-No	Lennon	Norio	-1.62009332476632
aft	1	outgroup	food	0.00277778	1A	Le-No	Lennon	Norio	4	1A	-1.31534185088338	Le-No	Lennon	Norio	-1.38865142122827
aft	1	outgroup	food	0.00416667	1A	Le-No	Norio	Lennon	4	1A	-1.31534185088338	Le-No	Norio	Lennon	-1.15720951769023
aft	1	outgroup	food	0.00555556	1A	Le-No	Lennon	Norio	4	1A	-1.31534185088338	Le-No	Lennon	Norio	-0.925767614152181
aft	1	outgroup	food	0.00694444	1A	Le-No	Lennon	Norio	4	1A	-1.31534185088338	Le-No	Lennon	Norio	-0.694325710614136
aft	1	outgroup	food	0.00833333	1A	Le-No	Norio	Lennon	4	1A	-1.31534185088338	Le-No	Norio	Lennon	-0.462883807076091
aft	1	outgroup	food	0.00972222	1A	Le-No	Norio	Lennon	4	1A	-1.31534185088338	Le-No	Norio	Lennon	-0.231441903538045
aft	1	outgroup	food	0.0111111	1A	Le-No	Lennon	Norio	4	1A	-1.31534185088338	Le-No	Lennon	Norio	0
aft	1	outgroup	food	0.0125	1A	Le-No	Norio	Lennon	4	1A	-1.31534185088338	Le-No	Norio	Lennon	0.231441903538045
aft	1	outgroup	food	0.0138889	1A	Le-No	Lennon	Norio	4	1A	-1.31534185088338	Le-No	Lennon	Norio	0.462883807076091
aft	1	outgroup	food	0.0152778	1A	Le-No	Norio	Lennon	4	1A	-1.31534185088338	Le-No	Norio	Lennon	0.694325710614136
aft	1	outgroup	food	0.0166667	1A	Le-No	Lennon	Norio	4	1A	-1.31534185088338	Le-No	Lennon	Norio	0.925767614152181
aft	1	outgroup	food	0.0180556	1A	Le-No	Lennon	Norio	4	1A	-1.31534185088338	Le-No	Lennon	Norio	1.15720951769023
aft	1	outgroup	food	0.0194444	1A	Le-No	Lennon	Norio	4	1A	-1.31534185088338	Le-No	Lennon	Norio	1.38865142122827
aft	1	outgroup	food	0.0208333	1A	Le-No	Norio	Lennon	4	1A	-1.31534185088338	Le-No	Norio	Lennon	1.62009332476632
aft	1	outgroup	food	0.00138889	1A	Le-Mi	Minato	Lennon	2	1A	-1.31534185088338	Le-Mi	Minato	Lennon	-1.62009332476632
aft	1	outgroup	food	0.00277778	1A	Le-Mi	Minato	Lennon	4	1A	-1.31534185088338	Le-Mi	Minato	Lennon	-1.38865142122827
aft	1	outgroup	food	0.00416667	1A	Le-Mi	Minato	Lennon	3	1A	-1.31534185088338	Le-Mi	Minato	Lennon	-1.15720951769023
aft	1	outgroup	food	0.00555556	1A	Le-Mi	Lennon	Minato	4	1A	-1.31534185088338	Le-Mi	Lennon	Minato	-0.925767614152181
aft	1	outgroup	food	0.00694444	1A	Le-Mi	Minato	Lennon	4	1A	-1.31534185088338	Le-Mi	Minato	Lennon	-0.694325710614136
aft	1	outgroup	food	0.00833333	1A	Le-Mi	Minato	Lennon	4	1A	-1.31534185088338	Le-Mi	Minato	Lennon	-0.462883807076091
aft	1	outgroup	food	0.00972222	1A	Le-Mi	Minato	Lennon	4	1A	-1.31534185088338	Le-Mi	Minato	Lennon	-0.231441903538045
aft	1	outgroup	food	0.0111111	1A	Le-Mi	Lennon	Minato	4	1A	-1.31534185088338	Le-Mi	Lennon	Minato	0
aft	1	outgroup	food	0.0125	1A	Le-Mi	Lennon	Minato	4	1A	-1.31534185088338	Le-Mi	Lennon	Minato	0.231441903538045
aft	1	outgroup	food	0.0138889	1A	Le-Mi	Minato	Lennon	4	1A	-1.31534185088338	Le-Mi	Minato	Lennon	0.462883807076091
aft	1	outgroup	food	0.0152778	1A	Le-Mi	Minato	Lennon	4	1A	-1.31534185088338	Le-Mi	Minato	Lennon	0.694325710614136
aft	1	outgroup	food	0.0166667	1A	Le-Mi	Minato	Lennon	4	1A	-1.31534185088338	Le-Mi	Minato	Lennon	0.925767614152181
aft	1	outgroup	food	0.0180556	1A	Le-Mi	Minato	Lennon	4	1A	-1.31534185088338	Le-Mi	Minato	Lennon	1.15720951769023
aft	1	outgroup	food	0.0194444	1A	Le-Mi	Minato	Lennon	4	1A	-1.31534185088338	Le-Mi	Minato	Lennon	1.38865142122827
aft	1	outgroup	food	0.0208333	1A	Le-Mi	Lennon	Minato	3	1A	-1.31534185088338	Le-Mi	Lennon	Minato	1.62009332476632
aft	1	outgroup	food	0.00138889	1A	Le-Ta	Lennon	Takabo	3	1A	-1.31534185088338	Le-Ta	Lennon	Takabo	-1.62009332476632
aft	1	outgroup	food	0.00277778	1A	Le-Ta	Takabo	Lennon	4	1A	-1.31534185088338	Le-Ta	Takabo	Lennon	-1.38865142122827
aft	1	outgroup	food	0.00416667	1A	Le-Ta	Takabo	Lennon	4	1A	-1.31534185088338	Le-Ta	Takabo	Lennon	-1.15720951769023
aft	1	outgroup	food	0.00555556	1A	Le-Ta	Takabo	Lennon	4	1A	-1.31534185088338	Le-Ta	Takabo	Lennon	-0.925767614152181
aft	1	outgroup	food	0.00694444	1A	Le-Ta	Takabo	Lennon	3	1A	-1.31534185088338	Le-Ta	Takabo	Lennon	-0.694325710614136
aft	1	outgroup	food	0.00833333	1A	Le-Ta	Takabo	Lennon	3	1A	-1.31534185088338	Le-Ta	Takabo	Lennon	-0.462883807076091
aft	1	outgroup	food	0.00972222	1A	Le-Ta	Lennon	Takabo	3	1A	-1.31534185088338	Le-Ta	Lennon	Takabo	-0.231441903538045
aft	1	outgroup	food	0.0111111	1A	Le-Ta	Lennon	Takabo	3	1A	-1.31534185088338	Le-Ta	Lennon	Takabo	0
aft	1	outgroup	food	0.0125	1A	Le-Ta	Takabo	Lennon	3	1A	-1.31534185088338	Le-Ta	Takabo	Lennon	0.231441903538045
aft	1	outgroup	food	0.0138889	1A	Le-Ta	Lennon	Takabo	3	1A	-1.31534185088338	Le-Ta	Lennon	Takabo	0.462883807076091
aft	1	outgroup	food	0.0152778	1A	Le-Ta	Lennon	Takabo	3	1A	-1.31534185088338	Le-Ta	Lennon	Takabo	0.694325710614136
aft	1	outgroup	food	0.0166667	1A	Le-Ta	Takabo	Lennon	4	1A	-1.31534185088338	Le-Ta	Takabo	Lennon	0.925767614152181
aft	1	outgroup	food	0.0180556	1A	Le-Ta	Lennon	Takabo	4	1A	-1.31534185088338	Le-Ta	Lennon	Takabo	1.15720951769023
aft	1	outgroup	food	0.0194444	1A	Le-Ta	Lennon	Takabo	4	1A	-1.31534185088338	Le-Ta	Lennon	Takabo	1.38865142122827
aft	1	outgroup	food	0.0208333	1A	Le-Ta	Lennon	Takabo	4	1A	-1.31534185088338	Le-Ta	Lennon	Takabo	1.62009332476632
aft	1	outgroup	food	0.00138889	1A	Na-No	Norio	Naoya	2	1A	-1.31534185088338	Na-No	Norio	Naoya	-1.62009332476632
aft	1	outgroup	food	0.00277778	1A	Na-No	Naoya	Norio	2	1A	-1.31534185088338	Na-No	Naoya	Norio	-1.38865142122827
aft	1	outgroup	food	0.00416667	1A	Na-No	Naoya	Norio	3	1A	-1.31534185088338	Na-No	Naoya	Norio	-1.15720951769023
aft	1	outgroup	food	0.00555556	1A	Na-No	Naoya	Norio	3	1A	-1.31534185088338	Na-No	Naoya	Norio	-0.925767614152181
aft	1	outgroup	food	0.00694444	1A	Na-No	Naoya	Norio	2	1A	-1.31534185088338	Na-No	Naoya	Norio	-0.694325710614136
aft	1	outgroup	food	0.00833333	1A	Na-No	Naoya	Norio	2	1A	-1.31534185088338	Na-No	Naoya	Norio	-0.462883807076091
aft	1	outgroup	food	0.00972222	1A	Na-No	Norio	Naoya	3	1A	-1.31534185088338	Na-No	Norio	Naoya	-0.231441903538045
aft	1	outgroup	food	0.0111111	1A	Na-No	Naoya	Norio	3	1A	-1.31534185088338	Na-No	Naoya	Norio	0
aft	1	outgroup	food	0.0125	1A	Na-No	Norio	Naoya	3	1A	-1.31534185088338	Na-No	Norio	Naoya	0.231441903538045
aft	1	outgroup	food	0.0138889	1A	Na-No	Naoya	Norio	3	1A	-1.31534185088338	Na-No	Naoya	Norio	0.462883807076091
aft	1	outgroup	food	0.0152778	1A	Na-No	Naoya	Norio	3	1A	-1.31534185088338	Na-No	Naoya	Norio	0.694325710614136
aft	1	outgroup	food	0.0166667	1A	Na-No	Naoya	Norio	4	1A	-1.31534185088338	Na-No	Naoya	Norio	0.925767614152181
aft	1	outgroup	food	0.0180556	1A	Na-No	Norio	Naoya	4	1A	-1.31534185088338	Na-No	Norio	Naoya	1.15720951769023
aft	1	outgroup	food	0.0194444	1A	Na-No	Norio	Naoya	4	1A	-1.31534185088338	Na-No	Norio	Naoya	1.38865142122827
aft	1	outgroup	food	0.0208333	1A	Na-No	Naoya	Norio	4	1A	-1.31534185088338	Na-No	Naoya	Norio	1.62009332476632
aft	1	outgroup	food	0.00138889	1A	Na-Mi	Naoya	Minato	3	1A	-1.31534185088338	Na-Mi	Naoya	Minato	-1.62009332476632
aft	1	outgroup	food	0.00277778	1A	Na-Mi	Naoya	Minato	4	1A	-1.31534185088338	Na-Mi	Naoya	Minato	-1.38865142122827
aft	1	outgroup	food	0.00416667	1A	Na-Mi	Minato	Naoya	4	1A	-1.31534185088338	Na-Mi	Minato	Naoya	-1.15720951769023
aft	1	outgroup	food	0.00555556	1A	Na-Mi	Minato	Naoya	4	1A	-1.31534185088338	Na-Mi	Minato	Naoya	-0.925767614152181
aft	1	outgroup	food	0.00694444	1A	Na-Mi	Minato	Naoya	3	1A	-1.31534185088338	Na-Mi	Minato	Naoya	-0.694325710614136
aft	1	outgroup	food	0.00833333	1A	Na-Mi	Minato	Naoya	3	1A	-1.31534185088338	Na-Mi	Minato	Naoya	-0.462883807076091
aft	1	outgroup	food	0.00972222	1A	Na-Mi	Naoya	Minato	4	1A	-1.31534185088338	Na-Mi	Naoya	Minato	-0.231441903538045
aft	1	outgroup	food	0.0111111	1A	Na-Mi	Minato	Naoya	4	1A	-1.31534185088338	Na-Mi	Minato	Naoya	0
aft	1	outgroup	food	0.0125	1A	Na-Mi	Minato	Naoya	4	1A	-1.31534185088338	Na-Mi	Minato	Naoya	0.231441903538045
aft	1	outgroup	food	0.0138889	1A	Na-Mi	Minato	Naoya	4	1A	-1.31534185088338	Na-Mi	Minato	Naoya	0.462883807076091
aft	1	outgroup	food	0.0152778	1A	Na-Mi	Naoya	Minato	4	1A	-1.31534185088338	Na-Mi	Naoya	Minato	0.694325710614136
aft	1	outgroup	food	0.0166667	1A	Na-Mi	Naoya	Minato	2	1A	-1.31534185088338	Na-Mi	Naoya	Minato	0.925767614152181
aft	1	outgroup	food	0.0180556	1A	Na-Mi	Minato	Naoya	4	1A	-1.31534185088338	Na-Mi	Minato	Naoya	1.15720951769023
aft	1	outgroup	food	0.0194444	1A	Na-Mi	Naoya	Minato	2	1A	-1.31534185088338	Na-Mi	Naoya	Minato	1.38865142122827
aft	1	outgroup	food	0.0208333	1A	Na-Mi	Minato	Naoya	4	1A	-1.31534185088338	Na-Mi	Minato	Naoya	1.62009332476632
aft	1	outgroup	food	0.00138889	1A	Na-Ta	Takabo	Naoya	3	1A	-1.31534185088338	Na-Ta	Takabo	Naoya	-1.62009332476632
aft	1	outgroup	food	0.00277778	1A	Na-Ta	Takabo	Naoya	4	1A	-1.31534185088338	Na-Ta	Takabo	Naoya	-1.38865142122827
aft	1	outgroup	food	0.00416667	1A	Na-Ta	Naoya	Takabo	4	1A	-1.31534185088338	Na-Ta	Naoya	Takabo	-1.15720951769023
aft	1	outgroup	food	0.00555556	1A	Na-Ta	Naoya	Takabo	4	1A	-1.31534185088338	Na-Ta	Naoya	Takabo	-0.925767614152181
aft	1	outgroup	food	0.00694444	1A	Na-Ta	Naoya	Takabo	3	1A	-1.31534185088338	Na-Ta	Naoya	Takabo	-0.694325710614136
aft	1	outgroup	food	0.00833333	1A	Na-Ta	Takabo	Naoya	3	1A	-1.31534185088338	Na-Ta	Takabo	Naoya	-0.462883807076091
aft	1	outgroup	food	0.00972222	1A	Na-Ta	Naoya	Takabo	4	1A	-1.31534185088338	Na-Ta	Naoya	Takabo	-0.231441903538045
aft	1	outgroup	food	0.0111111	1A	Na-Ta	Naoya	Takabo	4	1A	-1.31534185088338	Na-Ta	Naoya	Takabo	0
aft	1	outgroup	food	0.0125	1A	Na-Ta	Takabo	Naoya	4	1A	-1.31534185088338	Na-Ta	Takabo	Naoya	0.231441903538045
aft	1	outgroup	food	0.0138889	1A	Na-Ta	Naoya	Takabo	4	1A	-1.31534185088338	Na-Ta	Naoya	Takabo	0.462883807076091
aft	1	outgroup	food	0.0152778	1A	Na-Ta	Takabo	Naoya	4	1A	-1.31534185088338	Na-Ta	Takabo	Naoya	0.694325710614136
aft	1	outgroup	food	0.0166667	1A	Na-Ta	Naoya	Takabo	4	1A	-1.31534185088338	Na-Ta	Naoya	Takabo	0.925767614152181
aft	1	outgroup	food	0.0180556	1A	Na-Ta	Takabo	Naoya	4	1A	-1.31534185088338	Na-Ta	Takabo	Naoya	1.15720951769023
aft	1	outgroup	food	0.0194444	1A	Na-Ta	Naoya	Takabo	4	1A	-1.31534185088338	Na-Ta	Naoya	Takabo	1.38865142122827
aft	1	outgroup	food	0.0208333	1A	Na-Ta	Naoya	Takabo	4	1A	-1.31534185088338	Na-Ta	Naoya	Takabo	1.62009332476632
aft	1	outgroup	food	0.00138889	1A	No-Mi	Norio	Minato	2	1A	-1.31534185088338	No-Mi	Norio	Minato	-1.62009332476632
aft	1	outgroup	food	0.00277778	1A	No-Mi	Norio	Minato	4	1A	-1.31534185088338	No-Mi	Norio	Minato	-1.38865142122827
aft	1	outgroup	food	0.00416667	1A	No-Mi	Minato	Norio	3	1A	-1.31534185088338	No-Mi	Minato	Norio	-1.15720951769023
aft	1	outgroup	food	0.00555556	1A	No-Mi	Norio	Minato	4	1A	-1.31534185088338	No-Mi	Norio	Minato	-0.925767614152181
aft	1	outgroup	food	0.00694444	1A	No-Mi	Minato	Norio	3	1A	-1.31534185088338	No-Mi	Minato	Norio	-0.694325710614136
aft	1	outgroup	food	0.00833333	1A	No-Mi	Norio	Minato	3	1A	-1.31534185088338	No-Mi	Norio	Minato	-0.462883807076091
aft	1	outgroup	food	0.00972222	1A	No-Mi	Norio	Minato	3	1A	-1.31534185088338	No-Mi	Norio	Minato	-0.231441903538045
aft	1	outgroup	food	0.0111111	1A	No-Mi	Minato	Norio	3	1A	-1.31534185088338	No-Mi	Minato	Norio	0
aft	1	outgroup	food	0.0125	1A	No-Mi	Minato	Norio	3	1A	-1.31534185088338	No-Mi	Minato	Norio	0.231441903538045
aft	1	outgroup	food	0.0138889	1A	No-Mi	Norio	Minato	3	1A	-1.31534185088338	No-Mi	Norio	Minato	0.462883807076091
aft	1	outgroup	food	0.0152778	1A	No-Mi	Norio	Minato	3	1A	-1.31534185088338	No-Mi	Norio	Minato	0.694325710614136
aft	1	outgroup	food	0.0166667	1A	No-Mi	Minato	Norio	4	1A	-1.31534185088338	No-Mi	Minato	Norio	0.925767614152181
aft	1	outgroup	food	0.0180556	1A	No-Mi	Norio	Minato	4	1A	-1.31534185088338	No-Mi	Norio	Minato	1.15720951769023
aft	1	outgroup	food	0.0194444	1A	No-Mi	Norio	Minato	4	1A	-1.31534185088338	No-Mi	Norio	Minato	1.38865142122827
aft	1	outgroup	food	0.0208333	1A	No-Mi	Minato	Norio	4	1A	-1.31534185088338	No-Mi	Minato	Norio	1.62009332476632
aft	1	outgroup	food	0.00138889	1A	No-Ta	Takabo	Norio	2	1A	-1.31534185088338	No-Ta	Takabo	Norio	-1.62009332476632
aft	1	outgroup	food	0.00277778	1A	No-Ta	Norio	Takabo	3	1A	-1.31534185088338	No-Ta	Norio	Takabo	-1.38865142122827
aft	1	outgroup	food	0.00416667	1A	No-Ta	Takabo	Norio	4	1A	-1.31534185088338	No-Ta	Takabo	Norio	-1.15720951769023
aft	1	outgroup	food	0.00555556	1A	No-Ta	Takabo	Norio	4	1A	-1.31534185088338	No-Ta	Takabo	Norio	-0.925767614152181
aft	1	outgroup	food	0.00694444	1A	No-Ta	Norio	Takabo	3	1A	-1.31534185088338	No-Ta	Norio	Takabo	-0.694325710614136
aft	1	outgroup	food	0.00833333	1A	No-Ta	Takabo	Norio	3	1A	-1.31534185088338	No-Ta	Takabo	Norio	-0.462883807076091
aft	1	outgroup	food	0.00972222	1A	No-Ta	Takabo	Norio	3	1A	-1.31534185088338	No-Ta	Takabo	Norio	-0.231441903538045
aft	1	outgroup	food	0.0111111	1A	No-Ta	Norio	Takabo	3	1A	-1.31534185088338	No-Ta	Norio	Takabo	0
aft	1	outgroup	food	0.0125	1A	No-Ta	Takabo	Norio	3	1A	-1.31534185088338	No-Ta	Takabo	Norio	0.231441903538045
aft	1	outgroup	food	0.0138889	1A	No-Ta	Norio	Takabo	3	1A	-1.31534185088338	No-Ta	Norio	Takabo	0.462883807076091
aft	1	outgroup	food	0.0152778	1A	No-Ta	Norio	Takabo	3	1A	-1.31534185088338	No-Ta	Norio	Takabo	0.694325710614136
aft	1	outgroup	food	0.0166667	1A	No-Ta	Norio	Takabo	2	1A	-1.31534185088338	No-Ta	Norio	Takabo	0.925767614152181
aft	1	outgroup	food	0.0180556	1A	No-Ta	Takabo	Norio	1	1A	-1.31534185088338	No-Ta	Takabo	Norio	1.15720951769023
aft	1	outgroup	food	0.0194444	1A	No-Ta	Norio	Takabo	2	1A	-1.31534185088338	No-Ta	Norio	Takabo	1.38865142122827
aft	1	outgroup	food	0.0208333	1A	No-Ta	Norio	Takabo	4	1A	-1.31534185088338	No-Ta	Norio	Takabo	1.62009332476632
aft	1	outgroup	food	0.00138889	1A	Mi-Ta	Minato	Takabo	3	1A	-1.31534185088338	Mi-Ta	Minato	Takabo	-1.62009332476632
aft	1	outgroup	food	0.00277778	1A	Mi-Ta	Minato	Takabo	3	1A	-1.31534185088338	Mi-Ta	Minato	Takabo	-1.38865142122827
aft	1	outgroup	food	0.00416667	1A	Mi-Ta	Minato	Takabo	4	1A	-1.31534185088338	Mi-Ta	Minato	Takabo	-1.15720951769023
aft	1	outgroup	food	0.00555556	1A	Mi-Ta	Takabo	Minato	4	1A	-1.31534185088338	Mi-Ta	Takabo	Minato	-0.925767614152181
aft	1	outgroup	food	0.00694444	1A	Mi-Ta	Takabo	Minato	3	1A	-1.31534185088338	Mi-Ta	Takabo	Minato	-0.694325710614136
aft	1	outgroup	food	0.00833333	1A	Mi-Ta	Minato	Takabo	3	1A	-1.31534185088338	Mi-Ta	Minato	Takabo	-0.462883807076091
aft	1	outgroup	food	0.00972222	1A	Mi-Ta	Takabo	Minato	3	1A	-1.31534185088338	Mi-Ta	Takabo	Minato	-0.231441903538045
aft	1	outgroup	food	0.0111111	1A	Mi-Ta	Takabo	Minato	3	1A	-1.31534185088338	Mi-Ta	Takabo	Minato	0
aft	1	outgroup	food	0.0125	1A	Mi-Ta	Takabo	Minato	3	1A	-1.31534185088338	Mi-Ta	Takabo	Minato	0.231441903538045
aft	1	outgroup	food	0.0138889	1A	Mi-Ta	Minato	Takabo	3	1A	-1.31534185088338	Mi-Ta	Minato	Takabo	0.462883807076091
aft	1	outgroup	food	0.0152778	1A	Mi-Ta	Minato	Takabo	3	1A	-1.31534185088338	Mi-Ta	Minato	Takabo	0.694325710614136
aft	1	outgroup	food	0.0166667	1A	Mi-Ta	Minato	Takabo	4	1A	-1.31534185088338	Mi-Ta	Minato	Takabo	0.925767614152181
aft	1	outgroup	food	0.0180556	1A	Mi-Ta	Minato	Takabo	4	1A	-1.31534185088338	Mi-Ta	Minato	Takabo	1.15720951769023
aft	1	outgroup	food	0.0194444	1A	Mi-Ta	Minato	Takabo	4	1A	-1.31534185088338	Mi-Ta	Minato	Takabo	1.38865142122827
aft	1	outgroup	food	0.0208333	1A	Mi-Ta	Takabo	Minato	4	1A	-1.31534185088338	Mi-Ta	Takabo	Minato	1.62009332476632
morn	1	control	food	0.00138889	1C	To-Mi	Toon	Mizuo	3	1C	-1.31534185088338	To-Mi	Toon	Mizuo	-1.62009332476632
morn	1	control	food	0.00277778	1C	To-Mi	Mizuo	Toon	4	1C	-1.31534185088338	To-Mi	Mizuo	Toon	-1.38865142122827
morn	1	control	food	0.00416667	1C	To-Mi	Toon	Mizuo	4	1C	-1.31534185088338	To-Mi	Toon	Mizuo	-1.15720951769023
morn	1	control	food	0.00555556	1C	To-Mi	Mizuo	Toon	4	1C	-1.31534185088338	To-Mi	Mizuo	Toon	-0.925767614152181
morn	1	control	food	0.00694444	1C	To-Mi	Toon	Mizuo	4	1C	-1.31534185088338	To-Mi	Toon	Mizuo	-0.694325710614136
morn	1	control	food	0.00833333	1C	To-Mi	Mizuo	Toon	4	1C	-1.31534185088338	To-Mi	Mizuo	Toon	-0.462883807076091
morn	1	control	food	0.00972222	1C	To-Mi	Mizuo	Toon	4	1C	-1.31534185088338	To-Mi	Mizuo	Toon	-0.231441903538045
morn	1	control	food	0.0111111	1C	To-Mi	Mizuo	Toon	4	1C	-1.31534185088338	To-Mi	Mizuo	Toon	0
morn	1	control	food	0.0125	1C	To-Mi	Mizuo	Toon	4	1C	-1.31534185088338	To-Mi	Mizuo	Toon	0.231441903538045
morn	1	control	food	0.0138889	1C	To-Mi	Mizuo	Toon	4	1C	-1.31534185088338	To-Mi	Mizuo	Toon	0.462883807076091
morn	1	control	food	0.0152778	1C	To-Mi	Mizuo	Toon	4	1C	-1.31534185088338	To-Mi	Mizuo	Toon	0.694325710614136
morn	1	control	food	0.0166667	1C	To-Mi	Toon	Mizuo	3	1C	-1.31534185088338	To-Mi	Toon	Mizuo	0.925767614152181
morn	1	control	food	0.0180556	1C	To-Mi	Mizuo	Toon	3	1C	-1.31534185088338	To-Mi	Mizuo	Toon	1.15720951769023
morn	1	control	food	0.0194444	1C	To-Mi	Toon	Mizuo	3	1C	-1.31534185088338	To-Mi	Toon	Mizuo	1.38865142122827
morn	1	control	food	0.0208333	1C	To-Mi	Toon	Mizuo	3	1C	-1.31534185088338	To-Mi	Toon	Mizuo	1.62009332476632
morn	1	control	food	0.00138889	1C	To-Mu	Musashi	Toon	3	1C	-1.31534185088338	To-Mu	Musashi	Toon	-1.62009332476632
morn	1	control	food	0.00277778	1C	To-Mu	Musashi	Toon	4	1C	-1.31534185088338	To-Mu	Musashi	Toon	-1.38865142122827
morn	1	control	food	0.00416667	1C	To-Mu	Musashi	Toon	4	1C	-1.31534185088338	To-Mu	Musashi	Toon	-1.15720951769023
morn	1	control	food	0.00555556	1C	To-Mu	Musashi	Toon	4	1C	-1.31534185088338	To-Mu	Musashi	Toon	-0.925767614152181
morn	1	control	food	0.00694444	1C	To-Mu	Toon	Musashi	4	1C	-1.31534185088338	To-Mu	Toon	Musashi	-0.694325710614136
morn	1	control	food	0.00833333	1C	To-Mu	Toon	Musashi	4	1C	-1.31534185088338	To-Mu	Toon	Musashi	-0.462883807076091
morn	1	control	food	0.00972222	1C	To-Mu	Musashi	Toon	4	1C	-1.31534185088338	To-Mu	Musashi	Toon	-0.231441903538045
morn	1	control	food	0.0111111	1C	To-Mu	Toon	Musashi	4	1C	-1.31534185088338	To-Mu	Toon	Musashi	0
morn	1	control	food	0.0125	1C	To-Mu	Toon	Musashi	4	1C	-1.31534185088338	To-Mu	Toon	Musashi	0.231441903538045
morn	1	control	food	0.0138889	1C	To-Mu	Musashi	Toon	4	1C	-1.31534185088338	To-Mu	Musashi	Toon	0.462883807076091
morn	1	control	food	0.0152778	1C	To-Mu	Musashi	Toon	4	1C	-1.31534185088338	To-Mu	Musashi	Toon	0.694325710614136
morn	1	control	food	0.0166667	1C	To-Mu	Musashi	Toon	4	1C	-1.31534185088338	To-Mu	Musashi	Toon	0.925767614152181
morn	1	control	food	0.0180556	1C	To-Mu	Musashi	Toon	4	1C	-1.31534185088338	To-Mu	Musashi	Toon	1.15720951769023
morn	1	control	food	0.0194444	1C	To-Mu	Musashi	Toon	4	1C	-1.31534185088338	To-Mu	Musashi	Toon	1.38865142122827
morn	1	control	food	0.0208333	1C	To-Mu	Toon	Musashi	4	1C	-1.31534185088338	To-Mu	Toon	Musashi	1.62009332476632
morn	1	control	food	0.00138889	1C	To-Sh	Shirou	Toon	3	1C	-1.31534185088338	To-Sh	Shirou	Toon	-1.62009332476632
morn	1	control	food	0.00277778	1C	To-Sh	Shirou	Toon	4	1C	-1.31534185088338	To-Sh	Shirou	Toon	-1.38865142122827
morn	1	control	food	0.00416667	1C	To-Sh	Toon	Shirou	4	1C	-1.31534185088338	To-Sh	Toon	Shirou	-1.15720951769023
morn	1	control	food	0.00555556	1C	To-Sh	Toon	Shirou	3	1C	-1.31534185088338	To-Sh	Toon	Shirou	-0.925767614152181
morn	1	control	food	0.00694444	1C	To-Sh	Toon	Shirou	4	1C	-1.31534185088338	To-Sh	Toon	Shirou	-0.694325710614136
morn	1	control	food	0.00833333	1C	To-Sh	Shirou	Toon	4	1C	-1.31534185088338	To-Sh	Shirou	Toon	-0.462883807076091
morn	1	control	food	0.00972222	1C	To-Sh	Shirou	Toon	4	1C	-1.31534185088338	To-Sh	Shirou	Toon	-0.231441903538045
morn	1	control	food	0.0111111	1C	To-Sh	Toon	Shirou	3	1C	-1.31534185088338	To-Sh	Toon	Shirou	0
morn	1	control	food	0.0125	1C	To-Sh	Toon	Shirou	4	1C	-1.31534185088338	To-Sh	Toon	Shirou	0.231441903538045
morn	1	control	food	0.0138889	1C	To-Sh	Toon	Shirou	4	1C	-1.31534185088338	To-Sh	Toon	Shirou	0.462883807076091
morn	1	control	food	0.0152778	1C	To-Sh	Toon	Shirou	4	1C	-1.31534185088338	To-Sh	Toon	Shirou	0.694325710614136
morn	1	control	food	0.0166667	1C	To-Sh	Shirou	Toon	3	1C	-1.31534185088338	To-Sh	Shirou	Toon	0.925767614152181
morn	1	control	food	0.0180556	1C	To-Sh	Shirou	Toon	3	1C	-1.31534185088338	To-Sh	Shirou	Toon	1.15720951769023
morn	1	control	food	0.0194444	1C	To-Sh	Toon	Shirou	4	1C	-1.31534185088338	To-Sh	Toon	Shirou	1.38865142122827
morn	1	control	food	0.0208333	1C	To-Sh	Shirou	Toon	4	1C	-1.31534185088338	To-Sh	Shirou	Toon	1.62009332476632
morn	1	control	food	0.00138889	1C	To-Ge	George	Toon	3	1C	-1.31534185088338	To-Ge	George	Toon	-1.62009332476632
morn	1	control	food	0.00277778	1C	To-Ge	George	Toon	4	1C	-1.31534185088338	To-Ge	George	Toon	-1.38865142122827
morn	1	control	food	0.00416667	1C	To-Ge	Toon	George	4	1C	-1.31534185088338	To-Ge	Toon	George	-1.15720951769023
morn	1	control	food	0.00555556	1C	To-Ge	Toon	George	4	1C	-1.31534185088338	To-Ge	Toon	George	-0.925767614152181
morn	1	control	food	0.00694444	1C	To-Ge	Toon	George	4	1C	-1.31534185088338	To-Ge	Toon	George	-0.694325710614136
morn	1	control	food	0.00833333	1C	To-Ge	Toon	George	4	1C	-1.31534185088338	To-Ge	Toon	George	-0.462883807076091
morn	1	control	food	0.00972222	1C	To-Ge	George	Toon	4	1C	-1.31534185088338	To-Ge	George	Toon	-0.231441903538045
morn	1	control	food	0.0111111	1C	To-Ge	George	Toon	4	1C	-1.31534185088338	To-Ge	George	Toon	0
morn	1	control	food	0.0125	1C	To-Ge	George	Toon	4	1C	-1.31534185088338	To-Ge	George	Toon	0.231441903538045
morn	1	control	food	0.0138889	1C	To-Ge	George	Toon	4	1C	-1.31534185088338	To-Ge	George	Toon	0.462883807076091
morn	1	control	food	0.0152778	1C	To-Ge	George	Toon	4	1C	-1.31534185088338	To-Ge	George	Toon	0.694325710614136
morn	1	control	food	0.0166667	1C	To-Ge	Toon	George	4	1C	-1.31534185088338	To-Ge	Toon	George	0.925767614152181
morn	1	control	food	0.0180556	1C	To-Ge	George	Toon	4	1C	-1.31534185088338	To-Ge	George	Toon	1.15720951769023
morn	1	control	food	0.0194444	1C	To-Ge	George	Toon	4	1C	-1.31534185088338	To-Ge	George	Toon	1.38865142122827
morn	1	control	food	0.0208333	1C	To-Ge	George	Toon	4	1C	-1.31534185088338	To-Ge	George	Toon	1.62009332476632
morn	1	control	food	0.00138889	1C	Mi-Mu	Mizuo	Musashi	3	1C	-1.31534185088338	Mi-Mu	Mizuo	Musashi	-1.62009332476632
morn	1	control	food	0.00277778	1C	Mi-Mu	Musashi	Mizuo	3	1C	-1.31534185088338	Mi-Mu	Musashi	Mizuo	-1.38865142122827
morn	1	control	food	0.00416667	1C	Mi-Mu	Mizuo	Musashi	4	1C	-1.31534185088338	Mi-Mu	Mizuo	Musashi	-1.15720951769023
morn	1	control	food	0.00555556	1C	Mi-Mu	Mizuo	Musashi	3	1C	-1.31534185088338	Mi-Mu	Mizuo	Musashi	-0.925767614152181
morn	1	control	food	0.00694444	1C	Mi-Mu	Musashi	Mizuo	4	1C	-1.31534185088338	Mi-Mu	Musashi	Mizuo	-0.694325710614136
morn	1	control	food	0.00833333	1C	Mi-Mu	Mizuo	Musashi	4	1C	-1.31534185088338	Mi-Mu	Mizuo	Musashi	-0.462883807076091
morn	1	control	food	0.00972222	1C	Mi-Mu	Mizuo	Musashi	4	1C	-1.31534185088338	Mi-Mu	Mizuo	Musashi	-0.231441903538045
morn	1	control	food	0.0111111	1C	Mi-Mu	Musashi	Mizuo	4	1C	-1.31534185088338	Mi-Mu	Musashi	Mizuo	0
morn	1	control	food	0.0125	1C	Mi-Mu	Musashi	Mizuo	4	1C	-1.31534185088338	Mi-Mu	Musashi	Mizuo	0.231441903538045
morn	1	control	food	0.0138889	1C	Mi-Mu	Musashi	Mizuo	4	1C	-1.31534185088338	Mi-Mu	Musashi	Mizuo	0.462883807076091
morn	1	control	food	0.0152778	1C	Mi-Mu	Musashi	Mizuo	4	1C	-1.31534185088338	Mi-Mu	Musashi	Mizuo	0.694325710614136
morn	1	control	food	0.0166667	1C	Mi-Mu	Mizuo	Musashi	4	1C	-1.31534185088338	Mi-Mu	Mizuo	Musashi	0.925767614152181
morn	1	control	food	0.0180556	1C	Mi-Mu	Musashi	Mizuo	4	1C	-1.31534185088338	Mi-Mu	Musashi	Mizuo	1.15720951769023
morn	1	control	food	0.0194444	1C	Mi-Mu	Musashi	Mizuo	4	1C	-1.31534185088338	Mi-Mu	Musashi	Mizuo	1.38865142122827
morn	1	control	food	0.0208333	1C	Mi-Mu	Mizuo	Musashi	4	1C	-1.31534185088338	Mi-Mu	Mizuo	Musashi	1.62009332476632
morn	1	control	food	0.00138889	1C	Mi-Sh	Shirou	Mizuo	3	1C	-1.31534185088338	Mi-Sh	Shirou	Mizuo	-1.62009332476632
morn	1	control	food	0.00277778	1C	Mi-Sh	Mizuo	Shirou	4	1C	-1.31534185088338	Mi-Sh	Mizuo	Shirou	-1.38865142122827
morn	1	control	food	0.00416667	1C	Mi-Sh	Mizuo	Shirou	4	1C	-1.31534185088338	Mi-Sh	Mizuo	Shirou	-1.15720951769023
morn	1	control	food	0.00555556	1C	Mi-Sh	Mizuo	Shirou	4	1C	-1.31534185088338	Mi-Sh	Mizuo	Shirou	-0.925767614152181
morn	1	control	food	0.00694444	1C	Mi-Sh	Shirou	Mizuo	4	1C	-1.31534185088338	Mi-Sh	Shirou	Mizuo	-0.694325710614136
morn	1	control	food	0.00833333	1C	Mi-Sh	Shirou	Mizuo	4	1C	-1.31534185088338	Mi-Sh	Shirou	Mizuo	-0.462883807076091
morn	1	control	food	0.00972222	1C	Mi-Sh	Shirou	Mizuo	4	1C	-1.31534185088338	Mi-Sh	Shirou	Mizuo	-0.231441903538045
morn	1	control	food	0.0111111	1C	Mi-Sh	Mizuo	Shirou	4	1C	-1.31534185088338	Mi-Sh	Mizuo	Shirou	0
morn	1	control	food	0.0125	1C	Mi-Sh	Shirou	Mizuo	4	1C	-1.31534185088338	Mi-Sh	Shirou	Mizuo	0.231441903538045
morn	1	control	food	0.0138889	1C	Mi-Sh	Mizuo	Shirou	4	1C	-1.31534185088338	Mi-Sh	Mizuo	Shirou	0.462883807076091
morn	1	control	food	0.0152778	1C	Mi-Sh	Mizuo	Shirou	4	1C	-1.31534185088338	Mi-Sh	Mizuo	Shirou	0.694325710614136
morn	1	control	food	0.0166667	1C	Mi-Sh	Mizuo	Shirou	1	1C	-1.31534185088338	Mi-Sh	Mizuo	Shirou	0.925767614152181
morn	1	control	food	0.0180556	1C	Mi-Sh	Shirou	Mizuo	2	1C	-1.31534185088338	Mi-Sh	Shirou	Mizuo	1.15720951769023
morn	1	control	food	0.0194444	1C	Mi-Sh	Mizuo	Shirou	2	1C	-1.31534185088338	Mi-Sh	Mizuo	Shirou	1.38865142122827
morn	1	control	food	0.0208333	1C	Mi-Sh	Mizuo	Shirou	2	1C	-1.31534185088338	Mi-Sh	Mizuo	Shirou	1.62009332476632
morn	1	control	food	0.00138889	1C	Mi-Ge	George	Mizuo	3	1C	-1.31534185088338	Mi-Ge	George	Mizuo	-1.62009332476632
morn	1	control	food	0.00277778	1C	Mi-Ge	George	Mizuo	3	1C	-1.31534185088338	Mi-Ge	George	Mizuo	-1.38865142122827
morn	1	control	food	0.00416667	1C	Mi-Ge	Mizuo	George	4	1C	-1.31534185088338	Mi-Ge	Mizuo	George	-1.15720951769023
morn	1	control	food	0.00555556	1C	Mi-Ge	Mizuo	George	3	1C	-1.31534185088338	Mi-Ge	Mizuo	George	-0.925767614152181
morn	1	control	food	0.00694444	1C	Mi-Ge	Mizuo	George	4	1C	-1.31534185088338	Mi-Ge	Mizuo	George	-0.694325710614136
morn	1	control	food	0.00833333	1C	Mi-Ge	George	Mizuo	4	1C	-1.31534185088338	Mi-Ge	George	Mizuo	-0.462883807076091
morn	1	control	food	0.00972222	1C	Mi-Ge	George	Mizuo	4	1C	-1.31534185088338	Mi-Ge	George	Mizuo	-0.231441903538045
morn	1	control	food	0.0111111	1C	Mi-Ge	Mizuo	George	4	1C	-1.31534185088338	Mi-Ge	Mizuo	George	0
morn	1	control	food	0.0125	1C	Mi-Ge	Mizuo	George	4	1C	-1.31534185088338	Mi-Ge	Mizuo	George	0.231441903538045
morn	1	control	food	0.0138889	1C	Mi-Ge	Mizuo	George	4	1C	-1.31534185088338	Mi-Ge	Mizuo	George	0.462883807076091
morn	1	control	food	0.0152778	1C	Mi-Ge	Mizuo	George	4	1C	-1.31534185088338	Mi-Ge	Mizuo	George	0.694325710614136
morn	1	control	food	0.0166667	1C	Mi-Ge	George	Mizuo	3	1C	-1.31534185088338	Mi-Ge	George	Mizuo	0.925767614152181
morn	1	control	food	0.0180556	1C	Mi-Ge	Mizuo	George	4	1C	-1.31534185088338	Mi-Ge	Mizuo	George	1.15720951769023
morn	1	control	food	0.0194444	1C	Mi-Ge	Mizuo	George	4	1C	-1.31534185088338	Mi-Ge	Mizuo	George	1.38865142122827
morn	1	control	food	0.0208333	1C	Mi-Ge	Mizuo	George	4	1C	-1.31534185088338	Mi-Ge	Mizuo	George	1.62009332476632
morn	1	control	food	0.00138889	1C	Mu-Sh	Musashi	Shirou	3	1C	-1.31534185088338	Mu-Sh	Musashi	Shirou	-1.62009332476632
morn	1	control	food	0.00277778	1C	Mu-Sh	Musashi	Shirou	4	1C	-1.31534185088338	Mu-Sh	Musashi	Shirou	-1.38865142122827
morn	1	control	food	0.00416667	1C	Mu-Sh	Shirou	Musashi	4	1C	-1.31534185088338	Mu-Sh	Shirou	Musashi	-1.15720951769023
morn	1	control	food	0.00555556	1C	Mu-Sh	Shirou	Musashi	4	1C	-1.31534185088338	Mu-Sh	Shirou	Musashi	-0.925767614152181
morn	1	control	food	0.00694444	1C	Mu-Sh	Shirou	Musashi	4	1C	-1.31534185088338	Mu-Sh	Shirou	Musashi	-0.694325710614136
morn	1	control	food	0.00833333	1C	Mu-Sh	Shirou	Musashi	4	1C	-1.31534185088338	Mu-Sh	Shirou	Musashi	-0.462883807076091
morn	1	control	food	0.00972222	1C	Mu-Sh	Shirou	Musashi	4	1C	-1.31534185088338	Mu-Sh	Shirou	Musashi	-0.231441903538045
morn	1	control	food	0.0111111	1C	Mu-Sh	Shirou	Musashi	4	1C	-1.31534185088338	Mu-Sh	Shirou	Musashi	0
morn	1	control	food	0.0125	1C	Mu-Sh	Musashi	Shirou	4	1C	-1.31534185088338	Mu-Sh	Musashi	Shirou	0.231441903538045
morn	1	control	food	0.0138889	1C	Mu-Sh	Shirou	Musashi	4	1C	-1.31534185088338	Mu-Sh	Shirou	Musashi	0.462883807076091
morn	1	control	food	0.0152778	1C	Mu-Sh	Musashi	Shirou	4	1C	-1.31534185088338	Mu-Sh	Musashi	Shirou	0.694325710614136
morn	1	control	food	0.0166667	1C	Mu-Sh	Musashi	Shirou	4	1C	-1.31534185088338	Mu-Sh	Musashi	Shirou	0.925767614152181
morn	1	control	food	0.0180556	1C	Mu-Sh	Shirou	Musashi	4	1C	-1.31534185088338	Mu-Sh	Shirou	Musashi	1.15720951769023
morn	1	control	food	0.0194444	1C	Mu-Sh	Musashi	Shirou	4	1C	-1.31534185088338	Mu-Sh	Musashi	Shirou	1.38865142122827
morn	1	control	food	0.0208333	1C	Mu-Sh	Musashi	Shirou	4	1C	-1.31534185088338	Mu-Sh	Musashi	Shirou	1.62009332476632
morn	1	control	food	0.00138889	1C	Mu-Ge	George	Musashi	3	1C	-1.31534185088338	Mu-Ge	George	Musashi	-1.62009332476632
morn	1	control	food	0.00277778	1C	Mu-Ge	Musashi	George	3	1C	-1.31534185088338	Mu-Ge	Musashi	George	-1.38865142122827
morn	1	control	food	0.00416667	1C	Mu-Ge	Musashi	George	4	1C	-1.31534185088338	Mu-Ge	Musashi	George	-1.15720951769023
morn	1	control	food	0.00555556	1C	Mu-Ge	George	Musashi	3	1C	-1.31534185088338	Mu-Ge	George	Musashi	-0.925767614152181
morn	1	control	food	0.00694444	1C	Mu-Ge	George	Musashi	4	1C	-1.31534185088338	Mu-Ge	George	Musashi	-0.694325710614136
morn	1	control	food	0.00833333	1C	Mu-Ge	Musashi	George	3	1C	-1.31534185088338	Mu-Ge	Musashi	George	-0.462883807076091
morn	1	control	food	0.00972222	1C	Mu-Ge	Musashi	George	4	1C	-1.31534185088338	Mu-Ge	Musashi	George	-0.231441903538045
morn	1	control	food	0.0111111	1C	Mu-Ge	Musashi	George	2	1C	-1.31534185088338	Mu-Ge	Musashi	George	0
morn	1	control	food	0.0125	1C	Mu-Ge	George	Musashi	4	1C	-1.31534185088338	Mu-Ge	George	Musashi	0.231441903538045
morn	1	control	food	0.0138889	1C	Mu-Ge	Musashi	George	4	1C	-1.31534185088338	Mu-Ge	Musashi	George	0.462883807076091
morn	1	control	food	0.0152778	1C	Mu-Ge	Musashi	George	4	1C	-1.31534185088338	Mu-Ge	Musashi	George	0.694325710614136
morn	1	control	food	0.0166667	1C	Mu-Ge	George	Musashi	4	1C	-1.31534185088338	Mu-Ge	George	Musashi	0.925767614152181
morn	1	control	food	0.0180556	1C	Mu-Ge	George	Musashi	4	1C	-1.31534185088338	Mu-Ge	George	Musashi	1.15720951769023
morn	1	control	food	0.0194444	1C	Mu-Ge	Musashi	George	4	1C	-1.31534185088338	Mu-Ge	Musashi	George	1.38865142122827
morn	1	control	food	0.0208333	1C	Mu-Ge	Musashi	George	3	1C	-1.31534185088338	Mu-Ge	Musashi	George	1.62009332476632
morn	1	control	food	0.00138889	1C	Sh-Ge	George	Shirou	4	1C	-1.31534185088338	Sh-Ge	George	Shirou	-1.62009332476632
morn	1	control	food	0.00277778	1C	Sh-Ge	Shirou	George	4	1C	-1.31534185088338	Sh-Ge	Shirou	George	-1.38865142122827
morn	1	control	food	0.00416667	1C	Sh-Ge	George	Shirou	4	1C	-1.31534185088338	Sh-Ge	George	Shirou	-1.15720951769023
morn	1	control	food	0.00555556	1C	Sh-Ge	George	Shirou	4	1C	-1.31534185088338	Sh-Ge	George	Shirou	-0.925767614152181
morn	1	control	food	0.00694444	1C	Sh-Ge	Shirou	George	4	1C	-1.31534185088338	Sh-Ge	Shirou	George	-0.694325710614136
morn	1	control	food	0.00833333	1C	Sh-Ge	George	Shirou	4	1C	-1.31534185088338	Sh-Ge	George	Shirou	-0.462883807076091
morn	1	control	food	0.00972222	1C	Sh-Ge	Shirou	George	4	1C	-1.31534185088338	Sh-Ge	Shirou	George	-0.231441903538045
morn	1	control	food	0.0111111	1C	Sh-Ge	Shirou	George	4	1C	-1.31534185088338	Sh-Ge	Shirou	George	0
morn	1	control	food	0.0125	1C	Sh-Ge	George	Shirou	4	1C	-1.31534185088338	Sh-Ge	George	Shirou	0.231441903538045
morn	1	control	food	0.0138889	1C	Sh-Ge	George	Shirou	2	1C	-1.31534185088338	Sh-Ge	George	Shirou	0.462883807076091
morn	1	control	food	0.0152778	1C	Sh-Ge	Shirou	George	4	1C	-1.31534185088338	Sh-Ge	Shirou	George	0.694325710614136
morn	1	control	food	0.0166667	1C	Sh-Ge	Shirou	George	3	1C	-1.31534185088338	Sh-Ge	Shirou	George	0.925767614152181
morn	1	control	food	0.0180556	1C	Sh-Ge	Shirou	George	4	1C	-1.31534185088338	Sh-Ge	Shirou	George	1.15720951769023
morn	1	control	food	0.0194444	1C	Sh-Ge	Shirou	George	4	1C	-1.31534185088338	Sh-Ge	Shirou	George	1.38865142122827
morn	1	control	food	0.0208333	1C	Sh-Ge	Shirou	George	4	1C	-1.31534185088338	Sh-Ge	Shirou	George	1.62009332476632
aft	1	outgroup	food	0.00138889	1C	To-Mi	Toon	Mizuo	4	1C	-1.31534185088338	To-Mi	Toon	Mizuo	-1.62009332476632
aft	1	outgroup	food	0.00277778	1C	To-Mi	Toon	Mizuo	3	1C	-1.31534185088338	To-Mi	Toon	Mizuo	-1.38865142122827
aft	1	outgroup	food	0.00416667	1C	To-Mi	Toon	Mizuo	4	1C	-1.31534185088338	To-Mi	Toon	Mizuo	-1.15720951769023
aft	1	outgroup	food	0.00555556	1C	To-Mi	Mizuo	Toon	4	1C	-1.31534185088338	To-Mi	Mizuo	Toon	-0.925767614152181
aft	1	outgroup	food	0.00694444	1C	To-Mi	Toon	Mizuo	4	1C	-1.31534185088338	To-Mi	Toon	Mizuo	-0.694325710614136
aft	1	outgroup	food	0.00833333	1C	To-Mi	Mizuo	Toon	4	1C	-1.31534185088338	To-Mi	Mizuo	Toon	-0.462883807076091
aft	1	outgroup	food	0.00972222	1C	To-Mi	Mizuo	Toon	4	1C	-1.31534185088338	To-Mi	Mizuo	Toon	-0.231441903538045
aft	1	outgroup	food	0.0111111	1C	To-Mi	Toon	Mizuo	3	1C	-1.31534185088338	To-Mi	Toon	Mizuo	0
aft	1	outgroup	food	0.0125	1C	To-Mi	Mizuo	Toon	3	1C	-1.31534185088338	To-Mi	Mizuo	Toon	0.231441903538045
aft	1	outgroup	food	0.0138889	1C	To-Mi	Toon	Mizuo	4	1C	-1.31534185088338	To-Mi	Toon	Mizuo	0.462883807076091
aft	1	outgroup	food	0.0152778	1C	To-Mi	Mizuo	Toon	4	1C	-1.31534185088338	To-Mi	Mizuo	Toon	0.694325710614136
aft	1	outgroup	food	0.0166667	1C	To-Mi	Mizuo	Toon	4	1C	-1.31534185088338	To-Mi	Mizuo	Toon	0.925767614152181
aft	1	outgroup	food	0.0180556	1C	To-Mi	Toon	Mizuo	3	1C	-1.31534185088338	To-Mi	Toon	Mizuo	1.15720951769023
aft	1	outgroup	food	0.0194444	1C	To-Mi	Toon	Mizuo	4	1C	-1.31534185088338	To-Mi	Toon	Mizuo	1.38865142122827
aft	1	outgroup	food	0.0208333	1C	To-Mi	Toon	Mizuo	4	1C	-1.31534185088338	To-Mi	Toon	Mizuo	1.62009332476632
aft	1	outgroup	food	0.00138889	1C	To-Mu	Toon	Musashi	4	1C	-1.31534185088338	To-Mu	Toon	Musashi	-1.62009332476632
aft	1	outgroup	food	0.00277778	1C	To-Mu	Musashi	Toon	4	1C	-1.31534185088338	To-Mu	Musashi	Toon	-1.38865142122827
aft	1	outgroup	food	0.00416667	1C	To-Mu	Toon	Musashi	4	1C	-1.31534185088338	To-Mu	Toon	Musashi	-1.15720951769023
aft	1	outgroup	food	0.00555556	1C	To-Mu	Toon	Musashi	4	1C	-1.31534185088338	To-Mu	Toon	Musashi	-0.925767614152181
aft	1	outgroup	food	0.00694444	1C	To-Mu	Musashi	Toon	4	1C	-1.31534185088338	To-Mu	Musashi	Toon	-0.694325710614136
aft	1	outgroup	food	0.00833333	1C	To-Mu	Toon	Musashi	4	1C	-1.31534185088338	To-Mu	Toon	Musashi	-0.462883807076091
aft	1	outgroup	food	0.00972222	1C	To-Mu	Toon	Musashi	4	1C	-1.31534185088338	To-Mu	Toon	Musashi	-0.231441903538045
aft	1	outgroup	food	0.0111111	1C	To-Mu	Musashi	Toon	4	1C	-1.31534185088338	To-Mu	Musashi	Toon	0
aft	1	outgroup	food	0.0125	1C	To-Mu	Musashi	Toon	4	1C	-1.31534185088338	To-Mu	Musashi	Toon	0.231441903538045
aft	1	outgroup	food	0.0138889	1C	To-Mu	Toon	Musashi	4	1C	-1.31534185088338	To-Mu	Toon	Musashi	0.462883807076091
aft	1	outgroup	food	0.0152778	1C	To-Mu	Musashi	Toon	4	1C	-1.31534185088338	To-Mu	Musashi	Toon	0.694325710614136
aft	1	outgroup	food	0.0166667	1C	To-Mu	Musashi	Toon	4	1C	-1.31534185088338	To-Mu	Musashi	Toon	0.925767614152181
aft	1	outgroup	food	0.0180556	1C	To-Mu	Musashi	Toon	3	1C	-1.31534185088338	To-Mu	Musashi	Toon	1.15720951769023
aft	1	outgroup	food	0.0194444	1C	To-Mu	Musashi	Toon	4	1C	-1.31534185088338	To-Mu	Musashi	Toon	1.38865142122827
aft	1	outgroup	food	0.0208333	1C	To-Mu	Musashi	Toon	4	1C	-1.31534185088338	To-Mu	Musashi	Toon	1.62009332476632
aft	1	outgroup	food	0.00138889	1C	To-Sh	Toon	Shirou	4	1C	-1.31534185088338	To-Sh	Toon	Shirou	-1.62009332476632
aft	1	outgroup	food	0.00277778	1C	To-Sh	Shirou	Toon	4	1C	-1.31534185088338	To-Sh	Shirou	Toon	-1.38865142122827
aft	1	outgroup	food	0.00416667	1C	To-Sh	Shirou	Toon	4	1C	-1.31534185088338	To-Sh	Shirou	Toon	-1.15720951769023
aft	1	outgroup	food	0.00555556	1C	To-Sh	Toon	Shirou	4	1C	-1.31534185088338	To-Sh	Toon	Shirou	-0.925767614152181
aft	1	outgroup	food	0.00694444	1C	To-Sh	Toon	Shirou	4	1C	-1.31534185088338	To-Sh	Toon	Shirou	-0.694325710614136
aft	1	outgroup	food	0.00833333	1C	To-Sh	Toon	Shirou	4	1C	-1.31534185088338	To-Sh	Toon	Shirou	-0.462883807076091
aft	1	outgroup	food	0.00972222	1C	To-Sh	Toon	Shirou	4	1C	-1.31534185088338	To-Sh	Toon	Shirou	-0.231441903538045
aft	1	outgroup	food	0.0111111	1C	To-Sh	Shirou	Toon	4	1C	-1.31534185088338	To-Sh	Shirou	Toon	0
aft	1	outgroup	food	0.0125	1C	To-Sh	Toon	Shirou	4	1C	-1.31534185088338	To-Sh	Toon	Shirou	0.231441903538045
aft	1	outgroup	food	0.0138889	1C	To-Sh	Shirou	Toon	4	1C	-1.31534185088338	To-Sh	Shirou	Toon	0.462883807076091
aft	1	outgroup	food	0.0152778	1C	To-Sh	Toon	Shirou	4	1C	-1.31534185088338	To-Sh	Toon	Shirou	0.694325710614136
aft	1	outgroup	food	0.0166667	1C	To-Sh	Toon	Shirou	4	1C	-1.31534185088338	To-Sh	Toon	Shirou	0.925767614152181
aft	1	outgroup	food	0.0180556	1C	To-Sh	Toon	Shirou	4	1C	-1.31534185088338	To-Sh	Toon	Shirou	1.15720951769023
aft	1	outgroup	food	0.0194444	1C	To-Sh	Shirou	Toon	4	1C	-1.31534185088338	To-Sh	Shirou	Toon	1.38865142122827
aft	1	outgroup	food	0.0208333	1C	To-Sh	Toon	Shirou	4	1C	-1.31534185088338	To-Sh	Toon	Shirou	1.62009332476632
aft	1	outgroup	food	0.00138889	1C	To-Ge	Toon	George	4	1C	-1.31534185088338	To-Ge	Toon	George	-1.62009332476632
aft	1	outgroup	food	0.00277778	1C	To-Ge	George	Toon	4	1C	-1.31534185088338	To-Ge	George	Toon	-1.38865142122827
aft	1	outgroup	food	0.00416667	1C	To-Ge	Toon	George	4	1C	-1.31534185088338	To-Ge	Toon	George	-1.15720951769023
aft	1	outgroup	food	0.00555556	1C	To-Ge	Toon	George	4	1C	-1.31534185088338	To-Ge	Toon	George	-0.925767614152181
aft	1	outgroup	food	0.00694444	1C	To-Ge	Toon	George	3	1C	-1.31534185088338	To-Ge	Toon	George	-0.694325710614136
aft	1	outgroup	food	0.00833333	1C	To-Ge	Toon	George	3	1C	-1.31534185088338	To-Ge	Toon	George	-0.462883807076091
aft	1	outgroup	food	0.00972222	1C	To-Ge	George	Toon	4	1C	-1.31534185088338	To-Ge	George	Toon	-0.231441903538045
aft	1	outgroup	food	0.0111111	1C	To-Ge	George	Toon	4	1C	-1.31534185088338	To-Ge	George	Toon	0
aft	1	outgroup	food	0.0125	1C	To-Ge	Toon	George	4	1C	-1.31534185088338	To-Ge	Toon	George	0.231441903538045
aft	1	outgroup	food	0.0138889	1C	To-Ge	George	Toon	4	1C	-1.31534185088338	To-Ge	George	Toon	0.462883807076091
aft	1	outgroup	food	0.0152778	1C	To-Ge	George	Toon	4	1C	-1.31534185088338	To-Ge	George	Toon	0.694325710614136
aft	1	outgroup	food	0.0166667	1C	To-Ge	Toon	George	2	1C	-1.31534185088338	To-Ge	Toon	George	0.925767614152181
aft	1	outgroup	food	0.0180556	1C	To-Ge	Toon	George	3	1C	-1.31534185088338	To-Ge	Toon	George	1.15720951769023
aft	1	outgroup	food	0.0194444	1C	To-Ge	Toon	George	4	1C	-1.31534185088338	To-Ge	Toon	George	1.38865142122827
aft	1	outgroup	food	0.0208333	1C	To-Ge	Toon	George	4	1C	-1.31534185088338	To-Ge	Toon	George	1.62009332476632
aft	1	outgroup	food	0.00138889	1C	Mi-Mu	Mizuo	Musashi	3	1C	-1.31534185088338	Mi-Mu	Mizuo	Musashi	-1.62009332476632
aft	1	outgroup	food	0.00277778	1C	Mi-Mu	Mizuo	Musashi	4	1C	-1.31534185088338	Mi-Mu	Mizuo	Musashi	-1.38865142122827
aft	1	outgroup	food	0.00416667	1C	Mi-Mu	Mizuo	Musashi	4	1C	-1.31534185088338	Mi-Mu	Mizuo	Musashi	-1.15720951769023
aft	1	outgroup	food	0.00555556	1C	Mi-Mu	Mizuo	Musashi	4	1C	-1.31534185088338	Mi-Mu	Mizuo	Musashi	-0.925767614152181
aft	1	outgroup	food	0.00694444	1C	Mi-Mu	Mizuo	Musashi	4	1C	-1.31534185088338	Mi-Mu	Mizuo	Musashi	-0.694325710614136
aft	1	outgroup	food	0.00833333	1C	Mi-Mu	Musashi	Mizuo	4	1C	-1.31534185088338	Mi-Mu	Musashi	Mizuo	-0.462883807076091
aft	1	outgroup	food	0.00972222	1C	Mi-Mu	Musashi	Mizuo	4	1C	-1.31534185088338	Mi-Mu	Musashi	Mizuo	-0.231441903538045
aft	1	outgroup	food	0.0111111	1C	Mi-Mu	Mizuo	Musashi	4	1C	-1.31534185088338	Mi-Mu	Mizuo	Musashi	0
aft	1	outgroup	food	0.0125	1C	Mi-Mu	Mizuo	Musashi	4	1C	-1.31534185088338	Mi-Mu	Mizuo	Musashi	0.231441903538045
aft	1	outgroup	food	0.0138889	1C	Mi-Mu	Mizuo	Musashi	3	1C	-1.31534185088338	Mi-Mu	Mizuo	Musashi	0.462883807076091
aft	1	outgroup	food	0.0152778	1C	Mi-Mu	Musashi	Mizuo	3	1C	-1.31534185088338	Mi-Mu	Musashi	Mizuo	0.694325710614136
aft	1	outgroup	food	0.0166667	1C	Mi-Mu	Mizuo	Musashi	4	1C	-1.31534185088338	Mi-Mu	Mizuo	Musashi	0.925767614152181
aft	1	outgroup	food	0.0180556	1C	Mi-Mu	Musashi	Mizuo	3	1C	-1.31534185088338	Mi-Mu	Musashi	Mizuo	1.15720951769023
aft	1	outgroup	food	0.0194444	1C	Mi-Mu	Mizuo	Musashi	3	1C	-1.31534185088338	Mi-Mu	Mizuo	Musashi	1.38865142122827
aft	1	outgroup	food	0.0208333	1C	Mi-Mu	Musashi	Mizuo	3	1C	-1.31534185088338	Mi-Mu	Musashi	Mizuo	1.62009332476632
aft	1	outgroup	food	0.00138889	1C	Mi-Sh	Mizuo	Shirou	3	1C	-1.31534185088338	Mi-Sh	Mizuo	Shirou	-1.62009332476632
aft	1	outgroup	food	0.00277778	1C	Mi-Sh	Mizuo	Shirou	4	1C	-1.31534185088338	Mi-Sh	Mizuo	Shirou	-1.38865142122827
aft	1	outgroup	food	0.00416667	1C	Mi-Sh	Shirou	Mizuo	4	1C	-1.31534185088338	Mi-Sh	Shirou	Mizuo	-1.15720951769023
aft	1	outgroup	food	0.00555556	1C	Mi-Sh	Mizuo	Shirou	4	1C	-1.31534185088338	Mi-Sh	Mizuo	Shirou	-0.925767614152181
aft	1	outgroup	food	0.00694444	1C	Mi-Sh	Shirou	Mizuo	4	1C	-1.31534185088338	Mi-Sh	Shirou	Mizuo	-0.694325710614136
aft	1	outgroup	food	0.00833333	1C	Mi-Sh	Mizuo	Shirou	4	1C	-1.31534185088338	Mi-Sh	Mizuo	Shirou	-0.462883807076091
aft	1	outgroup	food	0.00972222	1C	Mi-Sh	Shirou	Mizuo	4	1C	-1.31534185088338	Mi-Sh	Shirou	Mizuo	-0.231441903538045
aft	1	outgroup	food	0.0111111	1C	Mi-Sh	Shirou	Mizuo	4	1C	-1.31534185088338	Mi-Sh	Shirou	Mizuo	0
aft	1	outgroup	food	0.0125	1C	Mi-Sh	Mizuo	Shirou	4	1C	-1.31534185088338	Mi-Sh	Mizuo	Shirou	0.231441903538045
aft	1	outgroup	food	0.0138889	1C	Mi-Sh	Shirou	Mizuo	4	1C	-1.31534185088338	Mi-Sh	Shirou	Mizuo	0.462883807076091
aft	1	outgroup	food	0.0152778	1C	Mi-Sh	Shirou	Mizuo	4	1C	-1.31534185088338	Mi-Sh	Shirou	Mizuo	0.694325710614136
aft	1	outgroup	food	0.0166667	1C	Mi-Sh	Mizuo	Shirou	4	1C	-1.31534185088338	Mi-Sh	Mizuo	Shirou	0.925767614152181
aft	1	outgroup	food	0.0180556	1C	Mi-Sh	Mizuo	Shirou	4	1C	-1.31534185088338	Mi-Sh	Mizuo	Shirou	1.15720951769023
aft	1	outgroup	food	0.0194444	1C	Mi-Sh	Shirou	Mizuo	4	1C	-1.31534185088338	Mi-Sh	Shirou	Mizuo	1.38865142122827
aft	1	outgroup	food	0.0208333	1C	Mi-Sh	Shirou	Mizuo	4	1C	-1.31534185088338	Mi-Sh	Shirou	Mizuo	1.62009332476632
aft	1	outgroup	food	0.00138889	1C	Mi-Ge	Mizuo	George	3	1C	-1.31534185088338	Mi-Ge	Mizuo	George	-1.62009332476632
aft	1	outgroup	food	0.00277778	1C	Mi-Ge	George	Mizuo	4	1C	-1.31534185088338	Mi-Ge	George	Mizuo	-1.38865142122827
aft	1	outgroup	food	0.00416667	1C	Mi-Ge	George	Mizuo	4	1C	-1.31534185088338	Mi-Ge	George	Mizuo	-1.15720951769023
aft	1	outgroup	food	0.00555556	1C	Mi-Ge	Mizuo	George	4	1C	-1.31534185088338	Mi-Ge	Mizuo	George	-0.925767614152181
aft	1	outgroup	food	0.00694444	1C	Mi-Ge	George	Mizuo	4	1C	-1.31534185088338	Mi-Ge	George	Mizuo	-0.694325710614136
aft	1	outgroup	food	0.00833333	1C	Mi-Ge	Mizuo	George	4	1C	-1.31534185088338	Mi-Ge	Mizuo	George	-0.462883807076091
aft	1	outgroup	food	0.00972222	1C	Mi-Ge	Mizuo	George	4	1C	-1.31534185088338	Mi-Ge	Mizuo	George	-0.231441903538045
aft	1	outgroup	food	0.0111111	1C	Mi-Ge	George	Mizuo	4	1C	-1.31534185088338	Mi-Ge	George	Mizuo	0
aft	1	outgroup	food	0.0125	1C	Mi-Ge	Mizuo	George	4	1C	-1.31534185088338	Mi-Ge	Mizuo	George	0.231441903538045
aft	1	outgroup	food	0.0138889	1C	Mi-Ge	George	Mizuo	4	1C	-1.31534185088338	Mi-Ge	George	Mizuo	0.462883807076091
aft	1	outgroup	food	0.0152778	1C	Mi-Ge	George	Mizuo	4	1C	-1.31534185088338	Mi-Ge	George	Mizuo	0.694325710614136
aft	1	outgroup	food	0.0166667	1C	Mi-Ge	George	Mizuo	4	1C	-1.31534185088338	Mi-Ge	George	Mizuo	0.925767614152181
aft	1	outgroup	food	0.0180556	1C	Mi-Ge	George	Mizuo	3	1C	-1.31534185088338	Mi-Ge	George	Mizuo	1.15720951769023
aft	1	outgroup	food	0.0194444	1C	Mi-Ge	Mizuo	George	4	1C	-1.31534185088338	Mi-Ge	Mizuo	George	1.38865142122827
aft	1	outgroup	food	0.0208333	1C	Mi-Ge	Mizuo	George	4	1C	-1.31534185088338	Mi-Ge	Mizuo	George	1.62009332476632
aft	1	outgroup	food	0.00138889	1C	Mu-Sh	Musashi	Shirou	3	1C	-1.31534185088338	Mu-Sh	Musashi	Shirou	-1.62009332476632
aft	1	outgroup	food	0.00277778	1C	Mu-Sh	Musashi	Shirou	3	1C	-1.31534185088338	Mu-Sh	Musashi	Shirou	-1.38865142122827
aft	1	outgroup	food	0.00416667	1C	Mu-Sh	Shirou	Musashi	3	1C	-1.31534185088338	Mu-Sh	Shirou	Musashi	-1.15720951769023
aft	1	outgroup	food	0.00555556	1C	Mu-Sh	Musashi	Shirou	1	1C	-1.31534185088338	Mu-Sh	Musashi	Shirou	-0.925767614152181
aft	1	outgroup	food	0.00694444	1C	Mu-Sh	Shirou	Musashi	1	1C	-1.31534185088338	Mu-Sh	Shirou	Musashi	-0.694325710614136
aft	1	outgroup	food	0.00833333	1C	Mu-Sh	Musashi	Shirou	2	1C	-1.31534185088338	Mu-Sh	Musashi	Shirou	-0.462883807076091
aft	1	outgroup	food	0.00972222	1C	Mu-Sh	Musashi	Shirou	2	1C	-1.31534185088338	Mu-Sh	Musashi	Shirou	-0.231441903538045
aft	1	outgroup	food	0.0111111	1C	Mu-Sh	Musashi	Shirou	4	1C	-1.31534185088338	Mu-Sh	Musashi	Shirou	0
aft	1	outgroup	food	0.0125	1C	Mu-Sh	Shirou	Musashi	4	1C	-1.31534185088338	Mu-Sh	Shirou	Musashi	0.231441903538045
aft	1	outgroup	food	0.0138889	1C	Mu-Sh	Shirou	Musashi	4	1C	-1.31534185088338	Mu-Sh	Shirou	Musashi	0.462883807076091
aft	1	outgroup	food	0.0152778	1C	Mu-Sh	Shirou	Musashi	4	1C	-1.31534185088338	Mu-Sh	Shirou	Musashi	0.694325710614136
aft	1	outgroup	food	0.0166667	1C	Mu-Sh	Shirou	Musashi	3	1C	-1.31534185088338	Mu-Sh	Shirou	Musashi	0.925767614152181
aft	1	outgroup	food	0.0180556	1C	Mu-Sh	Musashi	Shirou	4	1C	-1.31534185088338	Mu-Sh	Musashi	Shirou	1.15720951769023
aft	1	outgroup	food	0.0194444	1C	Mu-Sh	Musashi	Shirou	4	1C	-1.31534185088338	Mu-Sh	Musashi	Shirou	1.38865142122827
aft	1	outgroup	food	0.0208333	1C	Mu-Sh	Shirou	Musashi	4	1C	-1.31534185088338	Mu-Sh	Shirou	Musashi	1.62009332476632
aft	1	outgroup	food	0.00138889	1C	Mu-Ge	Musashi	George	3	1C	-1.31534185088338	Mu-Ge	Musashi	George	-1.62009332476632
aft	1	outgroup	food	0.00277778	1C	Mu-Ge	George	Musashi	3	1C	-1.31534185088338	Mu-Ge	George	Musashi	-1.38865142122827
aft	1	outgroup	food	0.00416667	1C	Mu-Ge	George	Musashi	3	1C	-1.31534185088338	Mu-Ge	George	Musashi	-1.15720951769023
aft	1	outgroup	food	0.00555556	1C	Mu-Ge	George	Musashi	3	1C	-1.31534185088338	Mu-Ge	George	Musashi	-0.925767614152181
aft	1	outgroup	food	0.00694444	1C	Mu-Ge	Musashi	George	3	1C	-1.31534185088338	Mu-Ge	Musashi	George	-0.694325710614136
aft	1	outgroup	food	0.00833333	1C	Mu-Ge	Musashi	George	4	1C	-1.31534185088338	Mu-Ge	Musashi	George	-0.462883807076091
aft	1	outgroup	food	0.00972222	1C	Mu-Ge	George	Musashi	3	1C	-1.31534185088338	Mu-Ge	George	Musashi	-0.231441903538045
aft	1	outgroup	food	0.0111111	1C	Mu-Ge	George	Musashi	4	1C	-1.31534185088338	Mu-Ge	George	Musashi	0
aft	1	outgroup	food	0.0125	1C	Mu-Ge	Musashi	George	4	1C	-1.31534185088338	Mu-Ge	Musashi	George	0.231441903538045
aft	1	outgroup	food	0.0138889	1C	Mu-Ge	Musashi	George	4	1C	-1.31534185088338	Mu-Ge	Musashi	George	0.462883807076091
aft	1	outgroup	food	0.0152778	1C	Mu-Ge	Musashi	George	4	1C	-1.31534185088338	Mu-Ge	Musashi	George	0.694325710614136
aft	1	outgroup	food	0.0166667	1C	Mu-Ge	George	Musashi	4	1C	-1.31534185088338	Mu-Ge	George	Musashi	0.925767614152181
aft	1	outgroup	food	0.0180556	1C	Mu-Ge	Musashi	George	3	1C	-1.31534185088338	Mu-Ge	Musashi	George	1.15720951769023
aft	1	outgroup	food	0.0194444	1C	Mu-Ge	Musashi	George	4	1C	-1.31534185088338	Mu-Ge	Musashi	George	1.38865142122827
aft	1	outgroup	food	0.0208333	1C	Mu-Ge	Musashi	George	4	1C	-1.31534185088338	Mu-Ge	Musashi	George	1.62009332476632
aft	1	outgroup	food	0.00138889	1C	Sh-Ge	Shirou	George	3	1C	-1.31534185088338	Sh-Ge	Shirou	George	-1.62009332476632
aft	1	outgroup	food	0.00277778	1C	Sh-Ge	George	Shirou	3	1C	-1.31534185088338	Sh-Ge	George	Shirou	-1.38865142122827
aft	1	outgroup	food	0.00416667	1C	Sh-Ge	Shirou	George	3	1C	-1.31534185088338	Sh-Ge	Shirou	George	-1.15720951769023
aft	1	outgroup	food	0.00555556	1C	Sh-Ge	Shirou	George	3	1C	-1.31534185088338	Sh-Ge	Shirou	George	-0.925767614152181
aft	1	outgroup	food	0.00694444	1C	Sh-Ge	George	Shirou	3	1C	-1.31534185088338	Sh-Ge	George	Shirou	-0.694325710614136
aft	1	outgroup	food	0.00833333	1C	Sh-Ge	Shirou	George	4	1C	-1.31534185088338	Sh-Ge	Shirou	George	-0.462883807076091
aft	1	outgroup	food	0.00972222	1C	Sh-Ge	Shirou	George	3	1C	-1.31534185088338	Sh-Ge	Shirou	George	-0.231441903538045
aft	1	outgroup	food	0.0111111	1C	Sh-Ge	Shirou	George	4	1C	-1.31534185088338	Sh-Ge	Shirou	George	0
aft	1	outgroup	food	0.0125	1C	Sh-Ge	George	Shirou	4	1C	-1.31534185088338	Sh-Ge	George	Shirou	0.231441903538045
aft	1	outgroup	food	0.0138889	1C	Sh-Ge	Shirou	George	4	1C	-1.31534185088338	Sh-Ge	Shirou	George	0.462883807076091
aft	1	outgroup	food	0.0152778	1C	Sh-Ge	Shirou	George	4	1C	-1.31534185088338	Sh-Ge	Shirou	George	0.694325710614136
aft	1	outgroup	food	0.0166667	1C	Sh-Ge	Shirou	George	4	1C	-1.31534185088338	Sh-Ge	Shirou	George	0.925767614152181
aft	1	outgroup	food	0.0180556	1C	Sh-Ge	Shirou	George	4	1C	-1.31534185088338	Sh-Ge	Shirou	George	1.15720951769023
aft	1	outgroup	food	0.0194444	1C	Sh-Ge	George	Shirou	3	1C	-1.31534185088338	Sh-Ge	George	Shirou	1.38865142122827
aft	1	outgroup	food	0.0208333	1C	Sh-Ge	George	Shirou	4	1C	-1.31534185088338	Sh-Ge	George	Shirou	1.62009332476632
aft	1	control	food	0.00138889	5G	Ko-Ou	Oumu	Kotetsu	4	5G	-1.31534185088338	Ko-Ou	Oumu	Kotetsu	-1.62009332476632
aft	1	control	food	0.00277778	5G	Ko-Ou	Kotetsu	Oumu	4	5G	-1.31534185088338	Ko-Ou	Kotetsu	Oumu	-1.38865142122827
aft	1	control	food	0.00416667	5G	Ko-Ou	Kotetsu	Oumu	4	5G	-1.31534185088338	Ko-Ou	Kotetsu	Oumu	-1.15720951769023
aft	1	control	food	0.00555556	5G	Ko-Ou	Oumu	Kotetsu	4	5G	-1.31534185088338	Ko-Ou	Oumu	Kotetsu	-0.925767614152181
aft	1	control	food	0.00694444	5G	Ko-Ou	Oumu	Kotetsu	4	5G	-1.31534185088338	Ko-Ou	Oumu	Kotetsu	-0.694325710614136
aft	1	control	food	0.00833333	5G	Ko-Ou	Kotetsu	Oumu	4	5G	-1.31534185088338	Ko-Ou	Kotetsu	Oumu	-0.462883807076091
aft	1	control	food	0.00972222	5G	Ko-Ou	Oumu	Kotetsu	3	5G	-1.31534185088338	Ko-Ou	Oumu	Kotetsu	-0.231441903538045
aft	1	control	food	0.0111111	5G	Ko-Ou	Oumu	Kotetsu	3	5G	-1.31534185088338	Ko-Ou	Oumu	Kotetsu	0
aft	1	control	food	0.0125	5G	Ko-Ou	Oumu	Kotetsu	3	5G	-1.31534185088338	Ko-Ou	Oumu	Kotetsu	0.231441903538045
aft	1	control	food	0.0138889	5G	Ko-Ou	Kotetsu	Oumu	3	5G	-1.31534185088338	Ko-Ou	Kotetsu	Oumu	0.462883807076091
aft	1	control	food	0.0152778	5G	Ko-Ou	Oumu	Kotetsu	3	5G	-1.31534185088338	Ko-Ou	Oumu	Kotetsu	0.694325710614136
aft	1	control	food	0.0166667	5G	Ko-Ou	Oumu	Kotetsu	3	5G	-1.31534185088338	Ko-Ou	Oumu	Kotetsu	0.925767614152181
aft	1	control	food	0.0180556	5G	Ko-Ou	Kotetsu	Oumu	4	5G	-1.31534185088338	Ko-Ou	Kotetsu	Oumu	1.15720951769023
aft	1	control	food	0.0194444	5G	Ko-Ou	Oumu	Kotetsu	4	5G	-1.31534185088338	Ko-Ou	Oumu	Kotetsu	1.38865142122827
aft	1	control	food	0.0208333	5G	Ko-Ou	Kotetsu	Oumu	4	5G	-1.31534185088338	Ko-Ou	Kotetsu	Oumu	1.62009332476632
aft	1	control	food	0.00138889	5G	Ko-Ha	Kotetsu	Haruna	4	5G	-1.31534185088338	Ko-Ha	Kotetsu	Haruna	-1.62009332476632
aft	1	control	food	0.00277778	5G	Ko-Ha	Haruna	Kotetsu	4	5G	-1.31534185088338	Ko-Ha	Haruna	Kotetsu	-1.38865142122827
aft	1	control	food	0.00416667	5G	Ko-Ha	Haruna	Kotetsu	3	5G	-1.31534185088338	Ko-Ha	Haruna	Kotetsu	-1.15720951769023
aft	1	control	food	0.00555556	5G	Ko-Ha	Haruna	Kotetsu	4	5G	-1.31534185088338	Ko-Ha	Haruna	Kotetsu	-0.925767614152181
aft	1	control	food	0.00694444	5G	Ko-Ha	Kotetsu	Haruna	3	5G	-1.31534185088338	Ko-Ha	Kotetsu	Haruna	-0.694325710614136
aft	1	control	food	0.00833333	5G	Ko-Ha	Kotetsu	Haruna	4	5G	-1.31534185088338	Ko-Ha	Kotetsu	Haruna	-0.462883807076091
aft	1	control	food	0.00972222	5G	Ko-Ha	Kotetsu	Haruna	3	5G	-1.31534185088338	Ko-Ha	Kotetsu	Haruna	-0.231441903538045
aft	1	control	food	0.0111111	5G	Ko-Ha	Haruna	Kotetsu	3	5G	-1.31534185088338	Ko-Ha	Haruna	Kotetsu	0
aft	1	control	food	0.0125	5G	Ko-Ha	Haruna	Kotetsu	3	5G	-1.31534185088338	Ko-Ha	Haruna	Kotetsu	0.231441903538045
aft	1	control	food	0.0138889	5G	Ko-Ha	Haruna	Kotetsu	3	5G	-1.31534185088338	Ko-Ha	Haruna	Kotetsu	0.462883807076091
aft	1	control	food	0.0152778	5G	Ko-Ha	Haruna	Kotetsu	3	5G	-1.31534185088338	Ko-Ha	Haruna	Kotetsu	0.694325710614136
aft	1	control	food	0.0166667	5G	Ko-Ha	Haruna	Kotetsu	3	5G	-1.31534185088338	Ko-Ha	Haruna	Kotetsu	0.925767614152181
aft	1	control	food	0.0180556	5G	Ko-Ha	Kotetsu	Haruna	4	5G	-1.31534185088338	Ko-Ha	Kotetsu	Haruna	1.15720951769023
aft	1	control	food	0.0194444	5G	Ko-Ha	Haruna	Kotetsu	4	5G	-1.31534185088338	Ko-Ha	Haruna	Kotetsu	1.38865142122827
aft	1	control	food	0.0208333	5G	Ko-Ha	Haruna	Kotetsu	4	5G	-1.31534185088338	Ko-Ha	Haruna	Kotetsu	1.62009332476632
aft	1	control	food	0.00138889	5G	Ko-Sa	Sai	Kotetsu	4	5G	-1.31534185088338	Ko-Sa	Sai	Kotetsu	-1.62009332476632
aft	1	control	food	0.00277778	5G	Ko-Sa	Sai	Kotetsu	4	5G	-1.31534185088338	Ko-Sa	Sai	Kotetsu	-1.38865142122827
aft	1	control	food	0.00416667	5G	Ko-Sa	Kotetsu	Sai	2	5G	-1.31534185088338	Ko-Sa	Kotetsu	Sai	-1.15720951769023
aft	1	control	food	0.00555556	5G	Ko-Sa	Sai	Kotetsu	4	5G	-1.31534185088338	Ko-Sa	Sai	Kotetsu	-0.925767614152181
aft	1	control	food	0.00694444	5G	Ko-Sa	Sai	Kotetsu	4	5G	-1.31534185088338	Ko-Sa	Sai	Kotetsu	-0.694325710614136
aft	1	control	food	0.00833333	5G	Ko-Sa	Kotetsu	Sai	4	5G	-1.31534185088338	Ko-Sa	Kotetsu	Sai	-0.462883807076091
aft	1	control	food	0.00972222	5G	Ko-Sa	Sai	Kotetsu	4	5G	-1.31534185088338	Ko-Sa	Sai	Kotetsu	-0.231441903538045
aft	1	control	food	0.0111111	5G	Ko-Sa	Kotetsu	Sai	3	5G	-1.31534185088338	Ko-Sa	Kotetsu	Sai	0
aft	1	control	food	0.0125	5G	Ko-Sa	Sai	Kotetsu	4	5G	-1.31534185088338	Ko-Sa	Sai	Kotetsu	0.231441903538045
aft	1	control	food	0.0138889	5G	Ko-Sa	Sai	Kotetsu	4	5G	-1.31534185088338	Ko-Sa	Sai	Kotetsu	0.462883807076091
aft	1	control	food	0.0152778	5G	Ko-Sa	Sai	Kotetsu	4	5G	-1.31534185088338	Ko-Sa	Sai	Kotetsu	0.694325710614136
aft	1	control	food	0.0166667	5G	Ko-Sa	Sai	Kotetsu	3	5G	-1.31534185088338	Ko-Sa	Sai	Kotetsu	0.925767614152181
aft	1	control	food	0.0180556	5G	Ko-Sa	Sai	Kotetsu	3	5G	-1.31534185088338	Ko-Sa	Sai	Kotetsu	1.15720951769023
aft	1	control	food	0.0194444	5G	Ko-Sa	Kotetsu	Sai	3	5G	-1.31534185088338	Ko-Sa	Kotetsu	Sai	1.38865142122827
aft	1	control	food	0.0208333	5G	Ko-Sa	Sai	Kotetsu	3	5G	-1.31534185088338	Ko-Sa	Sai	Kotetsu	1.62009332476632
aft	1	control	food	0.00138889	5G	Ko-Ak	Akina	Kotetsu	2	5G	-1.31534185088338	Ko-Ak	Akina	Kotetsu	-1.62009332476632
aft	1	control	food	0.00277778	5G	Ko-Ak	Akina	Kotetsu	4	5G	-1.31534185088338	Ko-Ak	Akina	Kotetsu	-1.38865142122827
aft	1	control	food	0.00416667	5G	Ko-Ak	Akina	Kotetsu	3	5G	-1.31534185088338	Ko-Ak	Akina	Kotetsu	-1.15720951769023
aft	1	control	food	0.00555556	5G	Ko-Ak	Akina	Kotetsu	4	5G	-1.31534185088338	Ko-Ak	Akina	Kotetsu	-0.925767614152181
aft	1	control	food	0.00694444	5G	Ko-Ak	Akina	Kotetsu	3	5G	-1.31534185088338	Ko-Ak	Akina	Kotetsu	-0.694325710614136
aft	1	control	food	0.00833333	5G	Ko-Ak	Kotetsu	Akina	3	5G	-1.31534185088338	Ko-Ak	Kotetsu	Akina	-0.462883807076091
aft	1	control	food	0.00972222	5G	Ko-Ak	Akina	Kotetsu	3	5G	-1.31534185088338	Ko-Ak	Akina	Kotetsu	-0.231441903538045
aft	1	control	food	0.0111111	5G	Ko-Ak	Kotetsu	Akina	3	5G	-1.31534185088338	Ko-Ak	Kotetsu	Akina	0
aft	1	control	food	0.0125	5G	Ko-Ak	Akina	Kotetsu	1	5G	-1.31534185088338	Ko-Ak	Akina	Kotetsu	0.231441903538045
aft	1	control	food	0.0138889	5G	Ko-Ak	Akina	Kotetsu	1	5G	-1.31534185088338	Ko-Ak	Akina	Kotetsu	0.462883807076091
aft	1	control	food	0.0152778	5G	Ko-Ak	Kotetsu	Akina	1	5G	-1.31534185088338	Ko-Ak	Kotetsu	Akina	0.694325710614136
aft	1	control	food	0.0166667	5G	Ko-Ak	Kotetsu	Akina	2	5G	-1.31534185088338	Ko-Ak	Kotetsu	Akina	0.925767614152181
aft	1	control	food	0.0180556	5G	Ko-Ak	Kotetsu	Akina	2	5G	-1.31534185088338	Ko-Ak	Kotetsu	Akina	1.15720951769023
aft	1	control	food	0.0194444	5G	Ko-Ak	Akina	Kotetsu	3	5G	-1.31534185088338	Ko-Ak	Akina	Kotetsu	1.38865142122827
aft	1	control	food	0.0208333	5G	Ko-Ak	Kotetsu	Akina	3	5G	-1.31534185088338	Ko-Ak	Kotetsu	Akina	1.62009332476632
aft	1	control	food	0.00138889	5G	Ko-Yo	Kotetsu	Yoshie		5G	-1.31534185088338	Ko-Yo	Kotetsu	Yoshie	-1.62009332476632
aft	1	control	food	0.00277778	5G	Ko-Yo	Yoshie	Kotetsu		5G	-1.31534185088338	Ko-Yo	Yoshie	Kotetsu	-1.38865142122827
aft	1	control	food	0.00416667	5G	Ko-Yo	Yoshie	Kotetsu		5G	-1.31534185088338	Ko-Yo	Yoshie	Kotetsu	-1.15720951769023
aft	1	control	food	0.00555556	5G	Ko-Yo	Kotetsu	Yoshie		5G	-1.31534185088338	Ko-Yo	Kotetsu	Yoshie	-0.925767614152181
aft	1	control	food	0.00694444	5G	Ko-Yo	Yoshie	Kotetsu		5G	-1.31534185088338	Ko-Yo	Yoshie	Kotetsu	-0.694325710614136
aft	1	control	food	0.00833333	5G	Ko-Yo	Yoshie	Kotetsu		5G	-1.31534185088338	Ko-Yo	Yoshie	Kotetsu	-0.462883807076091
aft	1	control	food	0.00972222	5G	Ko-Yo	Kotetsu	Yoshie		5G	-1.31534185088338	Ko-Yo	Kotetsu	Yoshie	-0.231441903538045
aft	1	control	food	0.0111111	5G	Ko-Yo	Yoshie	Kotetsu		5G	-1.31534185088338	Ko-Yo	Yoshie	Kotetsu	0
aft	1	control	food	0.0125	5G	Ko-Yo	Yoshie	Kotetsu		5G	-1.31534185088338	Ko-Yo	Yoshie	Kotetsu	0.231441903538045
aft	1	control	food	0.0138889	5G	Ko-Yo	Yoshie	Kotetsu		5G	-1.31534185088338	Ko-Yo	Yoshie	Kotetsu	0.462883807076091
aft	1	control	food	0.0152778	5G	Ko-Yo	Yoshie	Kotetsu		5G	-1.31534185088338	Ko-Yo	Yoshie	Kotetsu	0.694325710614136
aft	1	control	food	0.0166667	5G	Ko-Yo	Yoshie	Kotetsu		5G	-1.31534185088338	Ko-Yo	Yoshie	Kotetsu	0.925767614152181
aft	1	control	food	0.0180556	5G	Ko-Yo	Kotetsu	Yoshie		5G	-1.31534185088338	Ko-Yo	Kotetsu	Yoshie	1.15720951769023
aft	1	control	food	0.0194444	5G	Ko-Yo	Yoshie	Kotetsu		5G	-1.31534185088338	Ko-Yo	Yoshie	Kotetsu	1.38865142122827
aft	1	control	food	0.0208333	5G	Ko-Yo	Kotetsu	Yoshie		5G	-1.31534185088338	Ko-Yo	Kotetsu	Yoshie	1.62009332476632
aft	1	control	food	0.00138889	5G	Ko-Ca	Kotetsu	Candy	4	5G	-1.31534185088338	Ko-Ca	Kotetsu	Candy	-1.62009332476632
aft	1	control	food	0.00277778	5G	Ko-Ca	Candy	Kotetsu	4	5G	-1.31534185088338	Ko-Ca	Candy	Kotetsu	-1.38865142122827
aft	1	control	food	0.00416667	5G	Ko-Ca	Candy	Kotetsu	4	5G	-1.31534185088338	Ko-Ca	Candy	Kotetsu	-1.15720951769023
aft	1	control	food	0.00555556	5G	Ko-Ca	Candy	Kotetsu	2	5G	-1.31534185088338	Ko-Ca	Candy	Kotetsu	-0.925767614152181
aft	1	control	food	0.00694444	5G	Ko-Ca	Candy	Kotetsu	4	5G	-1.31534185088338	Ko-Ca	Candy	Kotetsu	-0.694325710614136
aft	1	control	food	0.00833333	5G	Ko-Ca	Kotetsu	Candy	3	5G	-1.31534185088338	Ko-Ca	Kotetsu	Candy	-0.462883807076091
aft	1	control	food	0.00972222	5G	Ko-Ca	Candy	Kotetsu	3	5G	-1.31534185088338	Ko-Ca	Candy	Kotetsu	-0.231441903538045
aft	1	control	food	0.0111111	5G	Ko-Ca	Candy	Kotetsu	3	5G	-1.31534185088338	Ko-Ca	Candy	Kotetsu	0
aft	1	control	food	0.0125	5G	Ko-Ca	Candy	Kotetsu	3	5G	-1.31534185088338	Ko-Ca	Candy	Kotetsu	0.231441903538045
aft	1	control	food	0.0138889	5G	Ko-Ca	Kotetsu	Candy	4	5G	-1.31534185088338	Ko-Ca	Kotetsu	Candy	0.462883807076091
aft	1	control	food	0.0152778	5G	Ko-Ca	Candy	Kotetsu	4	5G	-1.31534185088338	Ko-Ca	Candy	Kotetsu	0.694325710614136
aft	1	control	food	0.0166667	5G	Ko-Ca	Kotetsu	Candy	4	5G	-1.31534185088338	Ko-Ca	Kotetsu	Candy	0.925767614152181
aft	1	control	food	0.0180556	5G	Ko-Ca	Candy	Kotetsu	4	5G	-1.31534185088338	Ko-Ca	Candy	Kotetsu	1.15720951769023
aft	1	control	food	0.0194444	5G	Ko-Ca	Candy	Kotetsu	4	5G	-1.31534185088338	Ko-Ca	Candy	Kotetsu	1.38865142122827
aft	1	control	food	0.0208333	5G	Ko-Ca	Candy	Kotetsu	4	5G	-1.31534185088338	Ko-Ca	Candy	Kotetsu	1.62009332476632
aft	1	control	food	0.00138889	5G	Ko-Ch	Chiko	Kotetsu	4	5G	-1.31534185088338	Ko-Ch	Chiko	Kotetsu	-1.62009332476632
aft	1	control	food	0.00277778	5G	Ko-Ch	Kotetsu	Chiko	4	5G	-1.31534185088338	Ko-Ch	Kotetsu	Chiko	-1.38865142122827
aft	1	control	food	0.00416667	5G	Ko-Ch	Kotetsu	Chiko	4	5G	-1.31534185088338	Ko-Ch	Kotetsu	Chiko	-1.15720951769023
aft	1	control	food	0.00555556	5G	Ko-Ch	Kotetsu	Chiko	4	5G	-1.31534185088338	Ko-Ch	Kotetsu	Chiko	-0.925767614152181
aft	1	control	food	0.00694444	5G	Ko-Ch	Chiko	Kotetsu	4	5G	-1.31534185088338	Ko-Ch	Chiko	Kotetsu	-0.694325710614136
aft	1	control	food	0.00833333	5G	Ko-Ch	Chiko	Kotetsu	4	5G	-1.31534185088338	Ko-Ch	Chiko	Kotetsu	-0.462883807076091
aft	1	control	food	0.00972222	5G	Ko-Ch	Chiko	Kotetsu	4	5G	-1.31534185088338	Ko-Ch	Chiko	Kotetsu	-0.231441903538045
aft	1	control	food	0.0111111	5G	Ko-Ch	Chiko	Kotetsu	4	5G	-1.31534185088338	Ko-Ch	Chiko	Kotetsu	0
aft	1	control	food	0.0125	5G	Ko-Ch	Chiko	Kotetsu	4	5G	-1.31534185088338	Ko-Ch	Chiko	Kotetsu	0.231441903538045
aft	1	control	food	0.0138889	5G	Ko-Ch	Chiko	Kotetsu	4	5G	-1.31534185088338	Ko-Ch	Chiko	Kotetsu	0.462883807076091
aft	1	control	food	0.0152778	5G	Ko-Ch	Kotetsu	Chiko	4	5G	-1.31534185088338	Ko-Ch	Kotetsu	Chiko	0.694325710614136
aft	1	control	food	0.0166667	5G	Ko-Ch	Chiko	Kotetsu	4	5G	-1.31534185088338	Ko-Ch	Chiko	Kotetsu	0.925767614152181
aft	1	control	food	0.0180556	5G	Ko-Ch	Kotetsu	Chiko	4	5G	-1.31534185088338	Ko-Ch	Kotetsu	Chiko	1.15720951769023
aft	1	control	food	0.0194444	5G	Ko-Ch	Kotetsu	Chiko	4	5G	-1.31534185088338	Ko-Ch	Kotetsu	Chiko	1.38865142122827
aft	1	control	food	0.0208333	5G	Ko-Ch	Chiko	Kotetsu	4	5G	-1.31534185088338	Ko-Ch	Chiko	Kotetsu	1.62009332476632
aft	1	control	food	0.00138889	5G	Ko-Li	Lina	Kotetsu	3	5G	-1.31534185088338	Ko-Li	Lina	Kotetsu	-1.62009332476632
aft	1	control	food	0.00277778	5G	Ko-Li	Lina	Kotetsu	4	5G	-1.31534185088338	Ko-Li	Lina	Kotetsu	-1.38865142122827
aft	1	control	food	0.00416667	5G	Ko-Li	Lina	Kotetsu	4	5G	-1.31534185088338	Ko-Li	Lina	Kotetsu	-1.15720951769023
aft	1	control	food	0.00555556	5G	Ko-Li	Kotetsu	Lina	4	5G	-1.31534185088338	Ko-Li	Kotetsu	Lina	-0.925767614152181
aft	1	control	food	0.00694444	5G	Ko-Li	Kotetsu	Lina	4	5G	-1.31534185088338	Ko-Li	Kotetsu	Lina	-0.694325710614136
aft	1	control	food	0.00833333	5G	Ko-Li	Lina	Kotetsu	4	5G	-1.31534185088338	Ko-Li	Lina	Kotetsu	-0.462883807076091
aft	1	control	food	0.00972222	5G	Ko-Li	Lina	Kotetsu	4	5G	-1.31534185088338	Ko-Li	Lina	Kotetsu	-0.231441903538045
aft	1	control	food	0.0111111	5G	Ko-Li	Kotetsu	Lina	4	5G	-1.31534185088338	Ko-Li	Kotetsu	Lina	0
aft	1	control	food	0.0125	5G	Ko-Li	Kotetsu	Lina	4	5G	-1.31534185088338	Ko-Li	Kotetsu	Lina	0.231441903538045
aft	1	control	food	0.0138889	5G	Ko-Li	Lina	Kotetsu	4	5G	-1.31534185088338	Ko-Li	Lina	Kotetsu	0.462883807076091
aft	1	control	food	0.0152778	5G	Ko-Li	Lina	Kotetsu	4	5G	-1.31534185088338	Ko-Li	Lina	Kotetsu	0.694325710614136
aft	1	control	food	0.0166667	5G	Ko-Li	Lina	Kotetsu	4	5G	-1.31534185088338	Ko-Li	Lina	Kotetsu	0.925767614152181
aft	1	control	food	0.0180556	5G	Ko-Li	Lina	Kotetsu	4	5G	-1.31534185088338	Ko-Li	Lina	Kotetsu	1.15720951769023
aft	1	control	food	0.0194444	5G	Ko-Li	Kotetsu	Lina	4	5G	-1.31534185088338	Ko-Li	Kotetsu	Lina	1.38865142122827
aft	1	control	food	0.0208333	5G	Ko-Li	Lina	Kotetsu	4	5G	-1.31534185088338	Ko-Li	Lina	Kotetsu	1.62009332476632
aft	1	control	food	0.00138889	5G	Ou-Ha	Oumu	Haruna	2	5G	-1.31534185088338	Ou-Ha	Oumu	Haruna	-1.62009332476632
aft	1	control	food	0.00277778	5G	Ou-Ha	Oumu	Haruna	4	5G	-1.31534185088338	Ou-Ha	Oumu	Haruna	-1.38865142122827
aft	1	control	food	0.00416667	5G	Ou-Ha	Haruna	Oumu	4	5G	-1.31534185088338	Ou-Ha	Haruna	Oumu	-1.15720951769023
aft	1	control	food	0.00555556	5G	Ou-Ha	Haruna	Oumu	4	5G	-1.31534185088338	Ou-Ha	Haruna	Oumu	-0.925767614152181
aft	1	control	food	0.00694444	5G	Ou-Ha	Haruna	Oumu	4	5G	-1.31534185088338	Ou-Ha	Haruna	Oumu	-0.694325710614136
aft	1	control	food	0.00833333	5G	Ou-Ha	Haruna	Oumu	4	5G	-1.31534185088338	Ou-Ha	Haruna	Oumu	-0.462883807076091
aft	1	control	food	0.00972222	5G	Ou-Ha	Haruna	Oumu	3	5G	-1.31534185088338	Ou-Ha	Haruna	Oumu	-0.231441903538045
aft	1	control	food	0.0111111	5G	Ou-Ha	Oumu	Haruna	3	5G	-1.31534185088338	Ou-Ha	Oumu	Haruna	0
aft	1	control	food	0.0125	5G	Ou-Ha	Oumu	Haruna	3	5G	-1.31534185088338	Ou-Ha	Oumu	Haruna	0.231441903538045
aft	1	control	food	0.0138889	5G	Ou-Ha	Oumu	Haruna	3	5G	-1.31534185088338	Ou-Ha	Oumu	Haruna	0.462883807076091
aft	1	control	food	0.0152778	5G	Ou-Ha	Haruna	Oumu	3	5G	-1.31534185088338	Ou-Ha	Haruna	Oumu	0.694325710614136
aft	1	control	food	0.0166667	5G	Ou-Ha	Haruna	Oumu	2	5G	-1.31534185088338	Ou-Ha	Haruna	Oumu	0.925767614152181
aft	1	control	food	0.0180556	5G	Ou-Ha	Oumu	Haruna	2	5G	-1.31534185088338	Ou-Ha	Oumu	Haruna	1.15720951769023
aft	1	control	food	0.0194444	5G	Ou-Ha	Oumu	Haruna	2	5G	-1.31534185088338	Ou-Ha	Oumu	Haruna	1.38865142122827
aft	1	control	food	0.0208333	5G	Ou-Ha	Oumu	Haruna	3	5G	-1.31534185088338	Ou-Ha	Oumu	Haruna	1.62009332476632
aft	1	control	food	0.00138889	5G	Ou-Sa	Oumu	Sai	4	5G	-1.31534185088338	Ou-Sa	Oumu	Sai	-1.62009332476632
aft	1	control	food	0.00277778	5G	Ou-Sa	Oumu	Sai	4	5G	-1.31534185088338	Ou-Sa	Oumu	Sai	-1.38865142122827
aft	1	control	food	0.00416667	5G	Ou-Sa	Oumu	Sai	4	5G	-1.31534185088338	Ou-Sa	Oumu	Sai	-1.15720951769023
aft	1	control	food	0.00555556	5G	Ou-Sa	Oumu	Sai	4	5G	-1.31534185088338	Ou-Sa	Oumu	Sai	-0.925767614152181
aft	1	control	food	0.00694444	5G	Ou-Sa	Sai	Oumu	4	5G	-1.31534185088338	Ou-Sa	Sai	Oumu	-0.694325710614136
aft	1	control	food	0.00833333	5G	Ou-Sa	Sai	Oumu	4	5G	-1.31534185088338	Ou-Sa	Sai	Oumu	-0.462883807076091
aft	1	control	food	0.00972222	5G	Ou-Sa	Sai	Oumu	4	5G	-1.31534185088338	Ou-Sa	Sai	Oumu	-0.231441903538045
aft	1	control	food	0.0111111	5G	Ou-Sa	Sai	Oumu	2	5G	-1.31534185088338	Ou-Sa	Sai	Oumu	0
aft	1	control	food	0.0125	5G	Ou-Sa	Sai	Oumu	4	5G	-1.31534185088338	Ou-Sa	Sai	Oumu	0.231441903538045
aft	1	control	food	0.0138889	5G	Ou-Sa	Oumu	Sai	4	5G	-1.31534185088338	Ou-Sa	Oumu	Sai	0.462883807076091
aft	1	control	food	0.0152778	5G	Ou-Sa	Sai	Oumu	4	5G	-1.31534185088338	Ou-Sa	Sai	Oumu	0.694325710614136
aft	1	control	food	0.0166667	5G	Ou-Sa	Sai	Oumu	3	5G	-1.31534185088338	Ou-Sa	Sai	Oumu	0.925767614152181
aft	1	control	food	0.0180556	5G	Ou-Sa	Oumu	Sai	4	5G	-1.31534185088338	Ou-Sa	Oumu	Sai	1.15720951769023
aft	1	control	food	0.0194444	5G	Ou-Sa	Sai	Oumu	3	5G	-1.31534185088338	Ou-Sa	Sai	Oumu	1.38865142122827
aft	1	control	food	0.0208333	5G	Ou-Sa	Sai	Oumu	4	5G	-1.31534185088338	Ou-Sa	Sai	Oumu	1.62009332476632
aft	1	control	food	0.00138889	5G	Ou-Ak	Oumu	Akina	4	5G	-1.31534185088338	Ou-Ak	Oumu	Akina	-1.62009332476632
aft	1	control	food	0.00277778	5G	Ou-Ak	Akina	Oumu	4	5G	-1.31534185088338	Ou-Ak	Akina	Oumu	-1.38865142122827
aft	1	control	food	0.00416667	5G	Ou-Ak	Oumu	Akina	4	5G	-1.31534185088338	Ou-Ak	Oumu	Akina	-1.15720951769023
aft	1	control	food	0.00555556	5G	Ou-Ak	Oumu	Akina	4	5G	-1.31534185088338	Ou-Ak	Oumu	Akina	-0.925767614152181
aft	1	control	food	0.00694444	5G	Ou-Ak	Akina	Oumu	4	5G	-1.31534185088338	Ou-Ak	Akina	Oumu	-0.694325710614136
aft	1	control	food	0.00833333	5G	Ou-Ak	Oumu	Akina	4	5G	-1.31534185088338	Ou-Ak	Oumu	Akina	-0.462883807076091
aft	1	control	food	0.00972222	5G	Ou-Ak	Oumu	Akina	4	5G	-1.31534185088338	Ou-Ak	Oumu	Akina	-0.231441903538045
aft	1	control	food	0.0111111	5G	Ou-Ak	Oumu	Akina	4	5G	-1.31534185088338	Ou-Ak	Oumu	Akina	0
aft	1	control	food	0.0125	5G	Ou-Ak	Oumu	Akina	3	5G	-1.31534185088338	Ou-Ak	Oumu	Akina	0.231441903538045
aft	1	control	food	0.0138889	5G	Ou-Ak	Oumu	Akina	3	5G	-1.31534185088338	Ou-Ak	Oumu	Akina	0.462883807076091
aft	1	control	food	0.0152778	5G	Ou-Ak	Akina	Oumu	3	5G	-1.31534185088338	Ou-Ak	Akina	Oumu	0.694325710614136
aft	1	control	food	0.0166667	5G	Ou-Ak	Oumu	Akina	3	5G	-1.31534185088338	Ou-Ak	Oumu	Akina	0.925767614152181
aft	1	control	food	0.0180556	5G	Ou-Ak	Akina	Oumu	4	5G	-1.31534185088338	Ou-Ak	Akina	Oumu	1.15720951769023
aft	1	control	food	0.0194444	5G	Ou-Ak	Oumu	Akina	4	5G	-1.31534185088338	Ou-Ak	Oumu	Akina	1.38865142122827
aft	1	control	food	0.0208333	5G	Ou-Ak	Oumu	Akina	4	5G	-1.31534185088338	Ou-Ak	Oumu	Akina	1.62009332476632
aft	1	control	food	0.00138889	5G	Ou-Yo	Yoshie	Oumu		5G	-1.31534185088338	Ou-Yo	Yoshie	Oumu	-1.62009332476632
aft	1	control	food	0.00277778	5G	Ou-Yo	Oumu	Yoshie		5G	-1.31534185088338	Ou-Yo	Oumu	Yoshie	-1.38865142122827
aft	1	control	food	0.00416667	5G	Ou-Yo	Yoshie	Oumu		5G	-1.31534185088338	Ou-Yo	Yoshie	Oumu	-1.15720951769023
aft	1	control	food	0.00555556	5G	Ou-Yo	Oumu	Yoshie		5G	-1.31534185088338	Ou-Yo	Oumu	Yoshie	-0.925767614152181
aft	1	control	food	0.00694444	5G	Ou-Yo	Oumu	Yoshie		5G	-1.31534185088338	Ou-Yo	Oumu	Yoshie	-0.694325710614136
aft	1	control	food	0.00833333	5G	Ou-Yo	Yoshie	Oumu		5G	-1.31534185088338	Ou-Yo	Yoshie	Oumu	-0.462883807076091
aft	1	control	food	0.00972222	5G	Ou-Yo	Oumu	Yoshie		5G	-1.31534185088338	Ou-Yo	Oumu	Yoshie	-0.231441903538045
aft	1	control	food	0.0111111	5G	Ou-Yo	Oumu	Yoshie		5G	-1.31534185088338	Ou-Yo	Oumu	Yoshie	0
aft	1	control	food	0.0125	5G	Ou-Yo	Oumu	Yoshie		5G	-1.31534185088338	Ou-Yo	Oumu	Yoshie	0.231441903538045
aft	1	control	food	0.0138889	5G	Ou-Yo	Yoshie	Oumu		5G	-1.31534185088338	Ou-Yo	Yoshie	Oumu	0.462883807076091
aft	1	control	food	0.0152778	5G	Ou-Yo	Oumu	Yoshie		5G	-1.31534185088338	Ou-Yo	Oumu	Yoshie	0.694325710614136
aft	1	control	food	0.0166667	5G	Ou-Yo	Yoshie	Oumu		5G	-1.31534185088338	Ou-Yo	Yoshie	Oumu	0.925767614152181
aft	1	control	food	0.0180556	5G	Ou-Yo	Yoshie	Oumu		5G	-1.31534185088338	Ou-Yo	Yoshie	Oumu	1.15720951769023
aft	1	control	food	0.0194444	5G	Ou-Yo	Yoshie	Oumu		5G	-1.31534185088338	Ou-Yo	Yoshie	Oumu	1.38865142122827
aft	1	control	food	0.0208333	5G	Ou-Yo	Yoshie	Oumu		5G	-1.31534185088338	Ou-Yo	Yoshie	Oumu	1.62009332476632
aft	1	control	food	0.00138889	5G	Ou-Ca	Candy	Oumu	4	5G	-1.31534185088338	Ou-Ca	Candy	Oumu	-1.62009332476632
aft	1	control	food	0.00277778	5G	Ou-Ca	Oumu	Candy	4	5G	-1.31534185088338	Ou-Ca	Oumu	Candy	-1.38865142122827
aft	1	control	food	0.00416667	5G	Ou-Ca	Oumu	Candy	4	5G	-1.31534185088338	Ou-Ca	Oumu	Candy	-1.15720951769023
aft	1	control	food	0.00555556	5G	Ou-Ca	Candy	Oumu	4	5G	-1.31534185088338	Ou-Ca	Candy	Oumu	-0.925767614152181
aft	1	control	food	0.00694444	5G	Ou-Ca	Oumu	Candy	4	5G	-1.31534185088338	Ou-Ca	Oumu	Candy	-0.694325710614136
aft	1	control	food	0.00833333	5G	Ou-Ca	Candy	Oumu	4	5G	-1.31534185088338	Ou-Ca	Candy	Oumu	-0.462883807076091
aft	1	control	food	0.00972222	5G	Ou-Ca	Oumu	Candy	3	5G	-1.31534185088338	Ou-Ca	Oumu	Candy	-0.231441903538045
aft	1	control	food	0.0111111	5G	Ou-Ca	Oumu	Candy	3	5G	-1.31534185088338	Ou-Ca	Oumu	Candy	0
aft	1	control	food	0.0125	5G	Ou-Ca	Oumu	Candy	3	5G	-1.31534185088338	Ou-Ca	Oumu	Candy	0.231441903538045
aft	1	control	food	0.0138889	5G	Ou-Ca	Candy	Oumu	4	5G	-1.31534185088338	Ou-Ca	Candy	Oumu	0.462883807076091
aft	1	control	food	0.0152778	5G	Ou-Ca	Oumu	Candy	4	5G	-1.31534185088338	Ou-Ca	Oumu	Candy	0.694325710614136
aft	1	control	food	0.0166667	5G	Ou-Ca	Candy	Oumu	4	5G	-1.31534185088338	Ou-Ca	Candy	Oumu	0.925767614152181
aft	1	control	food	0.0180556	5G	Ou-Ca	Candy	Oumu	3	5G	-1.31534185088338	Ou-Ca	Candy	Oumu	1.15720951769023
aft	1	control	food	0.0194444	5G	Ou-Ca	Candy	Oumu	4	5G	-1.31534185088338	Ou-Ca	Candy	Oumu	1.38865142122827
aft	1	control	food	0.0208333	5G	Ou-Ca	Oumu	Candy	3	5G	-1.31534185088338	Ou-Ca	Oumu	Candy	1.62009332476632
aft	1	control	food	0.00138889	5G	Ou-Ch	Oumu	Chiko	2	5G	-1.31534185088338	Ou-Ch	Oumu	Chiko	-1.62009332476632
aft	1	control	food	0.00277778	5G	Ou-Ch	Chiko	Oumu	4	5G	-1.31534185088338	Ou-Ch	Chiko	Oumu	-1.38865142122827
aft	1	control	food	0.00416667	5G	Ou-Ch	Chiko	Oumu	4	5G	-1.31534185088338	Ou-Ch	Chiko	Oumu	-1.15720951769023
aft	1	control	food	0.00555556	5G	Ou-Ch	Chiko	Oumu	4	5G	-1.31534185088338	Ou-Ch	Chiko	Oumu	-0.925767614152181
aft	1	control	food	0.00694444	5G	Ou-Ch	Oumu	Chiko	4	5G	-1.31534185088338	Ou-Ch	Oumu	Chiko	-0.694325710614136
aft	1	control	food	0.00833333	5G	Ou-Ch	Oumu	Chiko	4	5G	-1.31534185088338	Ou-Ch	Oumu	Chiko	-0.462883807076091
aft	1	control	food	0.00972222	5G	Ou-Ch	Chiko	Oumu	4	5G	-1.31534185088338	Ou-Ch	Chiko	Oumu	-0.231441903538045
aft	1	control	food	0.0111111	5G	Ou-Ch	Oumu	Chiko	4	5G	-1.31534185088338	Ou-Ch	Oumu	Chiko	0
aft	1	control	food	0.0125	5G	Ou-Ch	Oumu	Chiko	4	5G	-1.31534185088338	Ou-Ch	Oumu	Chiko	0.231441903538045
aft	1	control	food	0.0138889	5G	Ou-Ch	Oumu	Chiko	4	5G	-1.31534185088338	Ou-Ch	Oumu	Chiko	0.462883807076091
aft	1	control	food	0.0152778	5G	Ou-Ch	Chiko	Oumu	4	5G	-1.31534185088338	Ou-Ch	Chiko	Oumu	0.694325710614136
aft	1	control	food	0.0166667	5G	Ou-Ch	Chiko	Oumu	4	5G	-1.31534185088338	Ou-Ch	Chiko	Oumu	0.925767614152181
aft	1	control	food	0.0180556	5G	Ou-Ch	Chiko	Oumu	3	5G	-1.31534185088338	Ou-Ch	Chiko	Oumu	1.15720951769023
aft	1	control	food	0.0194444	5G	Ou-Ch	Chiko	Oumu	4	5G	-1.31534185088338	Ou-Ch	Chiko	Oumu	1.38865142122827
aft	1	control	food	0.0208333	5G	Ou-Ch	Chiko	Oumu	3	5G	-1.31534185088338	Ou-Ch	Chiko	Oumu	1.62009332476632
aft	1	control	food	0.00138889	5G	Ou-Li	Lina	Oumu	3	5G	-1.31534185088338	Ou-Li	Lina	Oumu	-1.62009332476632
aft	1	control	food	0.00277778	5G	Ou-Li	Lina	Oumu	4	5G	-1.31534185088338	Ou-Li	Lina	Oumu	-1.38865142122827
aft	1	control	food	0.00416667	5G	Ou-Li	Oumu	Lina	4	5G	-1.31534185088338	Ou-Li	Oumu	Lina	-1.15720951769023
aft	1	control	food	0.00555556	5G	Ou-Li	Lina	Oumu	4	5G	-1.31534185088338	Ou-Li	Lina	Oumu	-0.925767614152181
aft	1	control	food	0.00694444	5G	Ou-Li	Lina	Oumu	4	5G	-1.31534185088338	Ou-Li	Lina	Oumu	-0.694325710614136
aft	1	control	food	0.00833333	5G	Ou-Li	Oumu	Lina	4	5G	-1.31534185088338	Ou-Li	Oumu	Lina	-0.462883807076091
aft	1	control	food	0.00972222	5G	Ou-Li	Lina	Oumu	4	5G	-1.31534185088338	Ou-Li	Lina	Oumu	-0.231441903538045
aft	1	control	food	0.0111111	5G	Ou-Li	Oumu	Lina	4	5G	-1.31534185088338	Ou-Li	Oumu	Lina	0
aft	1	control	food	0.0125	5G	Ou-Li	Lina	Oumu	4	5G	-1.31534185088338	Ou-Li	Lina	Oumu	0.231441903538045
aft	1	control	food	0.0138889	5G	Ou-Li	Lina	Oumu	4	5G	-1.31534185088338	Ou-Li	Lina	Oumu	0.462883807076091
aft	1	control	food	0.0152778	5G	Ou-Li	Oumu	Lina	4	5G	-1.31534185088338	Ou-Li	Oumu	Lina	0.694325710614136
aft	1	control	food	0.0166667	5G	Ou-Li	Oumu	Lina	4	5G	-1.31534185088338	Ou-Li	Oumu	Lina	0.925767614152181
aft	1	control	food	0.0180556	5G	Ou-Li	Lina	Oumu	3	5G	-1.31534185088338	Ou-Li	Lina	Oumu	1.15720951769023
aft	1	control	food	0.0194444	5G	Ou-Li	Lina	Oumu	4	5G	-1.31534185088338	Ou-Li	Lina	Oumu	1.38865142122827
aft	1	control	food	0.0208333	5G	Ou-Li	Oumu	Lina	3	5G	-1.31534185088338	Ou-Li	Oumu	Lina	1.62009332476632
aft	1	control	food	0.00138889	5G	Ha-Sa	Haruna	Sai	4	5G	-1.31534185088338	Ha-Sa	Haruna	Sai	-1.62009332476632
aft	1	control	food	0.00277778	5G	Ha-Sa	Haruna	Sai	3	5G	-1.31534185088338	Ha-Sa	Haruna	Sai	-1.38865142122827
aft	1	control	food	0.00416667	5G	Ha-Sa	Sai	Haruna	4	5G	-1.31534185088338	Ha-Sa	Sai	Haruna	-1.15720951769023
aft	1	control	food	0.00555556	5G	Ha-Sa	Haruna	Sai	3	5G	-1.31534185088338	Ha-Sa	Haruna	Sai	-0.925767614152181
aft	1	control	food	0.00694444	5G	Ha-Sa	Sai	Haruna	3	5G	-1.31534185088338	Ha-Sa	Sai	Haruna	-0.694325710614136
aft	1	control	food	0.00833333	5G	Ha-Sa	Sai	Haruna	4	5G	-1.31534185088338	Ha-Sa	Sai	Haruna	-0.462883807076091
aft	1	control	food	0.00972222	5G	Ha-Sa	Sai	Haruna	4	5G	-1.31534185088338	Ha-Sa	Sai	Haruna	-0.231441903538045
aft	1	control	food	0.0111111	5G	Ha-Sa	Sai	Haruna	3	5G	-1.31534185088338	Ha-Sa	Sai	Haruna	0
aft	1	control	food	0.0125	5G	Ha-Sa	Haruna	Sai	4	5G	-1.31534185088338	Ha-Sa	Haruna	Sai	0.231441903538045
aft	1	control	food	0.0138889	5G	Ha-Sa	Sai	Haruna	4	5G	-1.31534185088338	Ha-Sa	Sai	Haruna	0.462883807076091
aft	1	control	food	0.0152778	5G	Ha-Sa	Haruna	Sai	4	5G	-1.31534185088338	Ha-Sa	Haruna	Sai	0.694325710614136
aft	1	control	food	0.0166667	5G	Ha-Sa	Sai	Haruna	3	5G	-1.31534185088338	Ha-Sa	Sai	Haruna	0.925767614152181
aft	1	control	food	0.0180556	5G	Ha-Sa	Haruna	Sai	4	5G	-1.31534185088338	Ha-Sa	Haruna	Sai	1.15720951769023
aft	1	control	food	0.0194444	5G	Ha-Sa	Haruna	Sai	3	5G	-1.31534185088338	Ha-Sa	Haruna	Sai	1.38865142122827
aft	1	control	food	0.0208333	5G	Ha-Sa	Haruna	Sai	4	5G	-1.31534185088338	Ha-Sa	Haruna	Sai	1.62009332476632
aft	1	control	food	0.00138889	5G	Ha-Ak	Haruna	Akina	4	5G	-1.31534185088338	Ha-Ak	Haruna	Akina	-1.62009332476632
aft	1	control	food	0.00277778	5G	Ha-Ak	Akina	Haruna	3	5G	-1.31534185088338	Ha-Ak	Akina	Haruna	-1.38865142122827
aft	1	control	food	0.00416667	5G	Ha-Ak	Akina	Haruna	4	5G	-1.31534185088338	Ha-Ak	Akina	Haruna	-1.15720951769023
aft	1	control	food	0.00555556	5G	Ha-Ak	Akina	Haruna	4	5G	-1.31534185088338	Ha-Ak	Akina	Haruna	-0.925767614152181
aft	1	control	food	0.00694444	5G	Ha-Ak	Akina	Haruna	4	5G	-1.31534185088338	Ha-Ak	Akina	Haruna	-0.694325710614136
aft	1	control	food	0.00833333	5G	Ha-Ak	Haruna	Akina	3	5G	-1.31534185088338	Ha-Ak	Haruna	Akina	-0.462883807076091
aft	1	control	food	0.00972222	5G	Ha-Ak	Haruna	Akina	4	5G	-1.31534185088338	Ha-Ak	Haruna	Akina	-0.231441903538045
aft	1	control	food	0.0111111	5G	Ha-Ak	Akina	Haruna	4	5G	-1.31534185088338	Ha-Ak	Akina	Haruna	0
aft	1	control	food	0.0125	5G	Ha-Ak	Akina	Haruna	3	5G	-1.31534185088338	Ha-Ak	Akina	Haruna	0.231441903538045
aft	1	control	food	0.0138889	5G	Ha-Ak	Akina	Haruna	3	5G	-1.31534185088338	Ha-Ak	Akina	Haruna	0.462883807076091
aft	1	control	food	0.0152778	5G	Ha-Ak	Haruna	Akina	3	5G	-1.31534185088338	Ha-Ak	Haruna	Akina	0.694325710614136
aft	1	control	food	0.0166667	5G	Ha-Ak	Akina	Haruna	3	5G	-1.31534185088338	Ha-Ak	Akina	Haruna	0.925767614152181
aft	1	control	food	0.0180556	5G	Ha-Ak	Akina	Haruna	4	5G	-1.31534185088338	Ha-Ak	Akina	Haruna	1.15720951769023
aft	1	control	food	0.0194444	5G	Ha-Ak	Akina	Haruna	4	5G	-1.31534185088338	Ha-Ak	Akina	Haruna	1.38865142122827
aft	1	control	food	0.0208333	5G	Ha-Ak	Haruna	Akina	4	5G	-1.31534185088338	Ha-Ak	Haruna	Akina	1.62009332476632
aft	1	control	food	0.00138889	5G	Ha-Yo	Yoshie	Haruna		5G	-1.31534185088338	Ha-Yo	Yoshie	Haruna	-1.62009332476632
aft	1	control	food	0.00277778	5G	Ha-Yo	Haruna	Yoshie		5G	-1.31534185088338	Ha-Yo	Haruna	Yoshie	-1.38865142122827
aft	1	control	food	0.00416667	5G	Ha-Yo	Haruna	Yoshie		5G	-1.31534185088338	Ha-Yo	Haruna	Yoshie	-1.15720951769023
aft	1	control	food	0.00555556	5G	Ha-Yo	Haruna	Yoshie		5G	-1.31534185088338	Ha-Yo	Haruna	Yoshie	-0.925767614152181
aft	1	control	food	0.00694444	5G	Ha-Yo	Haruna	Yoshie		5G	-1.31534185088338	Ha-Yo	Haruna	Yoshie	-0.694325710614136
aft	1	control	food	0.00833333	5G	Ha-Yo	Yoshie	Haruna		5G	-1.31534185088338	Ha-Yo	Yoshie	Haruna	-0.462883807076091
aft	1	control	food	0.00972222	5G	Ha-Yo	Yoshie	Haruna		5G	-1.31534185088338	Ha-Yo	Yoshie	Haruna	-0.231441903538045
aft	1	control	food	0.0111111	5G	Ha-Yo	Yoshie	Haruna		5G	-1.31534185088338	Ha-Yo	Yoshie	Haruna	0
aft	1	control	food	0.0125	5G	Ha-Yo	Haruna	Yoshie		5G	-1.31534185088338	Ha-Yo	Haruna	Yoshie	0.231441903538045
aft	1	control	food	0.0138889	5G	Ha-Yo	Haruna	Yoshie		5G	-1.31534185088338	Ha-Yo	Haruna	Yoshie	0.462883807076091
aft	1	control	food	0.0152778	5G	Ha-Yo	Haruna	Yoshie		5G	-1.31534185088338	Ha-Yo	Haruna	Yoshie	0.694325710614136
aft	1	control	food	0.0166667	5G	Ha-Yo	Yoshie	Haruna		5G	-1.31534185088338	Ha-Yo	Yoshie	Haruna	0.925767614152181
aft	1	control	food	0.0180556	5G	Ha-Yo	Haruna	Yoshie		5G	-1.31534185088338	Ha-Yo	Haruna	Yoshie	1.15720951769023
aft	1	control	food	0.0194444	5G	Ha-Yo	Yoshie	Haruna		5G	-1.31534185088338	Ha-Yo	Yoshie	Haruna	1.38865142122827
aft	1	control	food	0.0208333	5G	Ha-Yo	Yoshie	Haruna		5G	-1.31534185088338	Ha-Yo	Yoshie	Haruna	1.62009332476632
aft	1	control	food	0.00138889	5G	Ha-Ca	Candy	Haruna	4	5G	-1.31534185088338	Ha-Ca	Candy	Haruna	-1.62009332476632
aft	1	control	food	0.00277778	5G	Ha-Ca	Haruna	Candy	4	5G	-1.31534185088338	Ha-Ca	Haruna	Candy	-1.38865142122827
aft	1	control	food	0.00416667	5G	Ha-Ca	Candy	Haruna	4	5G	-1.31534185088338	Ha-Ca	Candy	Haruna	-1.15720951769023
aft	1	control	food	0.00555556	5G	Ha-Ca	Candy	Haruna	3	5G	-1.31534185088338	Ha-Ca	Candy	Haruna	-0.925767614152181
aft	1	control	food	0.00694444	5G	Ha-Ca	Haruna	Candy	4	5G	-1.31534185088338	Ha-Ca	Haruna	Candy	-0.694325710614136
aft	1	control	food	0.00833333	5G	Ha-Ca	Candy	Haruna	4	5G	-1.31534185088338	Ha-Ca	Candy	Haruna	-0.462883807076091
aft	1	control	food	0.00972222	5G	Ha-Ca	Haruna	Candy	3	5G	-1.31534185088338	Ha-Ca	Haruna	Candy	-0.231441903538045
aft	1	control	food	0.0111111	5G	Ha-Ca	Haruna	Candy	3	5G	-1.31534185088338	Ha-Ca	Haruna	Candy	0
aft	1	control	food	0.0125	5G	Ha-Ca	Candy	Haruna	4	5G	-1.31534185088338	Ha-Ca	Candy	Haruna	0.231441903538045
aft	1	control	food	0.0138889	5G	Ha-Ca	Haruna	Candy	4	5G	-1.31534185088338	Ha-Ca	Haruna	Candy	0.462883807076091
aft	1	control	food	0.0152778	5G	Ha-Ca	Haruna	Candy	4	5G	-1.31534185088338	Ha-Ca	Haruna	Candy	0.694325710614136
aft	1	control	food	0.0166667	5G	Ha-Ca	Haruna	Candy	4	5G	-1.31534185088338	Ha-Ca	Haruna	Candy	0.925767614152181
aft	1	control	food	0.0180556	5G	Ha-Ca	Haruna	Candy	3	5G	-1.31534185088338	Ha-Ca	Haruna	Candy	1.15720951769023
aft	1	control	food	0.0194444	5G	Ha-Ca	Haruna	Candy	4	5G	-1.31534185088338	Ha-Ca	Haruna	Candy	1.38865142122827
aft	1	control	food	0.0208333	5G	Ha-Ca	Candy	Haruna	3	5G	-1.31534185088338	Ha-Ca	Candy	Haruna	1.62009332476632
aft	1	control	food	0.00138889	5G	Ha-Ch	Haruna	Chiko	2	5G	-1.31534185088338	Ha-Ch	Haruna	Chiko	-1.62009332476632
aft	1	control	food	0.00277778	5G	Ha-Ch	Haruna	Chiko	3	5G	-1.31534185088338	Ha-Ch	Haruna	Chiko	-1.38865142122827
aft	1	control	food	0.00416667	5G	Ha-Ch	Chiko	Haruna	3	5G	-1.31534185088338	Ha-Ch	Chiko	Haruna	-1.15720951769023
aft	1	control	food	0.00555556	5G	Ha-Ch	Haruna	Chiko	4	5G	-1.31534185088338	Ha-Ch	Haruna	Chiko	-0.925767614152181
aft	1	control	food	0.00694444	5G	Ha-Ch	Haruna	Chiko	4	5G	-1.31534185088338	Ha-Ch	Haruna	Chiko	-0.694325710614136
aft	1	control	food	0.00833333	5G	Ha-Ch	Chiko	Haruna	4	5G	-1.31534185088338	Ha-Ch	Chiko	Haruna	-0.462883807076091
aft	1	control	food	0.00972222	5G	Ha-Ch	Chiko	Haruna	3	5G	-1.31534185088338	Ha-Ch	Chiko	Haruna	-0.231441903538045
aft	1	control	food	0.0111111	5G	Ha-Ch	Chiko	Haruna	3	5G	-1.31534185088338	Ha-Ch	Chiko	Haruna	0
aft	1	control	food	0.0125	5G	Ha-Ch	Haruna	Chiko	4	5G	-1.31534185088338	Ha-Ch	Haruna	Chiko	0.231441903538045
aft	1	control	food	0.0138889	5G	Ha-Ch	Haruna	Chiko	4	5G	-1.31534185088338	Ha-Ch	Haruna	Chiko	0.462883807076091
aft	1	control	food	0.0152778	5G	Ha-Ch	Haruna	Chiko	4	5G	-1.31534185088338	Ha-Ch	Haruna	Chiko	0.694325710614136
aft	1	control	food	0.0166667	5G	Ha-Ch	Chiko	Haruna	4	5G	-1.31534185088338	Ha-Ch	Chiko	Haruna	0.925767614152181
aft	1	control	food	0.0180556	5G	Ha-Ch	Haruna	Chiko	3	5G	-1.31534185088338	Ha-Ch	Haruna	Chiko	1.15720951769023
aft	1	control	food	0.0194444	5G	Ha-Ch	Chiko	Haruna	4	5G	-1.31534185088338	Ha-Ch	Chiko	Haruna	1.38865142122827
aft	1	control	food	0.0208333	5G	Ha-Ch	Haruna	Chiko	3	5G	-1.31534185088338	Ha-Ch	Haruna	Chiko	1.62009332476632
aft	1	control	food	0.00138889	5G	Ha-Li	Lina	Haruna	3	5G	-1.31534185088338	Ha-Li	Lina	Haruna	-1.62009332476632
aft	1	control	food	0.00277778	5G	Ha-Li	Haruna	Lina	3	5G	-1.31534185088338	Ha-Li	Haruna	Lina	-1.38865142122827
aft	1	control	food	0.00416667	5G	Ha-Li	Lina	Haruna	3	5G	-1.31534185088338	Ha-Li	Lina	Haruna	-1.15720951769023
aft	1	control	food	0.00555556	5G	Ha-Li	Lina	Haruna	4	5G	-1.31534185088338	Ha-Li	Lina	Haruna	-0.925767614152181
aft	1	control	food	0.00694444	5G	Ha-Li	Haruna	Lina	3	5G	-1.31534185088338	Ha-Li	Haruna	Lina	-0.694325710614136
aft	1	control	food	0.00833333	5G	Ha-Li	Haruna	Lina	4	5G	-1.31534185088338	Ha-Li	Haruna	Lina	-0.462883807076091
aft	1	control	food	0.00972222	5G	Ha-Li	Lina	Haruna	3	5G	-1.31534185088338	Ha-Li	Lina	Haruna	-0.231441903538045
aft	1	control	food	0.0111111	5G	Ha-Li	Lina	Haruna	3	5G	-1.31534185088338	Ha-Li	Lina	Haruna	0
aft	1	control	food	0.0125	5G	Ha-Li	Lina	Haruna	3	5G	-1.31534185088338	Ha-Li	Lina	Haruna	0.231441903538045
aft	1	control	food	0.0138889	5G	Ha-Li	Lina	Haruna	3	5G	-1.31534185088338	Ha-Li	Lina	Haruna	0.462883807076091
aft	1	control	food	0.0152778	5G	Ha-Li	Lina	Haruna	3	5G	-1.31534185088338	Ha-Li	Lina	Haruna	0.694325710614136
aft	1	control	food	0.0166667	5G	Ha-Li	Haruna	Lina	4	5G	-1.31534185088338	Ha-Li	Haruna	Lina	0.925767614152181
aft	1	control	food	0.0180556	5G	Ha-Li	Haruna	Lina	3	5G	-1.31534185088338	Ha-Li	Haruna	Lina	1.15720951769023
aft	1	control	food	0.0194444	5G	Ha-Li	Haruna	Lina	4	5G	-1.31534185088338	Ha-Li	Haruna	Lina	1.38865142122827
aft	1	control	food	0.0208333	5G	Ha-Li	Lina	Haruna	3	5G	-1.31534185088338	Ha-Li	Lina	Haruna	1.62009332476632
aft	1	control	food	0.00138889	5G	Sa-Ak	Akina	Sai	4	5G	-1.31534185088338	Sa-Ak	Akina	Sai	-1.62009332476632
aft	1	control	food	0.00277778	5G	Sa-Ak	Sai	Akina	4	5G	-1.31534185088338	Sa-Ak	Sai	Akina	-1.38865142122827
aft	1	control	food	0.00416667	5G	Sa-Ak	Sai	Akina	4	5G	-1.31534185088338	Sa-Ak	Sai	Akina	-1.15720951769023
aft	1	control	food	0.00555556	5G	Sa-Ak	Sai	Akina	4	5G	-1.31534185088338	Sa-Ak	Sai	Akina	-0.925767614152181
aft	1	control	food	0.00694444	5G	Sa-Ak	Sai	Akina	4	5G	-1.31534185088338	Sa-Ak	Sai	Akina	-0.694325710614136
aft	1	control	food	0.00833333	5G	Sa-Ak	Sai	Akina	4	5G	-1.31534185088338	Sa-Ak	Sai	Akina	-0.462883807076091
aft	1	control	food	0.00972222	5G	Sa-Ak	Akina	Sai	4	5G	-1.31534185088338	Sa-Ak	Akina	Sai	-0.231441903538045
aft	1	control	food	0.0111111	5G	Sa-Ak	Sai	Akina	4	5G	-1.31534185088338	Sa-Ak	Sai	Akina	0
aft	1	control	food	0.0125	5G	Sa-Ak	Sai	Akina	4	5G	-1.31534185088338	Sa-Ak	Sai	Akina	0.231441903538045
aft	1	control	food	0.0138889	5G	Sa-Ak	Sai	Akina	3	5G	-1.31534185088338	Sa-Ak	Sai	Akina	0.462883807076091
aft	1	control	food	0.0152778	5G	Sa-Ak	Sai	Akina	3	5G	-1.31534185088338	Sa-Ak	Sai	Akina	0.694325710614136
aft	1	control	food	0.0166667	5G	Sa-Ak	Sai	Akina	3	5G	-1.31534185088338	Sa-Ak	Sai	Akina	0.925767614152181
aft	1	control	food	0.0180556	5G	Sa-Ak	Akina	Sai	3	5G	-1.31534185088338	Sa-Ak	Akina	Sai	1.15720951769023
aft	1	control	food	0.0194444	5G	Sa-Ak	Akina	Sai	3	5G	-1.31534185088338	Sa-Ak	Akina	Sai	1.38865142122827
aft	1	control	food	0.0208333	5G	Sa-Ak	Sai	Akina	4	5G	-1.31534185088338	Sa-Ak	Sai	Akina	1.62009332476632
aft	1	control	food	0.00138889	5G	Sa-Yo	Yoshie	Sai		5G	-1.31534185088338	Sa-Yo	Yoshie	Sai	-1.62009332476632
aft	1	control	food	0.00277778	5G	Sa-Yo	Yoshie	Sai		5G	-1.31534185088338	Sa-Yo	Yoshie	Sai	-1.38865142122827
aft	1	control	food	0.00416667	5G	Sa-Yo	Sai	Yoshie		5G	-1.31534185088338	Sa-Yo	Sai	Yoshie	-1.15720951769023
aft	1	control	food	0.00555556	5G	Sa-Yo	Sai	Yoshie		5G	-1.31534185088338	Sa-Yo	Sai	Yoshie	-0.925767614152181
aft	1	control	food	0.00694444	5G	Sa-Yo	Sai	Yoshie		5G	-1.31534185088338	Sa-Yo	Sai	Yoshie	-0.694325710614136
aft	1	control	food	0.00833333	5G	Sa-Yo	Yoshie	Sai		5G	-1.31534185088338	Sa-Yo	Yoshie	Sai	-0.462883807076091
aft	1	control	food	0.00972222	5G	Sa-Yo	Sai	Yoshie		5G	-1.31534185088338	Sa-Yo	Sai	Yoshie	-0.231441903538045
aft	1	control	food	0.0111111	5G	Sa-Yo	Sai	Yoshie		5G	-1.31534185088338	Sa-Yo	Sai	Yoshie	0
aft	1	control	food	0.0125	5G	Sa-Yo	Sai	Yoshie		5G	-1.31534185088338	Sa-Yo	Sai	Yoshie	0.231441903538045
aft	1	control	food	0.0138889	5G	Sa-Yo	Sai	Yoshie		5G	-1.31534185088338	Sa-Yo	Sai	Yoshie	0.462883807076091
aft	1	control	food	0.0152778	5G	Sa-Yo	Yoshie	Sai		5G	-1.31534185088338	Sa-Yo	Yoshie	Sai	0.694325710614136
aft	1	control	food	0.0166667	5G	Sa-Yo	Sai	Yoshie		5G	-1.31534185088338	Sa-Yo	Sai	Yoshie	0.925767614152181
aft	1	control	food	0.0180556	5G	Sa-Yo	Sai	Yoshie		5G	-1.31534185088338	Sa-Yo	Sai	Yoshie	1.15720951769023
aft	1	control	food	0.0194444	5G	Sa-Yo	Sai	Yoshie		5G	-1.31534185088338	Sa-Yo	Sai	Yoshie	1.38865142122827
aft	1	control	food	0.0208333	5G	Sa-Yo	Yoshie	Sai		5G	-1.31534185088338	Sa-Yo	Yoshie	Sai	1.62009332476632
aft	1	control	food	0.00138889	5G	Sa-Ca	Sai	Candy	4	5G	-1.31534185088338	Sa-Ca	Sai	Candy	-1.62009332476632
aft	1	control	food	0.00277778	5G	Sa-Ca	Sai	Candy	4	5G	-1.31534185088338	Sa-Ca	Sai	Candy	-1.38865142122827
aft	1	control	food	0.00416667	5G	Sa-Ca	Candy	Sai	4	5G	-1.31534185088338	Sa-Ca	Candy	Sai	-1.15720951769023
aft	1	control	food	0.00555556	5G	Sa-Ca	Candy	Sai	2	5G	-1.31534185088338	Sa-Ca	Candy	Sai	-0.925767614152181
aft	1	control	food	0.00694444	5G	Sa-Ca	Sai	Candy	4	5G	-1.31534185088338	Sa-Ca	Sai	Candy	-0.694325710614136
aft	1	control	food	0.00833333	5G	Sa-Ca	Candy	Sai	4	5G	-1.31534185088338	Sa-Ca	Candy	Sai	-0.462883807076091
aft	1	control	food	0.00972222	5G	Sa-Ca	Candy	Sai	4	5G	-1.31534185088338	Sa-Ca	Candy	Sai	-0.231441903538045
aft	1	control	food	0.0111111	5G	Sa-Ca	Candy	Sai	3	5G	-1.31534185088338	Sa-Ca	Candy	Sai	0
aft	1	control	food	0.0125	5G	Sa-Ca	Candy	Sai	3	5G	-1.31534185088338	Sa-Ca	Candy	Sai	0.231441903538045
aft	1	control	food	0.0138889	5G	Sa-Ca	Candy	Sai	4	5G	-1.31534185088338	Sa-Ca	Candy	Sai	0.462883807076091
aft	1	control	food	0.0152778	5G	Sa-Ca	Sai	Candy	4	5G	-1.31534185088338	Sa-Ca	Sai	Candy	0.694325710614136
aft	1	control	food	0.0166667	5G	Sa-Ca	Candy	Sai	4	5G	-1.31534185088338	Sa-Ca	Candy	Sai	0.925767614152181
aft	1	control	food	0.0180556	5G	Sa-Ca	Candy	Sai	4	5G	-1.31534185088338	Sa-Ca	Candy	Sai	1.15720951769023
aft	1	control	food	0.0194444	5G	Sa-Ca	Sai	Candy	4	5G	-1.31534185088338	Sa-Ca	Sai	Candy	1.38865142122827
aft	1	control	food	0.0208333	5G	Sa-Ca	Candy	Sai	4	5G	-1.31534185088338	Sa-Ca	Candy	Sai	1.62009332476632
aft	1	control	food	0.00138889	5G	Sa-Ch	Chiko	Sai	4	5G	-1.31534185088338	Sa-Ch	Chiko	Sai	-1.62009332476632
aft	1	control	food	0.00277778	5G	Sa-Ch	Chiko	Sai	4	5G	-1.31534185088338	Sa-Ch	Chiko	Sai	-1.38865142122827
aft	1	control	food	0.00416667	5G	Sa-Ch	Sai	Chiko	4	5G	-1.31534185088338	Sa-Ch	Sai	Chiko	-1.15720951769023
aft	1	control	food	0.00555556	5G	Sa-Ch	Sai	Chiko	4	5G	-1.31534185088338	Sa-Ch	Sai	Chiko	-0.925767614152181
aft	1	control	food	0.00694444	5G	Sa-Ch	Chiko	Sai	4	5G	-1.31534185088338	Sa-Ch	Chiko	Sai	-0.694325710614136
aft	1	control	food	0.00833333	5G	Sa-Ch	Sai	Chiko	4	5G	-1.31534185088338	Sa-Ch	Sai	Chiko	-0.462883807076091
aft	1	control	food	0.00972222	5G	Sa-Ch	Chiko	Sai	4	5G	-1.31534185088338	Sa-Ch	Chiko	Sai	-0.231441903538045
aft	1	control	food	0.0111111	5G	Sa-Ch	Chiko	Sai	4	5G	-1.31534185088338	Sa-Ch	Chiko	Sai	0
aft	1	control	food	0.0125	5G	Sa-Ch	Sai	Chiko	2	5G	-1.31534185088338	Sa-Ch	Sai	Chiko	0.231441903538045
aft	1	control	food	0.0138889	5G	Sa-Ch	Chiko	Sai	4	5G	-1.31534185088338	Sa-Ch	Chiko	Sai	0.462883807076091
aft	1	control	food	0.0152778	5G	Sa-Ch	Chiko	Sai	4	5G	-1.31534185088338	Sa-Ch	Chiko	Sai	0.694325710614136
aft	1	control	food	0.0166667	5G	Sa-Ch	Chiko	Sai	4	5G	-1.31534185088338	Sa-Ch	Chiko	Sai	0.925767614152181
aft	1	control	food	0.0180556	5G	Sa-Ch	Sai	Chiko	4	5G	-1.31534185088338	Sa-Ch	Sai	Chiko	1.15720951769023
aft	1	control	food	0.0194444	5G	Sa-Ch	Sai	Chiko	4	5G	-1.31534185088338	Sa-Ch	Sai	Chiko	1.38865142122827
aft	1	control	food	0.0208333	5G	Sa-Ch	Sai	Chiko	4	5G	-1.31534185088338	Sa-Ch	Sai	Chiko	1.62009332476632
aft	1	control	food	0.00138889	5G	Sa-Li	Sai	Lina	3	5G	-1.31534185088338	Sa-Li	Sai	Lina	-1.62009332476632
aft	1	control	food	0.00277778	5G	Sa-Li	Lina	Sai	4	5G	-1.31534185088338	Sa-Li	Lina	Sai	-1.38865142122827
aft	1	control	food	0.00416667	5G	Sa-Li	Lina	Sai	4	5G	-1.31534185088338	Sa-Li	Lina	Sai	-1.15720951769023
aft	1	control	food	0.00555556	5G	Sa-Li	Lina	Sai	4	5G	-1.31534185088338	Sa-Li	Lina	Sai	-0.925767614152181
aft	1	control	food	0.00694444	5G	Sa-Li	Sai	Lina	4	5G	-1.31534185088338	Sa-Li	Sai	Lina	-0.694325710614136
aft	1	control	food	0.00833333	5G	Sa-Li	Sai	Lina	4	5G	-1.31534185088338	Sa-Li	Sai	Lina	-0.462883807076091
aft	1	control	food	0.00972222	5G	Sa-Li	Lina	Sai	4	5G	-1.31534185088338	Sa-Li	Lina	Sai	-0.231441903538045
aft	1	control	food	0.0111111	5G	Sa-Li	Lina	Sai	4	5G	-1.31534185088338	Sa-Li	Lina	Sai	0
aft	1	control	food	0.0125	5G	Sa-Li	Lina	Sai	3	5G	-1.31534185088338	Sa-Li	Lina	Sai	0.231441903538045
aft	1	control	food	0.0138889	5G	Sa-Li	Lina	Sai	4	5G	-1.31534185088338	Sa-Li	Lina	Sai	0.462883807076091
aft	1	control	food	0.0152778	5G	Sa-Li	Sai	Lina	4	5G	-1.31534185088338	Sa-Li	Sai	Lina	0.694325710614136
aft	1	control	food	0.0166667	5G	Sa-Li	Sai	Lina	4	5G	-1.31534185088338	Sa-Li	Sai	Lina	0.925767614152181
aft	1	control	food	0.0180556	5G	Sa-Li	Sai	Lina	4	5G	-1.31534185088338	Sa-Li	Sai	Lina	1.15720951769023
aft	1	control	food	0.0194444	5G	Sa-Li	Sai	Lina	4	5G	-1.31534185088338	Sa-Li	Sai	Lina	1.38865142122827
aft	1	control	food	0.0208333	5G	Sa-Li	Lina	Sai	4	5G	-1.31534185088338	Sa-Li	Lina	Sai	1.62009332476632
aft	1	control	food	0.00138889	5G	Ak-Yo	Akina	Yoshie		5G	-1.31534185088338	Ak-Yo	Akina	Yoshie	-1.62009332476632
aft	1	control	food	0.00277778	5G	Ak-Yo	Akina	Yoshie		5G	-1.31534185088338	Ak-Yo	Akina	Yoshie	-1.38865142122827
aft	1	control	food	0.00416667	5G	Ak-Yo	Yoshie	Akina		5G	-1.31534185088338	Ak-Yo	Yoshie	Akina	-1.15720951769023
aft	1	control	food	0.00555556	5G	Ak-Yo	Akina	Yoshie		5G	-1.31534185088338	Ak-Yo	Akina	Yoshie	-0.925767614152181
aft	1	control	food	0.00694444	5G	Ak-Yo	Akina	Yoshie		5G	-1.31534185088338	Ak-Yo	Akina	Yoshie	-0.694325710614136
aft	1	control	food	0.00833333	5G	Ak-Yo	Akina	Yoshie		5G	-1.31534185088338	Ak-Yo	Akina	Yoshie	-0.462883807076091
aft	1	control	food	0.00972222	5G	Ak-Yo	Akina	Yoshie		5G	-1.31534185088338	Ak-Yo	Akina	Yoshie	-0.231441903538045
aft	1	control	food	0.0111111	5G	Ak-Yo	Yoshie	Akina		5G	-1.31534185088338	Ak-Yo	Yoshie	Akina	0
aft	1	control	food	0.0125	5G	Ak-Yo	Yoshie	Akina		5G	-1.31534185088338	Ak-Yo	Yoshie	Akina	0.231441903538045
aft	1	control	food	0.0138889	5G	Ak-Yo	Yoshie	Akina		5G	-1.31534185088338	Ak-Yo	Yoshie	Akina	0.462883807076091
aft	1	control	food	0.0152778	5G	Ak-Yo	Akina	Yoshie		5G	-1.31534185088338	Ak-Yo	Akina	Yoshie	0.694325710614136
aft	1	control	food	0.0166667	5G	Ak-Yo	Akina	Yoshie		5G	-1.31534185088338	Ak-Yo	Akina	Yoshie	0.925767614152181
aft	1	control	food	0.0180556	5G	Ak-Yo	Akina	Yoshie		5G	-1.31534185088338	Ak-Yo	Akina	Yoshie	1.15720951769023
aft	1	control	food	0.0194444	5G	Ak-Yo	Akina	Yoshie		5G	-1.31534185088338	Ak-Yo	Akina	Yoshie	1.38865142122827
aft	1	control	food	0.0208333	5G	Ak-Yo	Akina	Yoshie		5G	-1.31534185088338	Ak-Yo	Akina	Yoshie	1.62009332476632
aft	1	control	food	0.00138889	5G	Ak-Ca	Akina	Candy	3	5G	-1.31534185088338	Ak-Ca	Akina	Candy	-1.62009332476632
aft	1	control	food	0.00277778	5G	Ak-Ca	Akina	Candy	3	5G	-1.31534185088338	Ak-Ca	Akina	Candy	-1.38865142122827
aft	1	control	food	0.00416667	5G	Ak-Ca	Candy	Akina	4	5G	-1.31534185088338	Ak-Ca	Candy	Akina	-1.15720951769023
aft	1	control	food	0.00555556	5G	Ak-Ca	Akina	Candy	4	5G	-1.31534185088338	Ak-Ca	Akina	Candy	-0.925767614152181
aft	1	control	food	0.00694444	5G	Ak-Ca	Candy	Akina	3	5G	-1.31534185088338	Ak-Ca	Candy	Akina	-0.694325710614136
aft	1	control	food	0.00833333	5G	Ak-Ca	Akina	Candy	3	5G	-1.31534185088338	Ak-Ca	Akina	Candy	-0.462883807076091
aft	1	control	food	0.00972222	5G	Ak-Ca	Akina	Candy	3	5G	-1.31534185088338	Ak-Ca	Akina	Candy	-0.231441903538045
aft	1	control	food	0.0111111	5G	Ak-Ca	Akina	Candy	3	5G	-1.31534185088338	Ak-Ca	Akina	Candy	0
aft	1	control	food	0.0125	5G	Ak-Ca	Candy	Akina	3	5G	-1.31534185088338	Ak-Ca	Candy	Akina	0.231441903538045
aft	1	control	food	0.0138889	5G	Ak-Ca	Candy	Akina	4	5G	-1.31534185088338	Ak-Ca	Candy	Akina	0.462883807076091
aft	1	control	food	0.0152778	5G	Ak-Ca	Candy	Akina	4	5G	-1.31534185088338	Ak-Ca	Candy	Akina	0.694325710614136
aft	1	control	food	0.0166667	5G	Ak-Ca	Akina	Candy	4	5G	-1.31534185088338	Ak-Ca	Akina	Candy	0.925767614152181
aft	1	control	food	0.0180556	5G	Ak-Ca	Akina	Candy	4	5G	-1.31534185088338	Ak-Ca	Akina	Candy	1.15720951769023
aft	1	control	food	0.0194444	5G	Ak-Ca	Candy	Akina	4	5G	-1.31534185088338	Ak-Ca	Candy	Akina	1.38865142122827
aft	1	control	food	0.0208333	5G	Ak-Ca	Akina	Candy	4	5G	-1.31534185088338	Ak-Ca	Akina	Candy	1.62009332476632
aft	1	control	food	0.00138889	5G	Ak-Ch	Chiko	Akina	4	5G	-1.31534185088338	Ak-Ch	Chiko	Akina	-1.62009332476632
aft	1	control	food	0.00277778	5G	Ak-Ch	Akina	Chiko	4	5G	-1.31534185088338	Ak-Ch	Akina	Chiko	-1.38865142122827
aft	1	control	food	0.00416667	5G	Ak-Ch	Chiko	Akina	4	5G	-1.31534185088338	Ak-Ch	Chiko	Akina	-1.15720951769023
aft	1	control	food	0.00555556	5G	Ak-Ch	Chiko	Akina	4	5G	-1.31534185088338	Ak-Ch	Chiko	Akina	-0.925767614152181
aft	1	control	food	0.00694444	5G	Ak-Ch	Chiko	Akina	4	5G	-1.31534185088338	Ak-Ch	Chiko	Akina	-0.694325710614136
aft	1	control	food	0.00833333	5G	Ak-Ch	Chiko	Akina	4	5G	-1.31534185088338	Ak-Ch	Chiko	Akina	-0.462883807076091
aft	1	control	food	0.00972222	5G	Ak-Ch	Chiko	Akina	4	5G	-1.31534185088338	Ak-Ch	Chiko	Akina	-0.231441903538045
aft	1	control	food	0.0111111	5G	Ak-Ch	Akina	Chiko	4	5G	-1.31534185088338	Ak-Ch	Akina	Chiko	0
aft	1	control	food	0.0125	5G	Ak-Ch	Chiko	Akina	4	5G	-1.31534185088338	Ak-Ch	Chiko	Akina	0.231441903538045
aft	1	control	food	0.0138889	5G	Ak-Ch	Akina	Chiko	4	5G	-1.31534185088338	Ak-Ch	Akina	Chiko	0.462883807076091
aft	1	control	food	0.0152778	5G	Ak-Ch	Chiko	Akina	4	5G	-1.31534185088338	Ak-Ch	Chiko	Akina	0.694325710614136
aft	1	control	food	0.0166667	5G	Ak-Ch	Akina	Chiko	4	5G	-1.31534185088338	Ak-Ch	Akina	Chiko	0.925767614152181
aft	1	control	food	0.0180556	5G	Ak-Ch	Chiko	Akina	4	5G	-1.31534185088338	Ak-Ch	Chiko	Akina	1.15720951769023
aft	1	control	food	0.0194444	5G	Ak-Ch	Akina	Chiko	4	5G	-1.31534185088338	Ak-Ch	Akina	Chiko	1.38865142122827
aft	1	control	food	0.0208333	5G	Ak-Ch	Akina	Chiko	4	5G	-1.31534185088338	Ak-Ch	Akina	Chiko	1.62009332476632
aft	1	control	food	0.00138889	5G	Ak-Li	Akina	Lina	4	5G	-1.31534185088338	Ak-Li	Akina	Lina	-1.62009332476632
aft	1	control	food	0.00277778	5G	Ak-Li	Akina	Lina	4	5G	-1.31534185088338	Ak-Li	Akina	Lina	-1.38865142122827
aft	1	control	food	0.00416667	5G	Ak-Li	Lina	Akina	4	5G	-1.31534185088338	Ak-Li	Lina	Akina	-1.15720951769023
aft	1	control	food	0.00555556	5G	Ak-Li	Lina	Akina	4	5G	-1.31534185088338	Ak-Li	Lina	Akina	-0.925767614152181
aft	1	control	food	0.00694444	5G	Ak-Li	Lina	Akina	4	5G	-1.31534185088338	Ak-Li	Lina	Akina	-0.694325710614136
aft	1	control	food	0.00833333	5G	Ak-Li	Lina	Akina	4	5G	-1.31534185088338	Ak-Li	Lina	Akina	-0.462883807076091
aft	1	control	food	0.00972222	5G	Ak-Li	Akina	Lina	4	5G	-1.31534185088338	Ak-Li	Akina	Lina	-0.231441903538045
aft	1	control	food	0.0111111	5G	Ak-Li	Lina	Akina	4	5G	-1.31534185088338	Ak-Li	Lina	Akina	0
aft	1	control	food	0.0125	5G	Ak-Li	Lina	Akina	4	5G	-1.31534185088338	Ak-Li	Lina	Akina	0.231441903538045
aft	1	control	food	0.0138889	5G	Ak-Li	Lina	Akina	4	5G	-1.31534185088338	Ak-Li	Lina	Akina	0.462883807076091
aft	1	control	food	0.0152778	5G	Ak-Li	Lina	Akina	4	5G	-1.31534185088338	Ak-Li	Lina	Akina	0.694325710614136
aft	1	control	food	0.0166667	5G	Ak-Li	Lina	Akina	4	5G	-1.31534185088338	Ak-Li	Lina	Akina	0.925767614152181
aft	1	control	food	0.0180556	5G	Ak-Li	Lina	Akina	4	5G	-1.31534185088338	Ak-Li	Lina	Akina	1.15720951769023
aft	1	control	food	0.0194444	5G	Ak-Li	Lina	Akina	4	5G	-1.31534185088338	Ak-Li	Lina	Akina	1.38865142122827
aft	1	control	food	0.0208333	5G	Ak-Li	Akina	Lina	4	5G	-1.31534185088338	Ak-Li	Akina	Lina	1.62009332476632
aft	1	control	food	0.00138889	5G	Yo-Ca	Yoshie	Candy		5G	-1.31534185088338	Yo-Ca	Yoshie	Candy	-1.62009332476632
aft	1	control	food	0.00277778	5G	Yo-Ca	Candy	Yoshie		5G	-1.31534185088338	Yo-Ca	Candy	Yoshie	-1.38865142122827
aft	1	control	food	0.00416667	5G	Yo-Ca	Candy	Yoshie		5G	-1.31534185088338	Yo-Ca	Candy	Yoshie	-1.15720951769023
aft	1	control	food	0.00555556	5G	Yo-Ca	Candy	Yoshie		5G	-1.31534185088338	Yo-Ca	Candy	Yoshie	-0.925767614152181
aft	1	control	food	0.00694444	5G	Yo-Ca	Yoshie	Candy		5G	-1.31534185088338	Yo-Ca	Yoshie	Candy	-0.694325710614136
aft	1	control	food	0.00833333	5G	Yo-Ca	Yoshie	Candy		5G	-1.31534185088338	Yo-Ca	Yoshie	Candy	-0.462883807076091
aft	1	control	food	0.00972222	5G	Yo-Ca	Yoshie	Candy		5G	-1.31534185088338	Yo-Ca	Yoshie	Candy	-0.231441903538045
aft	1	control	food	0.0111111	5G	Yo-Ca	Yoshie	Candy		5G	-1.31534185088338	Yo-Ca	Yoshie	Candy	0
aft	1	control	food	0.0125	5G	Yo-Ca	Candy	Yoshie		5G	-1.31534185088338	Yo-Ca	Candy	Yoshie	0.231441903538045
aft	1	control	food	0.0138889	5G	Yo-Ca	Candy	Yoshie		5G	-1.31534185088338	Yo-Ca	Candy	Yoshie	0.462883807076091
aft	1	control	food	0.0152778	5G	Yo-Ca	Yoshie	Candy		5G	-1.31534185088338	Yo-Ca	Yoshie	Candy	0.694325710614136
aft	1	control	food	0.0166667	5G	Yo-Ca	Yoshie	Candy		5G	-1.31534185088338	Yo-Ca	Yoshie	Candy	0.925767614152181
aft	1	control	food	0.0180556	5G	Yo-Ca	Yoshie	Candy		5G	-1.31534185088338	Yo-Ca	Yoshie	Candy	1.15720951769023
aft	1	control	food	0.0194444	5G	Yo-Ca	Candy	Yoshie		5G	-1.31534185088338	Yo-Ca	Candy	Yoshie	1.38865142122827
aft	1	control	food	0.0208333	5G	Yo-Ca	Yoshie	Candy		5G	-1.31534185088338	Yo-Ca	Yoshie	Candy	1.62009332476632
aft	1	control	food	0.00138889	5G	Yo-Ch	Chiko	Yoshie		5G	-1.31534185088338	Yo-Ch	Chiko	Yoshie	-1.62009332476632
aft	1	control	food	0.00277778	5G	Yo-Ch	Chiko	Yoshie		5G	-1.31534185088338	Yo-Ch	Chiko	Yoshie	-1.38865142122827
aft	1	control	food	0.00416667	5G	Yo-Ch	Yoshie	Chiko		5G	-1.31534185088338	Yo-Ch	Yoshie	Chiko	-1.15720951769023
aft	1	control	food	0.00555556	5G	Yo-Ch	Chiko	Yoshie		5G	-1.31534185088338	Yo-Ch	Chiko	Yoshie	-0.925767614152181
aft	1	control	food	0.00694444	5G	Yo-Ch	Yoshie	Chiko		5G	-1.31534185088338	Yo-Ch	Yoshie	Chiko	-0.694325710614136
aft	1	control	food	0.00833333	5G	Yo-Ch	Chiko	Yoshie		5G	-1.31534185088338	Yo-Ch	Chiko	Yoshie	-0.462883807076091
aft	1	control	food	0.00972222	5G	Yo-Ch	Chiko	Yoshie		5G	-1.31534185088338	Yo-Ch	Chiko	Yoshie	-0.231441903538045
aft	1	control	food	0.0111111	5G	Yo-Ch	Yoshie	Chiko		5G	-1.31534185088338	Yo-Ch	Yoshie	Chiko	0
aft	1	control	food	0.0125	5G	Yo-Ch	Chiko	Yoshie		5G	-1.31534185088338	Yo-Ch	Chiko	Yoshie	0.231441903538045
aft	1	control	food	0.0138889	5G	Yo-Ch	Yoshie	Chiko		5G	-1.31534185088338	Yo-Ch	Yoshie	Chiko	0.462883807076091
aft	1	control	food	0.0152778	5G	Yo-Ch	Yoshie	Chiko		5G	-1.31534185088338	Yo-Ch	Yoshie	Chiko	0.694325710614136
aft	1	control	food	0.0166667	5G	Yo-Ch	Yoshie	Chiko		5G	-1.31534185088338	Yo-Ch	Yoshie	Chiko	0.925767614152181
aft	1	control	food	0.0180556	5G	Yo-Ch	Yoshie	Chiko		5G	-1.31534185088338	Yo-Ch	Yoshie	Chiko	1.15720951769023
aft	1	control	food	0.0194444	5G	Yo-Ch	Yoshie	Chiko		5G	-1.31534185088338	Yo-Ch	Yoshie	Chiko	1.38865142122827
aft	1	control	food	0.0208333	5G	Yo-Ch	Yoshie	Chiko		5G	-1.31534185088338	Yo-Ch	Yoshie	Chiko	1.62009332476632
aft	1	control	food	0.00138889	5G	Yo-Li	Lina	Yoshie		5G	-1.31534185088338	Yo-Li	Lina	Yoshie	-1.62009332476632
aft	1	control	food	0.00277778	5G	Yo-Li	Yoshie	Lina		5G	-1.31534185088338	Yo-Li	Yoshie	Lina	-1.38865142122827
aft	1	control	food	0.00416667	5G	Yo-Li	Lina	Yoshie		5G	-1.31534185088338	Yo-Li	Lina	Yoshie	-1.15720951769023
aft	1	control	food	0.00555556	5G	Yo-Li	Yoshie	Lina		5G	-1.31534185088338	Yo-Li	Yoshie	Lina	-0.925767614152181
aft	1	control	food	0.00694444	5G	Yo-Li	Yoshie	Lina		5G	-1.31534185088338	Yo-Li	Yoshie	Lina	-0.694325710614136
aft	1	control	food	0.00833333	5G	Yo-Li	Lina	Yoshie		5G	-1.31534185088338	Yo-Li	Lina	Yoshie	-0.462883807076091
aft	1	control	food	0.00972222	5G	Yo-Li	Lina	Yoshie		5G	-1.31534185088338	Yo-Li	Lina	Yoshie	-0.231441903538045
aft	1	control	food	0.0111111	5G	Yo-Li	Yoshie	Lina		5G	-1.31534185088338	Yo-Li	Yoshie	Lina	0
aft	1	control	food	0.0125	5G	Yo-Li	Lina	Yoshie		5G	-1.31534185088338	Yo-Li	Lina	Yoshie	0.231441903538045
aft	1	control	food	0.0138889	5G	Yo-Li	Lina	Yoshie		5G	-1.31534185088338	Yo-Li	Lina	Yoshie	0.462883807076091
aft	1	control	food	0.0152778	5G	Yo-Li	Lina	Yoshie		5G	-1.31534185088338	Yo-Li	Lina	Yoshie	0.694325710614136
aft	1	control	food	0.0166667	5G	Yo-Li	Yoshie	Lina		5G	-1.31534185088338	Yo-Li	Yoshie	Lina	0.925767614152181
aft	1	control	food	0.0180556	5G	Yo-Li	Yoshie	Lina		5G	-1.31534185088338	Yo-Li	Yoshie	Lina	1.15720951769023
aft	1	control	food	0.0194444	5G	Yo-Li	Lina	Yoshie		5G	-1.31534185088338	Yo-Li	Lina	Yoshie	1.38865142122827
aft	1	control	food	0.0208333	5G	Yo-Li	Yoshie	Lina		5G	-1.31534185088338	Yo-Li	Yoshie	Lina	1.62009332476632
aft	1	control	food	0.00138889	5G	Ca-Ch	Chiko	Candy	4	5G	-1.31534185088338	Ca-Ch	Chiko	Candy	-1.62009332476632
aft	1	control	food	0.00277778	5G	Ca-Ch	Candy	Chiko	4	5G	-1.31534185088338	Ca-Ch	Candy	Chiko	-1.38865142122827
aft	1	control	food	0.00416667	5G	Ca-Ch	Chiko	Candy	4	5G	-1.31534185088338	Ca-Ch	Chiko	Candy	-1.15720951769023
aft	1	control	food	0.00555556	5G	Ca-Ch	Candy	Chiko	4	5G	-1.31534185088338	Ca-Ch	Candy	Chiko	-0.925767614152181
aft	1	control	food	0.00694444	5G	Ca-Ch	Candy	Chiko	4	5G	-1.31534185088338	Ca-Ch	Candy	Chiko	-0.694325710614136
aft	1	control	food	0.00833333	5G	Ca-Ch	Candy	Chiko	4	5G	-1.31534185088338	Ca-Ch	Candy	Chiko	-0.462883807076091
aft	1	control	food	0.00972222	5G	Ca-Ch	Chiko	Candy	4	5G	-1.31534185088338	Ca-Ch	Chiko	Candy	-0.231441903538045
aft	1	control	food	0.0111111	5G	Ca-Ch	Chiko	Candy	4	5G	-1.31534185088338	Ca-Ch	Chiko	Candy	0
aft	1	control	food	0.0125	5G	Ca-Ch	Chiko	Candy	4	5G	-1.31534185088338	Ca-Ch	Chiko	Candy	0.231441903538045
aft	1	control	food	0.0138889	5G	Ca-Ch	Candy	Chiko	3	5G	-1.31534185088338	Ca-Ch	Candy	Chiko	0.462883807076091
aft	1	control	food	0.0152778	5G	Ca-Ch	Chiko	Candy	3	5G	-1.31534185088338	Ca-Ch	Chiko	Candy	0.694325710614136
aft	1	control	food	0.0166667	5G	Ca-Ch	Chiko	Candy	2	5G	-1.31534185088338	Ca-Ch	Chiko	Candy	0.925767614152181
aft	1	control	food	0.0180556	5G	Ca-Ch	Candy	Chiko	2	5G	-1.31534185088338	Ca-Ch	Candy	Chiko	1.15720951769023
aft	1	control	food	0.0194444	5G	Ca-Ch	Chiko	Candy	4	5G	-1.31534185088338	Ca-Ch	Chiko	Candy	1.38865142122827
aft	1	control	food	0.0208333	5G	Ca-Ch	Candy	Chiko	4	5G	-1.31534185088338	Ca-Ch	Candy	Chiko	1.62009332476632
aft	1	control	food	0.00138889	5G	Ca-Li	Candy	Lina	4	5G	-1.31534185088338	Ca-Li	Candy	Lina	-1.62009332476632
aft	1	control	food	0.00277778	5G	Ca-Li	Candy	Lina	4	5G	-1.31534185088338	Ca-Li	Candy	Lina	-1.38865142122827
aft	1	control	food	0.00416667	5G	Ca-Li	Lina	Candy	4	5G	-1.31534185088338	Ca-Li	Lina	Candy	-1.15720951769023
aft	1	control	food	0.00555556	5G	Ca-Li	Candy	Lina	4	5G	-1.31534185088338	Ca-Li	Candy	Lina	-0.925767614152181
aft	1	control	food	0.00694444	5G	Ca-Li	Candy	Lina	4	5G	-1.31534185088338	Ca-Li	Candy	Lina	-0.694325710614136
aft	1	control	food	0.00833333	5G	Ca-Li	Candy	Lina	4	5G	-1.31534185088338	Ca-Li	Candy	Lina	-0.462883807076091
aft	1	control	food	0.00972222	5G	Ca-Li	Lina	Candy	4	5G	-1.31534185088338	Ca-Li	Lina	Candy	-0.231441903538045
aft	1	control	food	0.0111111	5G	Ca-Li	Candy	Lina	4	5G	-1.31534185088338	Ca-Li	Candy	Lina	0
aft	1	control	food	0.0125	5G	Ca-Li	Lina	Candy	4	5G	-1.31534185088338	Ca-Li	Lina	Candy	0.231441903538045
aft	1	control	food	0.0138889	5G	Ca-Li	Candy	Lina	3	5G	-1.31534185088338	Ca-Li	Candy	Lina	0.462883807076091
aft	1	control	food	0.0152778	5G	Ca-Li	Lina	Candy	3	5G	-1.31534185088338	Ca-Li	Lina	Candy	0.694325710614136
aft	1	control	food	0.0166667	5G	Ca-Li	Candy	Lina	2	5G	-1.31534185088338	Ca-Li	Candy	Lina	0.925767614152181
aft	1	control	food	0.0180556	5G	Ca-Li	Candy	Lina	2	5G	-1.31534185088338	Ca-Li	Candy	Lina	1.15720951769023
aft	1	control	food	0.0194444	5G	Ca-Li	Candy	Lina	2	5G	-1.31534185088338	Ca-Li	Candy	Lina	1.38865142122827
aft	1	control	food	0.0208333	5G	Ca-Li	Candy	Lina	2	5G	-1.31534185088338	Ca-Li	Candy	Lina	1.62009332476632
aft	1	control	food	0.00138889	5G	Ch-Li	Lina	Chiko	3	5G	-1.31534185088338	Ch-Li	Lina	Chiko	-1.62009332476632
aft	1	control	food	0.00277778	5G	Ch-Li	Chiko	Lina	3	5G	-1.31534185088338	Ch-Li	Chiko	Lina	-1.38865142122827
aft	1	control	food	0.00416667	5G	Ch-Li	Chiko	Lina	2	5G	-1.31534185088338	Ch-Li	Chiko	Lina	-1.15720951769023
aft	1	control	food	0.00555556	5G	Ch-Li	Lina	Chiko	2	5G	-1.31534185088338	Ch-Li	Lina	Chiko	-0.925767614152181
aft	1	control	food	0.00694444	5G	Ch-Li	Chiko	Lina	2	5G	-1.31534185088338	Ch-Li	Chiko	Lina	-0.694325710614136
aft	1	control	food	0.00833333	5G	Ch-Li	Lina	Chiko	2	5G	-1.31534185088338	Ch-Li	Lina	Chiko	-0.462883807076091
aft	1	control	food	0.00972222	5G	Ch-Li	Chiko	Lina	2	5G	-1.31534185088338	Ch-Li	Chiko	Lina	-0.231441903538045
aft	1	control	food	0.0111111	5G	Ch-Li	Chiko	Lina	3	5G	-1.31534185088338	Ch-Li	Chiko	Lina	0
aft	1	control	food	0.0125	5G	Ch-Li	Lina	Chiko	3	5G	-1.31534185088338	Ch-Li	Lina	Chiko	0.231441903538045
aft	1	control	food	0.0138889	5G	Ch-Li	Lina	Chiko	3	5G	-1.31534185088338	Ch-Li	Lina	Chiko	0.462883807076091
aft	1	control	food	0.0152778	5G	Ch-Li	Lina	Chiko	3	5G	-1.31534185088338	Ch-Li	Lina	Chiko	0.694325710614136
aft	1	control	food	0.0166667	5G	Ch-Li	Lina	Chiko	2	5G	-1.31534185088338	Ch-Li	Lina	Chiko	0.925767614152181
aft	1	control	food	0.0180556	5G	Ch-Li	Chiko	Lina	2	5G	-1.31534185088338	Ch-Li	Chiko	Lina	1.15720951769023
aft	1	control	food	0.0194444	5G	Ch-Li	Lina	Chiko	2	5G	-1.31534185088338	Ch-Li	Lina	Chiko	1.38865142122827
aft	1	control	food	0.0208333	5G	Ch-Li	Chiko	Lina	2	5G	-1.31534185088338	Ch-Li	Chiko	Lina	1.62009332476632
morn	1	outgroup	food	0.00138889	5G	Ko-Ou	Oumu	Kotetsu	4	5G	-1.31534185088338	Ko-Ou	Oumu	Kotetsu	-1.62009332476632
morn	1	outgroup	food	0.00277778	5G	Ko-Ou	Oumu	Kotetsu	4	5G	-1.31534185088338	Ko-Ou	Oumu	Kotetsu	-1.38865142122827
morn	1	outgroup	food	0.00416667	5G	Ko-Ou	Oumu	Kotetsu	4	5G	-1.31534185088338	Ko-Ou	Oumu	Kotetsu	-1.15720951769023
morn	1	outgroup	food	0.00555556	5G	Ko-Ou	Kotetsu	Oumu	4	5G	-1.31534185088338	Ko-Ou	Kotetsu	Oumu	-0.925767614152181
morn	1	outgroup	food	0.00694444	5G	Ko-Ou	Oumu	Kotetsu	4	5G	-1.31534185088338	Ko-Ou	Oumu	Kotetsu	-0.694325710614136
morn	1	outgroup	food	0.00833333	5G	Ko-Ou	Oumu	Kotetsu	4	5G	-1.31534185088338	Ko-Ou	Oumu	Kotetsu	-0.462883807076091
morn	1	outgroup	food	0.00972222	5G	Ko-Ou	Oumu	Kotetsu	4	5G	-1.31534185088338	Ko-Ou	Oumu	Kotetsu	-0.231441903538045
morn	1	outgroup	food	0.0111111	5G	Ko-Ou	Oumu	Kotetsu	4	5G	-1.31534185088338	Ko-Ou	Oumu	Kotetsu	0
morn	1	outgroup	food	0.0125	5G	Ko-Ou	Oumu	Kotetsu	4	5G	-1.31534185088338	Ko-Ou	Oumu	Kotetsu	0.231441903538045
morn	1	outgroup	food	0.0138889	5G	Ko-Ou	Kotetsu	Oumu	4	5G	-1.31534185088338	Ko-Ou	Kotetsu	Oumu	0.462883807076091
morn	1	outgroup	food	0.0152778	5G	Ko-Ou	Oumu	Kotetsu	4	5G	-1.31534185088338	Ko-Ou	Oumu	Kotetsu	0.694325710614136
morn	1	outgroup	food	0.0166667	5G	Ko-Ou	Oumu	Kotetsu	4	5G	-1.31534185088338	Ko-Ou	Oumu	Kotetsu	0.925767614152181
morn	1	outgroup	food	0.0180556	5G	Ko-Ou	Oumu	Kotetsu	4	5G	-1.31534185088338	Ko-Ou	Oumu	Kotetsu	1.15720951769023
morn	1	outgroup	food	0.0194444	5G	Ko-Ou	Kotetsu	Oumu	4	5G	-1.31534185088338	Ko-Ou	Kotetsu	Oumu	1.38865142122827
morn	1	outgroup	food	0.0208333	5G	Ko-Ou	Oumu	Kotetsu	4	5G	-1.31534185088338	Ko-Ou	Oumu	Kotetsu	1.62009332476632
morn	1	outgroup	food	0.00138889	5G	Ko-Ha	Haruna	Kotetsu	4	5G	-1.31534185088338	Ko-Ha	Haruna	Kotetsu	-1.62009332476632
morn	1	outgroup	food	0.00277778	5G	Ko-Ha	Haruna	Kotetsu	4	5G	-1.31534185088338	Ko-Ha	Haruna	Kotetsu	-1.38865142122827
morn	1	outgroup	food	0.00416667	5G	Ko-Ha	Haruna	Kotetsu	4	5G	-1.31534185088338	Ko-Ha	Haruna	Kotetsu	-1.15720951769023
morn	1	outgroup	food	0.00555556	5G	Ko-Ha	Kotetsu	Haruna	1	5G	-1.31534185088338	Ko-Ha	Kotetsu	Haruna	-0.925767614152181
morn	1	outgroup	food	0.00694444	5G	Ko-Ha	Kotetsu	Haruna	4	5G	-1.31534185088338	Ko-Ha	Kotetsu	Haruna	-0.694325710614136
morn	1	outgroup	food	0.00833333	5G	Ko-Ha	Haruna	Kotetsu	4	5G	-1.31534185088338	Ko-Ha	Haruna	Kotetsu	-0.462883807076091
morn	1	outgroup	food	0.00972222	5G	Ko-Ha	Haruna	Kotetsu	3	5G	-1.31534185088338	Ko-Ha	Haruna	Kotetsu	-0.231441903538045
morn	1	outgroup	food	0.0111111	5G	Ko-Ha	Kotetsu	Haruna	3	5G	-1.31534185088338	Ko-Ha	Kotetsu	Haruna	0
morn	1	outgroup	food	0.0125	5G	Ko-Ha	Kotetsu	Haruna	3	5G	-1.31534185088338	Ko-Ha	Kotetsu	Haruna	0.231441903538045
morn	1	outgroup	food	0.0138889	5G	Ko-Ha	Haruna	Kotetsu	3	5G	-1.31534185088338	Ko-Ha	Haruna	Kotetsu	0.462883807076091
morn	1	outgroup	food	0.0152778	5G	Ko-Ha	Kotetsu	Haruna	3	5G	-1.31534185088338	Ko-Ha	Kotetsu	Haruna	0.694325710614136
morn	1	outgroup	food	0.0166667	5G	Ko-Ha	Haruna	Kotetsu	3	5G	-1.31534185088338	Ko-Ha	Haruna	Kotetsu	0.925767614152181
morn	1	outgroup	food	0.0180556	5G	Ko-Ha	Kotetsu	Haruna	3	5G	-1.31534185088338	Ko-Ha	Kotetsu	Haruna	1.15720951769023
morn	1	outgroup	food	0.0194444	5G	Ko-Ha	Kotetsu	Haruna	3	5G	-1.31534185088338	Ko-Ha	Kotetsu	Haruna	1.38865142122827
morn	1	outgroup	food	0.0208333	5G	Ko-Ha	Kotetsu	Haruna	3	5G	-1.31534185088338	Ko-Ha	Kotetsu	Haruna	1.62009332476632
morn	1	outgroup	food	0.00138889	5G	Ko-Sa	Sai	Kotetsu	4	5G	-1.31534185088338	Ko-Sa	Sai	Kotetsu	-1.62009332476632
morn	1	outgroup	food	0.00277778	5G	Ko-Sa	Kotetsu	Sai	4	5G	-1.31534185088338	Ko-Sa	Kotetsu	Sai	-1.38865142122827
morn	1	outgroup	food	0.00416667	5G	Ko-Sa	Sai	Kotetsu	4	5G	-1.31534185088338	Ko-Sa	Sai	Kotetsu	-1.15720951769023
morn	1	outgroup	food	0.00555556	5G	Ko-Sa	Kotetsu	Sai	4	5G	-1.31534185088338	Ko-Sa	Kotetsu	Sai	-0.925767614152181
morn	1	outgroup	food	0.00694444	5G	Ko-Sa	Kotetsu	Sai	4	5G	-1.31534185088338	Ko-Sa	Kotetsu	Sai	-0.694325710614136
morn	1	outgroup	food	0.00833333	5G	Ko-Sa	Sai	Kotetsu	4	5G	-1.31534185088338	Ko-Sa	Sai	Kotetsu	-0.462883807076091
morn	1	outgroup	food	0.00972222	5G	Ko-Sa	Sai	Kotetsu	3	5G	-1.31534185088338	Ko-Sa	Sai	Kotetsu	-0.231441903538045
morn	1	outgroup	food	0.0111111	5G	Ko-Sa	Kotetsu	Sai	3	5G	-1.31534185088338	Ko-Sa	Kotetsu	Sai	0
morn	1	outgroup	food	0.0125	5G	Ko-Sa	Kotetsu	Sai	4	5G	-1.31534185088338	Ko-Sa	Kotetsu	Sai	0.231441903538045
morn	1	outgroup	food	0.0138889	5G	Ko-Sa	Sai	Kotetsu	4	5G	-1.31534185088338	Ko-Sa	Sai	Kotetsu	0.462883807076091
morn	1	outgroup	food	0.0152778	5G	Ko-Sa	Sai	Kotetsu	4	5G	-1.31534185088338	Ko-Sa	Sai	Kotetsu	0.694325710614136
morn	1	outgroup	food	0.0166667	5G	Ko-Sa	Kotetsu	Sai	4	5G	-1.31534185088338	Ko-Sa	Kotetsu	Sai	0.925767614152181
morn	1	outgroup	food	0.0180556	5G	Ko-Sa	Sai	Kotetsu	4	5G	-1.31534185088338	Ko-Sa	Sai	Kotetsu	1.15720951769023
morn	1	outgroup	food	0.0194444	5G	Ko-Sa	Sai	Kotetsu	4	5G	-1.31534185088338	Ko-Sa	Sai	Kotetsu	1.38865142122827
morn	1	outgroup	food	0.0208333	5G	Ko-Sa	Sai	Kotetsu	4	5G	-1.31534185088338	Ko-Sa	Sai	Kotetsu	1.62009332476632
morn	1	outgroup	food	0.00138889	5G	Ko-Ak	Akina	Kotetsu	4	5G	-1.31534185088338	Ko-Ak	Akina	Kotetsu	-1.62009332476632
morn	1	outgroup	food	0.00277778	5G	Ko-Ak	Kotetsu	Akina	4	5G	-1.31534185088338	Ko-Ak	Kotetsu	Akina	-1.38865142122827
morn	1	outgroup	food	0.00416667	5G	Ko-Ak	Kotetsu	Akina	4	5G	-1.31534185088338	Ko-Ak	Kotetsu	Akina	-1.15720951769023
morn	1	outgroup	food	0.00555556	5G	Ko-Ak	Kotetsu	Akina	4	5G	-1.31534185088338	Ko-Ak	Kotetsu	Akina	-0.925767614152181
morn	1	outgroup	food	0.00694444	5G	Ko-Ak	Kotetsu	Akina	4	5G	-1.31534185088338	Ko-Ak	Kotetsu	Akina	-0.694325710614136
morn	1	outgroup	food	0.00833333	5G	Ko-Ak	Akina	Kotetsu	4	5G	-1.31534185088338	Ko-Ak	Akina	Kotetsu	-0.462883807076091
morn	1	outgroup	food	0.00972222	5G	Ko-Ak	Akina	Kotetsu	3	5G	-1.31534185088338	Ko-Ak	Akina	Kotetsu	-0.231441903538045
morn	1	outgroup	food	0.0111111	5G	Ko-Ak	Kotetsu	Akina	3	5G	-1.31534185088338	Ko-Ak	Kotetsu	Akina	0
morn	1	outgroup	food	0.0125	5G	Ko-Ak	Kotetsu	Akina	3	5G	-1.31534185088338	Ko-Ak	Kotetsu	Akina	0.231441903538045
morn	1	outgroup	food	0.0138889	5G	Ko-Ak	Akina	Kotetsu	3	5G	-1.31534185088338	Ko-Ak	Akina	Kotetsu	0.462883807076091
morn	1	outgroup	food	0.0152778	5G	Ko-Ak	Akina	Kotetsu	3	5G	-1.31534185088338	Ko-Ak	Akina	Kotetsu	0.694325710614136
morn	1	outgroup	food	0.0166667	5G	Ko-Ak	Kotetsu	Akina	3	5G	-1.31534185088338	Ko-Ak	Kotetsu	Akina	0.925767614152181
morn	1	outgroup	food	0.0180556	5G	Ko-Ak	Kotetsu	Akina	3	5G	-1.31534185088338	Ko-Ak	Kotetsu	Akina	1.15720951769023
morn	1	outgroup	food	0.0194444	5G	Ko-Ak	Akina	Kotetsu	3	5G	-1.31534185088338	Ko-Ak	Akina	Kotetsu	1.38865142122827
morn	1	outgroup	food	0.0208333	5G	Ko-Ak	Akina	Kotetsu	3	5G	-1.31534185088338	Ko-Ak	Akina	Kotetsu	1.62009332476632
morn	1	outgroup	food	0.00138889	5G	Ko-Yo	Kotetsu	Yoshie		5G	-1.31534185088338	Ko-Yo	Kotetsu	Yoshie	-1.62009332476632
morn	1	outgroup	food	0.00277778	5G	Ko-Yo	Yoshie	Kotetsu		5G	-1.31534185088338	Ko-Yo	Yoshie	Kotetsu	-1.38865142122827
morn	1	outgroup	food	0.00416667	5G	Ko-Yo	Yoshie	Kotetsu		5G	-1.31534185088338	Ko-Yo	Yoshie	Kotetsu	-1.15720951769023
morn	1	outgroup	food	0.00555556	5G	Ko-Yo	Kotetsu	Yoshie		5G	-1.31534185088338	Ko-Yo	Kotetsu	Yoshie	-0.925767614152181
morn	1	outgroup	food	0.00694444	5G	Ko-Yo	Kotetsu	Yoshie		5G	-1.31534185088338	Ko-Yo	Kotetsu	Yoshie	-0.694325710614136
morn	1	outgroup	food	0.00833333	5G	Ko-Yo	Kotetsu	Yoshie		5G	-1.31534185088338	Ko-Yo	Kotetsu	Yoshie	-0.462883807076091
morn	1	outgroup	food	0.00972222	5G	Ko-Yo	Yoshie	Kotetsu		5G	-1.31534185088338	Ko-Yo	Yoshie	Kotetsu	-0.231441903538045
morn	1	outgroup	food	0.0111111	5G	Ko-Yo	Yoshie	Kotetsu		5G	-1.31534185088338	Ko-Yo	Yoshie	Kotetsu	0
morn	1	outgroup	food	0.0125	5G	Ko-Yo	Kotetsu	Yoshie		5G	-1.31534185088338	Ko-Yo	Kotetsu	Yoshie	0.231441903538045
morn	1	outgroup	food	0.0138889	5G	Ko-Yo	Yoshie	Kotetsu		5G	-1.31534185088338	Ko-Yo	Yoshie	Kotetsu	0.462883807076091
morn	1	outgroup	food	0.0152778	5G	Ko-Yo	Yoshie	Kotetsu		5G	-1.31534185088338	Ko-Yo	Yoshie	Kotetsu	0.694325710614136
morn	1	outgroup	food	0.0166667	5G	Ko-Yo	Kotetsu	Yoshie		5G	-1.31534185088338	Ko-Yo	Kotetsu	Yoshie	0.925767614152181
morn	1	outgroup	food	0.0180556	5G	Ko-Yo	Kotetsu	Yoshie		5G	-1.31534185088338	Ko-Yo	Kotetsu	Yoshie	1.15720951769023
morn	1	outgroup	food	0.0194444	5G	Ko-Yo	Yoshie	Kotetsu		5G	-1.31534185088338	Ko-Yo	Yoshie	Kotetsu	1.38865142122827
morn	1	outgroup	food	0.0208333	5G	Ko-Yo	Kotetsu	Yoshie		5G	-1.31534185088338	Ko-Yo	Kotetsu	Yoshie	1.62009332476632
morn	1	outgroup	food	0.00138889	5G	Ko-Ca	Kotetsu	Candy	4	5G	-1.31534185088338	Ko-Ca	Kotetsu	Candy	-1.62009332476632
morn	1	outgroup	food	0.00277778	5G	Ko-Ca	Kotetsu	Candy	4	5G	-1.31534185088338	Ko-Ca	Kotetsu	Candy	-1.38865142122827
morn	1	outgroup	food	0.00416667	5G	Ko-Ca	Candy	Kotetsu	4	5G	-1.31534185088338	Ko-Ca	Candy	Kotetsu	-1.15720951769023
morn	1	outgroup	food	0.00555556	5G	Ko-Ca	Kotetsu	Candy	4	5G	-1.31534185088338	Ko-Ca	Kotetsu	Candy	-0.925767614152181
morn	1	outgroup	food	0.00694444	5G	Ko-Ca	Kotetsu	Candy	4	5G	-1.31534185088338	Ko-Ca	Kotetsu	Candy	-0.694325710614136
morn	1	outgroup	food	0.00833333	5G	Ko-Ca	Kotetsu	Candy	4	5G	-1.31534185088338	Ko-Ca	Kotetsu	Candy	-0.462883807076091
morn	1	outgroup	food	0.00972222	5G	Ko-Ca	Kotetsu	Candy	4	5G	-1.31534185088338	Ko-Ca	Kotetsu	Candy	-0.231441903538045
morn	1	outgroup	food	0.0111111	5G	Ko-Ca	Candy	Kotetsu	4	5G	-1.31534185088338	Ko-Ca	Candy	Kotetsu	0
morn	1	outgroup	food	0.0125	5G	Ko-Ca	Candy	Kotetsu	4	5G	-1.31534185088338	Ko-Ca	Candy	Kotetsu	0.231441903538045
morn	1	outgroup	food	0.0138889	5G	Ko-Ca	Kotetsu	Candy	4	5G	-1.31534185088338	Ko-Ca	Kotetsu	Candy	0.462883807076091
morn	1	outgroup	food	0.0152778	5G	Ko-Ca	Kotetsu	Candy	4	5G	-1.31534185088338	Ko-Ca	Kotetsu	Candy	0.694325710614136
morn	1	outgroup	food	0.0166667	5G	Ko-Ca	Kotetsu	Candy	4	5G	-1.31534185088338	Ko-Ca	Kotetsu	Candy	0.925767614152181
morn	1	outgroup	food	0.0180556	5G	Ko-Ca	Candy	Kotetsu	4	5G	-1.31534185088338	Ko-Ca	Candy	Kotetsu	1.15720951769023
morn	1	outgroup	food	0.0194444	5G	Ko-Ca	Candy	Kotetsu	4	5G	-1.31534185088338	Ko-Ca	Candy	Kotetsu	1.38865142122827
morn	1	outgroup	food	0.0208333	5G	Ko-Ca	Kotetsu	Candy	4	5G	-1.31534185088338	Ko-Ca	Kotetsu	Candy	1.62009332476632
morn	1	outgroup	food	0.00138889	5G	Ko-Ch	Chiko	Kotetsu	4	5G	-1.31534185088338	Ko-Ch	Chiko	Kotetsu	-1.62009332476632
morn	1	outgroup	food	0.00277778	5G	Ko-Ch	Chiko	Kotetsu	4	5G	-1.31534185088338	Ko-Ch	Chiko	Kotetsu	-1.38865142122827
morn	1	outgroup	food	0.00416667	5G	Ko-Ch	Kotetsu	Chiko	4	5G	-1.31534185088338	Ko-Ch	Kotetsu	Chiko	-1.15720951769023
morn	1	outgroup	food	0.00555556	5G	Ko-Ch	Kotetsu	Chiko	4	5G	-1.31534185088338	Ko-Ch	Kotetsu	Chiko	-0.925767614152181
morn	1	outgroup	food	0.00694444	5G	Ko-Ch	Kotetsu	Chiko	4	5G	-1.31534185088338	Ko-Ch	Kotetsu	Chiko	-0.694325710614136
morn	1	outgroup	food	0.00833333	5G	Ko-Ch	Kotetsu	Chiko	4	5G	-1.31534185088338	Ko-Ch	Kotetsu	Chiko	-0.462883807076091
morn	1	outgroup	food	0.00972222	5G	Ko-Ch	Chiko	Kotetsu	4	5G	-1.31534185088338	Ko-Ch	Chiko	Kotetsu	-0.231441903538045
morn	1	outgroup	food	0.0111111	5G	Ko-Ch	Kotetsu	Chiko	4	5G	-1.31534185088338	Ko-Ch	Kotetsu	Chiko	0
morn	1	outgroup	food	0.0125	5G	Ko-Ch	Kotetsu	Chiko	4	5G	-1.31534185088338	Ko-Ch	Kotetsu	Chiko	0.231441903538045
morn	1	outgroup	food	0.0138889	5G	Ko-Ch	Chiko	Kotetsu	4	5G	-1.31534185088338	Ko-Ch	Chiko	Kotetsu	0.462883807076091
morn	1	outgroup	food	0.0152778	5G	Ko-Ch	Kotetsu	Chiko	4	5G	-1.31534185088338	Ko-Ch	Kotetsu	Chiko	0.694325710614136
morn	1	outgroup	food	0.0166667	5G	Ko-Ch	Chiko	Kotetsu	4	5G	-1.31534185088338	Ko-Ch	Chiko	Kotetsu	0.925767614152181
morn	1	outgroup	food	0.0180556	5G	Ko-Ch	Chiko	Kotetsu	4	5G	-1.31534185088338	Ko-Ch	Chiko	Kotetsu	1.15720951769023
morn	1	outgroup	food	0.0194444	5G	Ko-Ch	Chiko	Kotetsu	4	5G	-1.31534185088338	Ko-Ch	Chiko	Kotetsu	1.38865142122827
morn	1	outgroup	food	0.0208333	5G	Ko-Ch	Chiko	Kotetsu	4	5G	-1.31534185088338	Ko-Ch	Chiko	Kotetsu	1.62009332476632
morn	1	outgroup	food	0.00138889	5G	Ko-Li	Kotetsu	Lina	2	5G	-1.31534185088338	Ko-Li	Kotetsu	Lina	-1.62009332476632
morn	1	outgroup	food	0.00277778	5G	Ko-Li	Lina	Kotetsu	4	5G	-1.31534185088338	Ko-Li	Lina	Kotetsu	-1.38865142122827
morn	1	outgroup	food	0.00416667	5G	Ko-Li	Kotetsu	Lina	4	5G	-1.31534185088338	Ko-Li	Kotetsu	Lina	-1.15720951769023
morn	1	outgroup	food	0.00555556	5G	Ko-Li	Kotetsu	Lina	4	5G	-1.31534185088338	Ko-Li	Kotetsu	Lina	-0.925767614152181
morn	1	outgroup	food	0.00694444	5G	Ko-Li	Kotetsu	Lina	4	5G	-1.31534185088338	Ko-Li	Kotetsu	Lina	-0.694325710614136
morn	1	outgroup	food	0.00833333	5G	Ko-Li	Kotetsu	Lina	4	5G	-1.31534185088338	Ko-Li	Kotetsu	Lina	-0.462883807076091
morn	1	outgroup	food	0.00972222	5G	Ko-Li	Kotetsu	Lina	4	5G	-1.31534185088338	Ko-Li	Kotetsu	Lina	-0.231441903538045
morn	1	outgroup	food	0.0111111	5G	Ko-Li	Lina	Kotetsu	4	5G	-1.31534185088338	Ko-Li	Lina	Kotetsu	0
morn	1	outgroup	food	0.0125	5G	Ko-Li	Lina	Kotetsu	4	5G	-1.31534185088338	Ko-Li	Lina	Kotetsu	0.231441903538045
morn	1	outgroup	food	0.0138889	5G	Ko-Li	Lina	Kotetsu	4	5G	-1.31534185088338	Ko-Li	Lina	Kotetsu	0.462883807076091
morn	1	outgroup	food	0.0152778	5G	Ko-Li	Lina	Kotetsu	4	5G	-1.31534185088338	Ko-Li	Lina	Kotetsu	0.694325710614136
morn	1	outgroup	food	0.0166667	5G	Ko-Li	Lina	Kotetsu	4	5G	-1.31534185088338	Ko-Li	Lina	Kotetsu	0.925767614152181
morn	1	outgroup	food	0.0180556	5G	Ko-Li	Kotetsu	Lina	4	5G	-1.31534185088338	Ko-Li	Kotetsu	Lina	1.15720951769023
morn	1	outgroup	food	0.0194444	5G	Ko-Li	Kotetsu	Lina	4	5G	-1.31534185088338	Ko-Li	Kotetsu	Lina	1.38865142122827
morn	1	outgroup	food	0.0208333	5G	Ko-Li	Lina	Kotetsu	4	5G	-1.31534185088338	Ko-Li	Lina	Kotetsu	1.62009332476632
morn	1	outgroup	food	0.00138889	5G	Ou-Ha	Oumu	Haruna	4	5G	-1.31534185088338	Ou-Ha	Oumu	Haruna	-1.62009332476632
morn	1	outgroup	food	0.00277778	5G	Ou-Ha	Haruna	Oumu	3	5G	-1.31534185088338	Ou-Ha	Haruna	Oumu	-1.38865142122827
morn	1	outgroup	food	0.00416667	5G	Ou-Ha	Oumu	Haruna	3	5G	-1.31534185088338	Ou-Ha	Oumu	Haruna	-1.15720951769023
morn	1	outgroup	food	0.00555556	5G	Ou-Ha	Haruna	Oumu	4	5G	-1.31534185088338	Ou-Ha	Haruna	Oumu	-0.925767614152181
morn	1	outgroup	food	0.00694444	5G	Ou-Ha	Oumu	Haruna	3	5G	-1.31534185088338	Ou-Ha	Oumu	Haruna	-0.694325710614136
morn	1	outgroup	food	0.00833333	5G	Ou-Ha	Haruna	Oumu	3	5G	-1.31534185088338	Ou-Ha	Haruna	Oumu	-0.462883807076091
morn	1	outgroup	food	0.00972222	5G	Ou-Ha	Haruna	Oumu	3	5G	-1.31534185088338	Ou-Ha	Haruna	Oumu	-0.231441903538045
morn	1	outgroup	food	0.0111111	5G	Ou-Ha	Haruna	Oumu	3	5G	-1.31534185088338	Ou-Ha	Haruna	Oumu	0
morn	1	outgroup	food	0.0125	5G	Ou-Ha	Haruna	Oumu	3	5G	-1.31534185088338	Ou-Ha	Haruna	Oumu	0.231441903538045
morn	1	outgroup	food	0.0138889	5G	Ou-Ha	Haruna	Oumu	3	5G	-1.31534185088338	Ou-Ha	Haruna	Oumu	0.462883807076091
morn	1	outgroup	food	0.0152778	5G	Ou-Ha	Oumu	Haruna	3	5G	-1.31534185088338	Ou-Ha	Oumu	Haruna	0.694325710614136
morn	1	outgroup	food	0.0166667	5G	Ou-Ha	Haruna	Oumu	3	5G	-1.31534185088338	Ou-Ha	Haruna	Oumu	0.925767614152181
morn	1	outgroup	food	0.0180556	5G	Ou-Ha	Oumu	Haruna	3	5G	-1.31534185088338	Ou-Ha	Oumu	Haruna	1.15720951769023
morn	1	outgroup	food	0.0194444	5G	Ou-Ha	Oumu	Haruna	3	5G	-1.31534185088338	Ou-Ha	Oumu	Haruna	1.38865142122827
morn	1	outgroup	food	0.0208333	5G	Ou-Ha	Oumu	Haruna	3	5G	-1.31534185088338	Ou-Ha	Oumu	Haruna	1.62009332476632
morn	1	outgroup	food	0.00138889	5G	Ou-Sa	Sai	Oumu	4	5G	-1.31534185088338	Ou-Sa	Sai	Oumu	-1.62009332476632
morn	1	outgroup	food	0.00277778	5G	Ou-Sa	Sai	Oumu	4	5G	-1.31534185088338	Ou-Sa	Sai	Oumu	-1.38865142122827
morn	1	outgroup	food	0.00416667	5G	Ou-Sa	Sai	Oumu	4	5G	-1.31534185088338	Ou-Sa	Sai	Oumu	-1.15720951769023
morn	1	outgroup	food	0.00555556	5G	Ou-Sa	Oumu	Sai	4	5G	-1.31534185088338	Ou-Sa	Oumu	Sai	-0.925767614152181
morn	1	outgroup	food	0.00694444	5G	Ou-Sa	Sai	Oumu	4	5G	-1.31534185088338	Ou-Sa	Sai	Oumu	-0.694325710614136
morn	1	outgroup	food	0.00833333	5G	Ou-Sa	Oumu	Sai	4	5G	-1.31534185088338	Ou-Sa	Oumu	Sai	-0.462883807076091
morn	1	outgroup	food	0.00972222	5G	Ou-Sa	Sai	Oumu	4	5G	-1.31534185088338	Ou-Sa	Sai	Oumu	-0.231441903538045
morn	1	outgroup	food	0.0111111	5G	Ou-Sa	Oumu	Sai	4	5G	-1.31534185088338	Ou-Sa	Oumu	Sai	0
morn	1	outgroup	food	0.0125	5G	Ou-Sa	Sai	Oumu	4	5G	-1.31534185088338	Ou-Sa	Sai	Oumu	0.231441903538045
morn	1	outgroup	food	0.0138889	5G	Ou-Sa	Oumu	Sai	4	5G	-1.31534185088338	Ou-Sa	Oumu	Sai	0.462883807076091
morn	1	outgroup	food	0.0152778	5G	Ou-Sa	Sai	Oumu	4	5G	-1.31534185088338	Ou-Sa	Sai	Oumu	0.694325710614136
morn	1	outgroup	food	0.0166667	5G	Ou-Sa	Oumu	Sai	4	5G	-1.31534185088338	Ou-Sa	Oumu	Sai	0.925767614152181
morn	1	outgroup	food	0.0180556	5G	Ou-Sa	Sai	Oumu	4	5G	-1.31534185088338	Ou-Sa	Sai	Oumu	1.15720951769023
morn	1	outgroup	food	0.0194444	5G	Ou-Sa	Sai	Oumu	4	5G	-1.31534185088338	Ou-Sa	Sai	Oumu	1.38865142122827
morn	1	outgroup	food	0.0208333	5G	Ou-Sa	Sai	Oumu	4	5G	-1.31534185088338	Ou-Sa	Sai	Oumu	1.62009332476632
morn	1	outgroup	food	0.00138889	5G	Ou-Ak	Oumu	Akina	4	5G	-1.31534185088338	Ou-Ak	Oumu	Akina	-1.62009332476632
morn	1	outgroup	food	0.00277778	5G	Ou-Ak	Oumu	Akina	4	5G	-1.31534185088338	Ou-Ak	Oumu	Akina	-1.38865142122827
morn	1	outgroup	food	0.00416667	5G	Ou-Ak	Oumu	Akina	4	5G	-1.31534185088338	Ou-Ak	Oumu	Akina	-1.15720951769023
morn	1	outgroup	food	0.00555556	5G	Ou-Ak	Akina	Oumu	4	5G	-1.31534185088338	Ou-Ak	Akina	Oumu	-0.925767614152181
morn	1	outgroup	food	0.00694444	5G	Ou-Ak	Akina	Oumu	4	5G	-1.31534185088338	Ou-Ak	Akina	Oumu	-0.694325710614136
morn	1	outgroup	food	0.00833333	5G	Ou-Ak	Akina	Oumu	4	5G	-1.31534185088338	Ou-Ak	Akina	Oumu	-0.462883807076091
morn	1	outgroup	food	0.00972222	5G	Ou-Ak	Oumu	Akina	4	5G	-1.31534185088338	Ou-Ak	Oumu	Akina	-0.231441903538045
morn	1	outgroup	food	0.0111111	5G	Ou-Ak	Oumu	Akina	4	5G	-1.31534185088338	Ou-Ak	Oumu	Akina	0
morn	1	outgroup	food	0.0125	5G	Ou-Ak	Akina	Oumu	4	5G	-1.31534185088338	Ou-Ak	Akina	Oumu	0.231441903538045
morn	1	outgroup	food	0.0138889	5G	Ou-Ak	Oumu	Akina	4	5G	-1.31534185088338	Ou-Ak	Oumu	Akina	0.462883807076091
morn	1	outgroup	food	0.0152778	5G	Ou-Ak	Oumu	Akina	4	5G	-1.31534185088338	Ou-Ak	Oumu	Akina	0.694325710614136
morn	1	outgroup	food	0.0166667	5G	Ou-Ak	Akina	Oumu	4	5G	-1.31534185088338	Ou-Ak	Akina	Oumu	0.925767614152181
morn	1	outgroup	food	0.0180556	5G	Ou-Ak	Akina	Oumu	4	5G	-1.31534185088338	Ou-Ak	Akina	Oumu	1.15720951769023
morn	1	outgroup	food	0.0194444	5G	Ou-Ak	Akina	Oumu	4	5G	-1.31534185088338	Ou-Ak	Akina	Oumu	1.38865142122827
morn	1	outgroup	food	0.0208333	5G	Ou-Ak	Akina	Oumu	4	5G	-1.31534185088338	Ou-Ak	Akina	Oumu	1.62009332476632
morn	1	outgroup	food	0.00138889	5G	Ou-Yo	Oumu	Yoshie		5G	-1.31534185088338	Ou-Yo	Oumu	Yoshie	-1.62009332476632
morn	1	outgroup	food	0.00277778	5G	Ou-Yo	Yoshie	Oumu		5G	-1.31534185088338	Ou-Yo	Yoshie	Oumu	-1.38865142122827
morn	1	outgroup	food	0.00416667	5G	Ou-Yo	Yoshie	Oumu		5G	-1.31534185088338	Ou-Yo	Yoshie	Oumu	-1.15720951769023
morn	1	outgroup	food	0.00555556	5G	Ou-Yo	Oumu	Yoshie		5G	-1.31534185088338	Ou-Yo	Oumu	Yoshie	-0.925767614152181
morn	1	outgroup	food	0.00694444	5G	Ou-Yo	Yoshie	Oumu		5G	-1.31534185088338	Ou-Yo	Yoshie	Oumu	-0.694325710614136
morn	1	outgroup	food	0.00833333	5G	Ou-Yo	Oumu	Yoshie		5G	-1.31534185088338	Ou-Yo	Oumu	Yoshie	-0.462883807076091
morn	1	outgroup	food	0.00972222	5G	Ou-Yo	Oumu	Yoshie		5G	-1.31534185088338	Ou-Yo	Oumu	Yoshie	-0.231441903538045
morn	1	outgroup	food	0.0111111	5G	Ou-Yo	Yoshie	Oumu		5G	-1.31534185088338	Ou-Yo	Yoshie	Oumu	0
morn	1	outgroup	food	0.0125	5G	Ou-Yo	Yoshie	Oumu		5G	-1.31534185088338	Ou-Yo	Yoshie	Oumu	0.231441903538045
morn	1	outgroup	food	0.0138889	5G	Ou-Yo	Yoshie	Oumu		5G	-1.31534185088338	Ou-Yo	Yoshie	Oumu	0.462883807076091
morn	1	outgroup	food	0.0152778	5G	Ou-Yo	Yoshie	Oumu		5G	-1.31534185088338	Ou-Yo	Yoshie	Oumu	0.694325710614136
morn	1	outgroup	food	0.0166667	5G	Ou-Yo	Oumu	Yoshie		5G	-1.31534185088338	Ou-Yo	Oumu	Yoshie	0.925767614152181
morn	1	outgroup	food	0.0180556	5G	Ou-Yo	Yoshie	Oumu		5G	-1.31534185088338	Ou-Yo	Yoshie	Oumu	1.15720951769023
morn	1	outgroup	food	0.0194444	5G	Ou-Yo	Yoshie	Oumu		5G	-1.31534185088338	Ou-Yo	Yoshie	Oumu	1.38865142122827
morn	1	outgroup	food	0.0208333	5G	Ou-Yo	Yoshie	Oumu		5G	-1.31534185088338	Ou-Yo	Yoshie	Oumu	1.62009332476632
morn	1	outgroup	food	0.00138889	5G	Ou-Ca	Candy	Oumu	2	5G	-1.31534185088338	Ou-Ca	Candy	Oumu	-1.62009332476632
morn	1	outgroup	food	0.00277778	5G	Ou-Ca	Candy	Oumu	3	5G	-1.31534185088338	Ou-Ca	Candy	Oumu	-1.38865142122827
morn	1	outgroup	food	0.00416667	5G	Ou-Ca	Oumu	Candy	3	5G	-1.31534185088338	Ou-Ca	Oumu	Candy	-1.15720951769023
morn	1	outgroup	food	0.00555556	5G	Ou-Ca	Candy	Oumu	3	5G	-1.31534185088338	Ou-Ca	Candy	Oumu	-0.925767614152181
morn	1	outgroup	food	0.00694444	5G	Ou-Ca	Candy	Oumu	3	5G	-1.31534185088338	Ou-Ca	Candy	Oumu	-0.694325710614136
morn	1	outgroup	food	0.00833333	5G	Ou-Ca	Oumu	Candy	3	5G	-1.31534185088338	Ou-Ca	Oumu	Candy	-0.462883807076091
morn	1	outgroup	food	0.00972222	5G	Ou-Ca	Candy	Oumu	3	5G	-1.31534185088338	Ou-Ca	Candy	Oumu	-0.231441903538045
morn	1	outgroup	food	0.0111111	5G	Ou-Ca	Candy	Oumu	3	5G	-1.31534185088338	Ou-Ca	Candy	Oumu	0
morn	1	outgroup	food	0.0125	5G	Ou-Ca	Oumu	Candy	3	5G	-1.31534185088338	Ou-Ca	Oumu	Candy	0.231441903538045
morn	1	outgroup	food	0.0138889	5G	Ou-Ca	Candy	Oumu	3	5G	-1.31534185088338	Ou-Ca	Candy	Oumu	0.462883807076091
morn	1	outgroup	food	0.0152778	5G	Ou-Ca	Oumu	Candy	3	5G	-1.31534185088338	Ou-Ca	Oumu	Candy	0.694325710614136
morn	1	outgroup	food	0.0166667	5G	Ou-Ca	Candy	Oumu	3	5G	-1.31534185088338	Ou-Ca	Candy	Oumu	0.925767614152181
morn	1	outgroup	food	0.0180556	5G	Ou-Ca	Candy	Oumu	3	5G	-1.31534185088338	Ou-Ca	Candy	Oumu	1.15720951769023
morn	1	outgroup	food	0.0194444	5G	Ou-Ca	Candy	Oumu	3	5G	-1.31534185088338	Ou-Ca	Candy	Oumu	1.38865142122827
morn	1	outgroup	food	0.0208333	5G	Ou-Ca	Candy	Oumu	3	5G	-1.31534185088338	Ou-Ca	Candy	Oumu	1.62009332476632
morn	1	outgroup	food	0.00138889	5G	Ou-Ch	Chiko	Oumu	4	5G	-1.31534185088338	Ou-Ch	Chiko	Oumu	-1.62009332476632
morn	1	outgroup	food	0.00277778	5G	Ou-Ch	Chiko	Oumu	3	5G	-1.31534185088338	Ou-Ch	Chiko	Oumu	-1.38865142122827
morn	1	outgroup	food	0.00416667	5G	Ou-Ch	Chiko	Oumu	2	5G	-1.31534185088338	Ou-Ch	Chiko	Oumu	-1.15720951769023
morn	1	outgroup	food	0.00555556	5G	Ou-Ch	Chiko	Oumu	2	5G	-1.31534185088338	Ou-Ch	Chiko	Oumu	-0.925767614152181
morn	1	outgroup	food	0.00694444	5G	Ou-Ch	Oumu	Chiko	2	5G	-1.31534185088338	Ou-Ch	Oumu	Chiko	-0.694325710614136
morn	1	outgroup	food	0.00833333	5G	Ou-Ch	Chiko	Oumu	2	5G	-1.31534185088338	Ou-Ch	Chiko	Oumu	-0.462883807076091
morn	1	outgroup	food	0.00972222	5G	Ou-Ch	Oumu	Chiko	3	5G	-1.31534185088338	Ou-Ch	Oumu	Chiko	-0.231441903538045
morn	1	outgroup	food	0.0111111	5G	Ou-Ch	Chiko	Oumu	3	5G	-1.31534185088338	Ou-Ch	Chiko	Oumu	0
morn	1	outgroup	food	0.0125	5G	Ou-Ch	Chiko	Oumu	4	5G	-1.31534185088338	Ou-Ch	Chiko	Oumu	0.231441903538045
morn	1	outgroup	food	0.0138889	5G	Ou-Ch	Oumu	Chiko	2	5G	-1.31534185088338	Ou-Ch	Oumu	Chiko	0.462883807076091
morn	1	outgroup	food	0.0152778	5G	Ou-Ch	Oumu	Chiko	2	5G	-1.31534185088338	Ou-Ch	Oumu	Chiko	0.694325710614136
morn	1	outgroup	food	0.0166667	5G	Ou-Ch	Chiko	Oumu	2	5G	-1.31534185088338	Ou-Ch	Chiko	Oumu	0.925767614152181
morn	1	outgroup	food	0.0180556	5G	Ou-Ch	Chiko	Oumu	2	5G	-1.31534185088338	Ou-Ch	Chiko	Oumu	1.15720951769023
morn	1	outgroup	food	0.0194444	5G	Ou-Ch	Oumu	Chiko	2	5G	-1.31534185088338	Ou-Ch	Oumu	Chiko	1.38865142122827
morn	1	outgroup	food	0.0208333	5G	Ou-Ch	Chiko	Oumu	2	5G	-1.31534185088338	Ou-Ch	Chiko	Oumu	1.62009332476632
morn	1	outgroup	food	0.00138889	5G	Ou-Li	Oumu	Lina	4	5G	-1.31534185088338	Ou-Li	Oumu	Lina	-1.62009332476632
morn	1	outgroup	food	0.00277778	5G	Ou-Li	Lina	Oumu	3	5G	-1.31534185088338	Ou-Li	Lina	Oumu	-1.38865142122827
morn	1	outgroup	food	0.00416667	5G	Ou-Li	Lina	Oumu	3	5G	-1.31534185088338	Ou-Li	Lina	Oumu	-1.15720951769023
morn	1	outgroup	food	0.00555556	5G	Ou-Li	Lina	Oumu	3	5G	-1.31534185088338	Ou-Li	Lina	Oumu	-0.925767614152181
morn	1	outgroup	food	0.00694444	5G	Ou-Li	Lina	Oumu	3	5G	-1.31534185088338	Ou-Li	Lina	Oumu	-0.694325710614136
morn	1	outgroup	food	0.00833333	5G	Ou-Li	Oumu	Lina	3	5G	-1.31534185088338	Ou-Li	Oumu	Lina	-0.462883807076091
morn	1	outgroup	food	0.00972222	5G	Ou-Li	Oumu	Lina	3	5G	-1.31534185088338	Ou-Li	Oumu	Lina	-0.231441903538045
morn	1	outgroup	food	0.0111111	5G	Ou-Li	Oumu	Lina	3	5G	-1.31534185088338	Ou-Li	Oumu	Lina	0
morn	1	outgroup	food	0.0125	5G	Ou-Li	Lina	Oumu	3	5G	-1.31534185088338	Ou-Li	Lina	Oumu	0.231441903538045
morn	1	outgroup	food	0.0138889	5G	Ou-Li	Oumu	Lina	3	5G	-1.31534185088338	Ou-Li	Oumu	Lina	0.462883807076091
morn	1	outgroup	food	0.0152778	5G	Ou-Li	Oumu	Lina	3	5G	-1.31534185088338	Ou-Li	Oumu	Lina	0.694325710614136
morn	1	outgroup	food	0.0166667	5G	Ou-Li	Lina	Oumu	2	5G	-1.31534185088338	Ou-Li	Lina	Oumu	0.925767614152181
morn	1	outgroup	food	0.0180556	5G	Ou-Li	Lina	Oumu	2	5G	-1.31534185088338	Ou-Li	Lina	Oumu	1.15720951769023
morn	1	outgroup	food	0.0194444	5G	Ou-Li	Oumu	Lina	2	5G	-1.31534185088338	Ou-Li	Oumu	Lina	1.38865142122827
morn	1	outgroup	food	0.0208333	5G	Ou-Li	Oumu	Lina	2	5G	-1.31534185088338	Ou-Li	Oumu	Lina	1.62009332476632
morn	1	outgroup	food	0.00138889	5G	Ha-Sa	Haruna	Sai	4	5G	-1.31534185088338	Ha-Sa	Haruna	Sai	-1.62009332476632
morn	1	outgroup	food	0.00277778	5G	Ha-Sa	Sai	Haruna	4	5G	-1.31534185088338	Ha-Sa	Sai	Haruna	-1.38865142122827
morn	1	outgroup	food	0.00416667	5G	Ha-Sa	Sai	Haruna	4	5G	-1.31534185088338	Ha-Sa	Sai	Haruna	-1.15720951769023
morn	1	outgroup	food	0.00555556	5G	Ha-Sa	Sai	Haruna	4	5G	-1.31534185088338	Ha-Sa	Sai	Haruna	-0.925767614152181
morn	1	outgroup	food	0.00694444	5G	Ha-Sa	Sai	Haruna	4	5G	-1.31534185088338	Ha-Sa	Sai	Haruna	-0.694325710614136
morn	1	outgroup	food	0.00833333	5G	Ha-Sa	Haruna	Sai	4	5G	-1.31534185088338	Ha-Sa	Haruna	Sai	-0.462883807076091
morn	1	outgroup	food	0.00972222	5G	Ha-Sa	Haruna	Sai	3	5G	-1.31534185088338	Ha-Sa	Haruna	Sai	-0.231441903538045
morn	1	outgroup	food	0.0111111	5G	Ha-Sa	Haruna	Sai	3	5G	-1.31534185088338	Ha-Sa	Haruna	Sai	0
morn	1	outgroup	food	0.0125	5G	Ha-Sa	Haruna	Sai	3	5G	-1.31534185088338	Ha-Sa	Haruna	Sai	0.231441903538045
morn	1	outgroup	food	0.0138889	5G	Ha-Sa	Haruna	Sai	3	5G	-1.31534185088338	Ha-Sa	Haruna	Sai	0.462883807076091
morn	1	outgroup	food	0.0152778	5G	Ha-Sa	Haruna	Sai	3	5G	-1.31534185088338	Ha-Sa	Haruna	Sai	0.694325710614136
morn	1	outgroup	food	0.0166667	5G	Ha-Sa	Sai	Haruna	3	5G	-1.31534185088338	Ha-Sa	Sai	Haruna	0.925767614152181
morn	1	outgroup	food	0.0180556	5G	Ha-Sa	Sai	Haruna	3	5G	-1.31534185088338	Ha-Sa	Sai	Haruna	1.15720951769023
morn	1	outgroup	food	0.0194444	5G	Ha-Sa	Sai	Haruna	3	5G	-1.31534185088338	Ha-Sa	Sai	Haruna	1.38865142122827
morn	1	outgroup	food	0.0208333	5G	Ha-Sa	Haruna	Sai	3	5G	-1.31534185088338	Ha-Sa	Haruna	Sai	1.62009332476632
morn	1	outgroup	food	0.00138889	5G	Ha-Ak	Haruna	Akina	4	5G	-1.31534185088338	Ha-Ak	Haruna	Akina	-1.62009332476632
morn	1	outgroup	food	0.00277778	5G	Ha-Ak	Akina	Haruna	4	5G	-1.31534185088338	Ha-Ak	Akina	Haruna	-1.38865142122827
morn	1	outgroup	food	0.00416667	5G	Ha-Ak	Haruna	Akina	4	5G	-1.31534185088338	Ha-Ak	Haruna	Akina	-1.15720951769023
morn	1	outgroup	food	0.00555556	5G	Ha-Ak	Akina	Haruna	4	5G	-1.31534185088338	Ha-Ak	Akina	Haruna	-0.925767614152181
morn	1	outgroup	food	0.00694444	5G	Ha-Ak	Haruna	Akina	4	5G	-1.31534185088338	Ha-Ak	Haruna	Akina	-0.694325710614136
morn	1	outgroup	food	0.00833333	5G	Ha-Ak	Akina	Haruna	4	5G	-1.31534185088338	Ha-Ak	Akina	Haruna	-0.462883807076091
morn	1	outgroup	food	0.00972222	5G	Ha-Ak	Akina	Haruna	4	5G	-1.31534185088338	Ha-Ak	Akina	Haruna	-0.231441903538045
morn	1	outgroup	food	0.0111111	5G	Ha-Ak	Akina	Haruna	4	5G	-1.31534185088338	Ha-Ak	Akina	Haruna	0
morn	1	outgroup	food	0.0125	5G	Ha-Ak	Akina	Haruna	4	5G	-1.31534185088338	Ha-Ak	Akina	Haruna	0.231441903538045
morn	1	outgroup	food	0.0138889	5G	Ha-Ak	Akina	Haruna	4	5G	-1.31534185088338	Ha-Ak	Akina	Haruna	0.462883807076091
morn	1	outgroup	food	0.0152778	5G	Ha-Ak	Akina	Haruna	4	5G	-1.31534185088338	Ha-Ak	Akina	Haruna	0.694325710614136
morn	1	outgroup	food	0.0166667	5G	Ha-Ak	Haruna	Akina	4	5G	-1.31534185088338	Ha-Ak	Haruna	Akina	0.925767614152181
morn	1	outgroup	food	0.0180556	5G	Ha-Ak	Akina	Haruna	4	5G	-1.31534185088338	Ha-Ak	Akina	Haruna	1.15720951769023
morn	1	outgroup	food	0.0194444	5G	Ha-Ak	Haruna	Akina	4	5G	-1.31534185088338	Ha-Ak	Haruna	Akina	1.38865142122827
morn	1	outgroup	food	0.0208333	5G	Ha-Ak	Haruna	Akina	4	5G	-1.31534185088338	Ha-Ak	Haruna	Akina	1.62009332476632
morn	1	outgroup	food	0.00138889	5G	Ha-Yo	Yoshie	Haruna		5G	-1.31534185088338	Ha-Yo	Yoshie	Haruna	-1.62009332476632
morn	1	outgroup	food	0.00277778	5G	Ha-Yo	Yoshie	Haruna		5G	-1.31534185088338	Ha-Yo	Yoshie	Haruna	-1.38865142122827
morn	1	outgroup	food	0.00416667	5G	Ha-Yo	Yoshie	Haruna		5G	-1.31534185088338	Ha-Yo	Yoshie	Haruna	-1.15720951769023
morn	1	outgroup	food	0.00555556	5G	Ha-Yo	Yoshie	Haruna		5G	-1.31534185088338	Ha-Yo	Yoshie	Haruna	-0.925767614152181
morn	1	outgroup	food	0.00694444	5G	Ha-Yo	Haruna	Yoshie		5G	-1.31534185088338	Ha-Yo	Haruna	Yoshie	-0.694325710614136
morn	1	outgroup	food	0.00833333	5G	Ha-Yo	Haruna	Yoshie		5G	-1.31534185088338	Ha-Yo	Haruna	Yoshie	-0.462883807076091
morn	1	outgroup	food	0.00972222	5G	Ha-Yo	Haruna	Yoshie		5G	-1.31534185088338	Ha-Yo	Haruna	Yoshie	-0.231441903538045
morn	1	outgroup	food	0.0111111	5G	Ha-Yo	Haruna	Yoshie		5G	-1.31534185088338	Ha-Yo	Haruna	Yoshie	0
morn	1	outgroup	food	0.0125	5G	Ha-Yo	Haruna	Yoshie		5G	-1.31534185088338	Ha-Yo	Haruna	Yoshie	0.231441903538045
morn	1	outgroup	food	0.0138889	5G	Ha-Yo	Yoshie	Haruna		5G	-1.31534185088338	Ha-Yo	Yoshie	Haruna	0.462883807076091
morn	1	outgroup	food	0.0152778	5G	Ha-Yo	Yoshie	Haruna		5G	-1.31534185088338	Ha-Yo	Yoshie	Haruna	0.694325710614136
morn	1	outgroup	food	0.0166667	5G	Ha-Yo	Haruna	Yoshie		5G	-1.31534185088338	Ha-Yo	Haruna	Yoshie	0.925767614152181
morn	1	outgroup	food	0.0180556	5G	Ha-Yo	Yoshie	Haruna		5G	-1.31534185088338	Ha-Yo	Yoshie	Haruna	1.15720951769023
morn	1	outgroup	food	0.0194444	5G	Ha-Yo	Yoshie	Haruna		5G	-1.31534185088338	Ha-Yo	Yoshie	Haruna	1.38865142122827
morn	1	outgroup	food	0.0208333	5G	Ha-Yo	Yoshie	Haruna		5G	-1.31534185088338	Ha-Yo	Yoshie	Haruna	1.62009332476632
morn	1	outgroup	food	0.00138889	5G	Ha-Ca	Candy	Haruna	3	5G	-1.31534185088338	Ha-Ca	Candy	Haruna	-1.62009332476632
morn	1	outgroup	food	0.00277778	5G	Ha-Ca	Haruna	Candy	3	5G	-1.31534185088338	Ha-Ca	Haruna	Candy	-1.38865142122827
morn	1	outgroup	food	0.00416667	5G	Ha-Ca	Haruna	Candy	3	5G	-1.31534185088338	Ha-Ca	Haruna	Candy	-1.15720951769023
morn	1	outgroup	food	0.00555556	5G	Ha-Ca	Haruna	Candy	4	5G	-1.31534185088338	Ha-Ca	Haruna	Candy	-0.925767614152181
morn	1	outgroup	food	0.00694444	5G	Ha-Ca	Candy	Haruna	3	5G	-1.31534185088338	Ha-Ca	Candy	Haruna	-0.694325710614136
morn	1	outgroup	food	0.00833333	5G	Ha-Ca	Haruna	Candy	3	5G	-1.31534185088338	Ha-Ca	Haruna	Candy	-0.462883807076091
morn	1	outgroup	food	0.00972222	5G	Ha-Ca	Candy	Haruna	3	5G	-1.31534185088338	Ha-Ca	Candy	Haruna	-0.231441903538045
morn	1	outgroup	food	0.0111111	5G	Ha-Ca	Haruna	Candy	3	5G	-1.31534185088338	Ha-Ca	Haruna	Candy	0
morn	1	outgroup	food	0.0125	5G	Ha-Ca	Haruna	Candy	3	5G	-1.31534185088338	Ha-Ca	Haruna	Candy	0.231441903538045
morn	1	outgroup	food	0.0138889	5G	Ha-Ca	Candy	Haruna	3	5G	-1.31534185088338	Ha-Ca	Candy	Haruna	0.462883807076091
morn	1	outgroup	food	0.0152778	5G	Ha-Ca	Candy	Haruna	3	5G	-1.31534185088338	Ha-Ca	Candy	Haruna	0.694325710614136
morn	1	outgroup	food	0.0166667	5G	Ha-Ca	Haruna	Candy	3	5G	-1.31534185088338	Ha-Ca	Haruna	Candy	0.925767614152181
morn	1	outgroup	food	0.0180556	5G	Ha-Ca	Haruna	Candy	3	5G	-1.31534185088338	Ha-Ca	Haruna	Candy	1.15720951769023
morn	1	outgroup	food	0.0194444	5G	Ha-Ca	Candy	Haruna	3	5G	-1.31534185088338	Ha-Ca	Candy	Haruna	1.38865142122827
morn	1	outgroup	food	0.0208333	5G	Ha-Ca	Candy	Haruna	3	5G	-1.31534185088338	Ha-Ca	Candy	Haruna	1.62009332476632
morn	1	outgroup	food	0.00138889	5G	Ha-Ch	Haruna	Chiko	3	5G	-1.31534185088338	Ha-Ch	Haruna	Chiko	-1.62009332476632
morn	1	outgroup	food	0.00277778	5G	Ha-Ch	Haruna	Chiko	3	5G	-1.31534185088338	Ha-Ch	Haruna	Chiko	-1.38865142122827
morn	1	outgroup	food	0.00416667	5G	Ha-Ch	Chiko	Haruna	3	5G	-1.31534185088338	Ha-Ch	Chiko	Haruna	-1.15720951769023
morn	1	outgroup	food	0.00555556	5G	Ha-Ch	Chiko	Haruna	4	5G	-1.31534185088338	Ha-Ch	Chiko	Haruna	-0.925767614152181
morn	1	outgroup	food	0.00694444	5G	Ha-Ch	Haruna	Chiko	3	5G	-1.31534185088338	Ha-Ch	Haruna	Chiko	-0.694325710614136
morn	1	outgroup	food	0.00833333	5G	Ha-Ch	Haruna	Chiko	3	5G	-1.31534185088338	Ha-Ch	Haruna	Chiko	-0.462883807076091
morn	1	outgroup	food	0.00972222	5G	Ha-Ch	Haruna	Chiko	3	5G	-1.31534185088338	Ha-Ch	Haruna	Chiko	-0.231441903538045
morn	1	outgroup	food	0.0111111	5G	Ha-Ch	Haruna	Chiko	3	5G	-1.31534185088338	Ha-Ch	Haruna	Chiko	0
morn	1	outgroup	food	0.0125	5G	Ha-Ch	Haruna	Chiko	4	5G	-1.31534185088338	Ha-Ch	Haruna	Chiko	0.231441903538045
morn	1	outgroup	food	0.0138889	5G	Ha-Ch	Haruna	Chiko	3	5G	-1.31534185088338	Ha-Ch	Haruna	Chiko	0.462883807076091
morn	1	outgroup	food	0.0152778	5G	Ha-Ch	Chiko	Haruna	3	5G	-1.31534185088338	Ha-Ch	Chiko	Haruna	0.694325710614136
morn	1	outgroup	food	0.0166667	5G	Ha-Ch	Haruna	Chiko	3	5G	-1.31534185088338	Ha-Ch	Haruna	Chiko	0.925767614152181
morn	1	outgroup	food	0.0180556	5G	Ha-Ch	Chiko	Haruna	3	5G	-1.31534185088338	Ha-Ch	Chiko	Haruna	1.15720951769023
morn	1	outgroup	food	0.0194444	5G	Ha-Ch	Chiko	Haruna	3	5G	-1.31534185088338	Ha-Ch	Chiko	Haruna	1.38865142122827
morn	1	outgroup	food	0.0208333	5G	Ha-Ch	Haruna	Chiko	3	5G	-1.31534185088338	Ha-Ch	Haruna	Chiko	1.62009332476632
morn	1	outgroup	food	0.00138889	5G	Ha-Li	Lina	Haruna	4	5G	-1.31534185088338	Ha-Li	Lina	Haruna	-1.62009332476632
morn	1	outgroup	food	0.00277778	5G	Ha-Li	Haruna	Lina	3	5G	-1.31534185088338	Ha-Li	Haruna	Lina	-1.38865142122827
morn	1	outgroup	food	0.00416667	5G	Ha-Li	Lina	Haruna	3	5G	-1.31534185088338	Ha-Li	Lina	Haruna	-1.15720951769023
morn	1	outgroup	food	0.00555556	5G	Ha-Li	Haruna	Lina	4	5G	-1.31534185088338	Ha-Li	Haruna	Lina	-0.925767614152181
morn	1	outgroup	food	0.00694444	5G	Ha-Li	Haruna	Lina	3	5G	-1.31534185088338	Ha-Li	Haruna	Lina	-0.694325710614136
morn	1	outgroup	food	0.00833333	5G	Ha-Li	Haruna	Lina	3	5G	-1.31534185088338	Ha-Li	Haruna	Lina	-0.462883807076091
morn	1	outgroup	food	0.00972222	5G	Ha-Li	Haruna	Lina	3	5G	-1.31534185088338	Ha-Li	Haruna	Lina	-0.231441903538045
morn	1	outgroup	food	0.0111111	5G	Ha-Li	Lina	Haruna	3	5G	-1.31534185088338	Ha-Li	Lina	Haruna	0
morn	1	outgroup	food	0.0125	5G	Ha-Li	Lina	Haruna	4	5G	-1.31534185088338	Ha-Li	Lina	Haruna	0.231441903538045
morn	1	outgroup	food	0.0138889	5G	Ha-Li	Haruna	Lina	4	5G	-1.31534185088338	Ha-Li	Haruna	Lina	0.462883807076091
morn	1	outgroup	food	0.0152778	5G	Ha-Li	Lina	Haruna	4	5G	-1.31534185088338	Ha-Li	Lina	Haruna	0.694325710614136
morn	1	outgroup	food	0.0166667	5G	Ha-Li	Haruna	Lina	4	5G	-1.31534185088338	Ha-Li	Haruna	Lina	0.925767614152181
morn	1	outgroup	food	0.0180556	5G	Ha-Li	Lina	Haruna	4	5G	-1.31534185088338	Ha-Li	Lina	Haruna	1.15720951769023
morn	1	outgroup	food	0.0194444	5G	Ha-Li	Haruna	Lina	4	5G	-1.31534185088338	Ha-Li	Haruna	Lina	1.38865142122827
morn	1	outgroup	food	0.0208333	5G	Ha-Li	Haruna	Lina	4	5G	-1.31534185088338	Ha-Li	Haruna	Lina	1.62009332476632
morn	1	outgroup	food	0.00138889	5G	Sa-Ak	Akina	Sai	4	5G	-1.31534185088338	Sa-Ak	Akina	Sai	-1.62009332476632
morn	1	outgroup	food	0.00277778	5G	Sa-Ak	Akina	Sai	4	5G	-1.31534185088338	Sa-Ak	Akina	Sai	-1.38865142122827
morn	1	outgroup	food	0.00416667	5G	Sa-Ak	Sai	Akina	3	5G	-1.31534185088338	Sa-Ak	Sai	Akina	-1.15720951769023
morn	1	outgroup	food	0.00555556	5G	Sa-Ak	Sai	Akina	3	5G	-1.31534185088338	Sa-Ak	Sai	Akina	-0.925767614152181
morn	1	outgroup	food	0.00694444	5G	Sa-Ak	Akina	Sai	3	5G	-1.31534185088338	Sa-Ak	Akina	Sai	-0.694325710614136
morn	1	outgroup	food	0.00833333	5G	Sa-Ak	Akina	Sai	3	5G	-1.31534185088338	Sa-Ak	Akina	Sai	-0.462883807076091
morn	1	outgroup	food	0.00972222	5G	Sa-Ak	Sai	Akina	3	5G	-1.31534185088338	Sa-Ak	Sai	Akina	-0.231441903538045
morn	1	outgroup	food	0.0111111	5G	Sa-Ak	Akina	Sai	3	5G	-1.31534185088338	Sa-Ak	Akina	Sai	0
morn	1	outgroup	food	0.0125	5G	Sa-Ak	Akina	Sai	3	5G	-1.31534185088338	Sa-Ak	Akina	Sai	0.231441903538045
morn	1	outgroup	food	0.0138889	5G	Sa-Ak	Akina	Sai	3	5G	-1.31534185088338	Sa-Ak	Akina	Sai	0.462883807076091
morn	1	outgroup	food	0.0152778	5G	Sa-Ak	Akina	Sai	3	5G	-1.31534185088338	Sa-Ak	Akina	Sai	0.694325710614136
morn	1	outgroup	food	0.0166667	5G	Sa-Ak	Akina	Sai	3	5G	-1.31534185088338	Sa-Ak	Akina	Sai	0.925767614152181
morn	1	outgroup	food	0.0180556	5G	Sa-Ak	Sai	Akina	3	5G	-1.31534185088338	Sa-Ak	Sai	Akina	1.15720951769023
morn	1	outgroup	food	0.0194444	5G	Sa-Ak	Akina	Sai	3	5G	-1.31534185088338	Sa-Ak	Akina	Sai	1.38865142122827
morn	1	outgroup	food	0.0208333	5G	Sa-Ak	Akina	Sai	3	5G	-1.31534185088338	Sa-Ak	Akina	Sai	1.62009332476632
morn	1	outgroup	food	0.00138889	5G	Sa-Yo	Yoshie	Sai		5G	-1.31534185088338	Sa-Yo	Yoshie	Sai	-1.62009332476632
morn	1	outgroup	food	0.00277778	5G	Sa-Yo	Sai	Yoshie		5G	-1.31534185088338	Sa-Yo	Sai	Yoshie	-1.38865142122827
morn	1	outgroup	food	0.00416667	5G	Sa-Yo	Sai	Yoshie		5G	-1.31534185088338	Sa-Yo	Sai	Yoshie	-1.15720951769023
morn	1	outgroup	food	0.00555556	5G	Sa-Yo	Yoshie	Sai		5G	-1.31534185088338	Sa-Yo	Yoshie	Sai	-0.925767614152181
morn	1	outgroup	food	0.00694444	5G	Sa-Yo	Sai	Yoshie		5G	-1.31534185088338	Sa-Yo	Sai	Yoshie	-0.694325710614136
morn	1	outgroup	food	0.00833333	5G	Sa-Yo	Yoshie	Sai		5G	-1.31534185088338	Sa-Yo	Yoshie	Sai	-0.462883807076091
morn	1	outgroup	food	0.00972222	5G	Sa-Yo	Yoshie	Sai		5G	-1.31534185088338	Sa-Yo	Yoshie	Sai	-0.231441903538045
morn	1	outgroup	food	0.0111111	5G	Sa-Yo	Sai	Yoshie		5G	-1.31534185088338	Sa-Yo	Sai	Yoshie	0
morn	1	outgroup	food	0.0125	5G	Sa-Yo	Sai	Yoshie		5G	-1.31534185088338	Sa-Yo	Sai	Yoshie	0.231441903538045
morn	1	outgroup	food	0.0138889	5G	Sa-Yo	Sai	Yoshie		5G	-1.31534185088338	Sa-Yo	Sai	Yoshie	0.462883807076091
morn	1	outgroup	food	0.0152778	5G	Sa-Yo	Sai	Yoshie		5G	-1.31534185088338	Sa-Yo	Sai	Yoshie	0.694325710614136
morn	1	outgroup	food	0.0166667	5G	Sa-Yo	Yoshie	Sai		5G	-1.31534185088338	Sa-Yo	Yoshie	Sai	0.925767614152181
morn	1	outgroup	food	0.0180556	5G	Sa-Yo	Yoshie	Sai		5G	-1.31534185088338	Sa-Yo	Yoshie	Sai	1.15720951769023
morn	1	outgroup	food	0.0194444	5G	Sa-Yo	Yoshie	Sai		5G	-1.31534185088338	Sa-Yo	Yoshie	Sai	1.38865142122827
morn	1	outgroup	food	0.0208333	5G	Sa-Yo	Sai	Yoshie		5G	-1.31534185088338	Sa-Yo	Sai	Yoshie	1.62009332476632
morn	1	outgroup	food	0.00138889	5G	Sa-Ca	Sai	Candy	4	5G	-1.31534185088338	Sa-Ca	Sai	Candy	-1.62009332476632
morn	1	outgroup	food	0.00277778	5G	Sa-Ca	Candy	Sai	4	5G	-1.31534185088338	Sa-Ca	Candy	Sai	-1.38865142122827
morn	1	outgroup	food	0.00416667	5G	Sa-Ca	Sai	Candy	4	5G	-1.31534185088338	Sa-Ca	Sai	Candy	-1.15720951769023
morn	1	outgroup	food	0.00555556	5G	Sa-Ca	Candy	Sai	4	5G	-1.31534185088338	Sa-Ca	Candy	Sai	-0.925767614152181
morn	1	outgroup	food	0.00694444	5G	Sa-Ca	Candy	Sai	4	5G	-1.31534185088338	Sa-Ca	Candy	Sai	-0.694325710614136
morn	1	outgroup	food	0.00833333	5G	Sa-Ca	Sai	Candy	4	5G	-1.31534185088338	Sa-Ca	Sai	Candy	-0.462883807076091
morn	1	outgroup	food	0.00972222	5G	Sa-Ca	Candy	Sai	4	5G	-1.31534185088338	Sa-Ca	Candy	Sai	-0.231441903538045
morn	1	outgroup	food	0.0111111	5G	Sa-Ca	Candy	Sai	4	5G	-1.31534185088338	Sa-Ca	Candy	Sai	0
morn	1	outgroup	food	0.0125	5G	Sa-Ca	Candy	Sai	4	5G	-1.31534185088338	Sa-Ca	Candy	Sai	0.231441903538045
morn	1	outgroup	food	0.0138889	5G	Sa-Ca	Candy	Sai	4	5G	-1.31534185088338	Sa-Ca	Candy	Sai	0.462883807076091
morn	1	outgroup	food	0.0152778	5G	Sa-Ca	Sai	Candy	4	5G	-1.31534185088338	Sa-Ca	Sai	Candy	0.694325710614136
morn	1	outgroup	food	0.0166667	5G	Sa-Ca	Sai	Candy	4	5G	-1.31534185088338	Sa-Ca	Sai	Candy	0.925767614152181
morn	1	outgroup	food	0.0180556	5G	Sa-Ca	Sai	Candy	4	5G	-1.31534185088338	Sa-Ca	Sai	Candy	1.15720951769023
morn	1	outgroup	food	0.0194444	5G	Sa-Ca	Candy	Sai	4	5G	-1.31534185088338	Sa-Ca	Candy	Sai	1.38865142122827
morn	1	outgroup	food	0.0208333	5G	Sa-Ca	Candy	Sai	4	5G	-1.31534185088338	Sa-Ca	Candy	Sai	1.62009332476632
morn	1	outgroup	food	0.00138889	5G	Sa-Ch	Sai	Chiko	4	5G	-1.31534185088338	Sa-Ch	Sai	Chiko	-1.62009332476632
morn	1	outgroup	food	0.00277778	5G	Sa-Ch	Chiko	Sai	4	5G	-1.31534185088338	Sa-Ch	Chiko	Sai	-1.38865142122827
morn	1	outgroup	food	0.00416667	5G	Sa-Ch	Chiko	Sai	4	5G	-1.31534185088338	Sa-Ch	Chiko	Sai	-1.15720951769023
morn	1	outgroup	food	0.00555556	5G	Sa-Ch	Chiko	Sai	4	5G	-1.31534185088338	Sa-Ch	Chiko	Sai	-0.925767614152181
morn	1	outgroup	food	0.00694444	5G	Sa-Ch	Sai	Chiko	4	5G	-1.31534185088338	Sa-Ch	Sai	Chiko	-0.694325710614136
morn	1	outgroup	food	0.00833333	5G	Sa-Ch	Chiko	Sai	4	5G	-1.31534185088338	Sa-Ch	Chiko	Sai	-0.462883807076091
morn	1	outgroup	food	0.00972222	5G	Sa-Ch	Sai	Chiko	4	5G	-1.31534185088338	Sa-Ch	Sai	Chiko	-0.231441903538045
morn	1	outgroup	food	0.0111111	5G	Sa-Ch	Chiko	Sai	4	5G	-1.31534185088338	Sa-Ch	Chiko	Sai	0
morn	1	outgroup	food	0.0125	5G	Sa-Ch	Chiko	Sai	4	5G	-1.31534185088338	Sa-Ch	Chiko	Sai	0.231441903538045
morn	1	outgroup	food	0.0138889	5G	Sa-Ch	Chiko	Sai	4	5G	-1.31534185088338	Sa-Ch	Chiko	Sai	0.462883807076091
morn	1	outgroup	food	0.0152778	5G	Sa-Ch	Chiko	Sai	4	5G	-1.31534185088338	Sa-Ch	Chiko	Sai	0.694325710614136
morn	1	outgroup	food	0.0166667	5G	Sa-Ch	Sai	Chiko	4	5G	-1.31534185088338	Sa-Ch	Sai	Chiko	0.925767614152181
morn	1	outgroup	food	0.0180556	5G	Sa-Ch	Sai	Chiko	4	5G	-1.31534185088338	Sa-Ch	Sai	Chiko	1.15720951769023
morn	1	outgroup	food	0.0194444	5G	Sa-Ch	Sai	Chiko	4	5G	-1.31534185088338	Sa-Ch	Sai	Chiko	1.38865142122827
morn	1	outgroup	food	0.0208333	5G	Sa-Ch	Chiko	Sai	4	5G	-1.31534185088338	Sa-Ch	Chiko	Sai	1.62009332476632
morn	1	outgroup	food	0.00138889	5G	Sa-Li	Sai	Lina	4	5G	-1.31534185088338	Sa-Li	Sai	Lina	-1.62009332476632
morn	1	outgroup	food	0.00277778	5G	Sa-Li	Lina	Sai	4	5G	-1.31534185088338	Sa-Li	Lina	Sai	-1.38865142122827
morn	1	outgroup	food	0.00416667	5G	Sa-Li	Sai	Lina	4	5G	-1.31534185088338	Sa-Li	Sai	Lina	-1.15720951769023
morn	1	outgroup	food	0.00555556	5G	Sa-Li	Lina	Sai	3	5G	-1.31534185088338	Sa-Li	Lina	Sai	-0.925767614152181
morn	1	outgroup	food	0.00694444	5G	Sa-Li	Sai	Lina	3	5G	-1.31534185088338	Sa-Li	Sai	Lina	-0.694325710614136
morn	1	outgroup	food	0.00833333	5G	Sa-Li	Lina	Sai	3	5G	-1.31534185088338	Sa-Li	Lina	Sai	-0.462883807076091
morn	1	outgroup	food	0.00972222	5G	Sa-Li	Lina	Sai	4	5G	-1.31534185088338	Sa-Li	Lina	Sai	-0.231441903538045
morn	1	outgroup	food	0.0111111	5G	Sa-Li	Sai	Lina	4	5G	-1.31534185088338	Sa-Li	Sai	Lina	0
morn	1	outgroup	food	0.0125	5G	Sa-Li	Sai	Lina	4	5G	-1.31534185088338	Sa-Li	Sai	Lina	0.231441903538045
morn	1	outgroup	food	0.0138889	5G	Sa-Li	Sai	Lina	4	5G	-1.31534185088338	Sa-Li	Sai	Lina	0.462883807076091
morn	1	outgroup	food	0.0152778	5G	Sa-Li	Sai	Lina	4	5G	-1.31534185088338	Sa-Li	Sai	Lina	0.694325710614136
morn	1	outgroup	food	0.0166667	5G	Sa-Li	Lina	Sai	4	5G	-1.31534185088338	Sa-Li	Lina	Sai	0.925767614152181
morn	1	outgroup	food	0.0180556	5G	Sa-Li	Sai	Lina	4	5G	-1.31534185088338	Sa-Li	Sai	Lina	1.15720951769023
morn	1	outgroup	food	0.0194444	5G	Sa-Li	Lina	Sai	4	5G	-1.31534185088338	Sa-Li	Lina	Sai	1.38865142122827
morn	1	outgroup	food	0.0208333	5G	Sa-Li	Sai	Lina	4	5G	-1.31534185088338	Sa-Li	Sai	Lina	1.62009332476632
morn	1	outgroup	food	0.00138889	5G	Ak-Yo	Yoshie	Akina		5G	-1.31534185088338	Ak-Yo	Yoshie	Akina	-1.62009332476632
morn	1	outgroup	food	0.00277778	5G	Ak-Yo	Akina	Yoshie		5G	-1.31534185088338	Ak-Yo	Akina	Yoshie	-1.38865142122827
morn	1	outgroup	food	0.00416667	5G	Ak-Yo	Akina	Yoshie		5G	-1.31534185088338	Ak-Yo	Akina	Yoshie	-1.15720951769023
morn	1	outgroup	food	0.00555556	5G	Ak-Yo	Akina	Yoshie		5G	-1.31534185088338	Ak-Yo	Akina	Yoshie	-0.925767614152181
morn	1	outgroup	food	0.00694444	5G	Ak-Yo	Akina	Yoshie		5G	-1.31534185088338	Ak-Yo	Akina	Yoshie	-0.694325710614136
morn	1	outgroup	food	0.00833333	5G	Ak-Yo	Yoshie	Akina		5G	-1.31534185088338	Ak-Yo	Yoshie	Akina	-0.462883807076091
morn	1	outgroup	food	0.00972222	5G	Ak-Yo	Yoshie	Akina		5G	-1.31534185088338	Ak-Yo	Yoshie	Akina	-0.231441903538045
morn	1	outgroup	food	0.0111111	5G	Ak-Yo	Yoshie	Akina		5G	-1.31534185088338	Ak-Yo	Yoshie	Akina	0
morn	1	outgroup	food	0.0125	5G	Ak-Yo	Yoshie	Akina		5G	-1.31534185088338	Ak-Yo	Yoshie	Akina	0.231441903538045
morn	1	outgroup	food	0.0138889	5G	Ak-Yo	Yoshie	Akina		5G	-1.31534185088338	Ak-Yo	Yoshie	Akina	0.462883807076091
morn	1	outgroup	food	0.0152778	5G	Ak-Yo	Yoshie	Akina		5G	-1.31534185088338	Ak-Yo	Yoshie	Akina	0.694325710614136
morn	1	outgroup	food	0.0166667	5G	Ak-Yo	Yoshie	Akina		5G	-1.31534185088338	Ak-Yo	Yoshie	Akina	0.925767614152181
morn	1	outgroup	food	0.0180556	5G	Ak-Yo	Akina	Yoshie		5G	-1.31534185088338	Ak-Yo	Akina	Yoshie	1.15720951769023
morn	1	outgroup	food	0.0194444	5G	Ak-Yo	Yoshie	Akina		5G	-1.31534185088338	Ak-Yo	Yoshie	Akina	1.38865142122827
morn	1	outgroup	food	0.0208333	5G	Ak-Yo	Yoshie	Akina		5G	-1.31534185088338	Ak-Yo	Yoshie	Akina	1.62009332476632
morn	1	outgroup	food	0.00138889	5G	Ak-Ca	Candy	Akina	4	5G	-1.31534185088338	Ak-Ca	Candy	Akina	-1.62009332476632
morn	1	outgroup	food	0.00277778	5G	Ak-Ca	Candy	Akina	4	5G	-1.31534185088338	Ak-Ca	Candy	Akina	-1.38865142122827
morn	1	outgroup	food	0.00416667	5G	Ak-Ca	Candy	Akina	4	5G	-1.31534185088338	Ak-Ca	Candy	Akina	-1.15720951769023
morn	1	outgroup	food	0.00555556	5G	Ak-Ca	Akina	Candy	4	5G	-1.31534185088338	Ak-Ca	Akina	Candy	-0.925767614152181
morn	1	outgroup	food	0.00694444	5G	Ak-Ca	Akina	Candy	4	5G	-1.31534185088338	Ak-Ca	Akina	Candy	-0.694325710614136
morn	1	outgroup	food	0.00833333	5G	Ak-Ca	Candy	Akina	4	5G	-1.31534185088338	Ak-Ca	Candy	Akina	-0.462883807076091
morn	1	outgroup	food	0.00972222	5G	Ak-Ca	Candy	Akina	4	5G	-1.31534185088338	Ak-Ca	Candy	Akina	-0.231441903538045
morn	1	outgroup	food	0.0111111	5G	Ak-Ca	Candy	Akina	4	5G	-1.31534185088338	Ak-Ca	Candy	Akina	0
morn	1	outgroup	food	0.0125	5G	Ak-Ca	Akina	Candy	4	5G	-1.31534185088338	Ak-Ca	Akina	Candy	0.231441903538045
morn	1	outgroup	food	0.0138889	5G	Ak-Ca	Candy	Akina	4	5G	-1.31534185088338	Ak-Ca	Candy	Akina	0.462883807076091
morn	1	outgroup	food	0.0152778	5G	Ak-Ca	Akina	Candy	4	5G	-1.31534185088338	Ak-Ca	Akina	Candy	0.694325710614136
morn	1	outgroup	food	0.0166667	5G	Ak-Ca	Akina	Candy	4	5G	-1.31534185088338	Ak-Ca	Akina	Candy	0.925767614152181
morn	1	outgroup	food	0.0180556	5G	Ak-Ca	Candy	Akina	4	5G	-1.31534185088338	Ak-Ca	Candy	Akina	1.15720951769023
morn	1	outgroup	food	0.0194444	5G	Ak-Ca	Akina	Candy	4	5G	-1.31534185088338	Ak-Ca	Akina	Candy	1.38865142122827
morn	1	outgroup	food	0.0208333	5G	Ak-Ca	Candy	Akina	4	5G	-1.31534185088338	Ak-Ca	Candy	Akina	1.62009332476632
morn	1	outgroup	food	0.00138889	5G	Ak-Ch	Chiko	Akina	4	5G	-1.31534185088338	Ak-Ch	Chiko	Akina	-1.62009332476632
morn	1	outgroup	food	0.00277778	5G	Ak-Ch	Chiko	Akina	4	5G	-1.31534185088338	Ak-Ch	Chiko	Akina	-1.38865142122827
morn	1	outgroup	food	0.00416667	5G	Ak-Ch	Chiko	Akina	4	5G	-1.31534185088338	Ak-Ch	Chiko	Akina	-1.15720951769023
morn	1	outgroup	food	0.00555556	5G	Ak-Ch	Akina	Chiko	4	5G	-1.31534185088338	Ak-Ch	Akina	Chiko	-0.925767614152181
morn	1	outgroup	food	0.00694444	5G	Ak-Ch	Akina	Chiko	4	5G	-1.31534185088338	Ak-Ch	Akina	Chiko	-0.694325710614136
morn	1	outgroup	food	0.00833333	5G	Ak-Ch	Chiko	Akina	4	5G	-1.31534185088338	Ak-Ch	Chiko	Akina	-0.462883807076091
morn	1	outgroup	food	0.00972222	5G	Ak-Ch	Chiko	Akina	4	5G	-1.31534185088338	Ak-Ch	Chiko	Akina	-0.231441903538045
morn	1	outgroup	food	0.0111111	5G	Ak-Ch	Akina	Chiko	4	5G	-1.31534185088338	Ak-Ch	Akina	Chiko	0
morn	1	outgroup	food	0.0125	5G	Ak-Ch	Chiko	Akina	4	5G	-1.31534185088338	Ak-Ch	Chiko	Akina	0.231441903538045
morn	1	outgroup	food	0.0138889	5G	Ak-Ch	Akina	Chiko	4	5G	-1.31534185088338	Ak-Ch	Akina	Chiko	0.462883807076091
morn	1	outgroup	food	0.0152778	5G	Ak-Ch	Akina	Chiko	4	5G	-1.31534185088338	Ak-Ch	Akina	Chiko	0.694325710614136
morn	1	outgroup	food	0.0166667	5G	Ak-Ch	Chiko	Akina	4	5G	-1.31534185088338	Ak-Ch	Chiko	Akina	0.925767614152181
morn	1	outgroup	food	0.0180556	5G	Ak-Ch	Akina	Chiko	4	5G	-1.31534185088338	Ak-Ch	Akina	Chiko	1.15720951769023
morn	1	outgroup	food	0.0194444	5G	Ak-Ch	Chiko	Akina	4	5G	-1.31534185088338	Ak-Ch	Chiko	Akina	1.38865142122827
morn	1	outgroup	food	0.0208333	5G	Ak-Ch	Akina	Chiko	4	5G	-1.31534185088338	Ak-Ch	Akina	Chiko	1.62009332476632
morn	1	outgroup	food	0.00138889	5G	Ak-Li	Lina	Akina	4	5G	-1.31534185088338	Ak-Li	Lina	Akina	-1.62009332476632
morn	1	outgroup	food	0.00277778	5G	Ak-Li	Lina	Akina	3	5G	-1.31534185088338	Ak-Li	Lina	Akina	-1.38865142122827
morn	1	outgroup	food	0.00416667	5G	Ak-Li	Lina	Akina	3	5G	-1.31534185088338	Ak-Li	Lina	Akina	-1.15720951769023
morn	1	outgroup	food	0.00555556	5G	Ak-Li	Lina	Akina	3	5G	-1.31534185088338	Ak-Li	Lina	Akina	-0.925767614152181
morn	1	outgroup	food	0.00694444	5G	Ak-Li	Akina	Lina	3	5G	-1.31534185088338	Ak-Li	Akina	Lina	-0.694325710614136
morn	1	outgroup	food	0.00833333	5G	Ak-Li	Akina	Lina	4	5G	-1.31534185088338	Ak-Li	Akina	Lina	-0.462883807076091
morn	1	outgroup	food	0.00972222	5G	Ak-Li	Akina	Lina	4	5G	-1.31534185088338	Ak-Li	Akina	Lina	-0.231441903538045
morn	1	outgroup	food	0.0111111	5G	Ak-Li	Akina	Lina	4	5G	-1.31534185088338	Ak-Li	Akina	Lina	0
morn	1	outgroup	food	0.0125	5G	Ak-Li	Lina	Akina	4	5G	-1.31534185088338	Ak-Li	Lina	Akina	0.231441903538045
morn	1	outgroup	food	0.0138889	5G	Ak-Li	Akina	Lina	4	5G	-1.31534185088338	Ak-Li	Akina	Lina	0.462883807076091
morn	1	outgroup	food	0.0152778	5G	Ak-Li	Lina	Akina	4	5G	-1.31534185088338	Ak-Li	Lina	Akina	0.694325710614136
morn	1	outgroup	food	0.0166667	5G	Ak-Li	Lina	Akina	4	5G	-1.31534185088338	Ak-Li	Lina	Akina	0.925767614152181
morn	1	outgroup	food	0.0180556	5G	Ak-Li	Lina	Akina	4	5G	-1.31534185088338	Ak-Li	Lina	Akina	1.15720951769023
morn	1	outgroup	food	0.0194444	5G	Ak-Li	Akina	Lina	4	5G	-1.31534185088338	Ak-Li	Akina	Lina	1.38865142122827
morn	1	outgroup	food	0.0208333	5G	Ak-Li	Lina	Akina	4	5G	-1.31534185088338	Ak-Li	Lina	Akina	1.62009332476632
morn	1	outgroup	food	0.00138889	5G	Yo-Ca	Candy	Yoshie		5G	-1.31534185088338	Yo-Ca	Candy	Yoshie	-1.62009332476632
morn	1	outgroup	food	0.00277778	5G	Yo-Ca	Yoshie	Candy		5G	-1.31534185088338	Yo-Ca	Yoshie	Candy	-1.38865142122827
morn	1	outgroup	food	0.00416667	5G	Yo-Ca	Candy	Yoshie		5G	-1.31534185088338	Yo-Ca	Candy	Yoshie	-1.15720951769023
morn	1	outgroup	food	0.00555556	5G	Yo-Ca	Yoshie	Candy		5G	-1.31534185088338	Yo-Ca	Yoshie	Candy	-0.925767614152181
morn	1	outgroup	food	0.00694444	5G	Yo-Ca	Candy	Yoshie		5G	-1.31534185088338	Yo-Ca	Candy	Yoshie	-0.694325710614136
morn	1	outgroup	food	0.00833333	5G	Yo-Ca	Yoshie	Candy		5G	-1.31534185088338	Yo-Ca	Yoshie	Candy	-0.462883807076091
morn	1	outgroup	food	0.00972222	5G	Yo-Ca	Candy	Yoshie		5G	-1.31534185088338	Yo-Ca	Candy	Yoshie	-0.231441903538045
morn	1	outgroup	food	0.0111111	5G	Yo-Ca	Yoshie	Candy		5G	-1.31534185088338	Yo-Ca	Yoshie	Candy	0
morn	1	outgroup	food	0.0125	5G	Yo-Ca	Candy	Yoshie		5G	-1.31534185088338	Yo-Ca	Candy	Yoshie	0.231441903538045
morn	1	outgroup	food	0.0138889	5G	Yo-Ca	Candy	Yoshie		5G	-1.31534185088338	Yo-Ca	Candy	Yoshie	0.462883807076091
morn	1	outgroup	food	0.0152778	5G	Yo-Ca	Candy	Yoshie		5G	-1.31534185088338	Yo-Ca	Candy	Yoshie	0.694325710614136
morn	1	outgroup	food	0.0166667	5G	Yo-Ca	Candy	Yoshie		5G	-1.31534185088338	Yo-Ca	Candy	Yoshie	0.925767614152181
morn	1	outgroup	food	0.0180556	5G	Yo-Ca	Candy	Yoshie		5G	-1.31534185088338	Yo-Ca	Candy	Yoshie	1.15720951769023
morn	1	outgroup	food	0.0194444	5G	Yo-Ca	Candy	Yoshie		5G	-1.31534185088338	Yo-Ca	Candy	Yoshie	1.38865142122827
morn	1	outgroup	food	0.0208333	5G	Yo-Ca	Yoshie	Candy		5G	-1.31534185088338	Yo-Ca	Yoshie	Candy	1.62009332476632
morn	1	outgroup	food	0.00138889	5G	Yo-Ch	Yoshie	Chiko		5G	-1.31534185088338	Yo-Ch	Yoshie	Chiko	-1.62009332476632
morn	1	outgroup	food	0.00277778	5G	Yo-Ch	Yoshie	Chiko		5G	-1.31534185088338	Yo-Ch	Yoshie	Chiko	-1.38865142122827
morn	1	outgroup	food	0.00416667	5G	Yo-Ch	Chiko	Yoshie		5G	-1.31534185088338	Yo-Ch	Chiko	Yoshie	-1.15720951769023
morn	1	outgroup	food	0.00555556	5G	Yo-Ch	Chiko	Yoshie		5G	-1.31534185088338	Yo-Ch	Chiko	Yoshie	-0.925767614152181
morn	1	outgroup	food	0.00694444	5G	Yo-Ch	Chiko	Yoshie		5G	-1.31534185088338	Yo-Ch	Chiko	Yoshie	-0.694325710614136
morn	1	outgroup	food	0.00833333	5G	Yo-Ch	Yoshie	Chiko		5G	-1.31534185088338	Yo-Ch	Yoshie	Chiko	-0.462883807076091
morn	1	outgroup	food	0.00972222	5G	Yo-Ch	Chiko	Yoshie		5G	-1.31534185088338	Yo-Ch	Chiko	Yoshie	-0.231441903538045
morn	1	outgroup	food	0.0111111	5G	Yo-Ch	Chiko	Yoshie		5G	-1.31534185088338	Yo-Ch	Chiko	Yoshie	0
morn	1	outgroup	food	0.0125	5G	Yo-Ch	Chiko	Yoshie		5G	-1.31534185088338	Yo-Ch	Chiko	Yoshie	0.231441903538045
morn	1	outgroup	food	0.0138889	5G	Yo-Ch	Yoshie	Chiko		5G	-1.31534185088338	Yo-Ch	Yoshie	Chiko	0.462883807076091
morn	1	outgroup	food	0.0152778	5G	Yo-Ch	Chiko	Yoshie		5G	-1.31534185088338	Yo-Ch	Chiko	Yoshie	0.694325710614136
morn	1	outgroup	food	0.0166667	5G	Yo-Ch	Yoshie	Chiko		5G	-1.31534185088338	Yo-Ch	Yoshie	Chiko	0.925767614152181
morn	1	outgroup	food	0.0180556	5G	Yo-Ch	Yoshie	Chiko		5G	-1.31534185088338	Yo-Ch	Yoshie	Chiko	1.15720951769023
morn	1	outgroup	food	0.0194444	5G	Yo-Ch	Yoshie	Chiko		5G	-1.31534185088338	Yo-Ch	Yoshie	Chiko	1.38865142122827
morn	1	outgroup	food	0.0208333	5G	Yo-Ch	Chiko	Yoshie		5G	-1.31534185088338	Yo-Ch	Chiko	Yoshie	1.62009332476632
morn	1	outgroup	food	0.00138889	5G	Yo-Li	Lina	Yoshie		5G	-1.31534185088338	Yo-Li	Lina	Yoshie	-1.62009332476632
morn	1	outgroup	food	0.00277778	5G	Yo-Li	Lina	Yoshie		5G	-1.31534185088338	Yo-Li	Lina	Yoshie	-1.38865142122827
morn	1	outgroup	food	0.00416667	5G	Yo-Li	Yoshie	Lina		5G	-1.31534185088338	Yo-Li	Yoshie	Lina	-1.15720951769023
morn	1	outgroup	food	0.00555556	5G	Yo-Li	Yoshie	Lina		5G	-1.31534185088338	Yo-Li	Yoshie	Lina	-0.925767614152181
morn	1	outgroup	food	0.00694444	5G	Yo-Li	Lina	Yoshie		5G	-1.31534185088338	Yo-Li	Lina	Yoshie	-0.694325710614136
morn	1	outgroup	food	0.00833333	5G	Yo-Li	Lina	Yoshie		5G	-1.31534185088338	Yo-Li	Lina	Yoshie	-0.462883807076091
morn	1	outgroup	food	0.00972222	5G	Yo-Li	Yoshie	Lina		5G	-1.31534185088338	Yo-Li	Yoshie	Lina	-0.231441903538045
morn	1	outgroup	food	0.0111111	5G	Yo-Li	Lina	Yoshie		5G	-1.31534185088338	Yo-Li	Lina	Yoshie	0
morn	1	outgroup	food	0.0125	5G	Yo-Li	Yoshie	Lina		5G	-1.31534185088338	Yo-Li	Yoshie	Lina	0.231441903538045
morn	1	outgroup	food	0.0138889	5G	Yo-Li	Yoshie	Lina		5G	-1.31534185088338	Yo-Li	Yoshie	Lina	0.462883807076091
morn	1	outgroup	food	0.0152778	5G	Yo-Li	Yoshie	Lina		5G	-1.31534185088338	Yo-Li	Yoshie	Lina	0.694325710614136
morn	1	outgroup	food	0.0166667	5G	Yo-Li	Yoshie	Lina		5G	-1.31534185088338	Yo-Li	Yoshie	Lina	0.925767614152181
morn	1	outgroup	food	0.0180556	5G	Yo-Li	Lina	Yoshie		5G	-1.31534185088338	Yo-Li	Lina	Yoshie	1.15720951769023
morn	1	outgroup	food	0.0194444	5G	Yo-Li	Yoshie	Lina		5G	-1.31534185088338	Yo-Li	Yoshie	Lina	1.38865142122827
morn	1	outgroup	food	0.0208333	5G	Yo-Li	Lina	Yoshie		5G	-1.31534185088338	Yo-Li	Lina	Yoshie	1.62009332476632
morn	1	outgroup	food	0.00138889	5G	Ca-Ch	Candy	Chiko	3	5G	-1.31534185088338	Ca-Ch	Candy	Chiko	-1.62009332476632
morn	1	outgroup	food	0.00277778	5G	Ca-Ch	Candy	Chiko	2	5G	-1.31534185088338	Ca-Ch	Candy	Chiko	-1.38865142122827
morn	1	outgroup	food	0.00416667	5G	Ca-Ch	Chiko	Candy	2	5G	-1.31534185088338	Ca-Ch	Chiko	Candy	-1.15720951769023
morn	1	outgroup	food	0.00555556	5G	Ca-Ch	Chiko	Candy	3	5G	-1.31534185088338	Ca-Ch	Chiko	Candy	-0.925767614152181
morn	1	outgroup	food	0.00694444	5G	Ca-Ch	Candy	Chiko	3	5G	-1.31534185088338	Ca-Ch	Candy	Chiko	-0.694325710614136
morn	1	outgroup	food	0.00833333	5G	Ca-Ch	Candy	Chiko	3	5G	-1.31534185088338	Ca-Ch	Candy	Chiko	-0.462883807076091
morn	1	outgroup	food	0.00972222	5G	Ca-Ch	Candy	Chiko	3	5G	-1.31534185088338	Ca-Ch	Candy	Chiko	-0.231441903538045
morn	1	outgroup	food	0.0111111	5G	Ca-Ch	Candy	Chiko	3	5G	-1.31534185088338	Ca-Ch	Candy	Chiko	0
morn	1	outgroup	food	0.0125	5G	Ca-Ch	Candy	Chiko	4	5G	-1.31534185088338	Ca-Ch	Candy	Chiko	0.231441903538045
morn	1	outgroup	food	0.0138889	5G	Ca-Ch	Candy	Chiko	3	5G	-1.31534185088338	Ca-Ch	Candy	Chiko	0.462883807076091
morn	1	outgroup	food	0.0152778	5G	Ca-Ch	Candy	Chiko	3	5G	-1.31534185088338	Ca-Ch	Candy	Chiko	0.694325710614136
morn	1	outgroup	food	0.0166667	5G	Ca-Ch	Chiko	Candy	3	5G	-1.31534185088338	Ca-Ch	Chiko	Candy	0.925767614152181
morn	1	outgroup	food	0.0180556	5G	Ca-Ch	Candy	Chiko	3	5G	-1.31534185088338	Ca-Ch	Candy	Chiko	1.15720951769023
morn	1	outgroup	food	0.0194444	5G	Ca-Ch	Candy	Chiko	3	5G	-1.31534185088338	Ca-Ch	Candy	Chiko	1.38865142122827
morn	1	outgroup	food	0.0208333	5G	Ca-Ch	Candy	Chiko	3	5G	-1.31534185088338	Ca-Ch	Candy	Chiko	1.62009332476632
morn	1	outgroup	food	0.00138889	5G	Ca-Li	Lina	Candy	4	5G	-1.31534185088338	Ca-Li	Lina	Candy	-1.62009332476632
morn	1	outgroup	food	0.00277778	5G	Ca-Li	Candy	Lina	3	5G	-1.31534185088338	Ca-Li	Candy	Lina	-1.38865142122827
morn	1	outgroup	food	0.00416667	5G	Ca-Li	Lina	Candy	3	5G	-1.31534185088338	Ca-Li	Lina	Candy	-1.15720951769023
morn	1	outgroup	food	0.00555556	5G	Ca-Li	Candy	Lina	3	5G	-1.31534185088338	Ca-Li	Candy	Lina	-0.925767614152181
morn	1	outgroup	food	0.00694444	5G	Ca-Li	Lina	Candy	3	5G	-1.31534185088338	Ca-Li	Lina	Candy	-0.694325710614136
morn	1	outgroup	food	0.00833333	5G	Ca-Li	Candy	Lina	3	5G	-1.31534185088338	Ca-Li	Candy	Lina	-0.462883807076091
morn	1	outgroup	food	0.00972222	5G	Ca-Li	Lina	Candy	3	5G	-1.31534185088338	Ca-Li	Lina	Candy	-0.231441903538045
morn	1	outgroup	food	0.0111111	5G	Ca-Li	Candy	Lina	3	5G	-1.31534185088338	Ca-Li	Candy	Lina	0
morn	1	outgroup	food	0.0125	5G	Ca-Li	Candy	Lina	3	5G	-1.31534185088338	Ca-Li	Candy	Lina	0.231441903538045
morn	1	outgroup	food	0.0138889	5G	Ca-Li	Candy	Lina	3	5G	-1.31534185088338	Ca-Li	Candy	Lina	0.462883807076091
morn	1	outgroup	food	0.0152778	5G	Ca-Li	Candy	Lina	3	5G	-1.31534185088338	Ca-Li	Candy	Lina	0.694325710614136
morn	1	outgroup	food	0.0166667	5G	Ca-Li	Candy	Lina	3	5G	-1.31534185088338	Ca-Li	Candy	Lina	0.925767614152181
morn	1	outgroup	food	0.0180556	5G	Ca-Li	Lina	Candy	3	5G	-1.31534185088338	Ca-Li	Lina	Candy	1.15720951769023
morn	1	outgroup	food	0.0194444	5G	Ca-Li	Lina	Candy	3	5G	-1.31534185088338	Ca-Li	Lina	Candy	1.38865142122827
morn	1	outgroup	food	0.0208333	5G	Ca-Li	Lina	Candy	3	5G	-1.31534185088338	Ca-Li	Lina	Candy	1.62009332476632
morn	1	outgroup	food	0.00138889	5G	Ch-Li	Chiko	Lina	4	5G	-1.31534185088338	Ch-Li	Chiko	Lina	-1.62009332476632
morn	1	outgroup	food	0.00277778	5G	Ch-Li	Chiko	Lina	3	5G	-1.31534185088338	Ch-Li	Chiko	Lina	-1.38865142122827
morn	1	outgroup	food	0.00416667	5G	Ch-Li	Lina	Chiko	3	5G	-1.31534185088338	Ch-Li	Lina	Chiko	-1.15720951769023
morn	1	outgroup	food	0.00555556	5G	Ch-Li	Chiko	Lina	3	5G	-1.31534185088338	Ch-Li	Chiko	Lina	-0.925767614152181
morn	1	outgroup	food	0.00694444	5G	Ch-Li	Lina	Chiko	3	5G	-1.31534185088338	Ch-Li	Lina	Chiko	-0.694325710614136
morn	1	outgroup	food	0.00833333	5G	Ch-Li	Lina	Chiko	3	5G	-1.31534185088338	Ch-Li	Lina	Chiko	-0.462883807076091
morn	1	outgroup	food	0.00972222	5G	Ch-Li	Lina	Chiko	3	5G	-1.31534185088338	Ch-Li	Lina	Chiko	-0.231441903538045
morn	1	outgroup	food	0.0111111	5G	Ch-Li	Lina	Chiko	3	5G	-1.31534185088338	Ch-Li	Lina	Chiko	0
morn	1	outgroup	food	0.0125	5G	Ch-Li	Chiko	Lina	4	5G	-1.31534185088338	Ch-Li	Chiko	Lina	0.231441903538045
morn	1	outgroup	food	0.0138889	5G	Ch-Li	Chiko	Lina	3	5G	-1.31534185088338	Ch-Li	Chiko	Lina	0.462883807076091
morn	1	outgroup	food	0.0152778	5G	Ch-Li	Lina	Chiko	3	5G	-1.31534185088338	Ch-Li	Lina	Chiko	0.694325710614136
morn	1	outgroup	food	0.0166667	5G	Ch-Li	Lina	Chiko	2	5G	-1.31534185088338	Ch-Li	Lina	Chiko	0.925767614152181
morn	1	outgroup	food	0.0180556	5G	Ch-Li	Lina	Chiko	2	5G	-1.31534185088338	Ch-Li	Lina	Chiko	1.15720951769023
morn	1	outgroup	food	0.0194444	5G	Ch-Li	Lina	Chiko	2	5G	-1.31534185088338	Ch-Li	Lina	Chiko	1.38865142122827
morn	1	outgroup	food	0.0208333	5G	Ch-Li	Lina	Chiko	3	5G	-1.31534185088338	Ch-Li	Lina	Chiko	1.62009332476632
morn	2	outgroup	food	0.00138889	1B	Go-Sho	Gorou	Shoubou	4	1B	-0.407570714358231	Go-Sho	Gorou	Shoubou	-1.62009332476632
morn	2	outgroup	food	0.00277778	1B	Go-Sho	Gorou	Shoubou	4	1B	-0.407570714358231	Go-Sho	Gorou	Shoubou	-1.38865142122827
morn	2	outgroup	food	0.00416667	1B	Go-Sho	Gorou	Shoubou	4	1B	-0.407570714358231	Go-Sho	Gorou	Shoubou	-1.15720951769023
morn	2	outgroup	food	0.00555556	1B	Go-Sho	Gorou	Shoubou	3	1B	-0.407570714358231	Go-Sho	Gorou	Shoubou	-0.925767614152181
morn	2	outgroup	food	0.00694444	1B	Go-Sho	Gorou	Shoubou	4	1B	-0.407570714358231	Go-Sho	Gorou	Shoubou	-0.694325710614136
morn	2	outgroup	food	0.00833333	1B	Go-Sho	Gorou	Shoubou	4	1B	-0.407570714358231	Go-Sho	Gorou	Shoubou	-0.462883807076091
morn	2	outgroup	food	0.00972222	1B	Go-Sho	Shoubou	Gorou	4	1B	-0.407570714358231	Go-Sho	Shoubou	Gorou	-0.231441903538045
morn	2	outgroup	food	0.0111111	1B	Go-Sho	Gorou	Shoubou	4	1B	-0.407570714358231	Go-Sho	Gorou	Shoubou	0
morn	2	outgroup	food	0.0125	1B	Go-Sho	Shoubou	Gorou	4	1B	-0.407570714358231	Go-Sho	Shoubou	Gorou	0.231441903538045
morn	2	outgroup	food	0.0138889	1B	Go-Sho	Gorou	Shoubou	4	1B	-0.407570714358231	Go-Sho	Gorou	Shoubou	0.462883807076091
morn	2	outgroup	food	0.0152778	1B	Go-Sho	Gorou	Shoubou	4	1B	-0.407570714358231	Go-Sho	Gorou	Shoubou	0.694325710614136
morn	2	outgroup	food	0.0166667	1B	Go-Sho	Gorou	Shoubou	4	1B	-0.407570714358231	Go-Sho	Gorou	Shoubou	0.925767614152181
morn	2	outgroup	food	0.0180556	1B	Go-Sho	Shoubou	Gorou	4	1B	-0.407570714358231	Go-Sho	Shoubou	Gorou	1.15720951769023
morn	2	outgroup	food	0.0194444	1B	Go-Sho	Gorou	Shoubou	4	1B	-0.407570714358231	Go-Sho	Gorou	Shoubou	1.38865142122827
morn	2	outgroup	food	0.0208333	1B	Go-Sho	Shoubou	Gorou	4	1B	-0.407570714358231	Go-Sho	Shoubou	Gorou	1.62009332476632
morn	2	outgroup	food	0.00138889	1B	Go-Sa	Gorou	Satoru	4	1B	-0.407570714358231	Go-Sa	Gorou	Satoru	-1.62009332476632
morn	2	outgroup	food	0.00277778	1B	Go-Sa	Satoru	Gorou	4	1B	-0.407570714358231	Go-Sa	Satoru	Gorou	-1.38865142122827
morn	2	outgroup	food	0.00416667	1B	Go-Sa	Gorou	Satoru	4	1B	-0.407570714358231	Go-Sa	Gorou	Satoru	-1.15720951769023
morn	2	outgroup	food	0.00555556	1B	Go-Sa	Satoru	Gorou	3	1B	-0.407570714358231	Go-Sa	Satoru	Gorou	-0.925767614152181
[truncated: 6,821 more rows]
