# Supplementary material for: Uniting against a common enemy: Perceived outgroup threat elicits ingroup cohesion in chimpanzees
Source: PLoS One. 2021 Feb 24;16(2):e0246869. doi: 10.1371/journal.pone.0246869 (PMC7904213; doi:10.1371/journal.pone.0246869)
Supplement: S1 File — (ZIP) [file pone.0246869.s001.zip › Playback/data/proximitydataplaybackphase.xlsx]

## Sheet: Sheet 1
timeofday	trial	condition	phase	time	group	dyad	id1	id2	closeness	dyadtype	group_	trial_	dyad_	id1_	id2_	time_
aft	1	outgroup	playback	0.00138889	1B	Go-Sho	Gorou	Shoubou	4	MM	1B	-1.31491100904899	Go-Sho	Gorou	Shoubou	-1.60346255744654
aft	1	outgroup	playback	0.00277778	1B	Go-Sho	Shoubou	Gorou	4	MM	1B	-1.31491100904899	Go-Sho	Shoubou	Gorou	-1.33621879787211
aft	1	outgroup	playback	0.00416667	1B	Go-Sho	Shoubou	Gorou	4	MM	1B	-1.31491100904899	Go-Sho	Shoubou	Gorou	-1.06897503829769
aft	1	outgroup	playback	0.00555556	1B	Go-Sho	Shoubou	Gorou	4	MM	1B	-1.31491100904899	Go-Sho	Shoubou	Gorou	-0.801731278723269
aft	1	outgroup	playback	0.00694444	1B	Go-Sho	Shoubou	Gorou	4	MM	1B	-1.31491100904899	Go-Sho	Shoubou	Gorou	-0.534487519148846
aft	1	outgroup	playback	0.00833333	1B	Go-Sho	Shoubou	Gorou	4	MM	1B	-1.31491100904899	Go-Sho	Shoubou	Gorou	-0.267243759574423
aft	1	outgroup	playback	0.00972222	1B	Go-Sho	Gorou	Shoubou	4	MM	1B	-1.31491100904899	Go-Sho	Gorou	Shoubou	0
aft	1	outgroup	playback	0.0111111	1B	Go-Sho	Shoubou	Gorou	4	MM	1B	-1.31491100904899	Go-Sho	Shoubou	Gorou	0.267243759574423
aft	1	outgroup	playback	0.0125	1B	Go-Sho	Shoubou	Gorou	4	MM	1B	-1.31491100904899	Go-Sho	Shoubou	Gorou	0.534487519148846
aft	1	outgroup	playback	0.0138889	1B	Go-Sho	Shoubou	Gorou	4	MM	1B	-1.31491100904899	Go-Sho	Shoubou	Gorou	0.801731278723269
aft	1	outgroup	playback	0.0152778	1B	Go-Sho	Shoubou	Gorou	4	MM	1B	-1.31491100904899	Go-Sho	Shoubou	Gorou	1.06897503829769
aft	1	outgroup	playback	0.0166667	1B	Go-Sho	Shoubou	Gorou	4	MM	1B	-1.31491100904899	Go-Sho	Shoubou	Gorou	1.33621879787211
aft	1	outgroup	playback	0.0180556	1B	Go-Sho	Shoubou	Gorou	4	MM	1B	-1.31491100904899	Go-Sho	Shoubou	Gorou	1.60346255744654
aft	1	outgroup	playback	0.00138889	1B	Go-Sa	Satoru	Gorou	4	MM	1B	-1.31491100904899	Go-Sa	Satoru	Gorou	-1.60346255744654
aft	1	outgroup	playback	0.00277778	1B	Go-Sa	Gorou	Satoru	4	MM	1B	-1.31491100904899	Go-Sa	Gorou	Satoru	-1.33621879787211
aft	1	outgroup	playback	0.00416667	1B	Go-Sa	Gorou	Satoru	4	MM	1B	-1.31491100904899	Go-Sa	Gorou	Satoru	-1.06897503829769
aft	1	outgroup	playback	0.00555556	1B	Go-Sa	Satoru	Gorou	4	MM	1B	-1.31491100904899	Go-Sa	Satoru	Gorou	-0.801731278723269
aft	1	outgroup	playback	0.00694444	1B	Go-Sa	Satoru	Gorou	4	MM	1B	-1.31491100904899	Go-Sa	Satoru	Gorou	-0.534487519148846
aft	1	outgroup	playback	0.00833333	1B	Go-Sa	Gorou	Satoru	4	MM	1B	-1.31491100904899	Go-Sa	Gorou	Satoru	-0.267243759574423
aft	1	outgroup	playback	0.00972222	1B	Go-Sa	Gorou	Satoru	4	MM	1B	-1.31491100904899	Go-Sa	Gorou	Satoru	0
aft	1	outgroup	playback	0.0111111	1B	Go-Sa	Satoru	Gorou	4	MM	1B	-1.31491100904899	Go-Sa	Satoru	Gorou	0.267243759574423
aft	1	outgroup	playback	0.0125	1B	Go-Sa	Gorou	Satoru	4	MM	1B	-1.31491100904899	Go-Sa	Gorou	Satoru	0.534487519148846
aft	1	outgroup	playback	0.0138889	1B	Go-Sa	Satoru	Gorou	4	MM	1B	-1.31491100904899	Go-Sa	Satoru	Gorou	0.801731278723269
aft	1	outgroup	playback	0.0152778	1B	Go-Sa	Gorou	Satoru	4	MM	1B	-1.31491100904899	Go-Sa	Gorou	Satoru	1.06897503829769
aft	1	outgroup	playback	0.0166667	1B	Go-Sa	Satoru	Gorou	4	MM	1B	-1.31491100904899	Go-Sa	Satoru	Gorou	1.33621879787211
aft	1	outgroup	playback	0.0180556	1B	Go-Sa	Gorou	Satoru	4	MM	1B	-1.31491100904899	Go-Sa	Gorou	Satoru	1.60346255744654
aft	1	outgroup	playback	0.00138889	1B	Go-Ka	Gorou	Kanao	4	MM	1B	-1.31491100904899	Go-Ka	Gorou	Kanao	-1.60346255744654
aft	1	outgroup	playback	0.00277778	1B	Go-Ka	Gorou	Kanao	4	MM	1B	-1.31491100904899	Go-Ka	Gorou	Kanao	-1.33621879787211
aft	1	outgroup	playback	0.00416667	1B	Go-Ka	Kanao	Gorou	4	MM	1B	-1.31491100904899	Go-Ka	Kanao	Gorou	-1.06897503829769
aft	1	outgroup	playback	0.00555556	1B	Go-Ka	Gorou	Kanao	4	MM	1B	-1.31491100904899	Go-Ka	Gorou	Kanao	-0.801731278723269
aft	1	outgroup	playback	0.00694444	1B	Go-Ka	Gorou	Kanao	4	MM	1B	-1.31491100904899	Go-Ka	Gorou	Kanao	-0.534487519148846
aft	1	outgroup	playback	0.00833333	1B	Go-Ka	Gorou	Kanao	4	MM	1B	-1.31491100904899	Go-Ka	Gorou	Kanao	-0.267243759574423
aft	1	outgroup	playback	0.00972222	1B	Go-Ka	Gorou	Kanao	4	MM	1B	-1.31491100904899	Go-Ka	Gorou	Kanao	0
aft	1	outgroup	playback	0.0111111	1B	Go-Ka	Kanao	Gorou	4	MM	1B	-1.31491100904899	Go-Ka	Kanao	Gorou	0.267243759574423
aft	1	outgroup	playback	0.0125	1B	Go-Ka	Kanao	Gorou	4	MM	1B	-1.31491100904899	Go-Ka	Kanao	Gorou	0.534487519148846
aft	1	outgroup	playback	0.0138889	1B	Go-Ka	Gorou	Kanao	4	MM	1B	-1.31491100904899	Go-Ka	Gorou	Kanao	0.801731278723269
aft	1	outgroup	playback	0.0152778	1B	Go-Ka	Gorou	Kanao	4	MM	1B	-1.31491100904899	Go-Ka	Gorou	Kanao	1.06897503829769
aft	1	outgroup	playback	0.0166667	1B	Go-Ka	Kanao	Gorou	4	MM	1B	-1.31491100904899	Go-Ka	Kanao	Gorou	1.33621879787211
aft	1	outgroup	playback	0.0180556	1B	Go-Ka	Kanao	Gorou	4	MM	1B	-1.31491100904899	Go-Ka	Kanao	Gorou	1.60346255744654
aft	1	outgroup	playback	0.00138889	1B	Go-No	Gorou	Norihei	1	MM	1B	-1.31491100904899	Go-No	Gorou	Norihei	-1.60346255744654
aft	1	outgroup	playback	0.00277778	1B	Go-No	Norihei	Gorou	2	MM	1B	-1.31491100904899	Go-No	Norihei	Gorou	-1.33621879787211
aft	1	outgroup	playback	0.00416667	1B	Go-No	Gorou	Norihei	1	MM	1B	-1.31491100904899	Go-No	Gorou	Norihei	-1.06897503829769
aft	1	outgroup	playback	0.00555556	1B	Go-No	Gorou	Norihei	1	MM	1B	-1.31491100904899	Go-No	Gorou	Norihei	-0.801731278723269
aft	1	outgroup	playback	0.00694444	1B	Go-No	Gorou	Norihei	1	MM	1B	-1.31491100904899	Go-No	Gorou	Norihei	-0.534487519148846
aft	1	outgroup	playback	0.00833333	1B	Go-No	Gorou	Norihei	1	MM	1B	-1.31491100904899	Go-No	Gorou	Norihei	-0.267243759574423
aft	1	outgroup	playback	0.00972222	1B	Go-No	Gorou	Norihei	1	MM	1B	-1.31491100904899	Go-No	Gorou	Norihei	0
aft	1	outgroup	playback	0.0111111	1B	Go-No	Norihei	Gorou	3	MM	1B	-1.31491100904899	Go-No	Norihei	Gorou	0.267243759574423
aft	1	outgroup	playback	0.0125	1B	Go-No	Norihei	Gorou	3	MM	1B	-1.31491100904899	Go-No	Norihei	Gorou	0.534487519148846
aft	1	outgroup	playback	0.0138889	1B	Go-No	Norihei	Gorou	3	MM	1B	-1.31491100904899	Go-No	Norihei	Gorou	0.801731278723269
aft	1	outgroup	playback	0.0152778	1B	Go-No	Norihei	Gorou	4	MM	1B	-1.31491100904899	Go-No	Norihei	Gorou	1.06897503829769
aft	1	outgroup	playback	0.0166667	1B	Go-No	Gorou	Norihei	4	MM	1B	-1.31491100904899	Go-No	Gorou	Norihei	1.33621879787211
aft	1	outgroup	playback	0.0180556	1B	Go-No	Norihei	Gorou	4	MM	1B	-1.31491100904899	Go-No	Norihei	Gorou	1.60346255744654
aft	1	outgroup	playback	0.00138889	1B	Sho-Sa	Satoru	Shoubou	4	MM	1B	-1.31491100904899	Sho-Sa	Satoru	Shoubou	-1.60346255744654
aft	1	outgroup	playback	0.00277778	1B	Sho-Sa	Satoru	Shoubou	4	MM	1B	-1.31491100904899	Sho-Sa	Satoru	Shoubou	-1.33621879787211
aft	1	outgroup	playback	0.00416667	1B	Sho-Sa	Shoubou	Satoru	4	MM	1B	-1.31491100904899	Sho-Sa	Shoubou	Satoru	-1.06897503829769
aft	1	outgroup	playback	0.00555556	1B	Sho-Sa	Shoubou	Satoru	4	MM	1B	-1.31491100904899	Sho-Sa	Shoubou	Satoru	-0.801731278723269
aft	1	outgroup	playback	0.00694444	1B	Sho-Sa	Satoru	Shoubou	4	MM	1B	-1.31491100904899	Sho-Sa	Satoru	Shoubou	-0.534487519148846
aft	1	outgroup	playback	0.00833333	1B	Sho-Sa	Shoubou	Satoru	4	MM	1B	-1.31491100904899	Sho-Sa	Shoubou	Satoru	-0.267243759574423
aft	1	outgroup	playback	0.00972222	1B	Sho-Sa	Shoubou	Satoru	4	MM	1B	-1.31491100904899	Sho-Sa	Shoubou	Satoru	0
aft	1	outgroup	playback	0.0111111	1B	Sho-Sa	Satoru	Shoubou	4	MM	1B	-1.31491100904899	Sho-Sa	Satoru	Shoubou	0.267243759574423
aft	1	outgroup	playback	0.0125	1B	Sho-Sa	Shoubou	Satoru	4	MM	1B	-1.31491100904899	Sho-Sa	Shoubou	Satoru	0.534487519148846
aft	1	outgroup	playback	0.0138889	1B	Sho-Sa	Satoru	Shoubou	4	MM	1B	-1.31491100904899	Sho-Sa	Satoru	Shoubou	0.801731278723269
aft	1	outgroup	playback	0.0152778	1B	Sho-Sa	Shoubou	Satoru	4	MM	1B	-1.31491100904899	Sho-Sa	Shoubou	Satoru	1.06897503829769
aft	1	outgroup	playback	0.0166667	1B	Sho-Sa	Satoru	Shoubou	4	MM	1B	-1.31491100904899	Sho-Sa	Satoru	Shoubou	1.33621879787211
aft	1	outgroup	playback	0.0180556	1B	Sho-Sa	Satoru	Shoubou	4	MM	1B	-1.31491100904899	Sho-Sa	Satoru	Shoubou	1.60346255744654
aft	1	outgroup	playback	0.00138889	1B	Sho-Ka	Kanao	Shoubou	4	MM	1B	-1.31491100904899	Sho-Ka	Kanao	Shoubou	-1.60346255744654
aft	1	outgroup	playback	0.00277778	1B	Sho-Ka	Shoubou	Kanao	4	MM	1B	-1.31491100904899	Sho-Ka	Shoubou	Kanao	-1.33621879787211
aft	1	outgroup	playback	0.00416667	1B	Sho-Ka	Kanao	Shoubou	4	MM	1B	-1.31491100904899	Sho-Ka	Kanao	Shoubou	-1.06897503829769
aft	1	outgroup	playback	0.00555556	1B	Sho-Ka	Kanao	Shoubou	3	MM	1B	-1.31491100904899	Sho-Ka	Kanao	Shoubou	-0.801731278723269
aft	1	outgroup	playback	0.00694444	1B	Sho-Ka	Kanao	Shoubou	4	MM	1B	-1.31491100904899	Sho-Ka	Kanao	Shoubou	-0.534487519148846
aft	1	outgroup	playback	0.00833333	1B	Sho-Ka	Kanao	Shoubou	4	MM	1B	-1.31491100904899	Sho-Ka	Kanao	Shoubou	-0.267243759574423
aft	1	outgroup	playback	0.00972222	1B	Sho-Ka	Shoubou	Kanao	1	MM	1B	-1.31491100904899	Sho-Ka	Shoubou	Kanao	0
aft	1	outgroup	playback	0.0111111	1B	Sho-Ka	Shoubou	Kanao	3	MM	1B	-1.31491100904899	Sho-Ka	Shoubou	Kanao	0.267243759574423
aft	1	outgroup	playback	0.0125	1B	Sho-Ka	Shoubou	Kanao	3	MM	1B	-1.31491100904899	Sho-Ka	Shoubou	Kanao	0.534487519148846
aft	1	outgroup	playback	0.0138889	1B	Sho-Ka	Kanao	Shoubou	4	MM	1B	-1.31491100904899	Sho-Ka	Kanao	Shoubou	0.801731278723269
aft	1	outgroup	playback	0.0152778	1B	Sho-Ka	Kanao	Shoubou	4	MM	1B	-1.31491100904899	Sho-Ka	Kanao	Shoubou	1.06897503829769
aft	1	outgroup	playback	0.0166667	1B	Sho-Ka	Kanao	Shoubou	4	MM	1B	-1.31491100904899	Sho-Ka	Kanao	Shoubou	1.33621879787211
aft	1	outgroup	playback	0.0180556	1B	Sho-Ka	Shoubou	Kanao	4	MM	1B	-1.31491100904899	Sho-Ka	Shoubou	Kanao	1.60346255744654
aft	1	outgroup	playback	0.00138889	1B	Sho-No	Shoubou	Norihei	4	MM	1B	-1.31491100904899	Sho-No	Shoubou	Norihei	-1.60346255744654
aft	1	outgroup	playback	0.00277778	1B	Sho-No	Shoubou	Norihei	4	MM	1B	-1.31491100904899	Sho-No	Shoubou	Norihei	-1.33621879787211
aft	1	outgroup	playback	0.00416667	1B	Sho-No	Shoubou	Norihei	4	MM	1B	-1.31491100904899	Sho-No	Shoubou	Norihei	-1.06897503829769
aft	1	outgroup	playback	0.00555556	1B	Sho-No	Shoubou	Norihei	4	MM	1B	-1.31491100904899	Sho-No	Shoubou	Norihei	-0.801731278723269
aft	1	outgroup	playback	0.00694444	1B	Sho-No	Norihei	Shoubou	4	MM	1B	-1.31491100904899	Sho-No	Norihei	Shoubou	-0.534487519148846
aft	1	outgroup	playback	0.00833333	1B	Sho-No	Shoubou	Norihei	4	MM	1B	-1.31491100904899	Sho-No	Shoubou	Norihei	-0.267243759574423
aft	1	outgroup	playback	0.00972222	1B	Sho-No	Shoubou	Norihei	4	MM	1B	-1.31491100904899	Sho-No	Shoubou	Norihei	0
aft	1	outgroup	playback	0.0111111	1B	Sho-No	Shoubou	Norihei	4	MM	1B	-1.31491100904899	Sho-No	Shoubou	Norihei	0.267243759574423
aft	1	outgroup	playback	0.0125	1B	Sho-No	Shoubou	Norihei	4	MM	1B	-1.31491100904899	Sho-No	Shoubou	Norihei	0.534487519148846
aft	1	outgroup	playback	0.0138889	1B	Sho-No	Norihei	Shoubou	4	MM	1B	-1.31491100904899	Sho-No	Norihei	Shoubou	0.801731278723269
aft	1	outgroup	playback	0.0152778	1B	Sho-No	Norihei	Shoubou	4	MM	1B	-1.31491100904899	Sho-No	Norihei	Shoubou	1.06897503829769
aft	1	outgroup	playback	0.0166667	1B	Sho-No	Shoubou	Norihei	4	MM	1B	-1.31491100904899	Sho-No	Shoubou	Norihei	1.33621879787211
aft	1	outgroup	playback	0.0180556	1B	Sho-No	Norihei	Shoubou	4	MM	1B	-1.31491100904899	Sho-No	Norihei	Shoubou	1.60346255744654
aft	1	outgroup	playback	0.00138889	1B	Sa-Ka	Kanao	Satoru	4	MM	1B	-1.31491100904899	Sa-Ka	Kanao	Satoru	-1.60346255744654
aft	1	outgroup	playback	0.00277778	1B	Sa-Ka	Kanao	Satoru	4	MM	1B	-1.31491100904899	Sa-Ka	Kanao	Satoru	-1.33621879787211
aft	1	outgroup	playback	0.00416667	1B	Sa-Ka	Satoru	Kanao	4	MM	1B	-1.31491100904899	Sa-Ka	Satoru	Kanao	-1.06897503829769
aft	1	outgroup	playback	0.00555556	1B	Sa-Ka	Satoru	Kanao	4	MM	1B	-1.31491100904899	Sa-Ka	Satoru	Kanao	-0.801731278723269
aft	1	outgroup	playback	0.00694444	1B	Sa-Ka	Satoru	Kanao	4	MM	1B	-1.31491100904899	Sa-Ka	Satoru	Kanao	-0.534487519148846
aft	1	outgroup	playback	0.00833333	1B	Sa-Ka	Kanao	Satoru	4	MM	1B	-1.31491100904899	Sa-Ka	Kanao	Satoru	-0.267243759574423
aft	1	outgroup	playback	0.00972222	1B	Sa-Ka	Satoru	Kanao	4	MM	1B	-1.31491100904899	Sa-Ka	Satoru	Kanao	0
aft	1	outgroup	playback	0.0111111	1B	Sa-Ka	Kanao	Satoru	4	MM	1B	-1.31491100904899	Sa-Ka	Kanao	Satoru	0.267243759574423
aft	1	outgroup	playback	0.0125	1B	Sa-Ka	Satoru	Kanao	4	MM	1B	-1.31491100904899	Sa-Ka	Satoru	Kanao	0.534487519148846
aft	1	outgroup	playback	0.0138889	1B	Sa-Ka	Kanao	Satoru	4	MM	1B	-1.31491100904899	Sa-Ka	Kanao	Satoru	0.801731278723269
aft	1	outgroup	playback	0.0152778	1B	Sa-Ka	Satoru	Kanao	4	MM	1B	-1.31491100904899	Sa-Ka	Satoru	Kanao	1.06897503829769
aft	1	outgroup	playback	0.0166667	1B	Sa-Ka	Satoru	Kanao	4	MM	1B	-1.31491100904899	Sa-Ka	Satoru	Kanao	1.33621879787211
aft	1	outgroup	playback	0.0180556	1B	Sa-Ka	Satoru	Kanao	4	MM	1B	-1.31491100904899	Sa-Ka	Satoru	Kanao	1.60346255744654
aft	1	outgroup	playback	0.00138889	1B	Sa-No	Norihei	Satoru	4	MM	1B	-1.31491100904899	Sa-No	Norihei	Satoru	-1.60346255744654
aft	1	outgroup	playback	0.00277778	1B	Sa-No	Norihei	Satoru	4	MM	1B	-1.31491100904899	Sa-No	Norihei	Satoru	-1.33621879787211
aft	1	outgroup	playback	0.00416667	1B	Sa-No	Satoru	Norihei	4	MM	1B	-1.31491100904899	Sa-No	Satoru	Norihei	-1.06897503829769
aft	1	outgroup	playback	0.00555556	1B	Sa-No	Norihei	Satoru	4	MM	1B	-1.31491100904899	Sa-No	Norihei	Satoru	-0.801731278723269
aft	1	outgroup	playback	0.00694444	1B	Sa-No	Satoru	Norihei	4	MM	1B	-1.31491100904899	Sa-No	Satoru	Norihei	-0.534487519148846
aft	1	outgroup	playback	0.00833333	1B	Sa-No	Norihei	Satoru	4	MM	1B	-1.31491100904899	Sa-No	Norihei	Satoru	-0.267243759574423
aft	1	outgroup	playback	0.00972222	1B	Sa-No	Satoru	Norihei	4	MM	1B	-1.31491100904899	Sa-No	Satoru	Norihei	0
aft	1	outgroup	playback	0.0111111	1B	Sa-No	Norihei	Satoru	4	MM	1B	-1.31491100904899	Sa-No	Norihei	Satoru	0.267243759574423
aft	1	outgroup	playback	0.0125	1B	Sa-No	Satoru	Norihei	4	MM	1B	-1.31491100904899	Sa-No	Satoru	Norihei	0.534487519148846
aft	1	outgroup	playback	0.0138889	1B	Sa-No	Satoru	Norihei	4	MM	1B	-1.31491100904899	Sa-No	Satoru	Norihei	0.801731278723269
aft	1	outgroup	playback	0.0152778	1B	Sa-No	Norihei	Satoru	4	MM	1B	-1.31491100904899	Sa-No	Norihei	Satoru	1.06897503829769
aft	1	outgroup	playback	0.0166667	1B	Sa-No	Norihei	Satoru	4	MM	1B	-1.31491100904899	Sa-No	Norihei	Satoru	1.33621879787211
aft	1	outgroup	playback	0.0180556	1B	Sa-No	Norihei	Satoru	3	MM	1B	-1.31491100904899	Sa-No	Norihei	Satoru	1.60346255744654
aft	1	outgroup	playback	0.00138889	1B	Ka-No	Norihei	Kanao	4	MM	1B	-1.31491100904899	Ka-No	Norihei	Kanao	-1.60346255744654
aft	1	outgroup	playback	0.00277778	1B	Ka-No	Kanao	Norihei	4	MM	1B	-1.31491100904899	Ka-No	Kanao	Norihei	-1.33621879787211
aft	1	outgroup	playback	0.00416667	1B	Ka-No	Kanao	Norihei	4	MM	1B	-1.31491100904899	Ka-No	Kanao	Norihei	-1.06897503829769
aft	1	outgroup	playback	0.00555556	1B	Ka-No	Norihei	Kanao	4	MM	1B	-1.31491100904899	Ka-No	Norihei	Kanao	-0.801731278723269
aft	1	outgroup	playback	0.00694444	1B	Ka-No	Norihei	Kanao	4	MM	1B	-1.31491100904899	Ka-No	Norihei	Kanao	-0.534487519148846
aft	1	outgroup	playback	0.00833333	1B	Ka-No	Norihei	Kanao	4	MM	1B	-1.31491100904899	Ka-No	Norihei	Kanao	-0.267243759574423
aft	1	outgroup	playback	0.00972222	1B	Ka-No	Norihei	Kanao	4	MM	1B	-1.31491100904899	Ka-No	Norihei	Kanao	0
aft	1	outgroup	playback	0.0111111	1B	Ka-No	Kanao	Norihei	4	MM	1B	-1.31491100904899	Ka-No	Kanao	Norihei	0.267243759574423
aft	1	outgroup	playback	0.0125	1B	Ka-No	Norihei	Kanao	4	MM	1B	-1.31491100904899	Ka-No	Norihei	Kanao	0.534487519148846
aft	1	outgroup	playback	0.0138889	1B	Ka-No	Kanao	Norihei	3	MM	1B	-1.31491100904899	Ka-No	Kanao	Norihei	0.801731278723269
aft	1	outgroup	playback	0.0152778	1B	Ka-No	Kanao	Norihei	3	MM	1B	-1.31491100904899	Ka-No	Kanao	Norihei	1.06897503829769
aft	1	outgroup	playback	0.0166667	1B	Ka-No	Norihei	Kanao	4	MM	1B	-1.31491100904899	Ka-No	Norihei	Kanao	1.33621879787211
aft	1	outgroup	playback	0.0180556	1B	Ka-No	Kanao	Norihei	4	MM	1B	-1.31491100904899	Ka-No	Kanao	Norihei	1.60346255744654
morn	1	control	playback	0.00138889	1B	Go-Sho	Gorou	Shoubou	4	MM	1B	-1.31491100904899	Go-Sho	Gorou	Shoubou	-1.60346255744654
morn	1	control	playback	0.00277778	1B	Go-Sho	Gorou	Shoubou	4	MM	1B	-1.31491100904899	Go-Sho	Gorou	Shoubou	-1.33621879787211
morn	1	control	playback	0.00416667	1B	Go-Sho	Gorou	Shoubou	4	MM	1B	-1.31491100904899	Go-Sho	Gorou	Shoubou	-1.06897503829769
morn	1	control	playback	0.00555556	1B	Go-Sho	Shoubou	Gorou	4	MM	1B	-1.31491100904899	Go-Sho	Shoubou	Gorou	-0.801731278723269
morn	1	control	playback	0.00694444	1B	Go-Sho	Gorou	Shoubou	4	MM	1B	-1.31491100904899	Go-Sho	Gorou	Shoubou	-0.534487519148846
morn	1	control	playback	0.00833333	1B	Go-Sho	Shoubou	Gorou	4	MM	1B	-1.31491100904899	Go-Sho	Shoubou	Gorou	-0.267243759574423
morn	1	control	playback	0.00972222	1B	Go-Sho	Gorou	Shoubou	4	MM	1B	-1.31491100904899	Go-Sho	Gorou	Shoubou	0
morn	1	control	playback	0.0111111	1B	Go-Sho	Shoubou	Gorou	4	MM	1B	-1.31491100904899	Go-Sho	Shoubou	Gorou	0.267243759574423
morn	1	control	playback	0.0125	1B	Go-Sho	Shoubou	Gorou	4	MM	1B	-1.31491100904899	Go-Sho	Shoubou	Gorou	0.534487519148846
morn	1	control	playback	0.0138889	1B	Go-Sho	Shoubou	Gorou	4	MM	1B	-1.31491100904899	Go-Sho	Shoubou	Gorou	0.801731278723269
morn	1	control	playback	0.0152778	1B	Go-Sho	Gorou	Shoubou	4	MM	1B	-1.31491100904899	Go-Sho	Gorou	Shoubou	1.06897503829769
morn	1	control	playback	0.0166667	1B	Go-Sho	Shoubou	Gorou	4	MM	1B	-1.31491100904899	Go-Sho	Shoubou	Gorou	1.33621879787211
morn	1	control	playback	0.0180556	1B	Go-Sho	Shoubou	Gorou	4	MM	1B	-1.31491100904899	Go-Sho	Shoubou	Gorou	1.60346255744654
morn	1	control	playback	0.00138889	1B	Go-Sa	Gorou	Satoru	4	MM	1B	-1.31491100904899	Go-Sa	Gorou	Satoru	-1.60346255744654
morn	1	control	playback	0.00277778	1B	Go-Sa	Satoru	Gorou	4	MM	1B	-1.31491100904899	Go-Sa	Satoru	Gorou	-1.33621879787211
morn	1	control	playback	0.00416667	1B	Go-Sa	Satoru	Gorou	4	MM	1B	-1.31491100904899	Go-Sa	Satoru	Gorou	-1.06897503829769
morn	1	control	playback	0.00555556	1B	Go-Sa	Gorou	Satoru	3	MM	1B	-1.31491100904899	Go-Sa	Gorou	Satoru	-0.801731278723269
morn	1	control	playback	0.00694444	1B	Go-Sa	Gorou	Satoru	3	MM	1B	-1.31491100904899	Go-Sa	Gorou	Satoru	-0.534487519148846
morn	1	control	playback	0.00833333	1B	Go-Sa	Satoru	Gorou	3	MM	1B	-1.31491100904899	Go-Sa	Satoru	Gorou	-0.267243759574423
morn	1	control	playback	0.00972222	1B	Go-Sa	Gorou	Satoru	3	MM	1B	-1.31491100904899	Go-Sa	Gorou	Satoru	0
morn	1	control	playback	0.0111111	1B	Go-Sa	Satoru	Gorou	3	MM	1B	-1.31491100904899	Go-Sa	Satoru	Gorou	0.267243759574423
morn	1	control	playback	0.0125	1B	Go-Sa	Satoru	Gorou	3	MM	1B	-1.31491100904899	Go-Sa	Satoru	Gorou	0.534487519148846
morn	1	control	playback	0.0138889	1B	Go-Sa	Gorou	Satoru	3	MM	1B	-1.31491100904899	Go-Sa	Gorou	Satoru	0.801731278723269
morn	1	control	playback	0.0152778	1B	Go-Sa	Gorou	Satoru	3	MM	1B	-1.31491100904899	Go-Sa	Gorou	Satoru	1.06897503829769
morn	1	control	playback	0.0166667	1B	Go-Sa	Gorou	Satoru	3	MM	1B	-1.31491100904899	Go-Sa	Gorou	Satoru	1.33621879787211
morn	1	control	playback	0.0180556	1B	Go-Sa	Gorou	Satoru	3	MM	1B	-1.31491100904899	Go-Sa	Gorou	Satoru	1.60346255744654
morn	1	control	playback	0.00138889	1B	Go-Ka	Kanao	Gorou	3	MM	1B	-1.31491100904899	Go-Ka	Kanao	Gorou	-1.60346255744654
morn	1	control	playback	0.00277778	1B	Go-Ka	Kanao	Gorou	3	MM	1B	-1.31491100904899	Go-Ka	Kanao	Gorou	-1.33621879787211
morn	1	control	playback	0.00416667	1B	Go-Ka	Gorou	Kanao	4	MM	1B	-1.31491100904899	Go-Ka	Gorou	Kanao	-1.06897503829769
morn	1	control	playback	0.00555556	1B	Go-Ka	Kanao	Gorou	4	MM	1B	-1.31491100904899	Go-Ka	Kanao	Gorou	-0.801731278723269
morn	1	control	playback	0.00694444	1B	Go-Ka	Gorou	Kanao	4	MM	1B	-1.31491100904899	Go-Ka	Gorou	Kanao	-0.534487519148846
morn	1	control	playback	0.00833333	1B	Go-Ka	Kanao	Gorou	4	MM	1B	-1.31491100904899	Go-Ka	Kanao	Gorou	-0.267243759574423
morn	1	control	playback	0.00972222	1B	Go-Ka	Kanao	Gorou	4	MM	1B	-1.31491100904899	Go-Ka	Kanao	Gorou	0
morn	1	control	playback	0.0111111	1B	Go-Ka	Kanao	Gorou	4	MM	1B	-1.31491100904899	Go-Ka	Kanao	Gorou	0.267243759574423
morn	1	control	playback	0.0125	1B	Go-Ka	Gorou	Kanao	4	MM	1B	-1.31491100904899	Go-Ka	Gorou	Kanao	0.534487519148846
morn	1	control	playback	0.0138889	1B	Go-Ka	Kanao	Gorou	4	MM	1B	-1.31491100904899	Go-Ka	Kanao	Gorou	0.801731278723269
morn	1	control	playback	0.0152778	1B	Go-Ka	Kanao	Gorou	4	MM	1B	-1.31491100904899	Go-Ka	Kanao	Gorou	1.06897503829769
morn	1	control	playback	0.0166667	1B	Go-Ka	Gorou	Kanao	4	MM	1B	-1.31491100904899	Go-Ka	Gorou	Kanao	1.33621879787211
morn	1	control	playback	0.0180556	1B	Go-Ka	Kanao	Gorou	4	MM	1B	-1.31491100904899	Go-Ka	Kanao	Gorou	1.60346255744654
morn	1	control	playback	0.00138889	1B	Go-No	Norihei	Gorou	4	MM	1B	-1.31491100904899	Go-No	Norihei	Gorou	-1.60346255744654
morn	1	control	playback	0.00277778	1B	Go-No	Norihei	Gorou	4	MM	1B	-1.31491100904899	Go-No	Norihei	Gorou	-1.33621879787211
morn	1	control	playback	0.00416667	1B	Go-No	Norihei	Gorou	4	MM	1B	-1.31491100904899	Go-No	Norihei	Gorou	-1.06897503829769
morn	1	control	playback	0.00555556	1B	Go-No	Gorou	Norihei	4	MM	1B	-1.31491100904899	Go-No	Gorou	Norihei	-0.801731278723269
morn	1	control	playback	0.00694444	1B	Go-No	Gorou	Norihei	4	MM	1B	-1.31491100904899	Go-No	Gorou	Norihei	-0.534487519148846
morn	1	control	playback	0.00833333	1B	Go-No	Gorou	Norihei	4	MM	1B	-1.31491100904899	Go-No	Gorou	Norihei	-0.267243759574423
morn	1	control	playback	0.00972222	1B	Go-No	Norihei	Gorou	4	MM	1B	-1.31491100904899	Go-No	Norihei	Gorou	0
morn	1	control	playback	0.0111111	1B	Go-No	Norihei	Gorou	4	MM	1B	-1.31491100904899	Go-No	Norihei	Gorou	0.267243759574423
morn	1	control	playback	0.0125	1B	Go-No	Norihei	Gorou	4	MM	1B	-1.31491100904899	Go-No	Norihei	Gorou	0.534487519148846
morn	1	control	playback	0.0138889	1B	Go-No	Norihei	Gorou	4	MM	1B	-1.31491100904899	Go-No	Norihei	Gorou	0.801731278723269
morn	1	control	playback	0.0152778	1B	Go-No	Gorou	Norihei	4	MM	1B	-1.31491100904899	Go-No	Gorou	Norihei	1.06897503829769
morn	1	control	playback	0.0166667	1B	Go-No	Norihei	Gorou	4	MM	1B	-1.31491100904899	Go-No	Norihei	Gorou	1.33621879787211
morn	1	control	playback	0.0180556	1B	Go-No	Gorou	Norihei	4	MM	1B	-1.31491100904899	Go-No	Gorou	Norihei	1.60346255744654
morn	1	control	playback	0.00138889	1B	Sho-Sa	Shoubou	Satoru	4	MM	1B	-1.31491100904899	Sho-Sa	Shoubou	Satoru	-1.60346255744654
morn	1	control	playback	0.00277778	1B	Sho-Sa	Shoubou	Satoru	4	MM	1B	-1.31491100904899	Sho-Sa	Shoubou	Satoru	-1.33621879787211
morn	1	control	playback	0.00416667	1B	Sho-Sa	Satoru	Shoubou	4	MM	1B	-1.31491100904899	Sho-Sa	Satoru	Shoubou	-1.06897503829769
morn	1	control	playback	0.00555556	1B	Sho-Sa	Shoubou	Satoru	4	MM	1B	-1.31491100904899	Sho-Sa	Shoubou	Satoru	-0.801731278723269
morn	1	control	playback	0.00694444	1B	Sho-Sa	Satoru	Shoubou	4	MM	1B	-1.31491100904899	Sho-Sa	Satoru	Shoubou	-0.534487519148846
morn	1	control	playback	0.00833333	1B	Sho-Sa	Shoubou	Satoru	4	MM	1B	-1.31491100904899	Sho-Sa	Shoubou	Satoru	-0.267243759574423
morn	1	control	playback	0.00972222	1B	Sho-Sa	Satoru	Shoubou	4	MM	1B	-1.31491100904899	Sho-Sa	Satoru	Shoubou	0
morn	1	control	playback	0.0111111	1B	Sho-Sa	Shoubou	Satoru	4	MM	1B	-1.31491100904899	Sho-Sa	Shoubou	Satoru	0.267243759574423
morn	1	control	playback	0.0125	1B	Sho-Sa	Satoru	Shoubou	4	MM	1B	-1.31491100904899	Sho-Sa	Satoru	Shoubou	0.534487519148846
morn	1	control	playback	0.0138889	1B	Sho-Sa	Satoru	Shoubou	4	MM	1B	-1.31491100904899	Sho-Sa	Satoru	Shoubou	0.801731278723269
morn	1	control	playback	0.0152778	1B	Sho-Sa	Satoru	Shoubou	4	MM	1B	-1.31491100904899	Sho-Sa	Satoru	Shoubou	1.06897503829769
morn	1	control	playback	0.0166667	1B	Sho-Sa	Satoru	Shoubou	4	MM	1B	-1.31491100904899	Sho-Sa	Satoru	Shoubou	1.33621879787211
morn	1	control	playback	0.0180556	1B	Sho-Sa	Shoubou	Satoru	4	MM	1B	-1.31491100904899	Sho-Sa	Shoubou	Satoru	1.60346255744654
morn	1	control	playback	0.00138889	1B	Sho-Ka	Shoubou	Kanao	4	MM	1B	-1.31491100904899	Sho-Ka	Shoubou	Kanao	-1.60346255744654
morn	1	control	playback	0.00277778	1B	Sho-Ka	Kanao	Shoubou	4	MM	1B	-1.31491100904899	Sho-Ka	Kanao	Shoubou	-1.33621879787211
morn	1	control	playback	0.00416667	1B	Sho-Ka	Kanao	Shoubou	4	MM	1B	-1.31491100904899	Sho-Ka	Kanao	Shoubou	-1.06897503829769
morn	1	control	playback	0.00555556	1B	Sho-Ka	Shoubou	Kanao	4	MM	1B	-1.31491100904899	Sho-Ka	Shoubou	Kanao	-0.801731278723269
morn	1	control	playback	0.00694444	1B	Sho-Ka	Kanao	Shoubou	4	MM	1B	-1.31491100904899	Sho-Ka	Kanao	Shoubou	-0.534487519148846
morn	1	control	playback	0.00833333	1B	Sho-Ka	Shoubou	Kanao	4	MM	1B	-1.31491100904899	Sho-Ka	Shoubou	Kanao	-0.267243759574423
morn	1	control	playback	0.00972222	1B	Sho-Ka	Shoubou	Kanao	4	MM	1B	-1.31491100904899	Sho-Ka	Shoubou	Kanao	0
morn	1	control	playback	0.0111111	1B	Sho-Ka	Shoubou	Kanao	1	MM	1B	-1.31491100904899	Sho-Ka	Shoubou	Kanao	0.267243759574423
morn	1	control	playback	0.0125	1B	Sho-Ka	Kanao	Shoubou	3	MM	1B	-1.31491100904899	Sho-Ka	Kanao	Shoubou	0.534487519148846
morn	1	control	playback	0.0138889	1B	Sho-Ka	Shoubou	Kanao	3	MM	1B	-1.31491100904899	Sho-Ka	Shoubou	Kanao	0.801731278723269
morn	1	control	playback	0.0152778	1B	Sho-Ka	Shoubou	Kanao	3	MM	1B	-1.31491100904899	Sho-Ka	Shoubou	Kanao	1.06897503829769
morn	1	control	playback	0.0166667	1B	Sho-Ka	Kanao	Shoubou	3	MM	1B	-1.31491100904899	Sho-Ka	Kanao	Shoubou	1.33621879787211
morn	1	control	playback	0.0180556	1B	Sho-Ka	Kanao	Shoubou	4	MM	1B	-1.31491100904899	Sho-Ka	Kanao	Shoubou	1.60346255744654
morn	1	control	playback	0.00138889	1B	Sho-No	Norihei	Shoubou	3	MM	1B	-1.31491100904899	Sho-No	Norihei	Shoubou	-1.60346255744654
morn	1	control	playback	0.00277778	1B	Sho-No	Norihei	Shoubou	3	MM	1B	-1.31491100904899	Sho-No	Norihei	Shoubou	-1.33621879787211
morn	1	control	playback	0.00416667	1B	Sho-No	Shoubou	Norihei	4	MM	1B	-1.31491100904899	Sho-No	Shoubou	Norihei	-1.06897503829769
morn	1	control	playback	0.00555556	1B	Sho-No	Norihei	Shoubou	4	MM	1B	-1.31491100904899	Sho-No	Norihei	Shoubou	-0.801731278723269
morn	1	control	playback	0.00694444	1B	Sho-No	Shoubou	Norihei	4	MM	1B	-1.31491100904899	Sho-No	Shoubou	Norihei	-0.534487519148846
morn	1	control	playback	0.00833333	1B	Sho-No	Norihei	Shoubou	4	MM	1B	-1.31491100904899	Sho-No	Norihei	Shoubou	-0.267243759574423
morn	1	control	playback	0.00972222	1B	Sho-No	Norihei	Shoubou	4	MM	1B	-1.31491100904899	Sho-No	Norihei	Shoubou	0
morn	1	control	playback	0.0111111	1B	Sho-No	Shoubou	Norihei	2	MM	1B	-1.31491100904899	Sho-No	Shoubou	Norihei	0.267243759574423
morn	1	control	playback	0.0125	1B	Sho-No	Shoubou	Norihei	4	MM	1B	-1.31491100904899	Sho-No	Shoubou	Norihei	0.534487519148846
morn	1	control	playback	0.0138889	1B	Sho-No	Norihei	Shoubou	4	MM	1B	-1.31491100904899	Sho-No	Norihei	Shoubou	0.801731278723269
morn	1	control	playback	0.0152778	1B	Sho-No	Norihei	Shoubou	4	MM	1B	-1.31491100904899	Sho-No	Norihei	Shoubou	1.06897503829769
morn	1	control	playback	0.0166667	1B	Sho-No	Norihei	Shoubou	4	MM	1B	-1.31491100904899	Sho-No	Norihei	Shoubou	1.33621879787211
morn	1	control	playback	0.0180556	1B	Sho-No	Norihei	Shoubou	3	MM	1B	-1.31491100904899	Sho-No	Norihei	Shoubou	1.60346255744654
morn	1	control	playback	0.00138889	1B	Sa-Ka	Kanao	Satoru	3	MM	1B	-1.31491100904899	Sa-Ka	Kanao	Satoru	-1.60346255744654
morn	1	control	playback	0.00277778	1B	Sa-Ka	Satoru	Kanao	3	MM	1B	-1.31491100904899	Sa-Ka	Satoru	Kanao	-1.33621879787211
morn	1	control	playback	0.00416667	1B	Sa-Ka	Satoru	Kanao	4	MM	1B	-1.31491100904899	Sa-Ka	Satoru	Kanao	-1.06897503829769
morn	1	control	playback	0.00555556	1B	Sa-Ka	Satoru	Kanao	4	MM	1B	-1.31491100904899	Sa-Ka	Satoru	Kanao	-0.801731278723269
morn	1	control	playback	0.00694444	1B	Sa-Ka	Kanao	Satoru	4	MM	1B	-1.31491100904899	Sa-Ka	Kanao	Satoru	-0.534487519148846
morn	1	control	playback	0.00833333	1B	Sa-Ka	Kanao	Satoru	4	MM	1B	-1.31491100904899	Sa-Ka	Kanao	Satoru	-0.267243759574423
morn	1	control	playback	0.00972222	1B	Sa-Ka	Satoru	Kanao	4	MM	1B	-1.31491100904899	Sa-Ka	Satoru	Kanao	0
morn	1	control	playback	0.0111111	1B	Sa-Ka	Satoru	Kanao	4	MM	1B	-1.31491100904899	Sa-Ka	Satoru	Kanao	0.267243759574423
morn	1	control	playback	0.0125	1B	Sa-Ka	Kanao	Satoru	4	MM	1B	-1.31491100904899	Sa-Ka	Kanao	Satoru	0.534487519148846
morn	1	control	playback	0.0138889	1B	Sa-Ka	Kanao	Satoru	4	MM	1B	-1.31491100904899	Sa-Ka	Kanao	Satoru	0.801731278723269
morn	1	control	playback	0.0152778	1B	Sa-Ka	Kanao	Satoru	4	MM	1B	-1.31491100904899	Sa-Ka	Kanao	Satoru	1.06897503829769
morn	1	control	playback	0.0166667	1B	Sa-Ka	Kanao	Satoru	4	MM	1B	-1.31491100904899	Sa-Ka	Kanao	Satoru	1.33621879787211
morn	1	control	playback	0.0180556	1B	Sa-Ka	Kanao	Satoru	4	MM	1B	-1.31491100904899	Sa-Ka	Kanao	Satoru	1.60346255744654
morn	1	control	playback	0.00138889	1B	Sa-No	Satoru	Norihei	4	MM	1B	-1.31491100904899	Sa-No	Satoru	Norihei	-1.60346255744654
morn	1	control	playback	0.00277778	1B	Sa-No	Satoru	Norihei	4	MM	1B	-1.31491100904899	Sa-No	Satoru	Norihei	-1.33621879787211
morn	1	control	playback	0.00416667	1B	Sa-No	Norihei	Satoru	4	MM	1B	-1.31491100904899	Sa-No	Norihei	Satoru	-1.06897503829769
morn	1	control	playback	0.00555556	1B	Sa-No	Norihei	Satoru	4	MM	1B	-1.31491100904899	Sa-No	Norihei	Satoru	-0.801731278723269
morn	1	control	playback	0.00694444	1B	Sa-No	Satoru	Norihei	4	MM	1B	-1.31491100904899	Sa-No	Satoru	Norihei	-0.534487519148846
morn	1	control	playback	0.00833333	1B	Sa-No	Satoru	Norihei	4	MM	1B	-1.31491100904899	Sa-No	Satoru	Norihei	-0.267243759574423
morn	1	control	playback	0.00972222	1B	Sa-No	Satoru	Norihei	4	MM	1B	-1.31491100904899	Sa-No	Satoru	Norihei	0
morn	1	control	playback	0.0111111	1B	Sa-No	Satoru	Norihei	4	MM	1B	-1.31491100904899	Sa-No	Satoru	Norihei	0.267243759574423
morn	1	control	playback	0.0125	1B	Sa-No	Satoru	Norihei	4	MM	1B	-1.31491100904899	Sa-No	Satoru	Norihei	0.534487519148846
morn	1	control	playback	0.0138889	1B	Sa-No	Satoru	Norihei	4	MM	1B	-1.31491100904899	Sa-No	Satoru	Norihei	0.801731278723269
morn	1	control	playback	0.0152778	1B	Sa-No	Satoru	Norihei	4	MM	1B	-1.31491100904899	Sa-No	Satoru	Norihei	1.06897503829769
morn	1	control	playback	0.0166667	1B	Sa-No	Satoru	Norihei	4	MM	1B	-1.31491100904899	Sa-No	Satoru	Norihei	1.33621879787211
morn	1	control	playback	0.0180556	1B	Sa-No	Satoru	Norihei	4	MM	1B	-1.31491100904899	Sa-No	Satoru	Norihei	1.60346255744654
morn	1	control	playback	0.00138889	1B	Ka-No	Norihei	Kanao	4	MM	1B	-1.31491100904899	Ka-No	Norihei	Kanao	-1.60346255744654
morn	1	control	playback	0.00277778	1B	Ka-No	Kanao	Norihei	4	MM	1B	-1.31491100904899	Ka-No	Kanao	Norihei	-1.33621879787211
morn	1	control	playback	0.00416667	1B	Ka-No	Norihei	Kanao	3	MM	1B	-1.31491100904899	Ka-No	Norihei	Kanao	-1.06897503829769
morn	1	control	playback	0.00555556	1B	Ka-No	Norihei	Kanao	3	MM	1B	-1.31491100904899	Ka-No	Norihei	Kanao	-0.801731278723269
morn	1	control	playback	0.00694444	1B	Ka-No	Norihei	Kanao	1	MM	1B	-1.31491100904899	Ka-No	Norihei	Kanao	-0.534487519148846
morn	1	control	playback	0.00833333	1B	Ka-No	Kanao	Norihei	1	MM	1B	-1.31491100904899	Ka-No	Kanao	Norihei	-0.267243759574423
morn	1	control	playback	0.00972222	1B	Ka-No	Norihei	Kanao	1	MM	1B	-1.31491100904899	Ka-No	Norihei	Kanao	0
morn	1	control	playback	0.0111111	1B	Ka-No	Kanao	Norihei	4	MM	1B	-1.31491100904899	Ka-No	Kanao	Norihei	0.267243759574423
morn	1	control	playback	0.0125	1B	Ka-No	Kanao	Norihei	4	MM	1B	-1.31491100904899	Ka-No	Kanao	Norihei	0.534487519148846
morn	1	control	playback	0.0138889	1B	Ka-No	Norihei	Kanao	4	MM	1B	-1.31491100904899	Ka-No	Norihei	Kanao	0.801731278723269
morn	1	control	playback	0.0152778	1B	Ka-No	Kanao	Norihei	4	MM	1B	-1.31491100904899	Ka-No	Kanao	Norihei	1.06897503829769
morn	1	control	playback	0.0166667	1B	Ka-No	Kanao	Norihei	4	MM	1B	-1.31491100904899	Ka-No	Kanao	Norihei	1.33621879787211
morn	1	control	playback	0.0180556	1B	Ka-No	Norihei	Kanao	4	MM	1B	-1.31491100904899	Ka-No	Norihei	Kanao	1.60346255744654
morn	1	control	playback	0.00138889	1A	Le-Na	Naoya	Lennon	4	MM	1A	-1.31491100904899	Le-Na	Naoya	Lennon	-1.60346255744654
morn	1	control	playback	0.00277778	1A	Le-Na	Naoya	Lennon	4	MM	1A	-1.31491100904899	Le-Na	Naoya	Lennon	-1.33621879787211
morn	1	control	playback	0.00416667	1A	Le-Na	Naoya	Lennon	4	MM	1A	-1.31491100904899	Le-Na	Naoya	Lennon	-1.06897503829769
morn	1	control	playback	0.00555556	1A	Le-Na	Lennon	Naoya	4	MM	1A	-1.31491100904899	Le-Na	Lennon	Naoya	-0.801731278723269
morn	1	control	playback	0.00694444	1A	Le-Na	Lennon	Naoya	4	MM	1A	-1.31491100904899	Le-Na	Lennon	Naoya	-0.534487519148846
morn	1	control	playback	0.00833333	1A	Le-Na	Lennon	Naoya	4	MM	1A	-1.31491100904899	Le-Na	Lennon	Naoya	-0.267243759574423
morn	1	control	playback	0.00972222	1A	Le-Na	Naoya	Lennon	4	MM	1A	-1.31491100904899	Le-Na	Naoya	Lennon	0
morn	1	control	playback	0.0111111	1A	Le-Na	Naoya	Lennon	4	MM	1A	-1.31491100904899	Le-Na	Naoya	Lennon	0.267243759574423
morn	1	control	playback	0.0125	1A	Le-Na	Naoya	Lennon	4	MM	1A	-1.31491100904899	Le-Na	Naoya	Lennon	0.534487519148846
morn	1	control	playback	0.0138889	1A	Le-Na	Lennon	Naoya	4	MM	1A	-1.31491100904899	Le-Na	Lennon	Naoya	0.801731278723269
morn	1	control	playback	0.0152778	1A	Le-Na	Naoya	Lennon	4	MM	1A	-1.31491100904899	Le-Na	Naoya	Lennon	1.06897503829769
morn	1	control	playback	0.0166667	1A	Le-Na	Lennon	Naoya	4	MM	1A	-1.31491100904899	Le-Na	Lennon	Naoya	1.33621879787211
morn	1	control	playback	0.0180556	1A	Le-Na	Naoya	Lennon	4	MM	1A	-1.31491100904899	Le-Na	Naoya	Lennon	1.60346255744654
morn	1	control	playback	0.00138889	1A	Le-No	Lennon	Norio	3	MM	1A	-1.31491100904899	Le-No	Lennon	Norio	-1.60346255744654
morn	1	control	playback	0.00277778	1A	Le-No	Norio	Lennon	3	MM	1A	-1.31491100904899	Le-No	Norio	Lennon	-1.33621879787211
morn	1	control	playback	0.00416667	1A	Le-No	Norio	Lennon	3	MM	1A	-1.31491100904899	Le-No	Norio	Lennon	-1.06897503829769
morn	1	control	playback	0.00555556	1A	Le-No	Lennon	Norio	3	MM	1A	-1.31491100904899	Le-No	Lennon	Norio	-0.801731278723269
morn	1	control	playback	0.00694444	1A	Le-No	Norio	Lennon	3	MM	1A	-1.31491100904899	Le-No	Norio	Lennon	-0.534487519148846
morn	1	control	playback	0.00833333	1A	Le-No	Lennon	Norio	3	MM	1A	-1.31491100904899	Le-No	Lennon	Norio	-0.267243759574423
morn	1	control	playback	0.00972222	1A	Le-No	Lennon	Norio	3	MM	1A	-1.31491100904899	Le-No	Lennon	Norio	0
morn	1	control	playback	0.0111111	1A	Le-No	Norio	Lennon	3	MM	1A	-1.31491100904899	Le-No	Norio	Lennon	0.267243759574423
morn	1	control	playback	0.0125	1A	Le-No	Lennon	Norio	3	MM	1A	-1.31491100904899	Le-No	Lennon	Norio	0.534487519148846
morn	1	control	playback	0.0138889	1A	Le-No	Lennon	Norio	3	MM	1A	-1.31491100904899	Le-No	Lennon	Norio	0.801731278723269
morn	1	control	playback	0.0152778	1A	Le-No	Lennon	Norio	4	MM	1A	-1.31491100904899	Le-No	Lennon	Norio	1.06897503829769
morn	1	control	playback	0.0166667	1A	Le-No	Lennon	Norio	4	MM	1A	-1.31491100904899	Le-No	Lennon	Norio	1.33621879787211
morn	1	control	playback	0.0180556	1A	Le-No	Norio	Lennon	4	MM	1A	-1.31491100904899	Le-No	Norio	Lennon	1.60346255744654
morn	1	control	playback	0.00138889	1A	Le-Mi	Lennon	Minato	4	MM	1A	-1.31491100904899	Le-Mi	Lennon	Minato	-1.60346255744654
morn	1	control	playback	0.00277778	1A	Le-Mi	Lennon	Minato	4	MM	1A	-1.31491100904899	Le-Mi	Lennon	Minato	-1.33621879787211
morn	1	control	playback	0.00416667	1A	Le-Mi	Lennon	Minato	4	MM	1A	-1.31491100904899	Le-Mi	Lennon	Minato	-1.06897503829769
morn	1	control	playback	0.00555556	1A	Le-Mi	Minato	Lennon	4	MM	1A	-1.31491100904899	Le-Mi	Minato	Lennon	-0.801731278723269
morn	1	control	playback	0.00694444	1A	Le-Mi	Lennon	Minato	4	MM	1A	-1.31491100904899	Le-Mi	Lennon	Minato	-0.534487519148846
morn	1	control	playback	0.00833333	1A	Le-Mi	Minato	Lennon	4	MM	1A	-1.31491100904899	Le-Mi	Minato	Lennon	-0.267243759574423
morn	1	control	playback	0.00972222	1A	Le-Mi	Lennon	Minato	4	MM	1A	-1.31491100904899	Le-Mi	Lennon	Minato	0
morn	1	control	playback	0.0111111	1A	Le-Mi	Lennon	Minato	4	MM	1A	-1.31491100904899	Le-Mi	Lennon	Minato	0.267243759574423
morn	1	control	playback	0.0125	1A	Le-Mi	Lennon	Minato	4	MM	1A	-1.31491100904899	Le-Mi	Lennon	Minato	0.534487519148846
morn	1	control	playback	0.0138889	1A	Le-Mi	Lennon	Minato	4	MM	1A	-1.31491100904899	Le-Mi	Lennon	Minato	0.801731278723269
morn	1	control	playback	0.0152778	1A	Le-Mi	Minato	Lennon	4	MM	1A	-1.31491100904899	Le-Mi	Minato	Lennon	1.06897503829769
morn	1	control	playback	0.0166667	1A	Le-Mi	Lennon	Minato	4	MM	1A	-1.31491100904899	Le-Mi	Lennon	Minato	1.33621879787211
morn	1	control	playback	0.0180556	1A	Le-Mi	Lennon	Minato	4	MM	1A	-1.31491100904899	Le-Mi	Lennon	Minato	1.60346255744654
morn	1	control	playback	0.00138889	1A	Le-Ta	Takabo	Lennon	4	MM	1A	-1.31491100904899	Le-Ta	Takabo	Lennon	-1.60346255744654
morn	1	control	playback	0.00277778	1A	Le-Ta	Lennon	Takabo	4	MM	1A	-1.31491100904899	Le-Ta	Lennon	Takabo	-1.33621879787211
morn	1	control	playback	0.00416667	1A	Le-Ta	Takabo	Lennon	4	MM	1A	-1.31491100904899	Le-Ta	Takabo	Lennon	-1.06897503829769
morn	1	control	playback	0.00555556	1A	Le-Ta	Takabo	Lennon	4	MM	1A	-1.31491100904899	Le-Ta	Takabo	Lennon	-0.801731278723269
morn	1	control	playback	0.00694444	1A	Le-Ta	Takabo	Lennon	4	MM	1A	-1.31491100904899	Le-Ta	Takabo	Lennon	-0.534487519148846
morn	1	control	playback	0.00833333	1A	Le-Ta	Takabo	Lennon	4	MM	1A	-1.31491100904899	Le-Ta	Takabo	Lennon	-0.267243759574423
morn	1	control	playback	0.00972222	1A	Le-Ta	Lennon	Takabo	4	MM	1A	-1.31491100904899	Le-Ta	Lennon	Takabo	0
morn	1	control	playback	0.0111111	1A	Le-Ta	Takabo	Lennon	4	MM	1A	-1.31491100904899	Le-Ta	Takabo	Lennon	0.267243759574423
morn	1	control	playback	0.0125	1A	Le-Ta	Lennon	Takabo	4	MM	1A	-1.31491100904899	Le-Ta	Lennon	Takabo	0.534487519148846
morn	1	control	playback	0.0138889	1A	Le-Ta	Takabo	Lennon	4	MM	1A	-1.31491100904899	Le-Ta	Takabo	Lennon	0.801731278723269
morn	1	control	playback	0.0152778	1A	Le-Ta	Takabo	Lennon	4	MM	1A	-1.31491100904899	Le-Ta	Takabo	Lennon	1.06897503829769
morn	1	control	playback	0.0166667	1A	Le-Ta	Takabo	Lennon	4	MM	1A	-1.31491100904899	Le-Ta	Takabo	Lennon	1.33621879787211
morn	1	control	playback	0.0180556	1A	Le-Ta	Lennon	Takabo	4	MM	1A	-1.31491100904899	Le-Ta	Lennon	Takabo	1.60346255744654
morn	1	control	playback	0.00138889	1A	Na-No	Norio	Naoya	3	MM	1A	-1.31491100904899	Na-No	Norio	Naoya	-1.60346255744654
morn	1	control	playback	0.00277778	1A	Na-No	Norio	Naoya	3	MM	1A	-1.31491100904899	Na-No	Norio	Naoya	-1.33621879787211
morn	1	control	playback	0.00416667	1A	Na-No	Norio	Naoya	3	MM	1A	-1.31491100904899	Na-No	Norio	Naoya	-1.06897503829769
morn	1	control	playback	0.00555556	1A	Na-No	Norio	Naoya	4	MM	1A	-1.31491100904899	Na-No	Norio	Naoya	-0.801731278723269
morn	1	control	playback	0.00694444	1A	Na-No	Naoya	Norio	4	MM	1A	-1.31491100904899	Na-No	Naoya	Norio	-0.534487519148846
morn	1	control	playback	0.00833333	1A	Na-No	Norio	Naoya	4	MM	1A	-1.31491100904899	Na-No	Norio	Naoya	-0.267243759574423
morn	1	control	playback	0.00972222	1A	Na-No	Naoya	Norio	4	MM	1A	-1.31491100904899	Na-No	Naoya	Norio	0
morn	1	control	playback	0.0111111	1A	Na-No	Naoya	Norio	4	MM	1A	-1.31491100904899	Na-No	Naoya	Norio	0.267243759574423
morn	1	control	playback	0.0125	1A	Na-No	Naoya	Norio	4	MM	1A	-1.31491100904899	Na-No	Naoya	Norio	0.534487519148846
morn	1	control	playback	0.0138889	1A	Na-No	Norio	Naoya	4	MM	1A	-1.31491100904899	Na-No	Norio	Naoya	0.801731278723269
morn	1	control	playback	0.0152778	1A	Na-No	Norio	Naoya	4	MM	1A	-1.31491100904899	Na-No	Norio	Naoya	1.06897503829769
morn	1	control	playback	0.0166667	1A	Na-No	Norio	Naoya	4	MM	1A	-1.31491100904899	Na-No	Norio	Naoya	1.33621879787211
morn	1	control	playback	0.0180556	1A	Na-No	Naoya	Norio	4	MM	1A	-1.31491100904899	Na-No	Naoya	Norio	1.60346255744654
morn	1	control	playback	0.00138889	1A	Na-Mi	Minato	Naoya	1	MM	1A	-1.31491100904899	Na-Mi	Minato	Naoya	-1.60346255744654
morn	1	control	playback	0.00277778	1A	Na-Mi	Minato	Naoya	1	MM	1A	-1.31491100904899	Na-Mi	Minato	Naoya	-1.33621879787211
morn	1	control	playback	0.00416667	1A	Na-Mi	Naoya	Minato	1	MM	1A	-1.31491100904899	Na-Mi	Naoya	Minato	-1.06897503829769
morn	1	control	playback	0.00555556	1A	Na-Mi	Naoya	Minato	2	MM	1A	-1.31491100904899	Na-Mi	Naoya	Minato	-0.801731278723269
morn	1	control	playback	0.00694444	1A	Na-Mi	Naoya	Minato	4	MM	1A	-1.31491100904899	Na-Mi	Naoya	Minato	-0.534487519148846
morn	1	control	playback	0.00833333	1A	Na-Mi	Minato	Naoya	3	MM	1A	-1.31491100904899	Na-Mi	Minato	Naoya	-0.267243759574423
morn	1	control	playback	0.00972222	1A	Na-Mi	Minato	Naoya	3	MM	1A	-1.31491100904899	Na-Mi	Minato	Naoya	0
morn	1	control	playback	0.0111111	1A	Na-Mi	Minato	Naoya	3	MM	1A	-1.31491100904899	Na-Mi	Minato	Naoya	0.267243759574423
morn	1	control	playback	0.0125	1A	Na-Mi	Minato	Naoya	3	MM	1A	-1.31491100904899	Na-Mi	Minato	Naoya	0.534487519148846
morn	1	control	playback	0.0138889	1A	Na-Mi	Minato	Naoya	3	MM	1A	-1.31491100904899	Na-Mi	Minato	Naoya	0.801731278723269
morn	1	control	playback	0.0152778	1A	Na-Mi	Minato	Naoya	3	MM	1A	-1.31491100904899	Na-Mi	Minato	Naoya	1.06897503829769
morn	1	control	playback	0.0166667	1A	Na-Mi	Minato	Naoya	3	MM	1A	-1.31491100904899	Na-Mi	Minato	Naoya	1.33621879787211
morn	1	control	playback	0.0180556	1A	Na-Mi	Minato	Naoya	3	MM	1A	-1.31491100904899	Na-Mi	Minato	Naoya	1.60346255744654
morn	1	control	playback	0.00138889	1A	Na-Ta	Takabo	Naoya	4	MM	1A	-1.31491100904899	Na-Ta	Takabo	Naoya	-1.60346255744654
morn	1	control	playback	0.00277778	1A	Na-Ta	Takabo	Naoya	4	MM	1A	-1.31491100904899	Na-Ta	Takabo	Naoya	-1.33621879787211
morn	1	control	playback	0.00416667	1A	Na-Ta	Takabo	Naoya	4	MM	1A	-1.31491100904899	Na-Ta	Takabo	Naoya	-1.06897503829769
morn	1	control	playback	0.00555556	1A	Na-Ta	Takabo	Naoya	4	MM	1A	-1.31491100904899	Na-Ta	Takabo	Naoya	-0.801731278723269
morn	1	control	playback	0.00694444	1A	Na-Ta	Takabo	Naoya	4	MM	1A	-1.31491100904899	Na-Ta	Takabo	Naoya	-0.534487519148846
morn	1	control	playback	0.00833333	1A	Na-Ta	Naoya	Takabo	4	MM	1A	-1.31491100904899	Na-Ta	Naoya	Takabo	-0.267243759574423
morn	1	control	playback	0.00972222	1A	Na-Ta	Takabo	Naoya	4	MM	1A	-1.31491100904899	Na-Ta	Takabo	Naoya	0
morn	1	control	playback	0.0111111	1A	Na-Ta	Takabo	Naoya	4	MM	1A	-1.31491100904899	Na-Ta	Takabo	Naoya	0.267243759574423
morn	1	control	playback	0.0125	1A	Na-Ta	Takabo	Naoya	4	MM	1A	-1.31491100904899	Na-Ta	Takabo	Naoya	0.534487519148846
morn	1	control	playback	0.0138889	1A	Na-Ta	Naoya	Takabo	4	MM	1A	-1.31491100904899	Na-Ta	Naoya	Takabo	0.801731278723269
morn	1	control	playback	0.0152778	1A	Na-Ta	Naoya	Takabo	4	MM	1A	-1.31491100904899	Na-Ta	Naoya	Takabo	1.06897503829769
morn	1	control	playback	0.0166667	1A	Na-Ta	Naoya	Takabo	4	MM	1A	-1.31491100904899	Na-Ta	Naoya	Takabo	1.33621879787211
morn	1	control	playback	0.0180556	1A	Na-Ta	Naoya	Takabo	4	MM	1A	-1.31491100904899	Na-Ta	Naoya	Takabo	1.60346255744654
morn	1	control	playback	0.00138889	1A	No-Mi	Norio	Minato	3	MM	1A	-1.31491100904899	No-Mi	Norio	Minato	-1.60346255744654
morn	1	control	playback	0.00277778	1A	No-Mi	Minato	Norio	3	MM	1A	-1.31491100904899	No-Mi	Minato	Norio	-1.33621879787211
morn	1	control	playback	0.00416667	1A	No-Mi	Norio	Minato	3	MM	1A	-1.31491100904899	No-Mi	Norio	Minato	-1.06897503829769
morn	1	control	playback	0.00555556	1A	No-Mi	Norio	Minato	4	MM	1A	-1.31491100904899	No-Mi	Norio	Minato	-0.801731278723269
morn	1	control	playback	0.00694444	1A	No-Mi	Minato	Norio	3	MM	1A	-1.31491100904899	No-Mi	Minato	Norio	-0.534487519148846
morn	1	control	playback	0.00833333	1A	No-Mi	Norio	Minato	3	MM	1A	-1.31491100904899	No-Mi	Norio	Minato	-0.267243759574423
morn	1	control	playback	0.00972222	1A	No-Mi	Minato	Norio	3	MM	1A	-1.31491100904899	No-Mi	Minato	Norio	0
morn	1	control	playback	0.0111111	1A	No-Mi	Norio	Minato	3	MM	1A	-1.31491100904899	No-Mi	Norio	Minato	0.267243759574423
morn	1	control	playback	0.0125	1A	No-Mi	Minato	Norio	4	MM	1A	-1.31491100904899	No-Mi	Minato	Norio	0.534487519148846
morn	1	control	playback	0.0138889	1A	No-Mi	Minato	Norio	4	MM	1A	-1.31491100904899	No-Mi	Minato	Norio	0.801731278723269
morn	1	control	playback	0.0152778	1A	No-Mi	Minato	Norio	4	MM	1A	-1.31491100904899	No-Mi	Minato	Norio	1.06897503829769
morn	1	control	playback	0.0166667	1A	No-Mi	Minato	Norio	4	MM	1A	-1.31491100904899	No-Mi	Minato	Norio	1.33621879787211
morn	1	control	playback	0.0180556	1A	No-Mi	Norio	Minato	4	MM	1A	-1.31491100904899	No-Mi	Norio	Minato	1.60346255744654
morn	1	control	playback	0.00138889	1A	No-Ta	Takabo	Norio	4	MM	1A	-1.31491100904899	No-Ta	Takabo	Norio	-1.60346255744654
morn	1	control	playback	0.00277778	1A	No-Ta	Norio	Takabo	4	MM	1A	-1.31491100904899	No-Ta	Norio	Takabo	-1.33621879787211
morn	1	control	playback	0.00416667	1A	No-Ta	Takabo	Norio	4	MM	1A	-1.31491100904899	No-Ta	Takabo	Norio	-1.06897503829769
morn	1	control	playback	0.00555556	1A	No-Ta	Norio	Takabo	4	MM	1A	-1.31491100904899	No-Ta	Norio	Takabo	-0.801731278723269
morn	1	control	playback	0.00694444	1A	No-Ta	Norio	Takabo	4	MM	1A	-1.31491100904899	No-Ta	Norio	Takabo	-0.534487519148846
morn	1	control	playback	0.00833333	1A	No-Ta	Norio	Takabo	4	MM	1A	-1.31491100904899	No-Ta	Norio	Takabo	-0.267243759574423
morn	1	control	playback	0.00972222	1A	No-Ta	Norio	Takabo	4	MM	1A	-1.31491100904899	No-Ta	Norio	Takabo	0
morn	1	control	playback	0.0111111	1A	No-Ta	Takabo	Norio	4	MM	1A	-1.31491100904899	No-Ta	Takabo	Norio	0.267243759574423
morn	1	control	playback	0.0125	1A	No-Ta	Norio	Takabo	4	MM	1A	-1.31491100904899	No-Ta	Norio	Takabo	0.534487519148846
morn	1	control	playback	0.0138889	1A	No-Ta	Takabo	Norio	4	MM	1A	-1.31491100904899	No-Ta	Takabo	Norio	0.801731278723269
morn	1	control	playback	0.0152778	1A	No-Ta	Takabo	Norio	4	MM	1A	-1.31491100904899	No-Ta	Takabo	Norio	1.06897503829769
morn	1	control	playback	0.0166667	1A	No-Ta	Norio	Takabo	4	MM	1A	-1.31491100904899	No-Ta	Norio	Takabo	1.33621879787211
morn	1	control	playback	0.0180556	1A	No-Ta	Takabo	Norio	4	MM	1A	-1.31491100904899	No-Ta	Takabo	Norio	1.60346255744654
morn	1	control	playback	0.00138889	1A	Mi-Ta	Minato	Takabo	4	MM	1A	-1.31491100904899	Mi-Ta	Minato	Takabo	-1.60346255744654
morn	1	control	playback	0.00277778	1A	Mi-Ta	Minato	Takabo	4	MM	1A	-1.31491100904899	Mi-Ta	Minato	Takabo	-1.33621879787211
morn	1	control	playback	0.00416667	1A	Mi-Ta	Takabo	Minato	4	MM	1A	-1.31491100904899	Mi-Ta	Takabo	Minato	-1.06897503829769
morn	1	control	playback	0.00555556	1A	Mi-Ta	Takabo	Minato	4	MM	1A	-1.31491100904899	Mi-Ta	Takabo	Minato	-0.801731278723269
morn	1	control	playback	0.00694444	1A	Mi-Ta	Takabo	Minato	4	MM	1A	-1.31491100904899	Mi-Ta	Takabo	Minato	-0.534487519148846
morn	1	control	playback	0.00833333	1A	Mi-Ta	Minato	Takabo	4	MM	1A	-1.31491100904899	Mi-Ta	Minato	Takabo	-0.267243759574423
morn	1	control	playback	0.00972222	1A	Mi-Ta	Minato	Takabo	4	MM	1A	-1.31491100904899	Mi-Ta	Minato	Takabo	0
morn	1	control	playback	0.0111111	1A	Mi-Ta	Minato	Takabo	4	MM	1A	-1.31491100904899	Mi-Ta	Minato	Takabo	0.267243759574423
morn	1	control	playback	0.0125	1A	Mi-Ta	Takabo	Minato	4	MM	1A	-1.31491100904899	Mi-Ta	Takabo	Minato	0.534487519148846
morn	1	control	playback	0.0138889	1A	Mi-Ta	Takabo	Minato	4	MM	1A	-1.31491100904899	Mi-Ta	Takabo	Minato	0.801731278723269
morn	1	control	playback	0.0152778	1A	Mi-Ta	Takabo	Minato	4	MM	1A	-1.31491100904899	Mi-Ta	Takabo	Minato	1.06897503829769
morn	1	control	playback	0.0166667	1A	Mi-Ta	Takabo	Minato	4	MM	1A	-1.31491100904899	Mi-Ta	Takabo	Minato	1.33621879787211
morn	1	control	playback	0.0180556	1A	Mi-Ta	Takabo	Minato	4	MM	1A	-1.31491100904899	Mi-Ta	Takabo	Minato	1.60346255744654
aft	1	outgroup	playback	0.00138889	1A	Le-Na	Lennon	Naoya	4	MM	1A	-1.31491100904899	Le-Na	Lennon	Naoya	-1.60346255744654
aft	1	outgroup	playback	0.00277778	1A	Le-Na	Lennon	Naoya	3	MM	1A	-1.31491100904899	Le-Na	Lennon	Naoya	-1.33621879787211
aft	1	outgroup	playback	0.00416667	1A	Le-Na	Lennon	Naoya	3	MM	1A	-1.31491100904899	Le-Na	Lennon	Naoya	-1.06897503829769
aft	1	outgroup	playback	0.00555556	1A	Le-Na	Lennon	Naoya	3	MM	1A	-1.31491100904899	Le-Na	Lennon	Naoya	-0.801731278723269
aft	1	outgroup	playback	0.00694444	1A	Le-Na	Lennon	Naoya	3	MM	1A	-1.31491100904899	Le-Na	Lennon	Naoya	-0.534487519148846
aft	1	outgroup	playback	0.00833333	1A	Le-Na	Lennon	Naoya	3	MM	1A	-1.31491100904899	Le-Na	Lennon	Naoya	-0.267243759574423
aft	1	outgroup	playback	0.00972222	1A	Le-Na	Naoya	Lennon	3	MM	1A	-1.31491100904899	Le-Na	Naoya	Lennon	0
aft	1	outgroup	playback	0.0111111	1A	Le-Na	Lennon	Naoya	3	MM	1A	-1.31491100904899	Le-Na	Lennon	Naoya	0.267243759574423
aft	1	outgroup	playback	0.0125	1A	Le-Na	Lennon	Naoya	3	MM	1A	-1.31491100904899	Le-Na	Lennon	Naoya	0.534487519148846
aft	1	outgroup	playback	0.0138889	1A	Le-Na	Lennon	Naoya	3	MM	1A	-1.31491100904899	Le-Na	Lennon	Naoya	0.801731278723269
aft	1	outgroup	playback	0.0152778	1A	Le-Na	Naoya	Lennon	4	MM	1A	-1.31491100904899	Le-Na	Naoya	Lennon	1.06897503829769
aft	1	outgroup	playback	0.0166667	1A	Le-Na	Naoya	Lennon	4	MM	1A	-1.31491100904899	Le-Na	Naoya	Lennon	1.33621879787211
aft	1	outgroup	playback	0.0180556	1A	Le-Na	Naoya	Lennon	4	MM	1A	-1.31491100904899	Le-Na	Naoya	Lennon	1.60346255744654
aft	1	outgroup	playback	0.00138889	1A	Le-No	Norio	Lennon	4	MM	1A	-1.31491100904899	Le-No	Norio	Lennon	-1.60346255744654
aft	1	outgroup	playback	0.00277778	1A	Le-No	Lennon	Norio	3	MM	1A	-1.31491100904899	Le-No	Lennon	Norio	-1.33621879787211
aft	1	outgroup	playback	0.00416667	1A	Le-No	Lennon	Norio	1	MM	1A	-1.31491100904899	Le-No	Lennon	Norio	-1.06897503829769
aft	1	outgroup	playback	0.00555556	1A	Le-No	Norio	Lennon	1	MM	1A	-1.31491100904899	Le-No	Norio	Lennon	-0.801731278723269
aft	1	outgroup	playback	0.00694444	1A	Le-No	Lennon	Norio	1	MM	1A	-1.31491100904899	Le-No	Lennon	Norio	-0.534487519148846
aft	1	outgroup	playback	0.00833333	1A	Le-No	Norio	Lennon	1	MM	1A	-1.31491100904899	Le-No	Norio	Lennon	-0.267243759574423
aft	1	outgroup	playback	0.00972222	1A	Le-No	Norio	Lennon	1	MM	1A	-1.31491100904899	Le-No	Norio	Lennon	0
aft	1	outgroup	playback	0.0111111	1A	Le-No	Norio	Lennon	2	MM	1A	-1.31491100904899	Le-No	Norio	Lennon	0.267243759574423
aft	1	outgroup	playback	0.0125	1A	Le-No	Lennon	Norio	2	MM	1A	-1.31491100904899	Le-No	Lennon	Norio	0.534487519148846
aft	1	outgroup	playback	0.0138889	1A	Le-No	Lennon	Norio	3	MM	1A	-1.31491100904899	Le-No	Lennon	Norio	0.801731278723269
aft	1	outgroup	playback	0.0152778	1A	Le-No	Lennon	Norio	4	MM	1A	-1.31491100904899	Le-No	Lennon	Norio	1.06897503829769
aft	1	outgroup	playback	0.0166667	1A	Le-No	Lennon	Norio	4	MM	1A	-1.31491100904899	Le-No	Lennon	Norio	1.33621879787211
aft	1	outgroup	playback	0.0180556	1A	Le-No	Lennon	Norio	4	MM	1A	-1.31491100904899	Le-No	Lennon	Norio	1.60346255744654
aft	1	outgroup	playback	0.00138889	1A	Le-Mi	Minato	Lennon	4	MM	1A	-1.31491100904899	Le-Mi	Minato	Lennon	-1.60346255744654
aft	1	outgroup	playback	0.00277778	1A	Le-Mi	Minato	Lennon	4	MM	1A	-1.31491100904899	Le-Mi	Minato	Lennon	-1.33621879787211
aft	1	outgroup	playback	0.00416667	1A	Le-Mi	Lennon	Minato	4	MM	1A	-1.31491100904899	Le-Mi	Lennon	Minato	-1.06897503829769
aft	1	outgroup	playback	0.00555556	1A	Le-Mi	Minato	Lennon	4	MM	1A	-1.31491100904899	Le-Mi	Minato	Lennon	-0.801731278723269
aft	1	outgroup	playback	0.00694444	1A	Le-Mi	Lennon	Minato	4	MM	1A	-1.31491100904899	Le-Mi	Lennon	Minato	-0.534487519148846
aft	1	outgroup	playback	0.00833333	1A	Le-Mi	Minato	Lennon	4	MM	1A	-1.31491100904899	Le-Mi	Minato	Lennon	-0.267243759574423
aft	1	outgroup	playback	0.00972222	1A	Le-Mi	Lennon	Minato	4	MM	1A	-1.31491100904899	Le-Mi	Lennon	Minato	0
aft	1	outgroup	playback	0.0111111	1A	Le-Mi	Lennon	Minato	4	MM	1A	-1.31491100904899	Le-Mi	Lennon	Minato	0.267243759574423
aft	1	outgroup	playback	0.0125	1A	Le-Mi	Minato	Lennon	1	MM	1A	-1.31491100904899	Le-Mi	Minato	Lennon	0.534487519148846
aft	1	outgroup	playback	0.0138889	1A	Le-Mi	Minato	Lennon	1	MM	1A	-1.31491100904899	Le-Mi	Minato	Lennon	0.801731278723269
aft	1	outgroup	playback	0.0152778	1A	Le-Mi	Minato	Lennon	1	MM	1A	-1.31491100904899	Le-Mi	Minato	Lennon	1.06897503829769
aft	1	outgroup	playback	0.0166667	1A	Le-Mi	Minato	Lennon	1	MM	1A	-1.31491100904899	Le-Mi	Minato	Lennon	1.33621879787211
aft	1	outgroup	playback	0.0180556	1A	Le-Mi	Lennon	Minato	1	MM	1A	-1.31491100904899	Le-Mi	Lennon	Minato	1.60346255744654
aft	1	outgroup	playback	0.00138889	1A	Le-Ta	Lennon	Takabo	4	MM	1A	-1.31491100904899	Le-Ta	Lennon	Takabo	-1.60346255744654
aft	1	outgroup	playback	0.00277778	1A	Le-Ta	Takabo	Lennon	1	MM	1A	-1.31491100904899	Le-Ta	Takabo	Lennon	-1.33621879787211
aft	1	outgroup	playback	0.00416667	1A	Le-Ta	Lennon	Takabo	1	MM	1A	-1.31491100904899	Le-Ta	Lennon	Takabo	-1.06897503829769
aft	1	outgroup	playback	0.00555556	1A	Le-Ta	Takabo	Lennon	1	MM	1A	-1.31491100904899	Le-Ta	Takabo	Lennon	-0.801731278723269
aft	1	outgroup	playback	0.00694444	1A	Le-Ta	Takabo	Lennon	1	MM	1A	-1.31491100904899	Le-Ta	Takabo	Lennon	-0.534487519148846
aft	1	outgroup	playback	0.00833333	1A	Le-Ta	Takabo	Lennon	1	MM	1A	-1.31491100904899	Le-Ta	Takabo	Lennon	-0.267243759574423
aft	1	outgroup	playback	0.00972222	1A	Le-Ta	Takabo	Lennon	1	MM	1A	-1.31491100904899	Le-Ta	Takabo	Lennon	0
aft	1	outgroup	playback	0.0111111	1A	Le-Ta	Lennon	Takabo	1	MM	1A	-1.31491100904899	Le-Ta	Lennon	Takabo	0.267243759574423
aft	1	outgroup	playback	0.0125	1A	Le-Ta	Lennon	Takabo	4	MM	1A	-1.31491100904899	Le-Ta	Lennon	Takabo	0.534487519148846
aft	1	outgroup	playback	0.0138889	1A	Le-Ta	Lennon	Takabo	4	MM	1A	-1.31491100904899	Le-Ta	Lennon	Takabo	0.801731278723269
aft	1	outgroup	playback	0.0152778	1A	Le-Ta	Takabo	Lennon	4	MM	1A	-1.31491100904899	Le-Ta	Takabo	Lennon	1.06897503829769
aft	1	outgroup	playback	0.0166667	1A	Le-Ta	Lennon	Takabo	4	MM	1A	-1.31491100904899	Le-Ta	Lennon	Takabo	1.33621879787211
aft	1	outgroup	playback	0.0180556	1A	Le-Ta	Takabo	Lennon	4	MM	1A	-1.31491100904899	Le-Ta	Takabo	Lennon	1.60346255744654
aft	1	outgroup	playback	0.00138889	1A	Na-No	Norio	Naoya	3	MM	1A	-1.31491100904899	Na-No	Norio	Naoya	-1.60346255744654
aft	1	outgroup	playback	0.00277778	1A	Na-No	Naoya	Norio	2	MM	1A	-1.31491100904899	Na-No	Naoya	Norio	-1.33621879787211
aft	1	outgroup	playback	0.00416667	1A	Na-No	Norio	Naoya	3	MM	1A	-1.31491100904899	Na-No	Norio	Naoya	-1.06897503829769
aft	1	outgroup	playback	0.00555556	1A	Na-No	Norio	Naoya	3	MM	1A	-1.31491100904899	Na-No	Norio	Naoya	-0.801731278723269
aft	1	outgroup	playback	0.00694444	1A	Na-No	Norio	Naoya	3	MM	1A	-1.31491100904899	Na-No	Norio	Naoya	-0.534487519148846
aft	1	outgroup	playback	0.00833333	1A	Na-No	Naoya	Norio	3	MM	1A	-1.31491100904899	Na-No	Naoya	Norio	-0.267243759574423
aft	1	outgroup	playback	0.00972222	1A	Na-No	Norio	Naoya	3	MM	1A	-1.31491100904899	Na-No	Norio	Naoya	0
aft	1	outgroup	playback	0.0111111	1A	Na-No	Naoya	Norio	3	MM	1A	-1.31491100904899	Na-No	Naoya	Norio	0.267243759574423
aft	1	outgroup	playback	0.0125	1A	Na-No	Norio	Naoya	3	MM	1A	-1.31491100904899	Na-No	Norio	Naoya	0.534487519148846
aft	1	outgroup	playback	0.0138889	1A	Na-No	Norio	Naoya	4	MM	1A	-1.31491100904899	Na-No	Norio	Naoya	0.801731278723269
aft	1	outgroup	playback	0.0152778	1A	Na-No	Naoya	Norio	3	MM	1A	-1.31491100904899	Na-No	Naoya	Norio	1.06897503829769
aft	1	outgroup	playback	0.0166667	1A	Na-No	Norio	Naoya	2	MM	1A	-1.31491100904899	Na-No	Norio	Naoya	1.33621879787211
aft	1	outgroup	playback	0.0180556	1A	Na-No	Norio	Naoya	4	MM	1A	-1.31491100904899	Na-No	Norio	Naoya	1.60346255744654
aft	1	outgroup	playback	0.00138889	1A	Na-Mi	Minato	Naoya	3	MM	1A	-1.31491100904899	Na-Mi	Minato	Naoya	-1.60346255744654
aft	1	outgroup	playback	0.00277778	1A	Na-Mi	Naoya	Minato	4	MM	1A	-1.31491100904899	Na-Mi	Naoya	Minato	-1.33621879787211
aft	1	outgroup	playback	0.00416667	1A	Na-Mi	Naoya	Minato	4	MM	1A	-1.31491100904899	Na-Mi	Naoya	Minato	-1.06897503829769
aft	1	outgroup	playback	0.00555556	1A	Na-Mi	Naoya	Minato	4	MM	1A	-1.31491100904899	Na-Mi	Naoya	Minato	-0.801731278723269
aft	1	outgroup	playback	0.00694444	1A	Na-Mi	Minato	Naoya	4	MM	1A	-1.31491100904899	Na-Mi	Minato	Naoya	-0.534487519148846
aft	1	outgroup	playback	0.00833333	1A	Na-Mi	Naoya	Minato	4	MM	1A	-1.31491100904899	Na-Mi	Naoya	Minato	-0.267243759574423
aft	1	outgroup	playback	0.00972222	1A	Na-Mi	Minato	Naoya	4	MM	1A	-1.31491100904899	Na-Mi	Minato	Naoya	0
aft	1	outgroup	playback	0.0111111	1A	Na-Mi	Naoya	Minato	4	MM	1A	-1.31491100904899	Na-Mi	Naoya	Minato	0.267243759574423
aft	1	outgroup	playback	0.0125	1A	Na-Mi	Minato	Naoya	4	MM	1A	-1.31491100904899	Na-Mi	Minato	Naoya	0.534487519148846
aft	1	outgroup	playback	0.0138889	1A	Na-Mi	Minato	Naoya	3	MM	1A	-1.31491100904899	Na-Mi	Minato	Naoya	0.801731278723269
aft	1	outgroup	playback	0.0152778	1A	Na-Mi	Naoya	Minato	4	MM	1A	-1.31491100904899	Na-Mi	Naoya	Minato	1.06897503829769
aft	1	outgroup	playback	0.0166667	1A	Na-Mi	Naoya	Minato	4	MM	1A	-1.31491100904899	Na-Mi	Naoya	Minato	1.33621879787211
aft	1	outgroup	playback	0.0180556	1A	Na-Mi	Naoya	Minato	4	MM	1A	-1.31491100904899	Na-Mi	Naoya	Minato	1.60346255744654
aft	1	outgroup	playback	0.00138889	1A	Na-Ta	Takabo	Naoya	4	MM	1A	-1.31491100904899	Na-Ta	Takabo	Naoya	-1.60346255744654
aft	1	outgroup	playback	0.00277778	1A	Na-Ta	Takabo	Naoya	3	MM	1A	-1.31491100904899	Na-Ta	Takabo	Naoya	-1.33621879787211
aft	1	outgroup	playback	0.00416667	1A	Na-Ta	Naoya	Takabo	3	MM	1A	-1.31491100904899	Na-Ta	Naoya	Takabo	-1.06897503829769
aft	1	outgroup	playback	0.00555556	1A	Na-Ta	Naoya	Takabo	3	MM	1A	-1.31491100904899	Na-Ta	Naoya	Takabo	-0.801731278723269
aft	1	outgroup	playback	0.00694444	1A	Na-Ta	Takabo	Naoya	3	MM	1A	-1.31491100904899	Na-Ta	Takabo	Naoya	-0.534487519148846
aft	1	outgroup	playback	0.00833333	1A	Na-Ta	Naoya	Takabo	3	MM	1A	-1.31491100904899	Na-Ta	Naoya	Takabo	-0.267243759574423
aft	1	outgroup	playback	0.00972222	1A	Na-Ta	Takabo	Naoya	3	MM	1A	-1.31491100904899	Na-Ta	Takabo	Naoya	0
aft	1	outgroup	playback	0.0111111	1A	Na-Ta	Takabo	Naoya	3	MM	1A	-1.31491100904899	Na-Ta	Takabo	Naoya	0.267243759574423
aft	1	outgroup	playback	0.0125	1A	Na-Ta	Takabo	Naoya	3	MM	1A	-1.31491100904899	Na-Ta	Takabo	Naoya	0.534487519148846
aft	1	outgroup	playback	0.0138889	1A	Na-Ta	Takabo	Naoya	4	MM	1A	-1.31491100904899	Na-Ta	Takabo	Naoya	0.801731278723269
aft	1	outgroup	playback	0.0152778	1A	Na-Ta	Naoya	Takabo	4	MM	1A	-1.31491100904899	Na-Ta	Naoya	Takabo	1.06897503829769
aft	1	outgroup	playback	0.0166667	1A	Na-Ta	Takabo	Naoya	3	MM	1A	-1.31491100904899	Na-Ta	Takabo	Naoya	1.33621879787211
aft	1	outgroup	playback	0.0180556	1A	Na-Ta	Takabo	Naoya	4	MM	1A	-1.31491100904899	Na-Ta	Takabo	Naoya	1.60346255744654
aft	1	outgroup	playback	0.00138889	1A	No-Mi	Norio	Minato	2	MM	1A	-1.31491100904899	No-Mi	Norio	Minato	-1.60346255744654
aft	1	outgroup	playback	0.00277778	1A	No-Mi	Norio	Minato	4	MM	1A	-1.31491100904899	No-Mi	Norio	Minato	-1.33621879787211
aft	1	outgroup	playback	0.00416667	1A	No-Mi	Norio	Minato	4	MM	1A	-1.31491100904899	No-Mi	Norio	Minato	-1.06897503829769
aft	1	outgroup	playback	0.00555556	1A	No-Mi	Minato	Norio	4	MM	1A	-1.31491100904899	No-Mi	Minato	Norio	-0.801731278723269
aft	1	outgroup	playback	0.00694444	1A	No-Mi	Minato	Norio	4	MM	1A	-1.31491100904899	No-Mi	Minato	Norio	-0.534487519148846
aft	1	outgroup	playback	0.00833333	1A	No-Mi	Minato	Norio	4	MM	1A	-1.31491100904899	No-Mi	Minato	Norio	-0.267243759574423
aft	1	outgroup	playback	0.00972222	1A	No-Mi	Minato	Norio	4	MM	1A	-1.31491100904899	No-Mi	Minato	Norio	0
aft	1	outgroup	playback	0.0111111	1A	No-Mi	Minato	Norio	4	MM	1A	-1.31491100904899	No-Mi	Minato	Norio	0.267243759574423
aft	1	outgroup	playback	0.0125	1A	No-Mi	Norio	Minato	3	MM	1A	-1.31491100904899	No-Mi	Norio	Minato	0.534487519148846
aft	1	outgroup	playback	0.0138889	1A	No-Mi	Norio	Minato	3	MM	1A	-1.31491100904899	No-Mi	Norio	Minato	0.801731278723269
aft	1	outgroup	playback	0.0152778	1A	No-Mi	Norio	Minato	4	MM	1A	-1.31491100904899	No-Mi	Norio	Minato	1.06897503829769
aft	1	outgroup	playback	0.0166667	1A	No-Mi	Minato	Norio	4	MM	1A	-1.31491100904899	No-Mi	Minato	Norio	1.33621879787211
aft	1	outgroup	playback	0.0180556	1A	No-Mi	Norio	Minato	4	MM	1A	-1.31491100904899	No-Mi	Norio	Minato	1.60346255744654
aft	1	outgroup	playback	0.00138889	1A	No-Ta	Norio	Takabo	3	MM	1A	-1.31491100904899	No-Ta	Norio	Takabo	-1.60346255744654
aft	1	outgroup	playback	0.00277778	1A	No-Ta	Takabo	Norio	3	MM	1A	-1.31491100904899	No-Ta	Takabo	Norio	-1.33621879787211
aft	1	outgroup	playback	0.00416667	1A	No-Ta	Takabo	Norio	2	MM	1A	-1.31491100904899	No-Ta	Takabo	Norio	-1.06897503829769
aft	1	outgroup	playback	0.00555556	1A	No-Ta	Norio	Takabo	2	MM	1A	-1.31491100904899	No-Ta	Norio	Takabo	-0.801731278723269
aft	1	outgroup	playback	0.00694444	1A	No-Ta	Takabo	Norio	2	MM	1A	-1.31491100904899	No-Ta	Takabo	Norio	-0.534487519148846
aft	1	outgroup	playback	0.00833333	1A	No-Ta	Norio	Takabo	2	MM	1A	-1.31491100904899	No-Ta	Norio	Takabo	-0.267243759574423
aft	1	outgroup	playback	0.00972222	1A	No-Ta	Norio	Takabo	2	MM	1A	-1.31491100904899	No-Ta	Norio	Takabo	0
aft	1	outgroup	playback	0.0111111	1A	No-Ta	Norio	Takabo	3	MM	1A	-1.31491100904899	No-Ta	Norio	Takabo	0.267243759574423
aft	1	outgroup	playback	0.0125	1A	No-Ta	Norio	Takabo	4	MM	1A	-1.31491100904899	No-Ta	Norio	Takabo	0.534487519148846
aft	1	outgroup	playback	0.0138889	1A	No-Ta	Norio	Takabo	4	MM	1A	-1.31491100904899	No-Ta	Norio	Takabo	0.801731278723269
aft	1	outgroup	playback	0.0152778	1A	No-Ta	Norio	Takabo	3	MM	1A	-1.31491100904899	No-Ta	Norio	Takabo	1.06897503829769
aft	1	outgroup	playback	0.0166667	1A	No-Ta	Norio	Takabo	3	MM	1A	-1.31491100904899	No-Ta	Norio	Takabo	1.33621879787211
aft	1	outgroup	playback	0.0180556	1A	No-Ta	Takabo	Norio	3	MM	1A	-1.31491100904899	No-Ta	Takabo	Norio	1.60346255744654
aft	1	outgroup	playback	0.00138889	1A	Mi-Ta	Minato	Takabo	3	MM	1A	-1.31491100904899	Mi-Ta	Minato	Takabo	-1.60346255744654
aft	1	outgroup	playback	0.00277778	1A	Mi-Ta	Takabo	Minato	4	MM	1A	-1.31491100904899	Mi-Ta	Takabo	Minato	-1.33621879787211
aft	1	outgroup	playback	0.00416667	1A	Mi-Ta	Minato	Takabo	4	MM	1A	-1.31491100904899	Mi-Ta	Minato	Takabo	-1.06897503829769
aft	1	outgroup	playback	0.00555556	1A	Mi-Ta	Takabo	Minato	4	MM	1A	-1.31491100904899	Mi-Ta	Takabo	Minato	-0.801731278723269
aft	1	outgroup	playback	0.00694444	1A	Mi-Ta	Takabo	Minato	4	MM	1A	-1.31491100904899	Mi-Ta	Takabo	Minato	-0.534487519148846
aft	1	outgroup	playback	0.00833333	1A	Mi-Ta	Minato	Takabo	4	MM	1A	-1.31491100904899	Mi-Ta	Minato	Takabo	-0.267243759574423
aft	1	outgroup	playback	0.00972222	1A	Mi-Ta	Takabo	Minato	4	MM	1A	-1.31491100904899	Mi-Ta	Takabo	Minato	0
aft	1	outgroup	playback	0.0111111	1A	Mi-Ta	Takabo	Minato	4	MM	1A	-1.31491100904899	Mi-Ta	Takabo	Minato	0.267243759574423
aft	1	outgroup	playback	0.0125	1A	Mi-Ta	Minato	Takabo	4	MM	1A	-1.31491100904899	Mi-Ta	Minato	Takabo	0.534487519148846
aft	1	outgroup	playback	0.0138889	1A	Mi-Ta	Takabo	Minato	4	MM	1A	-1.31491100904899	Mi-Ta	Takabo	Minato	0.801731278723269
aft	1	outgroup	playback	0.0152778	1A	Mi-Ta	Takabo	Minato	4	MM	1A	-1.31491100904899	Mi-Ta	Takabo	Minato	1.06897503829769
aft	1	outgroup	playback	0.0166667	1A	Mi-Ta	Takabo	Minato	4	MM	1A	-1.31491100904899	Mi-Ta	Takabo	Minato	1.33621879787211
aft	1	outgroup	playback	0.0180556	1A	Mi-Ta	Minato	Takabo	4	MM	1A	-1.31491100904899	Mi-Ta	Minato	Takabo	1.60346255744654
morn	1	control	playback	0.00138889	1C	To-Mi	Mizuo	Toon	4	MM	1C	-1.31491100904899	To-Mi	Mizuo	Toon	-1.60346255744654
morn	1	control	playback	0.00277778	1C	To-Mi	Toon	Mizuo	3	MM	1C	-1.31491100904899	To-Mi	Toon	Mizuo	-1.33621879787211
morn	1	control	playback	0.00416667	1C	To-Mi	Mizuo	Toon	4	MM	1C	-1.31491100904899	To-Mi	Mizuo	Toon	-1.06897503829769
morn	1	control	playback	0.00555556	1C	To-Mi	Mizuo	Toon	4	MM	1C	-1.31491100904899	To-Mi	Mizuo	Toon	-0.801731278723269
morn	1	control	playback	0.00694444	1C	To-Mi	Mizuo	Toon	4	MM	1C	-1.31491100904899	To-Mi	Mizuo	Toon	-0.534487519148846
morn	1	control	playback	0.00833333	1C	To-Mi	Mizuo	Toon	4	MM	1C	-1.31491100904899	To-Mi	Mizuo	Toon	-0.267243759574423
morn	1	control	playback	0.00972222	1C	To-Mi	Toon	Mizuo	3	MM	1C	-1.31491100904899	To-Mi	Toon	Mizuo	0
morn	1	control	playback	0.0111111	1C	To-Mi	Mizuo	Toon	3	MM	1C	-1.31491100904899	To-Mi	Mizuo	Toon	0.267243759574423
morn	1	control	playback	0.0125	1C	To-Mi	Toon	Mizuo	3	MM	1C	-1.31491100904899	To-Mi	Toon	Mizuo	0.534487519148846
morn	1	control	playback	0.0138889	1C	To-Mi	Toon	Mizuo	3	MM	1C	-1.31491100904899	To-Mi	Toon	Mizuo	0.801731278723269
morn	1	control	playback	0.0152778	1C	To-Mi	Toon	Mizuo	3	MM	1C	-1.31491100904899	To-Mi	Toon	Mizuo	1.06897503829769
morn	1	control	playback	0.0166667	1C	To-Mi	Mizuo	Toon	3	MM	1C	-1.31491100904899	To-Mi	Mizuo	Toon	1.33621879787211
morn	1	control	playback	0.0180556	1C	To-Mi	Toon	Mizuo	3	MM	1C	-1.31491100904899	To-Mi	Toon	Mizuo	1.60346255744654
morn	1	control	playback	0.00138889	1C	To-Mu	Toon	Musashi	4	MM	1C	-1.31491100904899	To-Mu	Toon	Musashi	-1.60346255744654
morn	1	control	playback	0.00277778	1C	To-Mu	Musashi	Toon	4	MM	1C	-1.31491100904899	To-Mu	Musashi	Toon	-1.33621879787211
morn	1	control	playback	0.00416667	1C	To-Mu	Musashi	Toon	4	MM	1C	-1.31491100904899	To-Mu	Musashi	Toon	-1.06897503829769
morn	1	control	playback	0.00555556	1C	To-Mu	Musashi	Toon	4	MM	1C	-1.31491100904899	To-Mu	Musashi	Toon	-0.801731278723269
morn	1	control	playback	0.00694444	1C	To-Mu	Musashi	Toon	4	MM	1C	-1.31491100904899	To-Mu	Musashi	Toon	-0.534487519148846
morn	1	control	playback	0.00833333	1C	To-Mu	Toon	Musashi	4	MM	1C	-1.31491100904899	To-Mu	Toon	Musashi	-0.267243759574423
morn	1	control	playback	0.00972222	1C	To-Mu	Toon	Musashi	4	MM	1C	-1.31491100904899	To-Mu	Toon	Musashi	0
morn	1	control	playback	0.0111111	1C	To-Mu	Toon	Musashi	4	MM	1C	-1.31491100904899	To-Mu	Toon	Musashi	0.267243759574423
morn	1	control	playback	0.0125	1C	To-Mu	Musashi	Toon	4	MM	1C	-1.31491100904899	To-Mu	Musashi	Toon	0.534487519148846
morn	1	control	playback	0.0138889	1C	To-Mu	Toon	Musashi	4	MM	1C	-1.31491100904899	To-Mu	Toon	Musashi	0.801731278723269
morn	1	control	playback	0.0152778	1C	To-Mu	Musashi	Toon	4	MM	1C	-1.31491100904899	To-Mu	Musashi	Toon	1.06897503829769
morn	1	control	playback	0.0166667	1C	To-Mu	Musashi	Toon	4	MM	1C	-1.31491100904899	To-Mu	Musashi	Toon	1.33621879787211
morn	1	control	playback	0.0180556	1C	To-Mu	Musashi	Toon	4	MM	1C	-1.31491100904899	To-Mu	Musashi	Toon	1.60346255744654
morn	1	control	playback	0.00138889	1C	To-Sh	Shirou	Toon	4	MM	1C	-1.31491100904899	To-Sh	Shirou	Toon	-1.60346255744654
morn	1	control	playback	0.00277778	1C	To-Sh	Toon	Shirou	4	MM	1C	-1.31491100904899	To-Sh	Toon	Shirou	-1.33621879787211
morn	1	control	playback	0.00416667	1C	To-Sh	Shirou	Toon	4	MM	1C	-1.31491100904899	To-Sh	Shirou	Toon	-1.06897503829769
morn	1	control	playback	0.00555556	1C	To-Sh	Shirou	Toon	4	MM	1C	-1.31491100904899	To-Sh	Shirou	Toon	-0.801731278723269
morn	1	control	playback	0.00694444	1C	To-Sh	Shirou	Toon	4	MM	1C	-1.31491100904899	To-Sh	Shirou	Toon	-0.534487519148846
morn	1	control	playback	0.00833333	1C	To-Sh	Toon	Shirou	4	MM	1C	-1.31491100904899	To-Sh	Toon	Shirou	-0.267243759574423
morn	1	control	playback	0.00972222	1C	To-Sh	Shirou	Toon	4	MM	1C	-1.31491100904899	To-Sh	Shirou	Toon	0
morn	1	control	playback	0.0111111	1C	To-Sh	Shirou	Toon	4	MM	1C	-1.31491100904899	To-Sh	Shirou	Toon	0.267243759574423
morn	1	control	playback	0.0125	1C	To-Sh	Toon	Shirou	4	MM	1C	-1.31491100904899	To-Sh	Toon	Shirou	0.534487519148846
morn	1	control	playback	0.0138889	1C	To-Sh	Shirou	Toon	4	MM	1C	-1.31491100904899	To-Sh	Shirou	Toon	0.801731278723269
morn	1	control	playback	0.0152778	1C	To-Sh	Shirou	Toon	4	MM	1C	-1.31491100904899	To-Sh	Shirou	Toon	1.06897503829769
morn	1	control	playback	0.0166667	1C	To-Sh	Shirou	Toon	4	MM	1C	-1.31491100904899	To-Sh	Shirou	Toon	1.33621879787211
morn	1	control	playback	0.0180556	1C	To-Sh	Shirou	Toon	4	MM	1C	-1.31491100904899	To-Sh	Shirou	Toon	1.60346255744654
morn	1	control	playback	0.00138889	1C	To-Ge	George	Toon	3	MM	1C	-1.31491100904899	To-Ge	George	Toon	-1.60346255744654
morn	1	control	playback	0.00277778	1C	To-Ge	George	Toon	3	MM	1C	-1.31491100904899	To-Ge	George	Toon	-1.33621879787211
morn	1	control	playback	0.00416667	1C	To-Ge	Toon	George	3	MM	1C	-1.31491100904899	To-Ge	Toon	George	-1.06897503829769
morn	1	control	playback	0.00555556	1C	To-Ge	Toon	George	3	MM	1C	-1.31491100904899	To-Ge	Toon	George	-0.801731278723269
morn	1	control	playback	0.00694444	1C	To-Ge	Toon	George	3	MM	1C	-1.31491100904899	To-Ge	Toon	George	-0.534487519148846
morn	1	control	playback	0.00833333	1C	To-Ge	Toon	George	4	MM	1C	-1.31491100904899	To-Ge	Toon	George	-0.267243759574423
morn	1	control	playback	0.00972222	1C	To-Ge	George	Toon	4	MM	1C	-1.31491100904899	To-Ge	George	Toon	0
morn	1	control	playback	0.0111111	1C	To-Ge	George	Toon	4	MM	1C	-1.31491100904899	To-Ge	George	Toon	0.267243759574423
morn	1	control	playback	0.0125	1C	To-Ge	George	Toon	4	MM	1C	-1.31491100904899	To-Ge	George	Toon	0.534487519148846
morn	1	control	playback	0.0138889	1C	To-Ge	George	Toon	3	MM	1C	-1.31491100904899	To-Ge	George	Toon	0.801731278723269
morn	1	control	playback	0.0152778	1C	To-Ge	Toon	George	3	MM	1C	-1.31491100904899	To-Ge	Toon	George	1.06897503829769
morn	1	control	playback	0.0166667	1C	To-Ge	George	Toon	4	MM	1C	-1.31491100904899	To-Ge	George	Toon	1.33621879787211
morn	1	control	playback	0.0180556	1C	To-Ge	George	Toon	4	MM	1C	-1.31491100904899	To-Ge	George	Toon	1.60346255744654
morn	1	control	playback	0.00138889	1C	Mi-Mu	Mizuo	Musashi	4	MM	1C	-1.31491100904899	Mi-Mu	Mizuo	Musashi	-1.60346255744654
morn	1	control	playback	0.00277778	1C	Mi-Mu	Mizuo	Musashi	4	MM	1C	-1.31491100904899	Mi-Mu	Mizuo	Musashi	-1.33621879787211
morn	1	control	playback	0.00416667	1C	Mi-Mu	Musashi	Mizuo	4	MM	1C	-1.31491100904899	Mi-Mu	Musashi	Mizuo	-1.06897503829769
morn	1	control	playback	0.00555556	1C	Mi-Mu	Musashi	Mizuo	4	MM	1C	-1.31491100904899	Mi-Mu	Musashi	Mizuo	-0.801731278723269
morn	1	control	playback	0.00694444	1C	Mi-Mu	Musashi	Mizuo	3	MM	1C	-1.31491100904899	Mi-Mu	Musashi	Mizuo	-0.534487519148846
morn	1	control	playback	0.00833333	1C	Mi-Mu	Mizuo	Musashi	3	MM	1C	-1.31491100904899	Mi-Mu	Mizuo	Musashi	-0.267243759574423
morn	1	control	playback	0.00972222	1C	Mi-Mu	Mizuo	Musashi	4	MM	1C	-1.31491100904899	Mi-Mu	Mizuo	Musashi	0
morn	1	control	playback	0.0111111	1C	Mi-Mu	Mizuo	Musashi	4	MM	1C	-1.31491100904899	Mi-Mu	Mizuo	Musashi	0.267243759574423
morn	1	control	playback	0.0125	1C	Mi-Mu	Mizuo	Musashi	4	MM	1C	-1.31491100904899	Mi-Mu	Mizuo	Musashi	0.534487519148846
morn	1	control	playback	0.0138889	1C	Mi-Mu	Musashi	Mizuo	4	MM	1C	-1.31491100904899	Mi-Mu	Musashi	Mizuo	0.801731278723269
morn	1	control	playback	0.0152778	1C	Mi-Mu	Musashi	Mizuo	4	MM	1C	-1.31491100904899	Mi-Mu	Musashi	Mizuo	1.06897503829769
morn	1	control	playback	0.0166667	1C	Mi-Mu	Mizuo	Musashi	4	MM	1C	-1.31491100904899	Mi-Mu	Mizuo	Musashi	1.33621879787211
morn	1	control	playback	0.0180556	1C	Mi-Mu	Musashi	Mizuo	4	MM	1C	-1.31491100904899	Mi-Mu	Musashi	Mizuo	1.60346255744654
morn	1	control	playback	0.00138889	1C	Mi-Sh	Mizuo	Shirou	3	MM	1C	-1.31491100904899	Mi-Sh	Mizuo	Shirou	-1.60346255744654
morn	1	control	playback	0.00277778	1C	Mi-Sh	Shirou	Mizuo	4	MM	1C	-1.31491100904899	Mi-Sh	Shirou	Mizuo	-1.33621879787211
morn	1	control	playback	0.00416667	1C	Mi-Sh	Mizuo	Shirou	4	MM	1C	-1.31491100904899	Mi-Sh	Mizuo	Shirou	-1.06897503829769
morn	1	control	playback	0.00555556	1C	Mi-Sh	Shirou	Mizuo	4	MM	1C	-1.31491100904899	Mi-Sh	Shirou	Mizuo	-0.801731278723269
morn	1	control	playback	0.00694444	1C	Mi-Sh	Shirou	Mizuo	4	MM	1C	-1.31491100904899	Mi-Sh	Shirou	Mizuo	-0.534487519148846
morn	1	control	playback	0.00833333	1C	Mi-Sh	Shirou	Mizuo	3	MM	1C	-1.31491100904899	Mi-Sh	Shirou	Mizuo	-0.267243759574423
morn	1	control	playback	0.00972222	1C	Mi-Sh	Shirou	Mizuo	4	MM	1C	-1.31491100904899	Mi-Sh	Shirou	Mizuo	0
morn	1	control	playback	0.0111111	1C	Mi-Sh	Shirou	Mizuo	4	MM	1C	-1.31491100904899	Mi-Sh	Shirou	Mizuo	0.267243759574423
morn	1	control	playback	0.0125	1C	Mi-Sh	Mizuo	Shirou	4	MM	1C	-1.31491100904899	Mi-Sh	Mizuo	Shirou	0.534487519148846
morn	1	control	playback	0.0138889	1C	Mi-Sh	Mizuo	Shirou	4	MM	1C	-1.31491100904899	Mi-Sh	Mizuo	Shirou	0.801731278723269
morn	1	control	playback	0.0152778	1C	Mi-Sh	Shirou	Mizuo	4	MM	1C	-1.31491100904899	Mi-Sh	Shirou	Mizuo	1.06897503829769
morn	1	control	playback	0.0166667	1C	Mi-Sh	Shirou	Mizuo	4	MM	1C	-1.31491100904899	Mi-Sh	Shirou	Mizuo	1.33621879787211
morn	1	control	playback	0.0180556	1C	Mi-Sh	Shirou	Mizuo	4	MM	1C	-1.31491100904899	Mi-Sh	Shirou	Mizuo	1.60346255744654
morn	1	control	playback	0.00138889	1C	Mi-Ge	Mizuo	George	4	MM	1C	-1.31491100904899	Mi-Ge	Mizuo	George	-1.60346255744654
morn	1	control	playback	0.00277778	1C	Mi-Ge	George	Mizuo	4	MM	1C	-1.31491100904899	Mi-Ge	George	Mizuo	-1.33621879787211
morn	1	control	playback	0.00416667	1C	Mi-Ge	Mizuo	George	4	MM	1C	-1.31491100904899	Mi-Ge	Mizuo	George	-1.06897503829769
morn	1	control	playback	0.00555556	1C	Mi-Ge	George	Mizuo	4	MM	1C	-1.31491100904899	Mi-Ge	George	Mizuo	-0.801731278723269
morn	1	control	playback	0.00694444	1C	Mi-Ge	Mizuo	George	4	MM	1C	-1.31491100904899	Mi-Ge	Mizuo	George	-0.534487519148846
morn	1	control	playback	0.00833333	1C	Mi-Ge	George	Mizuo	4	MM	1C	-1.31491100904899	Mi-Ge	George	Mizuo	-0.267243759574423
morn	1	control	playback	0.00972222	1C	Mi-Ge	George	Mizuo	4	MM	1C	-1.31491100904899	Mi-Ge	George	Mizuo	0
morn	1	control	playback	0.0111111	1C	Mi-Ge	Mizuo	George	4	MM	1C	-1.31491100904899	Mi-Ge	Mizuo	George	0.267243759574423
morn	1	control	playback	0.0125	1C	Mi-Ge	Mizuo	George	4	MM	1C	-1.31491100904899	Mi-Ge	Mizuo	George	0.534487519148846
morn	1	control	playback	0.0138889	1C	Mi-Ge	Mizuo	George	2	MM	1C	-1.31491100904899	Mi-Ge	Mizuo	George	0.801731278723269
morn	1	control	playback	0.0152778	1C	Mi-Ge	George	Mizuo	3	MM	1C	-1.31491100904899	Mi-Ge	George	Mizuo	1.06897503829769
morn	1	control	playback	0.0166667	1C	Mi-Ge	Mizuo	George	4	MM	1C	-1.31491100904899	Mi-Ge	Mizuo	George	1.33621879787211
morn	1	control	playback	0.0180556	1C	Mi-Ge	Mizuo	George	4	MM	1C	-1.31491100904899	Mi-Ge	Mizuo	George	1.60346255744654
morn	1	control	playback	0.00138889	1C	Mu-Sh	Shirou	Musashi	4	MM	1C	-1.31491100904899	Mu-Sh	Shirou	Musashi	-1.60346255744654
morn	1	control	playback	0.00277778	1C	Mu-Sh	Shirou	Musashi	4	MM	1C	-1.31491100904899	Mu-Sh	Shirou	Musashi	-1.33621879787211
morn	1	control	playback	0.00416667	1C	Mu-Sh	Musashi	Shirou	3	MM	1C	-1.31491100904899	Mu-Sh	Musashi	Shirou	-1.06897503829769
morn	1	control	playback	0.00555556	1C	Mu-Sh	Shirou	Musashi	3	MM	1C	-1.31491100904899	Mu-Sh	Shirou	Musashi	-0.801731278723269
morn	1	control	playback	0.00694444	1C	Mu-Sh	Musashi	Shirou	3	MM	1C	-1.31491100904899	Mu-Sh	Musashi	Shirou	-0.534487519148846
morn	1	control	playback	0.00833333	1C	Mu-Sh	Shirou	Musashi	3	MM	1C	-1.31491100904899	Mu-Sh	Shirou	Musashi	-0.267243759574423
morn	1	control	playback	0.00972222	1C	Mu-Sh	Musashi	Shirou	3	MM	1C	-1.31491100904899	Mu-Sh	Musashi	Shirou	0
morn	1	control	playback	0.0111111	1C	Mu-Sh	Musashi	Shirou	3	MM	1C	-1.31491100904899	Mu-Sh	Musashi	Shirou	0.267243759574423
morn	1	control	playback	0.0125	1C	Mu-Sh	Shirou	Musashi	3	MM	1C	-1.31491100904899	Mu-Sh	Shirou	Musashi	0.534487519148846
morn	1	control	playback	0.0138889	1C	Mu-Sh	Shirou	Musashi	4	MM	1C	-1.31491100904899	Mu-Sh	Shirou	Musashi	0.801731278723269
morn	1	control	playback	0.0152778	1C	Mu-Sh	Musashi	Shirou	4	MM	1C	-1.31491100904899	Mu-Sh	Musashi	Shirou	1.06897503829769
morn	1	control	playback	0.0166667	1C	Mu-Sh	Musashi	Shirou	4	MM	1C	-1.31491100904899	Mu-Sh	Musashi	Shirou	1.33621879787211
morn	1	control	playback	0.0180556	1C	Mu-Sh	Musashi	Shirou	4	MM	1C	-1.31491100904899	Mu-Sh	Musashi	Shirou	1.60346255744654
morn	1	control	playback	0.00138889	1C	Mu-Ge	Musashi	George	4	MM	1C	-1.31491100904899	Mu-Ge	Musashi	George	-1.60346255744654
morn	1	control	playback	0.00277778	1C	Mu-Ge	George	Musashi	4	MM	1C	-1.31491100904899	Mu-Ge	George	Musashi	-1.33621879787211
morn	1	control	playback	0.00416667	1C	Mu-Ge	Musashi	George	4	MM	1C	-1.31491100904899	Mu-Ge	Musashi	George	-1.06897503829769
morn	1	control	playback	0.00555556	1C	Mu-Ge	George	Musashi	4	MM	1C	-1.31491100904899	Mu-Ge	George	Musashi	-0.801731278723269
morn	1	control	playback	0.00694444	1C	Mu-Ge	Musashi	George	4	MM	1C	-1.31491100904899	Mu-Ge	Musashi	George	-0.534487519148846
morn	1	control	playback	0.00833333	1C	Mu-Ge	Musashi	George	4	MM	1C	-1.31491100904899	Mu-Ge	Musashi	George	-0.267243759574423
morn	1	control	playback	0.00972222	1C	Mu-Ge	George	Musashi	4	MM	1C	-1.31491100904899	Mu-Ge	George	Musashi	0
morn	1	control	playback	0.0111111	1C	Mu-Ge	George	Musashi	4	MM	1C	-1.31491100904899	Mu-Ge	George	Musashi	0.267243759574423
morn	1	control	playback	0.0125	1C	Mu-Ge	Musashi	George	4	MM	1C	-1.31491100904899	Mu-Ge	Musashi	George	0.534487519148846
morn	1	control	playback	0.0138889	1C	Mu-Ge	George	Musashi	4	MM	1C	-1.31491100904899	Mu-Ge	George	Musashi	0.801731278723269
morn	1	control	playback	0.0152778	1C	Mu-Ge	Musashi	George	4	MM	1C	-1.31491100904899	Mu-Ge	Musashi	George	1.06897503829769
morn	1	control	playback	0.0166667	1C	Mu-Ge	George	Musashi	2	MM	1C	-1.31491100904899	Mu-Ge	George	Musashi	1.33621879787211
morn	1	control	playback	0.0180556	1C	Mu-Ge	George	Musashi	2	MM	1C	-1.31491100904899	Mu-Ge	George	Musashi	1.60346255744654
morn	1	control	playback	0.00138889	1C	Sh-Ge	George	Shirou	4	MM	1C	-1.31491100904899	Sh-Ge	George	Shirou	-1.60346255744654
morn	1	control	playback	0.00277778	1C	Sh-Ge	Shirou	George	4	MM	1C	-1.31491100904899	Sh-Ge	Shirou	George	-1.33621879787211
morn	1	control	playback	0.00416667	1C	Sh-Ge	George	Shirou	4	MM	1C	-1.31491100904899	Sh-Ge	George	Shirou	-1.06897503829769
morn	1	control	playback	0.00555556	1C	Sh-Ge	Shirou	George	4	MM	1C	-1.31491100904899	Sh-Ge	Shirou	George	-0.801731278723269
morn	1	control	playback	0.00694444	1C	Sh-Ge	George	Shirou	4	MM	1C	-1.31491100904899	Sh-Ge	George	Shirou	-0.534487519148846
morn	1	control	playback	0.00833333	1C	Sh-Ge	George	Shirou	4	MM	1C	-1.31491100904899	Sh-Ge	George	Shirou	-0.267243759574423
morn	1	control	playback	0.00972222	1C	Sh-Ge	George	Shirou	4	MM	1C	-1.31491100904899	Sh-Ge	George	Shirou	0
morn	1	control	playback	0.0111111	1C	Sh-Ge	George	Shirou	4	MM	1C	-1.31491100904899	Sh-Ge	George	Shirou	0.267243759574423
morn	1	control	playback	0.0125	1C	Sh-Ge	Shirou	George	4	MM	1C	-1.31491100904899	Sh-Ge	Shirou	George	0.534487519148846
morn	1	control	playback	0.0138889	1C	Sh-Ge	Shirou	George	4	MM	1C	-1.31491100904899	Sh-Ge	Shirou	George	0.801731278723269
morn	1	control	playback	0.0152778	1C	Sh-Ge	George	Shirou	4	MM	1C	-1.31491100904899	Sh-Ge	George	Shirou	1.06897503829769
morn	1	control	playback	0.0166667	1C	Sh-Ge	Shirou	George	4	MM	1C	-1.31491100904899	Sh-Ge	Shirou	George	1.33621879787211
morn	1	control	playback	0.0180556	1C	Sh-Ge	Shirou	George	4	MM	1C	-1.31491100904899	Sh-Ge	Shirou	George	1.60346255744654
aft	1	outgroup	playback	0.00138889	1C	To-Mi	Mizuo	Toon	2	MM	1C	-1.31491100904899	To-Mi	Mizuo	Toon	-1.60346255744654
aft	1	outgroup	playback	0.00277778	1C	To-Mi	Mizuo	Toon	3	MM	1C	-1.31491100904899	To-Mi	Mizuo	Toon	-1.33621879787211
aft	1	outgroup	playback	0.00416667	1C	To-Mi	Toon	Mizuo		MM	1C	-1.31491100904899	To-Mi	Toon	Mizuo	-1.06897503829769
aft	1	outgroup	playback	0.00555556	1C	To-Mi	Toon	Mizuo	4	MM	1C	-1.31491100904899	To-Mi	Toon	Mizuo	-0.801731278723269
aft	1	outgroup	playback	0.00694444	1C	To-Mi	Mizuo	Toon	3	MM	1C	-1.31491100904899	To-Mi	Mizuo	Toon	-0.534487519148846
aft	1	outgroup	playback	0.00833333	1C	To-Mi	Toon	Mizuo	3	MM	1C	-1.31491100904899	To-Mi	Toon	Mizuo	-0.267243759574423
aft	1	outgroup	playback	0.00972222	1C	To-Mi	Mizuo	Toon	3	MM	1C	-1.31491100904899	To-Mi	Mizuo	Toon	0
aft	1	outgroup	playback	0.0111111	1C	To-Mi	Toon	Mizuo	3	MM	1C	-1.31491100904899	To-Mi	Toon	Mizuo	0.267243759574423
aft	1	outgroup	playback	0.0125	1C	To-Mi	Mizuo	Toon	3	MM	1C	-1.31491100904899	To-Mi	Mizuo	Toon	0.534487519148846
aft	1	outgroup	playback	0.0138889	1C	To-Mi	Mizuo	Toon	3	MM	1C	-1.31491100904899	To-Mi	Mizuo	Toon	0.801731278723269
aft	1	outgroup	playback	0.0152778	1C	To-Mi	Mizuo	Toon	3	MM	1C	-1.31491100904899	To-Mi	Mizuo	Toon	1.06897503829769
aft	1	outgroup	playback	0.0166667	1C	To-Mi	Mizuo	Toon	3	MM	1C	-1.31491100904899	To-Mi	Mizuo	Toon	1.33621879787211
aft	1	outgroup	playback	0.0180556	1C	To-Mi	Mizuo	Toon	4	MM	1C	-1.31491100904899	To-Mi	Mizuo	Toon	1.60346255744654
aft	1	outgroup	playback	0.00138889	1C	To-Mu	Musashi	Toon	4	MM	1C	-1.31491100904899	To-Mu	Musashi	Toon	-1.60346255744654
aft	1	outgroup	playback	0.00277778	1C	To-Mu	Musashi	Toon	4	MM	1C	-1.31491100904899	To-Mu	Musashi	Toon	-1.33621879787211
aft	1	outgroup	playback	0.00416667	1C	To-Mu	Toon	Musashi		MM	1C	-1.31491100904899	To-Mu	Toon	Musashi	-1.06897503829769
aft	1	outgroup	playback	0.00555556	1C	To-Mu	Musashi	Toon	4	MM	1C	-1.31491100904899	To-Mu	Musashi	Toon	-0.801731278723269
aft	1	outgroup	playback	0.00694444	1C	To-Mu	Musashi	Toon	4	MM	1C	-1.31491100904899	To-Mu	Musashi	Toon	-0.534487519148846
aft	1	outgroup	playback	0.00833333	1C	To-Mu	Musashi	Toon	4	MM	1C	-1.31491100904899	To-Mu	Musashi	Toon	-0.267243759574423
aft	1	outgroup	playback	0.00972222	1C	To-Mu	Toon	Musashi	4	MM	1C	-1.31491100904899	To-Mu	Toon	Musashi	0
aft	1	outgroup	playback	0.0111111	1C	To-Mu	Toon	Musashi	4	MM	1C	-1.31491100904899	To-Mu	Toon	Musashi	0.267243759574423
aft	1	outgroup	playback	0.0125	1C	To-Mu	Musashi	Toon	4	MM	1C	-1.31491100904899	To-Mu	Musashi	Toon	0.534487519148846
aft	1	outgroup	playback	0.0138889	1C	To-Mu	Toon	Musashi	4	MM	1C	-1.31491100904899	To-Mu	Toon	Musashi	0.801731278723269
aft	1	outgroup	playback	0.0152778	1C	To-Mu	Toon	Musashi	4	MM	1C	-1.31491100904899	To-Mu	Toon	Musashi	1.06897503829769
aft	1	outgroup	playback	0.0166667	1C	To-Mu	Toon	Musashi	4	MM	1C	-1.31491100904899	To-Mu	Toon	Musashi	1.33621879787211
aft	1	outgroup	playback	0.0180556	1C	To-Mu	Musashi	Toon	4	MM	1C	-1.31491100904899	To-Mu	Musashi	Toon	1.60346255744654
aft	1	outgroup	playback	0.00138889	1C	To-Sh	Shirou	Toon	4	MM	1C	-1.31491100904899	To-Sh	Shirou	Toon	-1.60346255744654
aft	1	outgroup	playback	0.00277778	1C	To-Sh	Shirou	Toon	4	MM	1C	-1.31491100904899	To-Sh	Shirou	Toon	-1.33621879787211
aft	1	outgroup	playback	0.00416667	1C	To-Sh	Shirou	Toon		MM	1C	-1.31491100904899	To-Sh	Shirou	Toon	-1.06897503829769
aft	1	outgroup	playback	0.00555556	1C	To-Sh	Toon	Shirou	4	MM	1C	-1.31491100904899	To-Sh	Toon	Shirou	-0.801731278723269
aft	1	outgroup	playback	0.00694444	1C	To-Sh	Toon	Shirou	4	MM	1C	-1.31491100904899	To-Sh	Toon	Shirou	-0.534487519148846
aft	1	outgroup	playback	0.00833333	1C	To-Sh	Shirou	Toon	4	MM	1C	-1.31491100904899	To-Sh	Shirou	Toon	-0.267243759574423
aft	1	outgroup	playback	0.00972222	1C	To-Sh	Toon	Shirou	4	MM	1C	-1.31491100904899	To-Sh	Toon	Shirou	0
aft	1	outgroup	playback	0.0111111	1C	To-Sh	Shirou	Toon	4	MM	1C	-1.31491100904899	To-Sh	Shirou	Toon	0.267243759574423
aft	1	outgroup	playback	0.0125	1C	To-Sh	Shirou	Toon	4	MM	1C	-1.31491100904899	To-Sh	Shirou	Toon	0.534487519148846
aft	1	outgroup	playback	0.0138889	1C	To-Sh	Shirou	Toon	4	MM	1C	-1.31491100904899	To-Sh	Shirou	Toon	0.801731278723269
aft	1	outgroup	playback	0.0152778	1C	To-Sh	Toon	Shirou	4	MM	1C	-1.31491100904899	To-Sh	Toon	Shirou	1.06897503829769
aft	1	outgroup	playback	0.0166667	1C	To-Sh	Shirou	Toon	4	MM	1C	-1.31491100904899	To-Sh	Shirou	Toon	1.33621879787211
aft	1	outgroup	playback	0.0180556	1C	To-Sh	Toon	Shirou	4	MM	1C	-1.31491100904899	To-Sh	Toon	Shirou	1.60346255744654
aft	1	outgroup	playback	0.00138889	1C	To-Ge	Toon	George	2	MM	1C	-1.31491100904899	To-Ge	Toon	George	-1.60346255744654
aft	1	outgroup	playback	0.00277778	1C	To-Ge	Toon	George	4	MM	1C	-1.31491100904899	To-Ge	Toon	George	-1.33621879787211
aft	1	outgroup	playback	0.00416667	1C	To-Ge	Toon	George		MM	1C	-1.31491100904899	To-Ge	Toon	George	-1.06897503829769
aft	1	outgroup	playback	0.00555556	1C	To-Ge	George	Toon	4	MM	1C	-1.31491100904899	To-Ge	George	Toon	-0.801731278723269
aft	1	outgroup	playback	0.00694444	1C	To-Ge	Toon	George	4	MM	1C	-1.31491100904899	To-Ge	Toon	George	-0.534487519148846
aft	1	outgroup	playback	0.00833333	1C	To-Ge	George	Toon	4	MM	1C	-1.31491100904899	To-Ge	George	Toon	-0.267243759574423
aft	1	outgroup	playback	0.00972222	1C	To-Ge	George	Toon	4	MM	1C	-1.31491100904899	To-Ge	George	Toon	0
aft	1	outgroup	playback	0.0111111	1C	To-Ge	George	Toon	4	MM	1C	-1.31491100904899	To-Ge	George	Toon	0.267243759574423
aft	1	outgroup	playback	0.0125	1C	To-Ge	Toon	George	4	MM	1C	-1.31491100904899	To-Ge	Toon	George	0.534487519148846
aft	1	outgroup	playback	0.0138889	1C	To-Ge	Toon	George	3	MM	1C	-1.31491100904899	To-Ge	Toon	George	0.801731278723269
aft	1	outgroup	playback	0.0152778	1C	To-Ge	George	Toon	4	MM	1C	-1.31491100904899	To-Ge	George	Toon	1.06897503829769
aft	1	outgroup	playback	0.0166667	1C	To-Ge	Toon	George	4	MM	1C	-1.31491100904899	To-Ge	Toon	George	1.33621879787211
aft	1	outgroup	playback	0.0180556	1C	To-Ge	George	Toon	4	MM	1C	-1.31491100904899	To-Ge	George	Toon	1.60346255744654
aft	1	outgroup	playback	0.00138889	1C	Mi-Mu	Musashi	Mizuo	4	MM	1C	-1.31491100904899	Mi-Mu	Musashi	Mizuo	-1.60346255744654
aft	1	outgroup	playback	0.00277778	1C	Mi-Mu	Mizuo	Musashi	4	MM	1C	-1.31491100904899	Mi-Mu	Mizuo	Musashi	-1.33621879787211
aft	1	outgroup	playback	0.00416667	1C	Mi-Mu	Mizuo	Musashi		MM	1C	-1.31491100904899	Mi-Mu	Mizuo	Musashi	-1.06897503829769
aft	1	outgroup	playback	0.00555556	1C	Mi-Mu	Musashi	Mizuo	4	MM	1C	-1.31491100904899	Mi-Mu	Musashi	Mizuo	-0.801731278723269
aft	1	outgroup	playback	0.00694444	1C	Mi-Mu	Musashi	Mizuo	4	MM	1C	-1.31491100904899	Mi-Mu	Musashi	Mizuo	-0.534487519148846
aft	1	outgroup	playback	0.00833333	1C	Mi-Mu	Musashi	Mizuo	4	MM	1C	-1.31491100904899	Mi-Mu	Musashi	Mizuo	-0.267243759574423
aft	1	outgroup	playback	0.00972222	1C	Mi-Mu	Mizuo	Musashi	4	MM	1C	-1.31491100904899	Mi-Mu	Mizuo	Musashi	0
aft	1	outgroup	playback	0.0111111	1C	Mi-Mu	Mizuo	Musashi	4	MM	1C	-1.31491100904899	Mi-Mu	Mizuo	Musashi	0.267243759574423
aft	1	outgroup	playback	0.0125	1C	Mi-Mu	Musashi	Mizuo	4	MM	1C	-1.31491100904899	Mi-Mu	Musashi	Mizuo	0.534487519148846
aft	1	outgroup	playback	0.0138889	1C	Mi-Mu	Mizuo	Musashi	4	MM	1C	-1.31491100904899	Mi-Mu	Mizuo	Musashi	0.801731278723269
aft	1	outgroup	playback	0.0152778	1C	Mi-Mu	Mizuo	Musashi	4	MM	1C	-1.31491100904899	Mi-Mu	Mizuo	Musashi	1.06897503829769
aft	1	outgroup	playback	0.0166667	1C	Mi-Mu	Mizuo	Musashi	4	MM	1C	-1.31491100904899	Mi-Mu	Mizuo	Musashi	1.33621879787211
aft	1	outgroup	playback	0.0180556	1C	Mi-Mu	Musashi	Mizuo	4	MM	1C	-1.31491100904899	Mi-Mu	Musashi	Mizuo	1.60346255744654
aft	1	outgroup	playback	0.00138889	1C	Mi-Sh	Mizuo	Shirou	1	MM	1C	-1.31491100904899	Mi-Sh	Mizuo	Shirou	-1.60346255744654
aft	1	outgroup	playback	0.00277778	1C	Mi-Sh	Shirou	Mizuo	3	MM	1C	-1.31491100904899	Mi-Sh	Shirou	Mizuo	-1.33621879787211
aft	1	outgroup	playback	0.00416667	1C	Mi-Sh	Mizuo	Shirou		MM	1C	-1.31491100904899	Mi-Sh	Mizuo	Shirou	-1.06897503829769
aft	1	outgroup	playback	0.00555556	1C	Mi-Sh	Shirou	Mizuo	4	MM	1C	-1.31491100904899	Mi-Sh	Shirou	Mizuo	-0.801731278723269
aft	1	outgroup	playback	0.00694444	1C	Mi-Sh	Shirou	Mizuo	4	MM	1C	-1.31491100904899	Mi-Sh	Shirou	Mizuo	-0.534487519148846
aft	1	outgroup	playback	0.00833333	1C	Mi-Sh	Mizuo	Shirou	4	MM	1C	-1.31491100904899	Mi-Sh	Mizuo	Shirou	-0.267243759574423
aft	1	outgroup	playback	0.00972222	1C	Mi-Sh	Mizuo	Shirou	4	MM	1C	-1.31491100904899	Mi-Sh	Mizuo	Shirou	0
aft	1	outgroup	playback	0.0111111	1C	Mi-Sh	Shirou	Mizuo	4	MM	1C	-1.31491100904899	Mi-Sh	Shirou	Mizuo	0.267243759574423
aft	1	outgroup	playback	0.0125	1C	Mi-Sh	Mizuo	Shirou	4	MM	1C	-1.31491100904899	Mi-Sh	Mizuo	Shirou	0.534487519148846
aft	1	outgroup	playback	0.0138889	1C	Mi-Sh	Shirou	Mizuo	4	MM	1C	-1.31491100904899	Mi-Sh	Shirou	Mizuo	0.801731278723269
aft	1	outgroup	playback	0.0152778	1C	Mi-Sh	Shirou	Mizuo	4	MM	1C	-1.31491100904899	Mi-Sh	Shirou	Mizuo	1.06897503829769
aft	1	outgroup	playback	0.0166667	1C	Mi-Sh	Mizuo	Shirou	4	MM	1C	-1.31491100904899	Mi-Sh	Mizuo	Shirou	1.33621879787211
aft	1	outgroup	playback	0.0180556	1C	Mi-Sh	Shirou	Mizuo	4	MM	1C	-1.31491100904899	Mi-Sh	Shirou	Mizuo	1.60346255744654
aft	1	outgroup	playback	0.00138889	1C	Mi-Ge	Mizuo	George	4	MM	1C	-1.31491100904899	Mi-Ge	Mizuo	George	-1.60346255744654
aft	1	outgroup	playback	0.00277778	1C	Mi-Ge	George	Mizuo	4	MM	1C	-1.31491100904899	Mi-Ge	George	Mizuo	-1.33621879787211
aft	1	outgroup	playback	0.00416667	1C	Mi-Ge	Mizuo	George		MM	1C	-1.31491100904899	Mi-Ge	Mizuo	George	-1.06897503829769
aft	1	outgroup	playback	0.00555556	1C	Mi-Ge	Mizuo	George	4	MM	1C	-1.31491100904899	Mi-Ge	Mizuo	George	-0.801731278723269
aft	1	outgroup	playback	0.00694444	1C	Mi-Ge	Mizuo	George	4	MM	1C	-1.31491100904899	Mi-Ge	Mizuo	George	-0.534487519148846
aft	1	outgroup	playback	0.00833333	1C	Mi-Ge	Mizuo	George	4	MM	1C	-1.31491100904899	Mi-Ge	Mizuo	George	-0.267243759574423
aft	1	outgroup	playback	0.00972222	1C	Mi-Ge	Mizuo	George	4	MM	1C	-1.31491100904899	Mi-Ge	Mizuo	George	0
aft	1	outgroup	playback	0.0111111	1C	Mi-Ge	George	Mizuo	4	MM	1C	-1.31491100904899	Mi-Ge	George	Mizuo	0.267243759574423
aft	1	outgroup	playback	0.0125	1C	Mi-Ge	George	Mizuo	2	MM	1C	-1.31491100904899	Mi-Ge	George	Mizuo	0.534487519148846
aft	1	outgroup	playback	0.0138889	1C	Mi-Ge	George	Mizuo	3	MM	1C	-1.31491100904899	Mi-Ge	George	Mizuo	0.801731278723269
aft	1	outgroup	playback	0.0152778	1C	Mi-Ge	George	Mizuo	4	MM	1C	-1.31491100904899	Mi-Ge	George	Mizuo	1.06897503829769
aft	1	outgroup	playback	0.0166667	1C	Mi-Ge	George	Mizuo	4	MM	1C	-1.31491100904899	Mi-Ge	George	Mizuo	1.33621879787211
aft	1	outgroup	playback	0.0180556	1C	Mi-Ge	Mizuo	George	4	MM	1C	-1.31491100904899	Mi-Ge	Mizuo	George	1.60346255744654
aft	1	outgroup	playback	0.00138889	1C	Mu-Sh	Shirou	Musashi	4	MM	1C	-1.31491100904899	Mu-Sh	Shirou	Musashi	-1.60346255744654
aft	1	outgroup	playback	0.00277778	1C	Mu-Sh	Shirou	Musashi	4	MM	1C	-1.31491100904899	Mu-Sh	Shirou	Musashi	-1.33621879787211
aft	1	outgroup	playback	0.00416667	1C	Mu-Sh	Shirou	Musashi		MM	1C	-1.31491100904899	Mu-Sh	Shirou	Musashi	-1.06897503829769
aft	1	outgroup	playback	0.00555556	1C	Mu-Sh	Musashi	Shirou	4	MM	1C	-1.31491100904899	Mu-Sh	Musashi	Shirou	-0.801731278723269
aft	1	outgroup	playback	0.00694444	1C	Mu-Sh	Shirou	Musashi	4	MM	1C	-1.31491100904899	Mu-Sh	Shirou	Musashi	-0.534487519148846
aft	1	outgroup	playback	0.00833333	1C	Mu-Sh	Musashi	Shirou	4	MM	1C	-1.31491100904899	Mu-Sh	Musashi	Shirou	-0.267243759574423
aft	1	outgroup	playback	0.00972222	1C	Mu-Sh	Shirou	Musashi	4	MM	1C	-1.31491100904899	Mu-Sh	Shirou	Musashi	0
aft	1	outgroup	playback	0.0111111	1C	Mu-Sh	Shirou	Musashi	4	MM	1C	-1.31491100904899	Mu-Sh	Shirou	Musashi	0.267243759574423
aft	1	outgroup	playback	0.0125	1C	Mu-Sh	Shirou	Musashi	4	MM	1C	-1.31491100904899	Mu-Sh	Shirou	Musashi	0.534487519148846
aft	1	outgroup	playback	0.0138889	1C	Mu-Sh	Musashi	Shirou	4	MM	1C	-1.31491100904899	Mu-Sh	Musashi	Shirou	0.801731278723269
aft	1	outgroup	playback	0.0152778	1C	Mu-Sh	Musashi	Shirou	4	MM	1C	-1.31491100904899	Mu-Sh	Musashi	Shirou	1.06897503829769
aft	1	outgroup	playback	0.0166667	1C	Mu-Sh	Musashi	Shirou	4	MM	1C	-1.31491100904899	Mu-Sh	Musashi	Shirou	1.33621879787211
aft	1	outgroup	playback	0.0180556	1C	Mu-Sh	Musashi	Shirou	4	MM	1C	-1.31491100904899	Mu-Sh	Musashi	Shirou	1.60346255744654
aft	1	outgroup	playback	0.00138889	1C	Mu-Ge	George	Musashi	4	MM	1C	-1.31491100904899	Mu-Ge	George	Musashi	-1.60346255744654
aft	1	outgroup	playback	0.00277778	1C	Mu-Ge	Musashi	George	4	MM	1C	-1.31491100904899	Mu-Ge	Musashi	George	-1.33621879787211
aft	1	outgroup	playback	0.00416667	1C	Mu-Ge	Musashi	George		MM	1C	-1.31491100904899	Mu-Ge	Musashi	George	-1.06897503829769
aft	1	outgroup	playback	0.00555556	1C	Mu-Ge	George	Musashi	4	MM	1C	-1.31491100904899	Mu-Ge	George	Musashi	-0.801731278723269
aft	1	outgroup	playback	0.00694444	1C	Mu-Ge	George	Musashi	4	MM	1C	-1.31491100904899	Mu-Ge	George	Musashi	-0.534487519148846
aft	1	outgroup	playback	0.00833333	1C	Mu-Ge	George	Musashi	4	MM	1C	-1.31491100904899	Mu-Ge	George	Musashi	-0.267243759574423
aft	1	outgroup	playback	0.00972222	1C	Mu-Ge	Musashi	George	4	MM	1C	-1.31491100904899	Mu-Ge	Musashi	George	0
aft	1	outgroup	playback	0.0111111	1C	Mu-Ge	George	Musashi	4	MM	1C	-1.31491100904899	Mu-Ge	George	Musashi	0.267243759574423
aft	1	outgroup	playback	0.0125	1C	Mu-Ge	Musashi	George	4	MM	1C	-1.31491100904899	Mu-Ge	Musashi	George	0.534487519148846
aft	1	outgroup	playback	0.0138889	1C	Mu-Ge	Musashi	George	3	MM	1C	-1.31491100904899	Mu-Ge	Musashi	George	0.801731278723269
aft	1	outgroup	playback	0.0152778	1C	Mu-Ge	Musashi	George	4	MM	1C	-1.31491100904899	Mu-Ge	Musashi	George	1.06897503829769
aft	1	outgroup	playback	0.0166667	1C	Mu-Ge	George	Musashi	4	MM	1C	-1.31491100904899	Mu-Ge	George	Musashi	1.33621879787211
aft	1	outgroup	playback	0.0180556	1C	Mu-Ge	George	Musashi	4	MM	1C	-1.31491100904899	Mu-Ge	George	Musashi	1.60346255744654
aft	1	outgroup	playback	0.00138889	1C	Sh-Ge	George	Shirou	4	MM	1C	-1.31491100904899	Sh-Ge	George	Shirou	-1.60346255744654
aft	1	outgroup	playback	0.00277778	1C	Sh-Ge	Shirou	George	4	MM	1C	-1.31491100904899	Sh-Ge	Shirou	George	-1.33621879787211
aft	1	outgroup	playback	0.00416667	1C	Sh-Ge	George	Shirou		MM	1C	-1.31491100904899	Sh-Ge	George	Shirou	-1.06897503829769
aft	1	outgroup	playback	0.00555556	1C	Sh-Ge	George	Shirou	4	MM	1C	-1.31491100904899	Sh-Ge	George	Shirou	-0.801731278723269
aft	1	outgroup	playback	0.00694444	1C	Sh-Ge	Shirou	George	4	MM	1C	-1.31491100904899	Sh-Ge	Shirou	George	-0.534487519148846
aft	1	outgroup	playback	0.00833333	1C	Sh-Ge	Shirou	George	4	MM	1C	-1.31491100904899	Sh-Ge	Shirou	George	-0.267243759574423
aft	1	outgroup	playback	0.00972222	1C	Sh-Ge	Shirou	George	4	MM	1C	-1.31491100904899	Sh-Ge	Shirou	George	0
aft	1	outgroup	playback	0.0111111	1C	Sh-Ge	George	Shirou	4	MM	1C	-1.31491100904899	Sh-Ge	George	Shirou	0.267243759574423
aft	1	outgroup	playback	0.0125	1C	Sh-Ge	Shirou	George	4	MM	1C	-1.31491100904899	Sh-Ge	Shirou	George	0.534487519148846
aft	1	outgroup	playback	0.0138889	1C	Sh-Ge	George	Shirou	4	MM	1C	-1.31491100904899	Sh-Ge	George	Shirou	0.801731278723269
aft	1	outgroup	playback	0.0152778	1C	Sh-Ge	Shirou	George	4	MM	1C	-1.31491100904899	Sh-Ge	Shirou	George	1.06897503829769
aft	1	outgroup	playback	0.0166667	1C	Sh-Ge	Shirou	George	4	MM	1C	-1.31491100904899	Sh-Ge	Shirou	George	1.33621879787211
aft	1	outgroup	playback	0.0180556	1C	Sh-Ge	Shirou	George	4	MM	1C	-1.31491100904899	Sh-Ge	Shirou	George	1.60346255744654
aft	1	control	playback	0.00138889	5G	Ko-Ou	Kotetsu	Oumu	3	MF	5G	-1.31491100904899	Ko-Ou	Kotetsu	Oumu	-1.60346255744654
aft	1	control	playback	0.00277778	5G	Ko-Ou	Kotetsu	Oumu	3	MF	5G	-1.31491100904899	Ko-Ou	Kotetsu	Oumu	-1.33621879787211
aft	1	control	playback	0.00416667	5G	Ko-Ou	Kotetsu	Oumu	4	MF	5G	-1.31491100904899	Ko-Ou	Kotetsu	Oumu	-1.06897503829769
aft	1	control	playback	0.00555556	5G	Ko-Ou	Kotetsu	Oumu	4	MF	5G	-1.31491100904899	Ko-Ou	Kotetsu	Oumu	-0.801731278723269
aft	1	control	playback	0.00694444	5G	Ko-Ou	Kotetsu	Oumu	4	MF	5G	-1.31491100904899	Ko-Ou	Kotetsu	Oumu	-0.534487519148846
aft	1	control	playback	0.00833333	5G	Ko-Ou	Oumu	Kotetsu	4	MF	5G	-1.31491100904899	Ko-Ou	Oumu	Kotetsu	-0.267243759574423
aft	1	control	playback	0.00972222	5G	Ko-Ou	Oumu	Kotetsu	4	MF	5G	-1.31491100904899	Ko-Ou	Oumu	Kotetsu	0
aft	1	control	playback	0.0111111	5G	Ko-Ou	Kotetsu	Oumu	4	MF	5G	-1.31491100904899	Ko-Ou	Kotetsu	Oumu	0.267243759574423
aft	1	control	playback	0.0125	5G	Ko-Ou	Oumu	Kotetsu	4	MF	5G	-1.31491100904899	Ko-Ou	Oumu	Kotetsu	0.534487519148846
aft	1	control	playback	0.0138889	5G	Ko-Ou	Kotetsu	Oumu	4	MF	5G	-1.31491100904899	Ko-Ou	Kotetsu	Oumu	0.801731278723269
aft	1	control	playback	0.0152778	5G	Ko-Ou	Oumu	Kotetsu	4	MF	5G	-1.31491100904899	Ko-Ou	Oumu	Kotetsu	1.06897503829769
aft	1	control	playback	0.0166667	5G	Ko-Ou	Oumu	Kotetsu	4	MF	5G	-1.31491100904899	Ko-Ou	Oumu	Kotetsu	1.33621879787211
aft	1	control	playback	0.0180556	5G	Ko-Ou	Kotetsu	Oumu	4	MF	5G	-1.31491100904899	Ko-Ou	Kotetsu	Oumu	1.60346255744654
aft	1	control	playback	0.00138889	5G	Ko-Ha	Haruna	Kotetsu	4	MF	5G	-1.31491100904899	Ko-Ha	Haruna	Kotetsu	-1.60346255744654
aft	1	control	playback	0.00277778	5G	Ko-Ha	Haruna	Kotetsu	4	MF	5G	-1.31491100904899	Ko-Ha	Haruna	Kotetsu	-1.33621879787211
aft	1	control	playback	0.00416667	5G	Ko-Ha	Haruna	Kotetsu	4	MF	5G	-1.31491100904899	Ko-Ha	Haruna	Kotetsu	-1.06897503829769
aft	1	control	playback	0.00555556	5G	Ko-Ha	Kotetsu	Haruna	4	MF	5G	-1.31491100904899	Ko-Ha	Kotetsu	Haruna	-0.801731278723269
aft	1	control	playback	0.00694444	5G	Ko-Ha	Haruna	Kotetsu	4	MF	5G	-1.31491100904899	Ko-Ha	Haruna	Kotetsu	-0.534487519148846
aft	1	control	playback	0.00833333	5G	Ko-Ha	Haruna	Kotetsu	4	MF	5G	-1.31491100904899	Ko-Ha	Haruna	Kotetsu	-0.267243759574423
aft	1	control	playback	0.00972222	5G	Ko-Ha	Kotetsu	Haruna	4	MF	5G	-1.31491100904899	Ko-Ha	Kotetsu	Haruna	0
aft	1	control	playback	0.0111111	5G	Ko-Ha	Haruna	Kotetsu	4	MF	5G	-1.31491100904899	Ko-Ha	Haruna	Kotetsu	0.267243759574423
aft	1	control	playback	0.0125	5G	Ko-Ha	Kotetsu	Haruna	4	MF	5G	-1.31491100904899	Ko-Ha	Kotetsu	Haruna	0.534487519148846
aft	1	control	playback	0.0138889	5G	Ko-Ha	Haruna	Kotetsu	4	MF	5G	-1.31491100904899	Ko-Ha	Haruna	Kotetsu	0.801731278723269
aft	1	control	playback	0.0152778	5G	Ko-Ha	Haruna	Kotetsu	3	MF	5G	-1.31491100904899	Ko-Ha	Haruna	Kotetsu	1.06897503829769
aft	1	control	playback	0.0166667	5G	Ko-Ha	Haruna	Kotetsu	4	MF	5G	-1.31491100904899	Ko-Ha	Haruna	Kotetsu	1.33621879787211
aft	1	control	playback	0.0180556	5G	Ko-Ha	Kotetsu	Haruna	3	MF	5G	-1.31491100904899	Ko-Ha	Kotetsu	Haruna	1.60346255744654
aft	1	control	playback	0.00138889	5G	Ko-Sa	Kotetsu	Sai	4	MF	5G	-1.31491100904899	Ko-Sa	Kotetsu	Sai	-1.60346255744654
aft	1	control	playback	0.00277778	5G	Ko-Sa	Sai	Kotetsu	4	MF	5G	-1.31491100904899	Ko-Sa	Sai	Kotetsu	-1.33621879787211
aft	1	control	playback	0.00416667	5G	Ko-Sa	Sai	Kotetsu	3	MF	5G	-1.31491100904899	Ko-Sa	Sai	Kotetsu	-1.06897503829769
aft	1	control	playback	0.00555556	5G	Ko-Sa	Kotetsu	Sai	3	MF	5G	-1.31491100904899	Ko-Sa	Kotetsu	Sai	-0.801731278723269
aft	1	control	playback	0.00694444	5G	Ko-Sa	Kotetsu	Sai	3	MF	5G	-1.31491100904899	Ko-Sa	Kotetsu	Sai	-0.534487519148846
aft	1	control	playback	0.00833333	5G	Ko-Sa	Sai	Kotetsu	3	MF	5G	-1.31491100904899	Ko-Sa	Sai	Kotetsu	-0.267243759574423
aft	1	control	playback	0.00972222	5G	Ko-Sa	Kotetsu	Sai	3	MF	5G	-1.31491100904899	Ko-Sa	Kotetsu	Sai	0
aft	1	control	playback	0.0111111	5G	Ko-Sa	Sai	Kotetsu	3	MF	5G	-1.31491100904899	Ko-Sa	Sai	Kotetsu	0.267243759574423
aft	1	control	playback	0.0125	5G	Ko-Sa	Kotetsu	Sai	3	MF	5G	-1.31491100904899	Ko-Sa	Kotetsu	Sai	0.534487519148846
aft	1	control	playback	0.0138889	5G	Ko-Sa	Kotetsu	Sai	3	MF	5G	-1.31491100904899	Ko-Sa	Kotetsu	Sai	0.801731278723269
aft	1	control	playback	0.0152778	5G	Ko-Sa	Kotetsu	Sai	3	MF	5G	-1.31491100904899	Ko-Sa	Kotetsu	Sai	1.06897503829769
aft	1	control	playback	0.0166667	5G	Ko-Sa	Sai	Kotetsu	4	MF	5G	-1.31491100904899	Ko-Sa	Sai	Kotetsu	1.33621879787211
aft	1	control	playback	0.0180556	5G	Ko-Sa	Kotetsu	Sai	3	MF	5G	-1.31491100904899	Ko-Sa	Kotetsu	Sai	1.60346255744654
aft	1	control	playback	0.00138889	5G	Ko-Ak	Kotetsu	Akina	3	MF	5G	-1.31491100904899	Ko-Ak	Kotetsu	Akina	-1.60346255744654
aft	1	control	playback	0.00277778	5G	Ko-Ak	Akina	Kotetsu	3	MF	5G	-1.31491100904899	Ko-Ak	Akina	Kotetsu	-1.33621879787211
aft	1	control	playback	0.00416667	5G	Ko-Ak	Akina	Kotetsu	3	MF	5G	-1.31491100904899	Ko-Ak	Akina	Kotetsu	-1.06897503829769
aft	1	control	playback	0.00555556	5G	Ko-Ak	Kotetsu	Akina	3	MF	5G	-1.31491100904899	Ko-Ak	Kotetsu	Akina	-0.801731278723269
aft	1	control	playback	0.00694444	5G	Ko-Ak	Akina	Kotetsu	3	MF	5G	-1.31491100904899	Ko-Ak	Akina	Kotetsu	-0.534487519148846
aft	1	control	playback	0.00833333	5G	Ko-Ak	Akina	Kotetsu	3	MF	5G	-1.31491100904899	Ko-Ak	Akina	Kotetsu	-0.267243759574423
aft	1	control	playback	0.00972222	5G	Ko-Ak	Kotetsu	Akina	3	MF	5G	-1.31491100904899	Ko-Ak	Kotetsu	Akina	0
aft	1	control	playback	0.0111111	5G	Ko-Ak	Kotetsu	Akina	3	MF	5G	-1.31491100904899	Ko-Ak	Kotetsu	Akina	0.267243759574423
aft	1	control	playback	0.0125	5G	Ko-Ak	Kotetsu	Akina	3	MF	5G	-1.31491100904899	Ko-Ak	Kotetsu	Akina	0.534487519148846
aft	1	control	playback	0.0138889	5G	Ko-Ak	Kotetsu	Akina	3	MF	5G	-1.31491100904899	Ko-Ak	Kotetsu	Akina	0.801731278723269
aft	1	control	playback	0.0152778	5G	Ko-Ak	Kotetsu	Akina	3	MF	5G	-1.31491100904899	Ko-Ak	Kotetsu	Akina	1.06897503829769
aft	1	control	playback	0.0166667	5G	Ko-Ak	Akina	Kotetsu	4	MF	5G	-1.31491100904899	Ko-Ak	Akina	Kotetsu	1.33621879787211
aft	1	control	playback	0.0180556	5G	Ko-Ak	Kotetsu	Akina	4	MF	5G	-1.31491100904899	Ko-Ak	Kotetsu	Akina	1.60346255744654
aft	1	control	playback	0.00138889	5G	Ko-Yo	Yoshie	Kotetsu		MF	5G	-1.31491100904899	Ko-Yo	Yoshie	Kotetsu	-1.60346255744654
aft	1	control	playback	0.00277778	5G	Ko-Yo	Yoshie	Kotetsu		MF	5G	-1.31491100904899	Ko-Yo	Yoshie	Kotetsu	-1.33621879787211
aft	1	control	playback	0.00416667	5G	Ko-Yo	Kotetsu	Yoshie		MF	5G	-1.31491100904899	Ko-Yo	Kotetsu	Yoshie	-1.06897503829769
aft	1	control	playback	0.00555556	5G	Ko-Yo	Kotetsu	Yoshie		MF	5G	-1.31491100904899	Ko-Yo	Kotetsu	Yoshie	-0.801731278723269
aft	1	control	playback	0.00694444	5G	Ko-Yo	Kotetsu	Yoshie		MF	5G	-1.31491100904899	Ko-Yo	Kotetsu	Yoshie	-0.534487519148846
aft	1	control	playback	0.00833333	5G	Ko-Yo	Kotetsu	Yoshie		MF	5G	-1.31491100904899	Ko-Yo	Kotetsu	Yoshie	-0.267243759574423
aft	1	control	playback	0.00972222	5G	Ko-Yo	Kotetsu	Yoshie		MF	5G	-1.31491100904899	Ko-Yo	Kotetsu	Yoshie	0
aft	1	control	playback	0.0111111	5G	Ko-Yo	Kotetsu	Yoshie		MF	5G	-1.31491100904899	Ko-Yo	Kotetsu	Yoshie	0.267243759574423
aft	1	control	playback	0.0125	5G	Ko-Yo	Kotetsu	Yoshie		MF	5G	-1.31491100904899	Ko-Yo	Kotetsu	Yoshie	0.534487519148846
aft	1	control	playback	0.0138889	5G	Ko-Yo	Kotetsu	Yoshie		MF	5G	-1.31491100904899	Ko-Yo	Kotetsu	Yoshie	0.801731278723269
aft	1	control	playback	0.0152778	5G	Ko-Yo	Kotetsu	Yoshie		MF	5G	-1.31491100904899	Ko-Yo	Kotetsu	Yoshie	1.06897503829769
aft	1	control	playback	0.0166667	5G	Ko-Yo	Kotetsu	Yoshie		MF	5G	-1.31491100904899	Ko-Yo	Kotetsu	Yoshie	1.33621879787211
aft	1	control	playback	0.0180556	5G	Ko-Yo	Kotetsu	Yoshie		MF	5G	-1.31491100904899	Ko-Yo	Kotetsu	Yoshie	1.60346255744654
aft	1	control	playback	0.00138889	5G	Ko-Ca	Kotetsu	Candy	3	MF	5G	-1.31491100904899	Ko-Ca	Kotetsu	Candy	-1.60346255744654
aft	1	control	playback	0.00277778	5G	Ko-Ca	Candy	Kotetsu	3	MF	5G	-1.31491100904899	Ko-Ca	Candy	Kotetsu	-1.33621879787211
aft	1	control	playback	0.00416667	5G	Ko-Ca	Kotetsu	Candy	3	MF	5G	-1.31491100904899	Ko-Ca	Kotetsu	Candy	-1.06897503829769
aft	1	control	playback	0.00555556	5G	Ko-Ca	Candy	Kotetsu	3	MF	5G	-1.31491100904899	Ko-Ca	Candy	Kotetsu	-0.801731278723269
aft	1	control	playback	0.00694444	5G	Ko-Ca	Kotetsu	Candy	3	MF	5G	-1.31491100904899	Ko-Ca	Kotetsu	Candy	-0.534487519148846
aft	1	control	playback	0.00833333	5G	Ko-Ca	Kotetsu	Candy	3	MF	5G	-1.31491100904899	Ko-Ca	Kotetsu	Candy	-0.267243759574423
aft	1	control	playback	0.00972222	5G	Ko-Ca	Candy	Kotetsu	4	MF	5G	-1.31491100904899	Ko-Ca	Candy	Kotetsu	0
aft	1	control	playback	0.0111111	5G	Ko-Ca	Candy	Kotetsu	4	MF	5G	-1.31491100904899	Ko-Ca	Candy	Kotetsu	0.267243759574423
aft	1	control	playback	0.0125	5G	Ko-Ca	Candy	Kotetsu	4	MF	5G	-1.31491100904899	Ko-Ca	Candy	Kotetsu	0.534487519148846
aft	1	control	playback	0.0138889	5G	Ko-Ca	Candy	Kotetsu	4	MF	5G	-1.31491100904899	Ko-Ca	Candy	Kotetsu	0.801731278723269
aft	1	control	playback	0.0152778	5G	Ko-Ca	Candy	Kotetsu	3	MF	5G	-1.31491100904899	Ko-Ca	Candy	Kotetsu	1.06897503829769
aft	1	control	playback	0.0166667	5G	Ko-Ca	Kotetsu	Candy	4	MF	5G	-1.31491100904899	Ko-Ca	Kotetsu	Candy	1.33621879787211
aft	1	control	playback	0.0180556	5G	Ko-Ca	Kotetsu	Candy	4	MF	5G	-1.31491100904899	Ko-Ca	Kotetsu	Candy	1.60346255744654
aft	1	control	playback	0.00138889	5G	Ko-Ch	Kotetsu	Chiko	4	MF	5G	-1.31491100904899	Ko-Ch	Kotetsu	Chiko	-1.60346255744654
aft	1	control	playback	0.00277778	5G	Ko-Ch	Chiko	Kotetsu	4	MF	5G	-1.31491100904899	Ko-Ch	Chiko	Kotetsu	-1.33621879787211
aft	1	control	playback	0.00416667	5G	Ko-Ch	Kotetsu	Chiko	3	MF	5G	-1.31491100904899	Ko-Ch	Kotetsu	Chiko	-1.06897503829769
aft	1	control	playback	0.00555556	5G	Ko-Ch	Chiko	Kotetsu	3	MF	5G	-1.31491100904899	Ko-Ch	Chiko	Kotetsu	-0.801731278723269
aft	1	control	playback	0.00694444	5G	Ko-Ch	Chiko	Kotetsu	3	MF	5G	-1.31491100904899	Ko-Ch	Chiko	Kotetsu	-0.534487519148846
aft	1	control	playback	0.00833333	5G	Ko-Ch	Chiko	Kotetsu	3	MF	5G	-1.31491100904899	Ko-Ch	Chiko	Kotetsu	-0.267243759574423
aft	1	control	playback	0.00972222	5G	Ko-Ch	Chiko	Kotetsu	4	MF	5G	-1.31491100904899	Ko-Ch	Chiko	Kotetsu	0
aft	1	control	playback	0.0111111	5G	Ko-Ch	Kotetsu	Chiko	4	MF	5G	-1.31491100904899	Ko-Ch	Kotetsu	Chiko	0.267243759574423
aft	1	control	playback	0.0125	5G	Ko-Ch	Kotetsu	Chiko	4	MF	5G	-1.31491100904899	Ko-Ch	Kotetsu	Chiko	0.534487519148846
aft	1	control	playback	0.0138889	5G	Ko-Ch	Chiko	Kotetsu	4	MF	5G	-1.31491100904899	Ko-Ch	Chiko	Kotetsu	0.801731278723269
aft	1	control	playback	0.0152778	5G	Ko-Ch	Kotetsu	Chiko	4	MF	5G	-1.31491100904899	Ko-Ch	Kotetsu	Chiko	1.06897503829769
aft	1	control	playback	0.0166667	5G	Ko-Ch	Chiko	Kotetsu	4	MF	5G	-1.31491100904899	Ko-Ch	Chiko	Kotetsu	1.33621879787211
aft	1	control	playback	0.0180556	5G	Ko-Ch	Kotetsu	Chiko	4	MF	5G	-1.31491100904899	Ko-Ch	Kotetsu	Chiko	1.60346255744654
aft	1	control	playback	0.00138889	5G	Ko-Li	Lina	Kotetsu	4	MF	5G	-1.31491100904899	Ko-Li	Lina	Kotetsu	-1.60346255744654
aft	1	control	playback	0.00277778	5G	Ko-Li	Lina	Kotetsu	4	MF	5G	-1.31491100904899	Ko-Li	Lina	Kotetsu	-1.33621879787211
aft	1	control	playback	0.00416667	5G	Ko-Li	Kotetsu	Lina	4	MF	5G	-1.31491100904899	Ko-Li	Kotetsu	Lina	-1.06897503829769
aft	1	control	playback	0.00555556	5G	Ko-Li	Lina	Kotetsu	4	MF	5G	-1.31491100904899	Ko-Li	Lina	Kotetsu	-0.801731278723269
aft	1	control	playback	0.00694444	5G	Ko-Li	Kotetsu	Lina	4	MF	5G	-1.31491100904899	Ko-Li	Kotetsu	Lina	-0.534487519148846
aft	1	control	playback	0.00833333	5G	Ko-Li	Lina	Kotetsu	4	MF	5G	-1.31491100904899	Ko-Li	Lina	Kotetsu	-0.267243759574423
aft	1	control	playback	0.00972222	5G	Ko-Li	Kotetsu	Lina	4	MF	5G	-1.31491100904899	Ko-Li	Kotetsu	Lina	0
aft	1	control	playback	0.0111111	5G	Ko-Li	Kotetsu	Lina	4	MF	5G	-1.31491100904899	Ko-Li	Kotetsu	Lina	0.267243759574423
aft	1	control	playback	0.0125	5G	Ko-Li	Lina	Kotetsu	4	MF	5G	-1.31491100904899	Ko-Li	Lina	Kotetsu	0.534487519148846
aft	1	control	playback	0.0138889	5G	Ko-Li	Lina	Kotetsu	4	MF	5G	-1.31491100904899	Ko-Li	Lina	Kotetsu	0.801731278723269
aft	1	control	playback	0.0152778	5G	Ko-Li	Kotetsu	Lina	4	MF	5G	-1.31491100904899	Ko-Li	Kotetsu	Lina	1.06897503829769
aft	1	control	playback	0.0166667	5G	Ko-Li	Lina	Kotetsu	4	MF	5G	-1.31491100904899	Ko-Li	Lina	Kotetsu	1.33621879787211
aft	1	control	playback	0.0180556	5G	Ko-Li	Lina	Kotetsu	4	MF	5G	-1.31491100904899	Ko-Li	Lina	Kotetsu	1.60346255744654
aft	1	control	playback	0.00138889	5G	Ou-Ha	Haruna	Oumu	3	FF	5G	-1.31491100904899	Ou-Ha	Haruna	Oumu	-1.60346255744654
aft	1	control	playback	0.00277778	5G	Ou-Ha	Oumu	Haruna	3	FF	5G	-1.31491100904899	Ou-Ha	Oumu	Haruna	-1.33621879787211
aft	1	control	playback	0.00416667	5G	Ou-Ha	Oumu	Haruna	3	FF	5G	-1.31491100904899	Ou-Ha	Oumu	Haruna	-1.06897503829769
aft	1	control	playback	0.00555556	5G	Ou-Ha	Haruna	Oumu	3	FF	5G	-1.31491100904899	Ou-Ha	Haruna	Oumu	-0.801731278723269
aft	1	control	playback	0.00694444	5G	Ou-Ha	Haruna	Oumu	3	FF	5G	-1.31491100904899	Ou-Ha	Haruna	Oumu	-0.534487519148846
aft	1	control	playback	0.00833333	5G	Ou-Ha	Oumu	Haruna	3	FF	5G	-1.31491100904899	Ou-Ha	Oumu	Haruna	-0.267243759574423
aft	1	control	playback	0.00972222	5G	Ou-Ha	Oumu	Haruna	3	FF	5G	-1.31491100904899	Ou-Ha	Oumu	Haruna	0
aft	1	control	playback	0.0111111	5G	Ou-Ha	Oumu	Haruna	3	FF	5G	-1.31491100904899	Ou-Ha	Oumu	Haruna	0.267243759574423
aft	1	control	playback	0.0125	5G	Ou-Ha	Haruna	Oumu	3	FF	5G	-1.31491100904899	Ou-Ha	Haruna	Oumu	0.534487519148846
aft	1	control	playback	0.0138889	5G	Ou-Ha	Oumu	Haruna	3	FF	5G	-1.31491100904899	Ou-Ha	Oumu	Haruna	0.801731278723269
aft	1	control	playback	0.0152778	5G	Ou-Ha	Oumu	Haruna	4	FF	5G	-1.31491100904899	Ou-Ha	Oumu	Haruna	1.06897503829769
aft	1	control	playback	0.0166667	5G	Ou-Ha	Haruna	Oumu	3	FF	5G	-1.31491100904899	Ou-Ha	Haruna	Oumu	1.33621879787211
aft	1	control	playback	0.0180556	5G	Ou-Ha	Oumu	Haruna	3	FF	5G	-1.31491100904899	Ou-Ha	Oumu	Haruna	1.60346255744654
aft	1	control	playback	0.00138889	5G	Ou-Sa	Oumu	Sai	4	FF	5G	-1.31491100904899	Ou-Sa	Oumu	Sai	-1.60346255744654
aft	1	control	playback	0.00277778	5G	Ou-Sa	Sai	Oumu	4	FF	5G	-1.31491100904899	Ou-Sa	Sai	Oumu	-1.33621879787211
aft	1	control	playback	0.00416667	5G	Ou-Sa	Oumu	Sai	4	FF	5G	-1.31491100904899	Ou-Sa	Oumu	Sai	-1.06897503829769
aft	1	control	playback	0.00555556	5G	Ou-Sa	Sai	Oumu	4	FF	5G	-1.31491100904899	Ou-Sa	Sai	Oumu	-0.801731278723269
aft	1	control	playback	0.00694444	5G	Ou-Sa	Oumu	Sai	4	FF	5G	-1.31491100904899	Ou-Sa	Oumu	Sai	-0.534487519148846
aft	1	control	playback	0.00833333	5G	Ou-Sa	Oumu	Sai	4	FF	5G	-1.31491100904899	Ou-Sa	Oumu	Sai	-0.267243759574423
aft	1	control	playback	0.00972222	5G	Ou-Sa	Oumu	Sai	4	FF	5G	-1.31491100904899	Ou-Sa	Oumu	Sai	0
aft	1	control	playback	0.0111111	5G	Ou-Sa	Sai	Oumu	4	FF	5G	-1.31491100904899	Ou-Sa	Sai	Oumu	0.267243759574423
aft	1	control	playback	0.0125	5G	Ou-Sa	Oumu	Sai	4	FF	5G	-1.31491100904899	Ou-Sa	Oumu	Sai	0.534487519148846
aft	1	control	playback	0.0138889	5G	Ou-Sa	Oumu	Sai	4	FF	5G	-1.31491100904899	Ou-Sa	Oumu	Sai	0.801731278723269
aft	1	control	playback	0.0152778	5G	Ou-Sa	Oumu	Sai	4	FF	5G	-1.31491100904899	Ou-Sa	Oumu	Sai	1.06897503829769
aft	1	control	playback	0.0166667	5G	Ou-Sa	Sai	Oumu	4	FF	5G	-1.31491100904899	Ou-Sa	Sai	Oumu	1.33621879787211
aft	1	control	playback	0.0180556	5G	Ou-Sa	Oumu	Sai	4	FF	5G	-1.31491100904899	Ou-Sa	Oumu	Sai	1.60346255744654
aft	1	control	playback	0.00138889	5G	Ou-Ak	Akina	Oumu	4	FF	5G	-1.31491100904899	Ou-Ak	Akina	Oumu	-1.60346255744654
aft	1	control	playback	0.00277778	5G	Ou-Ak	Akina	Oumu	4	FF	5G	-1.31491100904899	Ou-Ak	Akina	Oumu	-1.33621879787211
aft	1	control	playback	0.00416667	5G	Ou-Ak	Akina	Oumu	4	FF	5G	-1.31491100904899	Ou-Ak	Akina	Oumu	-1.06897503829769
aft	1	control	playback	0.00555556	5G	Ou-Ak	Akina	Oumu	4	FF	5G	-1.31491100904899	Ou-Ak	Akina	Oumu	-0.801731278723269
aft	1	control	playback	0.00694444	5G	Ou-Ak	Oumu	Akina	4	FF	5G	-1.31491100904899	Ou-Ak	Oumu	Akina	-0.534487519148846
aft	1	control	playback	0.00833333	5G	Ou-Ak	Oumu	Akina	4	FF	5G	-1.31491100904899	Ou-Ak	Oumu	Akina	-0.267243759574423
aft	1	control	playback	0.00972222	5G	Ou-Ak	Akina	Oumu	4	FF	5G	-1.31491100904899	Ou-Ak	Akina	Oumu	0
aft	1	control	playback	0.0111111	5G	Ou-Ak	Oumu	Akina	4	FF	5G	-1.31491100904899	Ou-Ak	Oumu	Akina	0.267243759574423
aft	1	control	playback	0.0125	5G	Ou-Ak	Akina	Oumu	4	FF	5G	-1.31491100904899	Ou-Ak	Akina	Oumu	0.534487519148846
aft	1	control	playback	0.0138889	5G	Ou-Ak	Oumu	Akina	4	FF	5G	-1.31491100904899	Ou-Ak	Oumu	Akina	0.801731278723269
aft	1	control	playback	0.0152778	5G	Ou-Ak	Oumu	Akina	4	FF	5G	-1.31491100904899	Ou-Ak	Oumu	Akina	1.06897503829769
aft	1	control	playback	0.0166667	5G	Ou-Ak	Oumu	Akina	4	FF	5G	-1.31491100904899	Ou-Ak	Oumu	Akina	1.33621879787211
aft	1	control	playback	0.0180556	5G	Ou-Ak	Akina	Oumu	4	FF	5G	-1.31491100904899	Ou-Ak	Akina	Oumu	1.60346255744654
aft	1	control	playback	0.00138889	5G	Ou-Yo	Yoshie	Oumu		FF	5G	-1.31491100904899	Ou-Yo	Yoshie	Oumu	-1.60346255744654
aft	1	control	playback	0.00277778	5G	Ou-Yo	Oumu	Yoshie		FF	5G	-1.31491100904899	Ou-Yo	Oumu	Yoshie	-1.33621879787211
aft	1	control	playback	0.00416667	5G	Ou-Yo	Yoshie	Oumu		FF	5G	-1.31491100904899	Ou-Yo	Yoshie	Oumu	-1.06897503829769
aft	1	control	playback	0.00555556	5G	Ou-Yo	Oumu	Yoshie		FF	5G	-1.31491100904899	Ou-Yo	Oumu	Yoshie	-0.801731278723269
aft	1	control	playback	0.00694444	5G	Ou-Yo	Oumu	Yoshie		FF	5G	-1.31491100904899	Ou-Yo	Oumu	Yoshie	-0.534487519148846
aft	1	control	playback	0.00833333	5G	Ou-Yo	Yoshie	Oumu		FF	5G	-1.31491100904899	Ou-Yo	Yoshie	Oumu	-0.267243759574423
aft	1	control	playback	0.00972222	5G	Ou-Yo	Oumu	Yoshie		FF	5G	-1.31491100904899	Ou-Yo	Oumu	Yoshie	0
aft	1	control	playback	0.0111111	5G	Ou-Yo	Yoshie	Oumu		FF	5G	-1.31491100904899	Ou-Yo	Yoshie	Oumu	0.267243759574423
aft	1	control	playback	0.0125	5G	Ou-Yo	Yoshie	Oumu		FF	5G	-1.31491100904899	Ou-Yo	Yoshie	Oumu	0.534487519148846
aft	1	control	playback	0.0138889	5G	Ou-Yo	Yoshie	Oumu		FF	5G	-1.31491100904899	Ou-Yo	Yoshie	Oumu	0.801731278723269
aft	1	control	playback	0.0152778	5G	Ou-Yo	Yoshie	Oumu		FF	5G	-1.31491100904899	Ou-Yo	Yoshie	Oumu	1.06897503829769
aft	1	control	playback	0.0166667	5G	Ou-Yo	Yoshie	Oumu		FF	5G	-1.31491100904899	Ou-Yo	Yoshie	Oumu	1.33621879787211
aft	1	control	playback	0.0180556	5G	Ou-Yo	Oumu	Yoshie		FF	5G	-1.31491100904899	Ou-Yo	Oumu	Yoshie	1.60346255744654
aft	1	control	playback	0.00138889	5G	Ou-Ca	Candy	Oumu	4	FF	5G	-1.31491100904899	Ou-Ca	Candy	Oumu	-1.60346255744654
aft	1	control	playback	0.00277778	5G	Ou-Ca	Oumu	Candy	4	FF	5G	-1.31491100904899	Ou-Ca	Oumu	Candy	-1.33621879787211
aft	1	control	playback	0.00416667	5G	Ou-Ca	Oumu	Candy	4	FF	5G	-1.31491100904899	Ou-Ca	Oumu	Candy	-1.06897503829769
aft	1	control	playback	0.00555556	5G	Ou-Ca	Candy	Oumu	4	FF	5G	-1.31491100904899	Ou-Ca	Candy	Oumu	-0.801731278723269
aft	1	control	playback	0.00694444	5G	Ou-Ca	Candy	Oumu	4	FF	5G	-1.31491100904899	Ou-Ca	Candy	Oumu	-0.534487519148846
aft	1	control	playback	0.00833333	5G	Ou-Ca	Candy	Oumu	4	FF	5G	-1.31491100904899	Ou-Ca	Candy	Oumu	-0.267243759574423
aft	1	control	playback	0.00972222	5G	Ou-Ca	Candy	Oumu	4	FF	5G	-1.31491100904899	Ou-Ca	Candy	Oumu	0
aft	1	control	playback	0.0111111	5G	Ou-Ca	Candy	Oumu	4	FF	5G	-1.31491100904899	Ou-Ca	Candy	Oumu	0.267243759574423
aft	1	control	playback	0.0125	5G	Ou-Ca	Candy	Oumu	4	FF	5G	-1.31491100904899	Ou-Ca	Candy	Oumu	0.534487519148846
aft	1	control	playback	0.0138889	5G	Ou-Ca	Oumu	Candy	4	FF	5G	-1.31491100904899	Ou-Ca	Oumu	Candy	0.801731278723269
aft	1	control	playback	0.0152778	5G	Ou-Ca	Oumu	Candy	4	FF	5G	-1.31491100904899	Ou-Ca	Oumu	Candy	1.06897503829769
aft	1	control	playback	0.0166667	5G	Ou-Ca	Oumu	Candy	4	FF	5G	-1.31491100904899	Ou-Ca	Oumu	Candy	1.33621879787211
aft	1	control	playback	0.0180556	5G	Ou-Ca	Candy	Oumu	4	FF	5G	-1.31491100904899	Ou-Ca	Candy	Oumu	1.60346255744654
aft	1	control	playback	0.00138889	5G	Ou-Ch	Chiko	Oumu	3	FF	5G	-1.31491100904899	Ou-Ch	Chiko	Oumu	-1.60346255744654
aft	1	control	playback	0.00277778	5G	Ou-Ch	Oumu	Chiko	3	FF	5G	-1.31491100904899	Ou-Ch	Oumu	Chiko	-1.33621879787211
aft	1	control	playback	0.00416667	5G	Ou-Ch	Chiko	Oumu	4	FF	5G	-1.31491100904899	Ou-Ch	Chiko	Oumu	-1.06897503829769
aft	1	control	playback	0.00555556	5G	Ou-Ch	Chiko	Oumu	2	FF	5G	-1.31491100904899	Ou-Ch	Chiko	Oumu	-0.801731278723269
aft	1	control	playback	0.00694444	5G	Ou-Ch	Chiko	Oumu	2	FF	5G	-1.31491100904899	Ou-Ch	Chiko	Oumu	-0.534487519148846
aft	1	control	playback	0.00833333	5G	Ou-Ch	Chiko	Oumu	2	FF	5G	-1.31491100904899	Ou-Ch	Chiko	Oumu	-0.267243759574423
aft	1	control	playback	0.00972222	5G	Ou-Ch	Chiko	Oumu	2	FF	5G	-1.31491100904899	Ou-Ch	Chiko	Oumu	0
aft	1	control	playback	0.0111111	5G	Ou-Ch	Oumu	Chiko	1	FF	5G	-1.31491100904899	Ou-Ch	Oumu	Chiko	0.267243759574423
aft	1	control	playback	0.0125	5G	Ou-Ch	Chiko	Oumu	1	FF	5G	-1.31491100904899	Ou-Ch	Chiko	Oumu	0.534487519148846
aft	1	control	playback	0.0138889	5G	Ou-Ch	Oumu	Chiko	2	FF	5G	-1.31491100904899	Ou-Ch	Oumu	Chiko	0.801731278723269
aft	1	control	playback	0.0152778	5G	Ou-Ch	Oumu	Chiko	3	FF	5G	-1.31491100904899	Ou-Ch	Oumu	Chiko	1.06897503829769
aft	1	control	playback	0.0166667	5G	Ou-Ch	Oumu	Chiko	3	FF	5G	-1.31491100904899	Ou-Ch	Oumu	Chiko	1.33621879787211
aft	1	control	playback	0.0180556	5G	Ou-Ch	Oumu	Chiko	3	FF	5G	-1.31491100904899	Ou-Ch	Oumu	Chiko	1.60346255744654
aft	1	control	playback	0.00138889	5G	Ou-Li	Lina	Oumu	3	FF	5G	-1.31491100904899	Ou-Li	Lina	Oumu	-1.60346255744654
aft	1	control	playback	0.00277778	5G	Ou-Li	Lina	Oumu	3	FF	5G	-1.31491100904899	Ou-Li	Lina	Oumu	-1.33621879787211
aft	1	control	playback	0.00416667	5G	Ou-Li	Lina	Oumu	3	FF	5G	-1.31491100904899	Ou-Li	Lina	Oumu	-1.06897503829769
aft	1	control	playback	0.00555556	5G	Ou-Li	Lina	Oumu	3	FF	5G	-1.31491100904899	Ou-Li	Lina	Oumu	-0.801731278723269
aft	1	control	playback	0.00694444	5G	Ou-Li	Oumu	Lina	3	FF	5G	-1.31491100904899	Ou-Li	Oumu	Lina	-0.534487519148846
aft	1	control	playback	0.00833333	5G	Ou-Li	Oumu	Lina	3	FF	5G	-1.31491100904899	Ou-Li	Oumu	Lina	-0.267243759574423
aft	1	control	playback	0.00972222	5G	Ou-Li	Oumu	Lina	3	FF	5G	-1.31491100904899	Ou-Li	Oumu	Lina	0
aft	1	control	playback	0.0111111	5G	Ou-Li	Lina	Oumu	3	FF	5G	-1.31491100904899	Ou-Li	Lina	Oumu	0.267243759574423
aft	1	control	playback	0.0125	5G	Ou-Li	Lina	Oumu	3	FF	5G	-1.31491100904899	Ou-Li	Lina	Oumu	0.534487519148846
aft	1	control	playback	0.0138889	5G	Ou-Li	Lina	Oumu	3	FF	5G	-1.31491100904899	Ou-Li	Lina	Oumu	0.801731278723269
aft	1	control	playback	0.0152778	5G	Ou-Li	Lina	Oumu	3	FF	5G	-1.31491100904899	Ou-Li	Lina	Oumu	1.06897503829769
aft	1	control	playback	0.0166667	5G	Ou-Li	Lina	Oumu	3	FF	5G	-1.31491100904899	Ou-Li	Lina	Oumu	1.33621879787211
aft	1	control	playback	0.0180556	5G	Ou-Li	Lina	Oumu	3	FF	5G	-1.31491100904899	Ou-Li	Lina	Oumu	1.60346255744654
aft	1	control	playback	0.00138889	5G	Ha-Sa	Sai	Haruna	4	FF	5G	-1.31491100904899	Ha-Sa	Sai	Haruna	-1.60346255744654
aft	1	control	playback	0.00277778	5G	Ha-Sa	Sai	Haruna	4	FF	5G	-1.31491100904899	Ha-Sa	Sai	Haruna	-1.33621879787211
aft	1	control	playback	0.00416667	5G	Ha-Sa	Sai	Haruna	3	FF	5G	-1.31491100904899	Ha-Sa	Sai	Haruna	-1.06897503829769
aft	1	control	playback	0.00555556	5G	Ha-Sa	Haruna	Sai	3	FF	5G	-1.31491100904899	Ha-Sa	Haruna	Sai	-0.801731278723269
aft	1	control	playback	0.00694444	5G	Ha-Sa	Sai	Haruna	3	FF	5G	-1.31491100904899	Ha-Sa	Sai	Haruna	-0.534487519148846
aft	1	control	playback	0.00833333	5G	Ha-Sa	Sai	Haruna	3	FF	5G	-1.31491100904899	Ha-Sa	Sai	Haruna	-0.267243759574423
aft	1	control	playback	0.00972222	5G	Ha-Sa	Haruna	Sai	3	FF	5G	-1.31491100904899	Ha-Sa	Haruna	Sai	0
aft	1	control	playback	0.0111111	5G	Ha-Sa	Haruna	Sai	3	FF	5G	-1.31491100904899	Ha-Sa	Haruna	Sai	0.267243759574423
aft	1	control	playback	0.0125	5G	Ha-Sa	Haruna	Sai	3	FF	5G	-1.31491100904899	Ha-Sa	Haruna	Sai	0.534487519148846
aft	1	control	playback	0.0138889	5G	Ha-Sa	Haruna	Sai	3	FF	5G	-1.31491100904899	Ha-Sa	Haruna	Sai	0.801731278723269
aft	1	control	playback	0.0152778	5G	Ha-Sa	Sai	Haruna	4	FF	5G	-1.31491100904899	Ha-Sa	Sai	Haruna	1.06897503829769
aft	1	control	playback	0.0166667	5G	Ha-Sa	Sai	Haruna	4	FF	5G	-1.31491100904899	Ha-Sa	Sai	Haruna	1.33621879787211
aft	1	control	playback	0.0180556	5G	Ha-Sa	Sai	Haruna	3	FF	5G	-1.31491100904899	Ha-Sa	Sai	Haruna	1.60346255744654
aft	1	control	playback	0.00138889	5G	Ha-Ak	Akina	Haruna	4	FF	5G	-1.31491100904899	Ha-Ak	Akina	Haruna	-1.60346255744654
aft	1	control	playback	0.00277778	5G	Ha-Ak	Akina	Haruna	4	FF	5G	-1.31491100904899	Ha-Ak	Akina	Haruna	-1.33621879787211
aft	1	control	playback	0.00416667	5G	Ha-Ak	Akina	Haruna	4	FF	5G	-1.31491100904899	Ha-Ak	Akina	Haruna	-1.06897503829769
aft	1	control	playback	0.00555556	5G	Ha-Ak	Haruna	Akina	4	FF	5G	-1.31491100904899	Ha-Ak	Haruna	Akina	-0.801731278723269
aft	1	control	playback	0.00694444	5G	Ha-Ak	Akina	Haruna	4	FF	5G	-1.31491100904899	Ha-Ak	Akina	Haruna	-0.534487519148846
aft	1	control	playback	0.00833333	5G	Ha-Ak	Haruna	Akina	4	FF	5G	-1.31491100904899	Ha-Ak	Haruna	Akina	-0.267243759574423
aft	1	control	playback	0.00972222	5G	Ha-Ak	Akina	Haruna	4	FF	5G	-1.31491100904899	Ha-Ak	Akina	Haruna	0
aft	1	control	playback	0.0111111	5G	Ha-Ak	Akina	Haruna	4	FF	5G	-1.31491100904899	Ha-Ak	Akina	Haruna	0.267243759574423
aft	1	control	playback	0.0125	5G	Ha-Ak	Haruna	Akina	4	FF	5G	-1.31491100904899	Ha-Ak	Haruna	Akina	0.534487519148846
aft	1	control	playback	0.0138889	5G	Ha-Ak	Haruna	Akina	4	FF	5G	-1.31491100904899	Ha-Ak	Haruna	Akina	0.801731278723269
aft	1	control	playback	0.0152778	5G	Ha-Ak	Haruna	Akina	4	FF	5G	-1.31491100904899	Ha-Ak	Haruna	Akina	1.06897503829769
aft	1	control	playback	0.0166667	5G	Ha-Ak	Akina	Haruna	4	FF	5G	-1.31491100904899	Ha-Ak	Akina	Haruna	1.33621879787211
aft	1	control	playback	0.0180556	5G	Ha-Ak	Akina	Haruna	4	FF	5G	-1.31491100904899	Ha-Ak	Akina	Haruna	1.60346255744654
aft	1	control	playback	0.00138889	5G	Ha-Yo	Haruna	Yoshie		FF	5G	-1.31491100904899	Ha-Yo	Haruna	Yoshie	-1.60346255744654
aft	1	control	playback	0.00277778	5G	Ha-Yo	Yoshie	Haruna		FF	5G	-1.31491100904899	Ha-Yo	Yoshie	Haruna	-1.33621879787211
aft	1	control	playback	0.00416667	5G	Ha-Yo	Haruna	Yoshie		FF	5G	-1.31491100904899	Ha-Yo	Haruna	Yoshie	-1.06897503829769
aft	1	control	playback	0.00555556	5G	Ha-Yo	Haruna	Yoshie		FF	5G	-1.31491100904899	Ha-Yo	Haruna	Yoshie	-0.801731278723269
aft	1	control	playback	0.00694444	5G	Ha-Yo	Haruna	Yoshie		FF	5G	-1.31491100904899	Ha-Yo	Haruna	Yoshie	-0.534487519148846
aft	1	control	playback	0.00833333	5G	Ha-Yo	Yoshie	Haruna		FF	5G	-1.31491100904899	Ha-Yo	Yoshie	Haruna	-0.267243759574423
aft	1	control	playback	0.00972222	5G	Ha-Yo	Haruna	Yoshie		FF	5G	-1.31491100904899	Ha-Yo	Haruna	Yoshie	0
aft	1	control	playback	0.0111111	5G	Ha-Yo	Yoshie	Haruna		FF	5G	-1.31491100904899	Ha-Yo	Yoshie	Haruna	0.267243759574423
aft	1	control	playback	0.0125	5G	Ha-Yo	Haruna	Yoshie		FF	5G	-1.31491100904899	Ha-Yo	Haruna	Yoshie	0.534487519148846
aft	1	control	playback	0.0138889	5G	Ha-Yo	Yoshie	Haruna		FF	5G	-1.31491100904899	Ha-Yo	Yoshie	Haruna	0.801731278723269
aft	1	control	playback	0.0152778	5G	Ha-Yo	Yoshie	Haruna		FF	5G	-1.31491100904899	Ha-Yo	Yoshie	Haruna	1.06897503829769
aft	1	control	playback	0.0166667	5G	Ha-Yo	Yoshie	Haruna		FF	5G	-1.31491100904899	Ha-Yo	Yoshie	Haruna	1.33621879787211
aft	1	control	playback	0.0180556	5G	Ha-Yo	Yoshie	Haruna		FF	5G	-1.31491100904899	Ha-Yo	Yoshie	Haruna	1.60346255744654
aft	1	control	playback	0.00138889	5G	Ha-Ca	Haruna	Candy	4	FF	5G	-1.31491100904899	Ha-Ca	Haruna	Candy	-1.60346255744654
aft	1	control	playback	0.00277778	5G	Ha-Ca	Candy	Haruna	4	FF	5G	-1.31491100904899	Ha-Ca	Candy	Haruna	-1.33621879787211
aft	1	control	playback	0.00416667	5G	Ha-Ca	Haruna	Candy	4	FF	5G	-1.31491100904899	Ha-Ca	Haruna	Candy	-1.06897503829769
aft	1	control	playback	0.00555556	5G	Ha-Ca	Haruna	Candy	4	FF	5G	-1.31491100904899	Ha-Ca	Haruna	Candy	-0.801731278723269
aft	1	control	playback	0.00694444	5G	Ha-Ca	Haruna	Candy	4	FF	5G	-1.31491100904899	Ha-Ca	Haruna	Candy	-0.534487519148846
aft	1	control	playback	0.00833333	5G	Ha-Ca	Candy	Haruna	4	FF	5G	-1.31491100904899	Ha-Ca	Candy	Haruna	-0.267243759574423
aft	1	control	playback	0.00972222	5G	Ha-Ca	Candy	Haruna	4	FF	5G	-1.31491100904899	Ha-Ca	Candy	Haruna	0
aft	1	control	playback	0.0111111	5G	Ha-Ca	Haruna	Candy	4	FF	5G	-1.31491100904899	Ha-Ca	Haruna	Candy	0.267243759574423
aft	1	control	playback	0.0125	5G	Ha-Ca	Candy	Haruna	4	FF	5G	-1.31491100904899	Ha-Ca	Candy	Haruna	0.534487519148846
aft	1	control	playback	0.0138889	5G	Ha-Ca	Candy	Haruna	4	FF	5G	-1.31491100904899	Ha-Ca	Candy	Haruna	0.801731278723269
aft	1	control	playback	0.0152778	5G	Ha-Ca	Haruna	Candy	4	FF	5G	-1.31491100904899	Ha-Ca	Haruna	Candy	1.06897503829769
aft	1	control	playback	0.0166667	5G	Ha-Ca	Haruna	Candy	4	FF	5G	-1.31491100904899	Ha-Ca	Haruna	Candy	1.33621879787211
aft	1	control	playback	0.0180556	5G	Ha-Ca	Candy	Haruna	4	FF	5G	-1.31491100904899	Ha-Ca	Candy	Haruna	1.60346255744654
aft	1	control	playback	0.00138889	5G	Ha-Ch	Haruna	Chiko	3	FF	5G	-1.31491100904899	Ha-Ch	Haruna	Chiko	-1.60346255744654
aft	1	control	playback	0.00277778	5G	Ha-Ch	Chiko	Haruna	3	FF	5G	-1.31491100904899	Ha-Ch	Chiko	Haruna	-1.33621879787211
aft	1	control	playback	0.00416667	5G	Ha-Ch	Haruna	Chiko	3	FF	5G	-1.31491100904899	Ha-Ch	Haruna	Chiko	-1.06897503829769
aft	1	control	playback	0.00555556	5G	Ha-Ch	Chiko	Haruna	3	FF	5G	-1.31491100904899	Ha-Ch	Chiko	Haruna	-0.801731278723269
aft	1	control	playback	0.00694444	5G	Ha-Ch	Chiko	Haruna	3	FF	5G	-1.31491100904899	Ha-Ch	Chiko	Haruna	-0.534487519148846
aft	1	control	playback	0.00833333	5G	Ha-Ch	Chiko	Haruna	3	FF	5G	-1.31491100904899	Ha-Ch	Chiko	Haruna	-0.267243759574423
aft	1	control	playback	0.00972222	5G	Ha-Ch	Haruna	Chiko	3	FF	5G	-1.31491100904899	Ha-Ch	Haruna	Chiko	0
aft	1	control	playback	0.0111111	5G	Ha-Ch	Chiko	Haruna	3	FF	5G	-1.31491100904899	Ha-Ch	Chiko	Haruna	0.267243759574423
aft	1	control	playback	0.0125	5G	Ha-Ch	Chiko	Haruna	3	FF	5G	-1.31491100904899	Ha-Ch	Chiko	Haruna	0.534487519148846
aft	1	control	playback	0.0138889	5G	Ha-Ch	Chiko	Haruna	3	FF	5G	-1.31491100904899	Ha-Ch	Chiko	Haruna	0.801731278723269
aft	1	control	playback	0.0152778	5G	Ha-Ch	Chiko	Haruna	4	FF	5G	-1.31491100904899	Ha-Ch	Chiko	Haruna	1.06897503829769
aft	1	control	playback	0.0166667	5G	Ha-Ch	Haruna	Chiko	4	FF	5G	-1.31491100904899	Ha-Ch	Haruna	Chiko	1.33621879787211
aft	1	control	playback	0.0180556	5G	Ha-Ch	Chiko	Haruna	3	FF	5G	-1.31491100904899	Ha-Ch	Chiko	Haruna	1.60346255744654
aft	1	control	playback	0.00138889	5G	Ha-Li	Lina	Haruna	3	FF	5G	-1.31491100904899	Ha-Li	Lina	Haruna	-1.60346255744654
aft	1	control	playback	0.00277778	5G	Ha-Li	Lina	Haruna	3	FF	5G	-1.31491100904899	Ha-Li	Lina	Haruna	-1.33621879787211
aft	1	control	playback	0.00416667	5G	Ha-Li	Lina	Haruna	3	FF	5G	-1.31491100904899	Ha-Li	Lina	Haruna	-1.06897503829769
aft	1	control	playback	0.00555556	5G	Ha-Li	Haruna	Lina	3	FF	5G	-1.31491100904899	Ha-Li	Haruna	Lina	-0.801731278723269
aft	1	control	playback	0.00694444	5G	Ha-Li	Haruna	Lina	3	FF	5G	-1.31491100904899	Ha-Li	Haruna	Lina	-0.534487519148846
aft	1	control	playback	0.00833333	5G	Ha-Li	Haruna	Lina	3	FF	5G	-1.31491100904899	Ha-Li	Haruna	Lina	-0.267243759574423
aft	1	control	playback	0.00972222	5G	Ha-Li	Lina	Haruna	3	FF	5G	-1.31491100904899	Ha-Li	Lina	Haruna	0
aft	1	control	playback	0.0111111	5G	Ha-Li	Lina	Haruna	3	FF	5G	-1.31491100904899	Ha-Li	Lina	Haruna	0.267243759574423
aft	1	control	playback	0.0125	5G	Ha-Li	Haruna	Lina	3	FF	5G	-1.31491100904899	Ha-Li	Haruna	Lina	0.534487519148846
aft	1	control	playback	0.0138889	5G	Ha-Li	Haruna	Lina	3	FF	5G	-1.31491100904899	Ha-Li	Haruna	Lina	0.801731278723269
aft	1	control	playback	0.0152778	5G	Ha-Li	Haruna	Lina	4	FF	5G	-1.31491100904899	Ha-Li	Haruna	Lina	1.06897503829769
aft	1	control	playback	0.0166667	5G	Ha-Li	Haruna	Lina	4	FF	5G	-1.31491100904899	Ha-Li	Haruna	Lina	1.33621879787211
aft	1	control	playback	0.0180556	5G	Ha-Li	Lina	Haruna	3	FF	5G	-1.31491100904899	Ha-Li	Lina	Haruna	1.60346255744654
aft	1	control	playback	0.00138889	5G	Sa-Ak	Sai	Akina	3	FF	5G	-1.31491100904899	Sa-Ak	Sai	Akina	-1.60346255744654
aft	1	control	playback	0.00277778	5G	Sa-Ak	Sai	Akina	3	FF	5G	-1.31491100904899	Sa-Ak	Sai	Akina	-1.33621879787211
aft	1	control	playback	0.00416667	5G	Sa-Ak	Sai	Akina	3	FF	5G	-1.31491100904899	Sa-Ak	Sai	Akina	-1.06897503829769
aft	1	control	playback	0.00555556	5G	Sa-Ak	Sai	Akina	3	FF	5G	-1.31491100904899	Sa-Ak	Sai	Akina	-0.801731278723269
aft	1	control	playback	0.00694444	5G	Sa-Ak	Akina	Sai	3	FF	5G	-1.31491100904899	Sa-Ak	Akina	Sai	-0.534487519148846
aft	1	control	playback	0.00833333	5G	Sa-Ak	Sai	Akina	3	FF	5G	-1.31491100904899	Sa-Ak	Sai	Akina	-0.267243759574423
aft	1	control	playback	0.00972222	5G	Sa-Ak	Akina	Sai	3	FF	5G	-1.31491100904899	Sa-Ak	Akina	Sai	0
aft	1	control	playback	0.0111111	5G	Sa-Ak	Akina	Sai	3	FF	5G	-1.31491100904899	Sa-Ak	Akina	Sai	0.267243759574423
aft	1	control	playback	0.0125	5G	Sa-Ak	Sai	Akina	3	FF	5G	-1.31491100904899	Sa-Ak	Sai	Akina	0.534487519148846
aft	1	control	playback	0.0138889	5G	Sa-Ak	Sai	Akina	3	FF	5G	-1.31491100904899	Sa-Ak	Sai	Akina	0.801731278723269
aft	1	control	playback	0.0152778	5G	Sa-Ak	Akina	Sai	4	FF	5G	-1.31491100904899	Sa-Ak	Akina	Sai	1.06897503829769
aft	1	control	playback	0.0166667	5G	Sa-Ak	Akina	Sai	4	FF	5G	-1.31491100904899	Sa-Ak	Akina	Sai	1.33621879787211
aft	1	control	playback	0.0180556	5G	Sa-Ak	Akina	Sai	4	FF	5G	-1.31491100904899	Sa-Ak	Akina	Sai	1.60346255744654
aft	1	control	playback	0.00138889	5G	Sa-Yo	Sai	Yoshie		FF	5G	-1.31491100904899	Sa-Yo	Sai	Yoshie	-1.60346255744654
aft	1	control	playback	0.00277778	5G	Sa-Yo	Yoshie	Sai		FF	5G	-1.31491100904899	Sa-Yo	Yoshie	Sai	-1.33621879787211
aft	1	control	playback	0.00416667	5G	Sa-Yo	Sai	Yoshie		FF	5G	-1.31491100904899	Sa-Yo	Sai	Yoshie	-1.06897503829769
aft	1	control	playback	0.00555556	5G	Sa-Yo	Sai	Yoshie		FF	5G	-1.31491100904899	Sa-Yo	Sai	Yoshie	-0.801731278723269
aft	1	control	playback	0.00694444	5G	Sa-Yo	Yoshie	Sai		FF	5G	-1.31491100904899	Sa-Yo	Yoshie	Sai	-0.534487519148846
aft	1	control	playback	0.00833333	5G	Sa-Yo	Sai	Yoshie		FF	5G	-1.31491100904899	Sa-Yo	Sai	Yoshie	-0.267243759574423
aft	1	control	playback	0.00972222	5G	Sa-Yo	Sai	Yoshie		FF	5G	-1.31491100904899	Sa-Yo	Sai	Yoshie	0
aft	1	control	playback	0.0111111	5G	Sa-Yo	Sai	Yoshie		FF	5G	-1.31491100904899	Sa-Yo	Sai	Yoshie	0.267243759574423
aft	1	control	playback	0.0125	5G	Sa-Yo	Yoshie	Sai		FF	5G	-1.31491100904899	Sa-Yo	Yoshie	Sai	0.534487519148846
aft	1	control	playback	0.0138889	5G	Sa-Yo	Yoshie	Sai		FF	5G	-1.31491100904899	Sa-Yo	Yoshie	Sai	0.801731278723269
aft	1	control	playback	0.0152778	5G	Sa-Yo	Sai	Yoshie		FF	5G	-1.31491100904899	Sa-Yo	Sai	Yoshie	1.06897503829769
aft	1	control	playback	0.0166667	5G	Sa-Yo	Sai	Yoshie		FF	5G	-1.31491100904899	Sa-Yo	Sai	Yoshie	1.33621879787211
aft	1	control	playback	0.0180556	5G	Sa-Yo	Yoshie	Sai		FF	5G	-1.31491100904899	Sa-Yo	Yoshie	Sai	1.60346255744654
aft	1	control	playback	0.00138889	5G	Sa-Ca	Sai	Candy	4	FF	5G	-1.31491100904899	Sa-Ca	Sai	Candy	-1.60346255744654
aft	1	control	playback	0.00277778	5G	Sa-Ca	Candy	Sai	4	FF	5G	-1.31491100904899	Sa-Ca	Candy	Sai	-1.33621879787211
aft	1	control	playback	0.00416667	5G	Sa-Ca	Sai	Candy	4	FF	5G	-1.31491100904899	Sa-Ca	Sai	Candy	-1.06897503829769
aft	1	control	playback	0.00555556	5G	Sa-Ca	Candy	Sai	4	FF	5G	-1.31491100904899	Sa-Ca	Candy	Sai	-0.801731278723269
aft	1	control	playback	0.00694444	5G	Sa-Ca	Sai	Candy	4	FF	5G	-1.31491100904899	Sa-Ca	Sai	Candy	-0.534487519148846
aft	1	control	playback	0.00833333	5G	Sa-Ca	Sai	Candy	4	FF	5G	-1.31491100904899	Sa-Ca	Sai	Candy	-0.267243759574423
aft	1	control	playback	0.00972222	5G	Sa-Ca	Candy	Sai	4	FF	5G	-1.31491100904899	Sa-Ca	Candy	Sai	0
aft	1	control	playback	0.0111111	5G	Sa-Ca	Sai	Candy	4	FF	5G	-1.31491100904899	Sa-Ca	Sai	Candy	0.267243759574423
aft	1	control	playback	0.0125	5G	Sa-Ca	Sai	Candy	4	FF	5G	-1.31491100904899	Sa-Ca	Sai	Candy	0.534487519148846
aft	1	control	playback	0.0138889	5G	Sa-Ca	Sai	Candy	4	FF	5G	-1.31491100904899	Sa-Ca	Sai	Candy	0.801731278723269
aft	1	control	playback	0.0152778	5G	Sa-Ca	Sai	Candy	4	FF	5G	-1.31491100904899	Sa-Ca	Sai	Candy	1.06897503829769
aft	1	control	playback	0.0166667	5G	Sa-Ca	Sai	Candy	4	FF	5G	-1.31491100904899	Sa-Ca	Sai	Candy	1.33621879787211
aft	1	control	playback	0.0180556	5G	Sa-Ca	Sai	Candy	4	FF	5G	-1.31491100904899	Sa-Ca	Sai	Candy	1.60346255744654
aft	1	control	playback	0.00138889	5G	Sa-Ch	Sai	Chiko	3	FF	5G	-1.31491100904899	Sa-Ch	Sai	Chiko	-1.60346255744654
aft	1	control	playback	0.00277778	5G	Sa-Ch	Chiko	Sai	3	FF	5G	-1.31491100904899	Sa-Ch	Chiko	Sai	-1.33621879787211
aft	1	control	playback	0.00416667	5G	Sa-Ch	Sai	Chiko	3	FF	5G	-1.31491100904899	Sa-Ch	Sai	Chiko	-1.06897503829769
aft	1	control	playback	0.00555556	5G	Sa-Ch	Chiko	Sai	4	FF	5G	-1.31491100904899	Sa-Ch	Chiko	Sai	-0.801731278723269
aft	1	control	playback	0.00694444	5G	Sa-Ch	Sai	Chiko	4	FF	5G	-1.31491100904899	Sa-Ch	Sai	Chiko	-0.534487519148846
aft	1	control	playback	0.00833333	5G	Sa-Ch	Chiko	Sai	4	FF	5G	-1.31491100904899	Sa-Ch	Chiko	Sai	-0.267243759574423
aft	1	control	playback	0.00972222	5G	Sa-Ch	Chiko	Sai	4	FF	5G	-1.31491100904899	Sa-Ch	Chiko	Sai	0
aft	1	control	playback	0.0111111	5G	Sa-Ch	Chiko	Sai	4	FF	5G	-1.31491100904899	Sa-Ch	Chiko	Sai	0.267243759574423
aft	1	control	playback	0.0125	5G	Sa-Ch	Chiko	Sai	4	FF	5G	-1.31491100904899	Sa-Ch	Chiko	Sai	0.534487519148846
aft	1	control	playback	0.0138889	5G	Sa-Ch	Chiko	Sai	4	FF	5G	-1.31491100904899	Sa-Ch	Chiko	Sai	0.801731278723269
aft	1	control	playback	0.0152778	5G	Sa-Ch	Sai	Chiko	4	FF	5G	-1.31491100904899	Sa-Ch	Sai	Chiko	1.06897503829769
aft	1	control	playback	0.0166667	5G	Sa-Ch	Sai	Chiko	4	FF	5G	-1.31491100904899	Sa-Ch	Sai	Chiko	1.33621879787211
aft	1	control	playback	0.0180556	5G	Sa-Ch	Chiko	Sai	4	FF	5G	-1.31491100904899	Sa-Ch	Chiko	Sai	1.60346255744654
aft	1	control	playback	0.00138889	5G	Sa-Li	Lina	Sai	4	FF	5G	-1.31491100904899	Sa-Li	Lina	Sai	-1.60346255744654
aft	1	control	playback	0.00277778	5G	Sa-Li	Lina	Sai	4	FF	5G	-1.31491100904899	Sa-Li	Lina	Sai	-1.33621879787211
aft	1	control	playback	0.00416667	5G	Sa-Li	Sai	Lina	4	FF	5G	-1.31491100904899	Sa-Li	Sai	Lina	-1.06897503829769
aft	1	control	playback	0.00555556	5G	Sa-Li	Sai	Lina	4	FF	5G	-1.31491100904899	Sa-Li	Sai	Lina	-0.801731278723269
aft	1	control	playback	0.00694444	5G	Sa-Li	Lina	Sai	4	FF	5G	-1.31491100904899	Sa-Li	Lina	Sai	-0.534487519148846
aft	1	control	playback	0.00833333	5G	Sa-Li	Lina	Sai	4	FF	5G	-1.31491100904899	Sa-Li	Lina	Sai	-0.267243759574423
aft	1	control	playback	0.00972222	5G	Sa-Li	Sai	Lina	4	FF	5G	-1.31491100904899	Sa-Li	Sai	Lina	0
aft	1	control	playback	0.0111111	5G	Sa-Li	Lina	Sai	4	FF	5G	-1.31491100904899	Sa-Li	Lina	Sai	0.267243759574423
aft	1	control	playback	0.0125	5G	Sa-Li	Lina	Sai	4	FF	5G	-1.31491100904899	Sa-Li	Lina	Sai	0.534487519148846
aft	1	control	playback	0.0138889	5G	Sa-Li	Lina	Sai	4	FF	5G	-1.31491100904899	Sa-Li	Lina	Sai	0.801731278723269
aft	1	control	playback	0.0152778	5G	Sa-Li	Sai	Lina	4	FF	5G	-1.31491100904899	Sa-Li	Sai	Lina	1.06897503829769
aft	1	control	playback	0.0166667	5G	Sa-Li	Lina	Sai	4	FF	5G	-1.31491100904899	Sa-Li	Lina	Sai	1.33621879787211
aft	1	control	playback	0.0180556	5G	Sa-Li	Lina	Sai	4	FF	5G	-1.31491100904899	Sa-Li	Lina	Sai	1.60346255744654
aft	1	control	playback	0.00138889	5G	Ak-Yo	Akina	Yoshie		FF	5G	-1.31491100904899	Ak-Yo	Akina	Yoshie	-1.60346255744654
aft	1	control	playback	0.00277778	5G	Ak-Yo	Akina	Yoshie		FF	5G	-1.31491100904899	Ak-Yo	Akina	Yoshie	-1.33621879787211
aft	1	control	playback	0.00416667	5G	Ak-Yo	Yoshie	Akina		FF	5G	-1.31491100904899	Ak-Yo	Yoshie	Akina	-1.06897503829769
aft	1	control	playback	0.00555556	5G	Ak-Yo	Yoshie	Akina		FF	5G	-1.31491100904899	Ak-Yo	Yoshie	Akina	-0.801731278723269
aft	1	control	playback	0.00694444	5G	Ak-Yo	Yoshie	Akina		FF	5G	-1.31491100904899	Ak-Yo	Yoshie	Akina	-0.534487519148846
aft	1	control	playback	0.00833333	5G	Ak-Yo	Akina	Yoshie		FF	5G	-1.31491100904899	Ak-Yo	Akina	Yoshie	-0.267243759574423
aft	1	control	playback	0.00972222	5G	Ak-Yo	Akina	Yoshie		FF	5G	-1.31491100904899	Ak-Yo	Akina	Yoshie	0
aft	1	control	playback	0.0111111	5G	Ak-Yo	Akina	Yoshie		FF	5G	-1.31491100904899	Ak-Yo	Akina	Yoshie	0.267243759574423
aft	1	control	playback	0.0125	5G	Ak-Yo	Akina	Yoshie		FF	5G	-1.31491100904899	Ak-Yo	Akina	Yoshie	0.534487519148846
aft	1	control	playback	0.0138889	5G	Ak-Yo	Akina	Yoshie		FF	5G	-1.31491100904899	Ak-Yo	Akina	Yoshie	0.801731278723269
aft	1	control	playback	0.0152778	5G	Ak-Yo	Akina	Yoshie		FF	5G	-1.31491100904899	Ak-Yo	Akina	Yoshie	1.06897503829769
aft	1	control	playback	0.0166667	5G	Ak-Yo	Yoshie	Akina		FF	5G	-1.31491100904899	Ak-Yo	Yoshie	Akina	1.33621879787211
aft	1	control	playback	0.0180556	5G	Ak-Yo	Akina	Yoshie		FF	5G	-1.31491100904899	Ak-Yo	Akina	Yoshie	1.60346255744654
aft	1	control	playback	0.00138889	5G	Ak-Ca	Akina	Candy	3	FF	5G	-1.31491100904899	Ak-Ca	Akina	Candy	-1.60346255744654
aft	1	control	playback	0.00277778	5G	Ak-Ca	Akina	Candy	4	FF	5G	-1.31491100904899	Ak-Ca	Akina	Candy	-1.33621879787211
aft	1	control	playback	0.00416667	5G	Ak-Ca	Akina	Candy	3	FF	5G	-1.31491100904899	Ak-Ca	Akina	Candy	-1.06897503829769
aft	1	control	playback	0.00555556	5G	Ak-Ca	Candy	Akina	3	FF	5G	-1.31491100904899	Ak-Ca	Candy	Akina	-0.801731278723269
aft	1	control	playback	0.00694444	5G	Ak-Ca	Akina	Candy	3	FF	5G	-1.31491100904899	Ak-Ca	Akina	Candy	-0.534487519148846
aft	1	control	playback	0.00833333	5G	Ak-Ca	Akina	Candy	3	FF	5G	-1.31491100904899	Ak-Ca	Akina	Candy	-0.267243759574423
aft	1	control	playback	0.00972222	5G	Ak-Ca	Candy	Akina	3	FF	5G	-1.31491100904899	Ak-Ca	Candy	Akina	0
aft	1	control	playback	0.0111111	5G	Ak-Ca	Candy	Akina	3	FF	5G	-1.31491100904899	Ak-Ca	Candy	Akina	0.267243759574423
aft	1	control	playback	0.0125	5G	Ak-Ca	Candy	Akina	3	FF	5G	-1.31491100904899	Ak-Ca	Candy	Akina	0.534487519148846
aft	1	control	playback	0.0138889	5G	Ak-Ca	Akina	Candy	3	FF	5G	-1.31491100904899	Ak-Ca	Akina	Candy	0.801731278723269
aft	1	control	playback	0.0152778	5G	Ak-Ca	Candy	Akina	3	FF	5G	-1.31491100904899	Ak-Ca	Candy	Akina	1.06897503829769
aft	1	control	playback	0.0166667	5G	Ak-Ca	Akina	Candy	3	FF	5G	-1.31491100904899	Ak-Ca	Akina	Candy	1.33621879787211
aft	1	control	playback	0.0180556	5G	Ak-Ca	Akina	Candy	3	FF	5G	-1.31491100904899	Ak-Ca	Akina	Candy	1.60346255744654
aft	1	control	playback	0.00138889	5G	Ak-Ch	Chiko	Akina	4	FF	5G	-1.31491100904899	Ak-Ch	Chiko	Akina	-1.60346255744654
aft	1	control	playback	0.00277778	5G	Ak-Ch	Chiko	Akina	4	FF	5G	-1.31491100904899	Ak-Ch	Chiko	Akina	-1.33621879787211
aft	1	control	playback	0.00416667	5G	Ak-Ch	Akina	Chiko	4	FF	5G	-1.31491100904899	Ak-Ch	Akina	Chiko	-1.06897503829769
aft	1	control	playback	0.00555556	5G	Ak-Ch	Chiko	Akina	4	FF	5G	-1.31491100904899	Ak-Ch	Chiko	Akina	-0.801731278723269
aft	1	control	playback	0.00694444	5G	Ak-Ch	Chiko	Akina	4	FF	5G	-1.31491100904899	Ak-Ch	Chiko	Akina	-0.534487519148846
aft	1	control	playback	0.00833333	5G	Ak-Ch	Akina	Chiko	4	FF	5G	-1.31491100904899	Ak-Ch	Akina	Chiko	-0.267243759574423
aft	1	control	playback	0.00972222	5G	Ak-Ch	Akina	Chiko	4	FF	5G	-1.31491100904899	Ak-Ch	Akina	Chiko	0
aft	1	control	playback	0.0111111	5G	Ak-Ch	Chiko	Akina	4	FF	5G	-1.31491100904899	Ak-Ch	Chiko	Akina	0.267243759574423
aft	1	control	playback	0.0125	5G	Ak-Ch	Akina	Chiko	4	FF	5G	-1.31491100904899	Ak-Ch	Akina	Chiko	0.534487519148846
aft	1	control	playback	0.0138889	5G	Ak-Ch	Akina	Chiko	4	FF	5G	-1.31491100904899	Ak-Ch	Akina	Chiko	0.801731278723269
aft	1	control	playback	0.0152778	5G	Ak-Ch	Chiko	Akina	4	FF	5G	-1.31491100904899	Ak-Ch	Chiko	Akina	1.06897503829769
aft	1	control	playback	0.0166667	5G	Ak-Ch	Chiko	Akina	4	FF	5G	-1.31491100904899	Ak-Ch	Chiko	Akina	1.33621879787211
aft	1	control	playback	0.0180556	5G	Ak-Ch	Chiko	Akina	4	FF	5G	-1.31491100904899	Ak-Ch	Chiko	Akina	1.60346255744654
aft	1	control	playback	0.00138889	5G	Ak-Li	Lina	Akina	4	FF	5G	-1.31491100904899	Ak-Li	Lina	Akina	-1.60346255744654
aft	1	control	playback	0.00277778	5G	Ak-Li	Lina	Akina	4	FF	5G	-1.31491100904899	Ak-Li	Lina	Akina	-1.33621879787211
aft	1	control	playback	0.00416667	5G	Ak-Li	Akina	Lina	4	FF	5G	-1.31491100904899	Ak-Li	Akina	Lina	-1.06897503829769
aft	1	control	playback	0.00555556	5G	Ak-Li	Lina	Akina	4	FF	5G	-1.31491100904899	Ak-Li	Lina	Akina	-0.801731278723269
aft	1	control	playback	0.00694444	5G	Ak-Li	Akina	Lina	4	FF	5G	-1.31491100904899	Ak-Li	Akina	Lina	-0.534487519148846
aft	1	control	playback	0.00833333	5G	Ak-Li	Akina	Lina	4	FF	5G	-1.31491100904899	Ak-Li	Akina	Lina	-0.267243759574423
aft	1	control	playback	0.00972222	5G	Ak-Li	Lina	Akina	4	FF	5G	-1.31491100904899	Ak-Li	Lina	Akina	0
aft	1	control	playback	0.0111111	5G	Ak-Li	Akina	Lina	4	FF	5G	-1.31491100904899	Ak-Li	Akina	Lina	0.267243759574423
aft	1	control	playback	0.0125	5G	Ak-Li	Akina	Lina	4	FF	5G	-1.31491100904899	Ak-Li	Akina	Lina	0.534487519148846
aft	1	control	playback	0.0138889	5G	Ak-Li	Akina	Lina	4	FF	5G	-1.31491100904899	Ak-Li	Akina	Lina	0.801731278723269
aft	1	control	playback	0.0152778	5G	Ak-Li	Akina	Lina	4	FF	5G	-1.31491100904899	Ak-Li	Akina	Lina	1.06897503829769
aft	1	control	playback	0.0166667	5G	Ak-Li	Akina	Lina	4	FF	5G	-1.31491100904899	Ak-Li	Akina	Lina	1.33621879787211
aft	1	control	playback	0.0180556	5G	Ak-Li	Akina	Lina	4	FF	5G	-1.31491100904899	Ak-Li	Akina	Lina	1.60346255744654
aft	1	control	playback	0.00138889	5G	Yo-Ca	Yoshie	Candy		FF	5G	-1.31491100904899	Yo-Ca	Yoshie	Candy	-1.60346255744654
aft	1	control	playback	0.00277778	5G	Yo-Ca	Yoshie	Candy		FF	5G	-1.31491100904899	Yo-Ca	Yoshie	Candy	-1.33621879787211
aft	1	control	playback	0.00416667	5G	Yo-Ca	Yoshie	Candy		FF	5G	-1.31491100904899	Yo-Ca	Yoshie	Candy	-1.06897503829769
aft	1	control	playback	0.00555556	5G	Yo-Ca	Yoshie	Candy		FF	5G	-1.31491100904899	Yo-Ca	Yoshie	Candy	-0.801731278723269
aft	1	control	playback	0.00694444	5G	Yo-Ca	Candy	Yoshie		FF	5G	-1.31491100904899	Yo-Ca	Candy	Yoshie	-0.534487519148846
aft	1	control	playback	0.00833333	5G	Yo-Ca	Yoshie	Candy		FF	5G	-1.31491100904899	Yo-Ca	Yoshie	Candy	-0.267243759574423
aft	1	control	playback	0.00972222	5G	Yo-Ca	Candy	Yoshie		FF	5G	-1.31491100904899	Yo-Ca	Candy	Yoshie	0
aft	1	control	playback	0.0111111	5G	Yo-Ca	Candy	Yoshie		FF	5G	-1.31491100904899	Yo-Ca	Candy	Yoshie	0.267243759574423
aft	1	control	playback	0.0125	5G	Yo-Ca	Yoshie	Candy		FF	5G	-1.31491100904899	Yo-Ca	Yoshie	Candy	0.534487519148846
aft	1	control	playback	0.0138889	5G	Yo-Ca	Yoshie	Candy		FF	5G	-1.31491100904899	Yo-Ca	Yoshie	Candy	0.801731278723269
aft	1	control	playback	0.0152778	5G	Yo-Ca	Yoshie	Candy		FF	5G	-1.31491100904899	Yo-Ca	Yoshie	Candy	1.06897503829769
aft	1	control	playback	0.0166667	5G	Yo-Ca	Yoshie	Candy		FF	5G	-1.31491100904899	Yo-Ca	Yoshie	Candy	1.33621879787211
aft	1	control	playback	0.0180556	5G	Yo-Ca	Candy	Yoshie		FF	5G	-1.31491100904899	Yo-Ca	Candy	Yoshie	1.60346255744654
aft	1	control	playback	0.00138889	5G	Yo-Ch	Yoshie	Chiko		FF	5G	-1.31491100904899	Yo-Ch	Yoshie	Chiko	-1.60346255744654
aft	1	control	playback	0.00277778	5G	Yo-Ch	Yoshie	Chiko		FF	5G	-1.31491100904899	Yo-Ch	Yoshie	Chiko	-1.33621879787211
aft	1	control	playback	0.00416667	5G	Yo-Ch	Yoshie	Chiko		FF	5G	-1.31491100904899	Yo-Ch	Yoshie	Chiko	-1.06897503829769
aft	1	control	playback	0.00555556	5G	Yo-Ch	Chiko	Yoshie		FF	5G	-1.31491100904899	Yo-Ch	Chiko	Yoshie	-0.801731278723269
aft	1	control	playback	0.00694444	5G	Yo-Ch	Yoshie	Chiko		FF	5G	-1.31491100904899	Yo-Ch	Yoshie	Chiko	-0.534487519148846
aft	1	control	playback	0.00833333	5G	Yo-Ch	Yoshie	Chiko		FF	5G	-1.31491100904899	Yo-Ch	Yoshie	Chiko	-0.267243759574423
aft	1	control	playback	0.00972222	5G	Yo-Ch	Yoshie	Chiko		FF	5G	-1.31491100904899	Yo-Ch	Yoshie	Chiko	0
aft	1	control	playback	0.0111111	5G	Yo-Ch	Yoshie	Chiko		FF	5G	-1.31491100904899	Yo-Ch	Yoshie	Chiko	0.267243759574423
aft	1	control	playback	0.0125	5G	Yo-Ch	Yoshie	Chiko		FF	5G	-1.31491100904899	Yo-Ch	Yoshie	Chiko	0.534487519148846
aft	1	control	playback	0.0138889	5G	Yo-Ch	Yoshie	Chiko		FF	5G	-1.31491100904899	Yo-Ch	Yoshie	Chiko	0.801731278723269
aft	1	control	playback	0.0152778	5G	Yo-Ch	Chiko	Yoshie		FF	5G	-1.31491100904899	Yo-Ch	Chiko	Yoshie	1.06897503829769
aft	1	control	playback	0.0166667	5G	Yo-Ch	Yoshie	Chiko		FF	5G	-1.31491100904899	Yo-Ch	Yoshie	Chiko	1.33621879787211
aft	1	control	playback	0.0180556	5G	Yo-Ch	Chiko	Yoshie		FF	5G	-1.31491100904899	Yo-Ch	Chiko	Yoshie	1.60346255744654
aft	1	control	playback	0.00138889	5G	Yo-Li	Yoshie	Lina		FF	5G	-1.31491100904899	Yo-Li	Yoshie	Lina	-1.60346255744654
aft	1	control	playback	0.00277778	5G	Yo-Li	Yoshie	Lina		FF	5G	-1.31491100904899	Yo-Li	Yoshie	Lina	-1.33621879787211
aft	1	control	playback	0.00416667	5G	Yo-Li	Yoshie	Lina		FF	5G	-1.31491100904899	Yo-Li	Yoshie	Lina	-1.06897503829769
aft	1	control	playback	0.00555556	5G	Yo-Li	Lina	Yoshie		FF	5G	-1.31491100904899	Yo-Li	Lina	Yoshie	-0.801731278723269
aft	1	control	playback	0.00694444	5G	Yo-Li	Yoshie	Lina		FF	5G	-1.31491100904899	Yo-Li	Yoshie	Lina	-0.534487519148846
aft	1	control	playback	0.00833333	5G	Yo-Li	Yoshie	Lina		FF	5G	-1.31491100904899	Yo-Li	Yoshie	Lina	-0.267243759574423
aft	1	control	playback	0.00972222	5G	Yo-Li	Lina	Yoshie		FF	5G	-1.31491100904899	Yo-Li	Lina	Yoshie	0
aft	1	control	playback	0.0111111	5G	Yo-Li	Yoshie	Lina		FF	5G	-1.31491100904899	Yo-Li	Yoshie	Lina	0.267243759574423
aft	1	control	playback	0.0125	5G	Yo-Li	Yoshie	Lina		FF	5G	-1.31491100904899	Yo-Li	Yoshie	Lina	0.534487519148846
aft	1	control	playback	0.0138889	5G	Yo-Li	Lina	Yoshie		FF	5G	-1.31491100904899	Yo-Li	Lina	Yoshie	0.801731278723269
aft	1	control	playback	0.0152778	5G	Yo-Li	Yoshie	Lina		FF	5G	-1.31491100904899	Yo-Li	Yoshie	Lina	1.06897503829769
aft	1	control	playback	0.0166667	5G	Yo-Li	Lina	Yoshie		FF	5G	-1.31491100904899	Yo-Li	Lina	Yoshie	1.33621879787211
aft	1	control	playback	0.0180556	5G	Yo-Li	Yoshie	Lina		FF	5G	-1.31491100904899	Yo-Li	Yoshie	Lina	1.60346255744654
aft	1	control	playback	0.00138889	5G	Ca-Ch	Chiko	Candy	4	FF	5G	-1.31491100904899	Ca-Ch	Chiko	Candy	-1.60346255744654
aft	1	control	playback	0.00277778	5G	Ca-Ch	Candy	Chiko	4	FF	5G	-1.31491100904899	Ca-Ch	Candy	Chiko	-1.33621879787211
aft	1	control	playback	0.00416667	5G	Ca-Ch	Candy	Chiko	4	FF	5G	-1.31491100904899	Ca-Ch	Candy	Chiko	-1.06897503829769
aft	1	control	playback	0.00555556	5G	Ca-Ch	Candy	Chiko	4	FF	5G	-1.31491100904899	Ca-Ch	Candy	Chiko	-0.801731278723269
aft	1	control	playback	0.00694444	5G	Ca-Ch	Chiko	Candy	4	FF	5G	-1.31491100904899	Ca-Ch	Chiko	Candy	-0.534487519148846
aft	1	control	playback	0.00833333	5G	Ca-Ch	Candy	Chiko	4	FF	5G	-1.31491100904899	Ca-Ch	Candy	Chiko	-0.267243759574423
aft	1	control	playback	0.00972222	5G	Ca-Ch	Candy	Chiko	4	FF	5G	-1.31491100904899	Ca-Ch	Candy	Chiko	0
aft	1	control	playback	0.0111111	5G	Ca-Ch	Candy	Chiko	4	FF	5G	-1.31491100904899	Ca-Ch	Candy	Chiko	0.267243759574423
aft	1	control	playback	0.0125	5G	Ca-Ch	Candy	Chiko	4	FF	5G	-1.31491100904899	Ca-Ch	Candy	Chiko	0.534487519148846
aft	1	control	playback	0.0138889	5G	Ca-Ch	Candy	Chiko	4	FF	5G	-1.31491100904899	Ca-Ch	Candy	Chiko	0.801731278723269
aft	1	control	playback	0.0152778	5G	Ca-Ch	Candy	Chiko	4	FF	5G	-1.31491100904899	Ca-Ch	Candy	Chiko	1.06897503829769
aft	1	control	playback	0.0166667	5G	Ca-Ch	Candy	Chiko	4	FF	5G	-1.31491100904899	Ca-Ch	Candy	Chiko	1.33621879787211
aft	1	control	playback	0.0180556	5G	Ca-Ch	Candy	Chiko	4	FF	5G	-1.31491100904899	Ca-Ch	Candy	Chiko	1.60346255744654
aft	1	control	playback	0.00138889	5G	Ca-Li	Lina	Candy	4	FF	5G	-1.31491100904899	Ca-Li	Lina	Candy	-1.60346255744654
aft	1	control	playback	0.00277778	5G	Ca-Li	Lina	Candy	4	FF	5G	-1.31491100904899	Ca-Li	Lina	Candy	-1.33621879787211
aft	1	control	playback	0.00416667	5G	Ca-Li	Candy	Lina	4	FF	5G	-1.31491100904899	Ca-Li	Candy	Lina	-1.06897503829769
aft	1	control	playback	0.00555556	5G	Ca-Li	Candy	Lina	4	FF	5G	-1.31491100904899	Ca-Li	Candy	Lina	-0.801731278723269
aft	1	control	playback	0.00694444	5G	Ca-Li	Candy	Lina	4	FF	5G	-1.31491100904899	Ca-Li	Candy	Lina	-0.534487519148846
aft	1	control	playback	0.00833333	5G	Ca-Li	Candy	Lina	4	FF	5G	-1.31491100904899	Ca-Li	Candy	Lina	-0.267243759574423
aft	1	control	playback	0.00972222	5G	Ca-Li	Lina	Candy	4	FF	5G	-1.31491100904899	Ca-Li	Lina	Candy	0
aft	1	control	playback	0.0111111	5G	Ca-Li	Lina	Candy	4	FF	5G	-1.31491100904899	Ca-Li	Lina	Candy	0.267243759574423
aft	1	control	playback	0.0125	5G	Ca-Li	Candy	Lina	4	FF	5G	-1.31491100904899	Ca-Li	Candy	Lina	0.534487519148846
aft	1	control	playback	0.0138889	5G	Ca-Li	Candy	Lina	4	FF	5G	-1.31491100904899	Ca-Li	Candy	Lina	0.801731278723269
aft	1	control	playback	0.0152778	5G	Ca-Li	Candy	Lina	4	FF	5G	-1.31491100904899	Ca-Li	Candy	Lina	1.06897503829769
aft	1	control	playback	0.0166667	5G	Ca-Li	Candy	Lina	4	FF	5G	-1.31491100904899	Ca-Li	Candy	Lina	1.33621879787211
aft	1	control	playback	0.0180556	5G	Ca-Li	Candy	Lina	4	FF	5G	-1.31491100904899	Ca-Li	Candy	Lina	1.60346255744654
aft	1	control	playback	0.00138889	5G	Ch-Li	Lina	Chiko	3	FF	5G	-1.31491100904899	Ch-Li	Lina	Chiko	-1.60346255744654
aft	1	control	playback	0.00277778	5G	Ch-Li	Chiko	Lina	3	FF	5G	-1.31491100904899	Ch-Li	Chiko	Lina	-1.33621879787211
aft	1	control	playback	0.00416667	5G	Ch-Li	Lina	Chiko	4	FF	5G	-1.31491100904899	Ch-Li	Lina	Chiko	-1.06897503829769
aft	1	control	playback	0.00555556	5G	Ch-Li	Chiko	Lina	3	FF	5G	-1.31491100904899	Ch-Li	Chiko	Lina	-0.801731278723269
aft	1	control	playback	0.00694444	5G	Ch-Li	Chiko	Lina	3	FF	5G	-1.31491100904899	Ch-Li	Chiko	Lina	-0.534487519148846
aft	1	control	playback	0.00833333	5G	Ch-Li	Lina	Chiko	3	FF	5G	-1.31491100904899	Ch-Li	Lina	Chiko	-0.267243759574423
aft	1	control	playback	0.00972222	5G	Ch-Li	Lina	Chiko	3	FF	5G	-1.31491100904899	Ch-Li	Lina	Chiko	0
aft	1	control	playback	0.0111111	5G	Ch-Li	Lina	Chiko	3	FF	5G	-1.31491100904899	Ch-Li	Lina	Chiko	0.267243759574423
aft	1	control	playback	0.0125	5G	Ch-Li	Chiko	Lina	3	FF	5G	-1.31491100904899	Ch-Li	Chiko	Lina	0.534487519148846
aft	1	control	playback	0.0138889	5G	Ch-Li	Lina	Chiko	3	FF	5G	-1.31491100904899	Ch-Li	Lina	Chiko	0.801731278723269
aft	1	control	playback	0.0152778	5G	Ch-Li	Lina	Chiko	3	FF	5G	-1.31491100904899	Ch-Li	Lina	Chiko	1.06897503829769
aft	1	control	playback	0.0166667	5G	Ch-Li	Lina	Chiko	2	FF	5G	-1.31491100904899	Ch-Li	Lina	Chiko	1.33621879787211
aft	1	control	playback	0.0180556	5G	Ch-Li	Chiko	Lina	2	FF	5G	-1.31491100904899	Ch-Li	Chiko	Lina	1.60346255744654
morn	1	outgroup	playback	0.00138889	5G	Ko-Ou	Kotetsu	Oumu	4	MF	5G	-1.31491100904899	Ko-Ou	Kotetsu	Oumu	-1.60346255744654
morn	1	outgroup	playback	0.00277778	5G	Ko-Ou	Kotetsu	Oumu	4	MF	5G	-1.31491100904899	Ko-Ou	Kotetsu	Oumu	-1.33621879787211
morn	1	outgroup	playback	0.00416667	5G	Ko-Ou	Kotetsu	Oumu	4	MF	5G	-1.31491100904899	Ko-Ou	Kotetsu	Oumu	-1.06897503829769
morn	1	outgroup	playback	0.00555556	5G	Ko-Ou	Oumu	Kotetsu	4	MF	5G	-1.31491100904899	Ko-Ou	Oumu	Kotetsu	-0.801731278723269
morn	1	outgroup	playback	0.00694444	5G	Ko-Ou	Kotetsu	Oumu	4	MF	5G	-1.31491100904899	Ko-Ou	Kotetsu	Oumu	-0.534487519148846
morn	1	outgroup	playback	0.00833333	5G	Ko-Ou	Oumu	Kotetsu	4	MF	5G	-1.31491100904899	Ko-Ou	Oumu	Kotetsu	-0.267243759574423
morn	1	outgroup	playback	0.00972222	5G	Ko-Ou	Kotetsu	Oumu	4	MF	5G	-1.31491100904899	Ko-Ou	Kotetsu	Oumu	0
morn	1	outgroup	playback	0.0111111	5G	Ko-Ou	Oumu	Kotetsu	4	MF	5G	-1.31491100904899	Ko-Ou	Oumu	Kotetsu	0.267243759574423
morn	1	outgroup	playback	0.0125	5G	Ko-Ou	Kotetsu	Oumu	4	MF	5G	-1.31491100904899	Ko-Ou	Kotetsu	Oumu	0.534487519148846
morn	1	outgroup	playback	0.0138889	5G	Ko-Ou	Oumu	Kotetsu	4	MF	5G	-1.31491100904899	Ko-Ou	Oumu	Kotetsu	0.801731278723269
morn	1	outgroup	playback	0.0152778	5G	Ko-Ou	Kotetsu	Oumu	4	MF	5G	-1.31491100904899	Ko-Ou	Kotetsu	Oumu	1.06897503829769
morn	1	outgroup	playback	0.0166667	5G	Ko-Ou	Oumu	Kotetsu	4	MF	5G	-1.31491100904899	Ko-Ou	Oumu	Kotetsu	1.33621879787211
morn	1	outgroup	playback	0.0180556	5G	Ko-Ou	Oumu	Kotetsu	4	MF	5G	-1.31491100904899	Ko-Ou	Oumu	Kotetsu	1.60346255744654
morn	1	outgroup	playback	0.00138889	5G	Ko-Ha	Haruna	Kotetsu	4	MF	5G	-1.31491100904899	Ko-Ha	Haruna	Kotetsu	-1.60346255744654
morn	1	outgroup	playback	0.00277778	5G	Ko-Ha	Haruna	Kotetsu	4	MF	5G	-1.31491100904899	Ko-Ha	Haruna	Kotetsu	-1.33621879787211
morn	1	outgroup	playback	0.00416667	5G	Ko-Ha	Kotetsu	Haruna	4	MF	5G	-1.31491100904899	Ko-Ha	Kotetsu	Haruna	-1.06897503829769
morn	1	outgroup	playback	0.00555556	5G	Ko-Ha	Haruna	Kotetsu	4	MF	5G	-1.31491100904899	Ko-Ha	Haruna	Kotetsu	-0.801731278723269
morn	1	outgroup	playback	0.00694444	5G	Ko-Ha	Kotetsu	Haruna	4	MF	5G	-1.31491100904899	Ko-Ha	Kotetsu	Haruna	-0.534487519148846
morn	1	outgroup	playback	0.00833333	5G	Ko-Ha	Kotetsu	Haruna	4	MF	5G	-1.31491100904899	Ko-Ha	Kotetsu	Haruna	-0.267243759574423
morn	1	outgroup	playback	0.00972222	5G	Ko-Ha	Haruna	Kotetsu	3	MF	5G	-1.31491100904899	Ko-Ha	Haruna	Kotetsu	0
morn	1	outgroup	playback	0.0111111	5G	Ko-Ha	Haruna	Kotetsu	3	MF	5G	-1.31491100904899	Ko-Ha	Haruna	Kotetsu	0.267243759574423
morn	1	outgroup	playback	0.0125	5G	Ko-Ha	Kotetsu	Haruna	3	MF	5G	-1.31491100904899	Ko-Ha	Kotetsu	Haruna	0.534487519148846
morn	1	outgroup	playback	0.0138889	5G	Ko-Ha	Kotetsu	Haruna	3	MF	5G	-1.31491100904899	Ko-Ha	Kotetsu	Haruna	0.801731278723269
morn	1	outgroup	playback	0.0152778	5G	Ko-Ha	Kotetsu	Haruna	3	MF	5G	-1.31491100904899	Ko-Ha	Kotetsu	Haruna	1.06897503829769
morn	1	outgroup	playback	0.0166667	5G	Ko-Ha	Kotetsu	Haruna	3	MF	5G	-1.31491100904899	Ko-Ha	Kotetsu	Haruna	1.33621879787211
morn	1	outgroup	playback	0.0180556	5G	Ko-Ha	Haruna	Kotetsu	4	MF	5G	-1.31491100904899	Ko-Ha	Haruna	Kotetsu	1.60346255744654
morn	1	outgroup	playback	0.00138889	5G	Ko-Sa	Sai	Kotetsu	4	MF	5G	-1.31491100904899	Ko-Sa	Sai	Kotetsu	-1.60346255744654
morn	1	outgroup	playback	0.00277778	5G	Ko-Sa	Kotetsu	Sai	4	MF	5G	-1.31491100904899	Ko-Sa	Kotetsu	Sai	-1.33621879787211
morn	1	outgroup	playback	0.00416667	5G	Ko-Sa	Kotetsu	Sai	4	MF	5G	-1.31491100904899	Ko-Sa	Kotetsu	Sai	-1.06897503829769
morn	1	outgroup	playback	0.00555556	5G	Ko-Sa	Sai	Kotetsu	4	MF	5G	-1.31491100904899	Ko-Sa	Sai	Kotetsu	-0.801731278723269
morn	1	outgroup	playback	0.00694444	5G	Ko-Sa	Kotetsu	Sai	4	MF	5G	-1.31491100904899	Ko-Sa	Kotetsu	Sai	-0.534487519148846
morn	1	outgroup	playback	0.00833333	5G	Ko-Sa	Kotetsu	Sai	4	MF	5G	-1.31491100904899	Ko-Sa	Kotetsu	Sai	-0.267243759574423
morn	1	outgroup	playback	0.00972222	5G	Ko-Sa	Sai	Kotetsu	4	MF	5G	-1.31491100904899	Ko-Sa	Sai	Kotetsu	0
morn	1	outgroup	playback	0.0111111	5G	Ko-Sa	Sai	Kotetsu	4	MF	5G	-1.31491100904899	Ko-Sa	Sai	Kotetsu	0.267243759574423
morn	1	outgroup	playback	0.0125	5G	Ko-Sa	Sai	Kotetsu	3	MF	5G	-1.31491100904899	Ko-Sa	Sai	Kotetsu	0.534487519148846
morn	1	outgroup	playback	0.0138889	5G	Ko-Sa	Sai	Kotetsu	3	MF	5G	-1.31491100904899	Ko-Sa	Sai	Kotetsu	0.801731278723269
morn	1	outgroup	playback	0.0152778	5G	Ko-Sa	Sai	Kotetsu	3	MF	5G	-1.31491100904899	Ko-Sa	Sai	Kotetsu	1.06897503829769
morn	1	outgroup	playback	0.0166667	5G	Ko-Sa	Kotetsu	Sai	3	MF	5G	-1.31491100904899	Ko-Sa	Kotetsu	Sai	1.33621879787211
morn	1	outgroup	playback	0.0180556	5G	Ko-Sa	Kotetsu	Sai	3	MF	5G	-1.31491100904899	Ko-Sa	Kotetsu	Sai	1.60346255744654
morn	1	outgroup	playback	0.00138889	5G	Ko-Ak	Akina	Kotetsu	4	MF	5G	-1.31491100904899	Ko-Ak	Akina	Kotetsu	-1.60346255744654
morn	1	outgroup	playback	0.00277778	5G	Ko-Ak	Akina	Kotetsu	4	MF	5G	-1.31491100904899	Ko-Ak	Akina	Kotetsu	-1.33621879787211
morn	1	outgroup	playback	0.00416667	5G	Ko-Ak	Kotetsu	Akina	4	MF	5G	-1.31491100904899	Ko-Ak	Kotetsu	Akina	-1.06897503829769
morn	1	outgroup	playback	0.00555556	5G	Ko-Ak	Kotetsu	Akina	4	MF	5G	-1.31491100904899	Ko-Ak	Kotetsu	Akina	-0.801731278723269
morn	1	outgroup	playback	0.00694444	5G	Ko-Ak	Akina	Kotetsu	3	MF	5G	-1.31491100904899	Ko-Ak	Akina	Kotetsu	-0.534487519148846
morn	1	outgroup	playback	0.00833333	5G	Ko-Ak	Kotetsu	Akina	3	MF	5G	-1.31491100904899	Ko-Ak	Kotetsu	Akina	-0.267243759574423
morn	1	outgroup	playback	0.00972222	5G	Ko-Ak	Kotetsu	Akina	3	MF	5G	-1.31491100904899	Ko-Ak	Kotetsu	Akina	0
morn	1	outgroup	playback	0.0111111	5G	Ko-Ak	Akina	Kotetsu	3	MF	5G	-1.31491100904899	Ko-Ak	Akina	Kotetsu	0.267243759574423
morn	1	outgroup	playback	0.0125	5G	Ko-Ak	Kotetsu	Akina	3	MF	5G	-1.31491100904899	Ko-Ak	Kotetsu	Akina	0.534487519148846
morn	1	outgroup	playback	0.0138889	5G	Ko-Ak	Kotetsu	Akina	3	MF	5G	-1.31491100904899	Ko-Ak	Kotetsu	Akina	0.801731278723269
morn	1	outgroup	playback	0.0152778	5G	Ko-Ak	Kotetsu	Akina	3	MF	5G	-1.31491100904899	Ko-Ak	Kotetsu	Akina	1.06897503829769
morn	1	outgroup	playback	0.0166667	5G	Ko-Ak	Akina	Kotetsu	3	MF	5G	-1.31491100904899	Ko-Ak	Akina	Kotetsu	1.33621879787211
morn	1	outgroup	playback	0.0180556	5G	Ko-Ak	Kotetsu	Akina	3	MF	5G	-1.31491100904899	Ko-Ak	Kotetsu	Akina	1.60346255744654
morn	1	outgroup	playback	0.00138889	5G	Ko-Yo	Kotetsu	Yoshie		MF	5G	-1.31491100904899	Ko-Yo	Kotetsu	Yoshie	-1.60346255744654
morn	1	outgroup	playback	0.00277778	5G	Ko-Yo	Yoshie	Kotetsu		MF	5G	-1.31491100904899	Ko-Yo	Yoshie	Kotetsu	-1.33621879787211
morn	1	outgroup	playback	0.00416667	5G	Ko-Yo	Yoshie	Kotetsu		MF	5G	-1.31491100904899	Ko-Yo	Yoshie	Kotetsu	-1.06897503829769
morn	1	outgroup	playback	0.00555556	5G	Ko-Yo	Kotetsu	Yoshie		MF	5G	-1.31491100904899	Ko-Yo	Kotetsu	Yoshie	-0.801731278723269
morn	1	outgroup	playback	0.00694444	5G	Ko-Yo	Kotetsu	Yoshie		MF	5G	-1.31491100904899	Ko-Yo	Kotetsu	Yoshie	-0.534487519148846
morn	1	outgroup	playback	0.00833333	5G	Ko-Yo	Kotetsu	Yoshie		MF	5G	-1.31491100904899	Ko-Yo	Kotetsu	Yoshie	-0.267243759574423
morn	1	outgroup	playback	0.00972222	5G	Ko-Yo	Yoshie	Kotetsu		MF	5G	-1.31491100904899	Ko-Yo	Yoshie	Kotetsu	0
morn	1	outgroup	playback	0.0111111	5G	Ko-Yo	Kotetsu	Yoshie		MF	5G	-1.31491100904899	Ko-Yo	Kotetsu	Yoshie	0.267243759574423
morn	1	outgroup	playback	0.0125	5G	Ko-Yo	Yoshie	Kotetsu		MF	5G	-1.31491100904899	Ko-Yo	Yoshie	Kotetsu	0.534487519148846
morn	1	outgroup	playback	0.0138889	5G	Ko-Yo	Kotetsu	Yoshie		MF	5G	-1.31491100904899	Ko-Yo	Kotetsu	Yoshie	0.801731278723269
morn	1	outgroup	playback	0.0152778	5G	Ko-Yo	Yoshie	Kotetsu		MF	5G	-1.31491100904899	Ko-Yo	Yoshie	Kotetsu	1.06897503829769
morn	1	outgroup	playback	0.0166667	5G	Ko-Yo	Yoshie	Kotetsu		MF	5G	-1.31491100904899	Ko-Yo	Yoshie	Kotetsu	1.33621879787211
morn	1	outgroup	playback	0.0180556	5G	Ko-Yo	Kotetsu	Yoshie		MF	5G	-1.31491100904899	Ko-Yo	Kotetsu	Yoshie	1.60346255744654
morn	1	outgroup	playback	0.00138889	5G	Ko-Ca	Kotetsu	Candy	4	MF	5G	-1.31491100904899	Ko-Ca	Kotetsu	Candy	-1.60346255744654
morn	1	outgroup	playback	0.00277778	5G	Ko-Ca	Candy	Kotetsu	4	MF	5G	-1.31491100904899	Ko-Ca	Candy	Kotetsu	-1.33621879787211
morn	1	outgroup	playback	0.00416667	5G	Ko-Ca	Kotetsu	Candy	4	MF	5G	-1.31491100904899	Ko-Ca	Kotetsu	Candy	-1.06897503829769
morn	1	outgroup	playback	0.00555556	5G	Ko-Ca	Kotetsu	Candy	4	MF	5G	-1.31491100904899	Ko-Ca	Kotetsu	Candy	-0.801731278723269
morn	1	outgroup	playback	0.00694444	5G	Ko-Ca	Candy	Kotetsu	4	MF	5G	-1.31491100904899	Ko-Ca	Candy	Kotetsu	-0.534487519148846
morn	1	outgroup	playback	0.00833333	5G	Ko-Ca	Candy	Kotetsu	4	MF	5G	-1.31491100904899	Ko-Ca	Candy	Kotetsu	-0.267243759574423
morn	1	outgroup	playback	0.00972222	5G	Ko-Ca	Candy	Kotetsu	4	MF	5G	-1.31491100904899	Ko-Ca	Candy	Kotetsu	0
morn	1	outgroup	playback	0.0111111	5G	Ko-Ca	Candy	Kotetsu	4	MF	5G	-1.31491100904899	Ko-Ca	Candy	Kotetsu	0.267243759574423
morn	1	outgroup	playback	0.0125	5G	Ko-Ca	Kotetsu	Candy	4	MF	5G	-1.31491100904899	Ko-Ca	Kotetsu	Candy	0.534487519148846
morn	1	outgroup	playback	0.0138889	5G	Ko-Ca	Candy	Kotetsu	4	MF	5G	-1.31491100904899	Ko-Ca	Candy	Kotetsu	0.801731278723269
morn	1	outgroup	playback	0.0152778	5G	Ko-Ca	Kotetsu	Candy	4	MF	5G	-1.31491100904899	Ko-Ca	Kotetsu	Candy	1.06897503829769
morn	1	outgroup	playback	0.0166667	5G	Ko-Ca	Kotetsu	Candy	4	MF	5G	-1.31491100904899	Ko-Ca	Kotetsu	Candy	1.33621879787211
morn	1	outgroup	playback	0.0180556	5G	Ko-Ca	Kotetsu	Candy	3	MF	5G	-1.31491100904899	Ko-Ca	Kotetsu	Candy	1.60346255744654
morn	1	outgroup	playback	0.00138889	5G	Ko-Ch	Chiko	Kotetsu	4	MF	5G	-1.31491100904899	Ko-Ch	Chiko	Kotetsu	-1.60346255744654
morn	1	outgroup	playback	0.00277778	5G	Ko-Ch	Kotetsu	Chiko	4	MF	5G	-1.31491100904899	Ko-Ch	Kotetsu	Chiko	-1.33621879787211
morn	1	outgroup	playback	0.00416667	5G	Ko-Ch	Kotetsu	Chiko	4	MF	5G	-1.31491100904899	Ko-Ch	Kotetsu	Chiko	-1.06897503829769
morn	1	outgroup	playback	0.00555556	5G	Ko-Ch	Kotetsu	Chiko	4	MF	5G	-1.31491100904899	Ko-Ch	Kotetsu	Chiko	-0.801731278723269
morn	1	outgroup	playback	0.00694444	5G	Ko-Ch	Kotetsu	Chiko	4	MF	5G	-1.31491100904899	Ko-Ch	Kotetsu	Chiko	-0.534487519148846
morn	1	outgroup	playback	0.00833333	5G	Ko-Ch	Chiko	Kotetsu	4	MF	5G	-1.31491100904899	Ko-Ch	Chiko	Kotetsu	-0.267243759574423
morn	1	outgroup	playback	0.00972222	5G	Ko-Ch	Chiko	Kotetsu	3	MF	5G	-1.31491100904899	Ko-Ch	Chiko	Kotetsu	0
morn	1	outgroup	playback	0.0111111	5G	Ko-Ch	Kotetsu	Chiko	3	MF	5G	-1.31491100904899	Ko-Ch	Kotetsu	Chiko	0.267243759574423
morn	1	outgroup	playback	0.0125	5G	Ko-Ch	Chiko	Kotetsu	4	MF	5G	-1.31491100904899	Ko-Ch	Chiko	Kotetsu	0.534487519148846
morn	1	outgroup	playback	0.0138889	5G	Ko-Ch	Kotetsu	Chiko	4	MF	5G	-1.31491100904899	Ko-Ch	Kotetsu	Chiko	0.801731278723269
morn	1	outgroup	playback	0.0152778	5G	Ko-Ch	Chiko	Kotetsu	4	MF	5G	-1.31491100904899	Ko-Ch	Chiko	Kotetsu	1.06897503829769
morn	1	outgroup	playback	0.0166667	5G	Ko-Ch	Chiko	Kotetsu	4	MF	5G	-1.31491100904899	Ko-Ch	Chiko	Kotetsu	1.33621879787211
morn	1	outgroup	playback	0.0180556	5G	Ko-Ch	Chiko	Kotetsu	4	MF	5G	-1.31491100904899	Ko-Ch	Chiko	Kotetsu	1.60346255744654
morn	1	outgroup	playback	0.00138889	5G	Ko-Li	Lina	Kotetsu	4	MF	5G	-1.31491100904899	Ko-Li	Lina	Kotetsu	-1.60346255744654
morn	1	outgroup	playback	0.00277778	5G	Ko-Li	Lina	Kotetsu	4	MF	5G	-1.31491100904899	Ko-Li	Lina	Kotetsu	-1.33621879787211
morn	1	outgroup	playback	0.00416667	5G	Ko-Li	Lina	Kotetsu	2	MF	5G	-1.31491100904899	Ko-Li	Lina	Kotetsu	-1.06897503829769
morn	1	outgroup	playback	0.00555556	5G	Ko-Li	Lina	Kotetsu	4	MF	5G	-1.31491100904899	Ko-Li	Lina	Kotetsu	-0.801731278723269
morn	1	outgroup	playback	0.00694444	5G	Ko-Li	Lina	Kotetsu	4	MF	5G	-1.31491100904899	Ko-Li	Lina	Kotetsu	-0.534487519148846
morn	1	outgroup	playback	0.00833333	5G	Ko-Li	Kotetsu	Lina	4	MF	5G	-1.31491100904899	Ko-Li	Kotetsu	Lina	-0.267243759574423
morn	1	outgroup	playback	0.00972222	5G	Ko-Li	Kotetsu	Lina	4	MF	5G	-1.31491100904899	Ko-Li	Kotetsu	Lina	0
morn	1	outgroup	playback	0.0111111	5G	Ko-Li	Kotetsu	Lina	4	MF	5G	-1.31491100904899	Ko-Li	Kotetsu	Lina	0.267243759574423
morn	1	outgroup	playback	0.0125	5G	Ko-Li	Lina	Kotetsu	4	MF	5G	-1.31491100904899	Ko-Li	Lina	Kotetsu	0.534487519148846
morn	1	outgroup	playback	0.0138889	5G	Ko-Li	Lina	Kotetsu	4	MF	5G	-1.31491100904899	Ko-Li	Lina	Kotetsu	0.801731278723269
morn	1	outgroup	playback	0.0152778	5G	Ko-Li	Kotetsu	Lina	4	MF	5G	-1.31491100904899	Ko-Li	Kotetsu	Lina	1.06897503829769
morn	1	outgroup	playback	0.0166667	5G	Ko-Li	Lina	Kotetsu	4	MF	5G	-1.31491100904899	Ko-Li	Lina	Kotetsu	1.33621879787211
morn	1	outgroup	playback	0.0180556	5G	Ko-Li	Kotetsu	Lina	4	MF	5G	-1.31491100904899	Ko-Li	Kotetsu	Lina	1.60346255744654
morn	1	outgroup	playback	0.00138889	5G	Ou-Ha	Oumu	Haruna	4	FF	5G	-1.31491100904899	Ou-Ha	Oumu	Haruna	-1.60346255744654
morn	1	outgroup	playback	0.00277778	5G	Ou-Ha	Haruna	Oumu	3	FF	5G	-1.31491100904899	Ou-Ha	Haruna	Oumu	-1.33621879787211
morn	1	outgroup	playback	0.00416667	5G	Ou-Ha	Oumu	Haruna	3	FF	5G	-1.31491100904899	Ou-Ha	Oumu	Haruna	-1.06897503829769
morn	1	outgroup	playback	0.00555556	5G	Ou-Ha	Oumu	Haruna	3	FF	5G	-1.31491100904899	Ou-Ha	Oumu	Haruna	-0.801731278723269
morn	1	outgroup	playback	0.00694444	5G	Ou-Ha	Oumu	Haruna	2	FF	5G	-1.31491100904899	Ou-Ha	Oumu	Haruna	-0.534487519148846
morn	1	outgroup	playback	0.00833333	5G	Ou-Ha	Haruna	Oumu	3	FF	5G	-1.31491100904899	Ou-Ha	Haruna	Oumu	-0.267243759574423
morn	1	outgroup	playback	0.00972222	5G	Ou-Ha	Oumu	Haruna	3	FF	5G	-1.31491100904899	Ou-Ha	Oumu	Haruna	0
morn	1	outgroup	playback	0.0111111	5G	Ou-Ha	Oumu	Haruna	3	FF	5G	-1.31491100904899	Ou-Ha	Oumu	Haruna	0.267243759574423
morn	1	outgroup	playback	0.0125	5G	Ou-Ha	Haruna	Oumu	3	FF	5G	-1.31491100904899	Ou-Ha	Haruna	Oumu	0.534487519148846
morn	1	outgroup	playback	0.0138889	5G	Ou-Ha	Oumu	Haruna	3	FF	5G	-1.31491100904899	Ou-Ha	Oumu	Haruna	0.801731278723269
morn	1	outgroup	playback	0.0152778	5G	Ou-Ha	Oumu	Haruna	3	FF	5G	-1.31491100904899	Ou-Ha	Oumu	Haruna	1.06897503829769
morn	1	outgroup	playback	0.0166667	5G	Ou-Ha	Oumu	Haruna	3	FF	5G	-1.31491100904899	Ou-Ha	Oumu	Haruna	1.33621879787211
morn	1	outgroup	playback	0.0180556	5G	Ou-Ha	Haruna	Oumu	3	FF	5G	-1.31491100904899	Ou-Ha	Haruna	Oumu	1.60346255744654
morn	1	outgroup	playback	0.00138889	5G	Ou-Sa	Sai	Oumu	4	FF	5G	-1.31491100904899	Ou-Sa	Sai	Oumu	-1.60346255744654
morn	1	outgroup	playback	0.00277778	5G	Ou-Sa	Oumu	Sai	4	FF	5G	-1.31491100904899	Ou-Sa	Oumu	Sai	-1.33621879787211
morn	1	outgroup	playback	0.00416667	5G	Ou-Sa	Oumu	Sai	4	FF	5G	-1.31491100904899	Ou-Sa	Oumu	Sai	-1.06897503829769
morn	1	outgroup	playback	0.00555556	5G	Ou-Sa	Sai	Oumu	4	FF	5G	-1.31491100904899	Ou-Sa	Sai	Oumu	-0.801731278723269
morn	1	outgroup	playback	0.00694444	5G	Ou-Sa	Oumu	Sai	4	FF	5G	-1.31491100904899	Ou-Sa	Oumu	Sai	-0.534487519148846
morn	1	outgroup	playback	0.00833333	5G	Ou-Sa	Oumu	Sai	4	FF	5G	-1.31491100904899	Ou-Sa	Oumu	Sai	-0.267243759574423
morn	1	outgroup	playback	0.00972222	5G	Ou-Sa	Sai	Oumu	4	FF	5G	-1.31491100904899	Ou-Sa	Sai	Oumu	0
morn	1	outgroup	playback	0.0111111	5G	Ou-Sa	Sai	Oumu	4	FF	5G	-1.31491100904899	Ou-Sa	Sai	Oumu	0.267243759574423
morn	1	outgroup	playback	0.0125	5G	Ou-Sa	Sai	Oumu	4	FF	5G	-1.31491100904899	Ou-Sa	Sai	Oumu	0.534487519148846
morn	1	outgroup	playback	0.0138889	5G	Ou-Sa	Sai	Oumu	4	FF	5G	-1.31491100904899	Ou-Sa	Sai	Oumu	0.801731278723269
morn	1	outgroup	playback	0.0152778	5G	Ou-Sa	Oumu	Sai	4	FF	5G	-1.31491100904899	Ou-Sa	Oumu	Sai	1.06897503829769
morn	1	outgroup	playback	0.0166667	5G	Ou-Sa	Sai	Oumu	4	FF	5G	-1.31491100904899	Ou-Sa	Sai	Oumu	1.33621879787211
morn	1	outgroup	playback	0.0180556	5G	Ou-Sa	Sai	Oumu	4	FF	5G	-1.31491100904899	Ou-Sa	Sai	Oumu	1.60346255744654
morn	1	outgroup	playback	0.00138889	5G	Ou-Ak	Oumu	Akina	4	FF	5G	-1.31491100904899	Ou-Ak	Oumu	Akina	-1.60346255744654
morn	1	outgroup	playback	0.00277778	5G	Ou-Ak	Akina	Oumu	4	FF	5G	-1.31491100904899	Ou-Ak	Akina	Oumu	-1.33621879787211
morn	1	outgroup	playback	0.00416667	5G	Ou-Ak	Akina	Oumu	4	FF	5G	-1.31491100904899	Ou-Ak	Akina	Oumu	-1.06897503829769
morn	1	outgroup	playback	0.00555556	5G	Ou-Ak	Akina	Oumu	4	FF	5G	-1.31491100904899	Ou-Ak	Akina	Oumu	-0.801731278723269
morn	1	outgroup	playback	0.00694444	5G	Ou-Ak	Akina	Oumu	4	FF	5G	-1.31491100904899	Ou-Ak	Akina	Oumu	-0.534487519148846
morn	1	outgroup	playback	0.00833333	5G	Ou-Ak	Oumu	Akina	4	FF	5G	-1.31491100904899	Ou-Ak	Oumu	Akina	-0.267243759574423
morn	1	outgroup	playback	0.00972222	5G	Ou-Ak	Oumu	Akina	4	FF	5G	-1.31491100904899	Ou-Ak	Oumu	Akina	0
morn	1	outgroup	playback	0.0111111	5G	Ou-Ak	Oumu	Akina	4	FF	5G	-1.31491100904899	Ou-Ak	Oumu	Akina	0.267243759574423
morn	1	outgroup	playback	0.0125	5G	Ou-Ak	Akina	Oumu	4	FF	5G	-1.31491100904899	Ou-Ak	Akina	Oumu	0.534487519148846
morn	1	outgroup	playback	0.0138889	5G	Ou-Ak	Oumu	Akina	4	FF	5G	-1.31491100904899	Ou-Ak	Oumu	Akina	0.801731278723269
morn	1	outgroup	playback	0.0152778	5G	Ou-Ak	Akina	Oumu	4	FF	5G	-1.31491100904899	Ou-Ak	Akina	Oumu	1.06897503829769
morn	1	outgroup	playback	0.0166667	5G	Ou-Ak	Oumu	Akina	4	FF	5G	-1.31491100904899	Ou-Ak	Oumu	Akina	1.33621879787211
morn	1	outgroup	playback	0.0180556	5G	Ou-Ak	Akina	Oumu	4	FF	5G	-1.31491100904899	Ou-Ak	Akina	Oumu	1.60346255744654
morn	1	outgroup	playback	0.00138889	5G	Ou-Yo	Yoshie	Oumu		FF	5G	-1.31491100904899	Ou-Yo	Yoshie	Oumu	-1.60346255744654
morn	1	outgroup	playback	0.00277778	5G	Ou-Yo	Yoshie	Oumu		FF	5G	-1.31491100904899	Ou-Yo	Yoshie	Oumu	-1.33621879787211
morn	1	outgroup	playback	0.00416667	5G	Ou-Yo	Oumu	Yoshie		FF	5G	-1.31491100904899	Ou-Yo	Oumu	Yoshie	-1.06897503829769
morn	1	outgroup	playback	0.00555556	5G	Ou-Yo	Yoshie	Oumu		FF	5G	-1.31491100904899	Ou-Yo	Yoshie	Oumu	-0.801731278723269
morn	1	outgroup	playback	0.00694444	5G	Ou-Yo	Yoshie	Oumu		FF	5G	-1.31491100904899	Ou-Yo	Yoshie	Oumu	-0.534487519148846
morn	1	outgroup	playback	0.00833333	5G	Ou-Yo	Yoshie	Oumu		FF	5G	-1.31491100904899	Ou-Yo	Yoshie	Oumu	-0.267243759574423
morn	1	outgroup	playback	0.00972222	5G	Ou-Yo	Oumu	Yoshie		FF	5G	-1.31491100904899	Ou-Yo	Oumu	Yoshie	0
morn	1	outgroup	playback	0.0111111	5G	Ou-Yo	Oumu	Yoshie		FF	5G	-1.31491100904899	Ou-Yo	Oumu	Yoshie	0.267243759574423
morn	1	outgroup	playback	0.0125	5G	Ou-Yo	Yoshie	Oumu		FF	5G	-1.31491100904899	Ou-Yo	Yoshie	Oumu	0.534487519148846
morn	1	outgroup	playback	0.0138889	5G	Ou-Yo	Yoshie	Oumu		FF	5G	-1.31491100904899	Ou-Yo	Yoshie	Oumu	0.801731278723269
morn	1	outgroup	playback	0.0152778	5G	Ou-Yo	Oumu	Yoshie		FF	5G	-1.31491100904899	Ou-Yo	Oumu	Yoshie	1.06897503829769
morn	1	outgroup	playback	0.0166667	5G	Ou-Yo	Oumu	Yoshie		FF	5G	-1.31491100904899	Ou-Yo	Oumu	Yoshie	1.33621879787211
morn	1	outgroup	playback	0.0180556	5G	Ou-Yo	Yoshie	Oumu		FF	5G	-1.31491100904899	Ou-Yo	Yoshie	Oumu	1.60346255744654
morn	1	outgroup	playback	0.00138889	5G	Ou-Ca	Candy	Oumu	4	FF	5G	-1.31491100904899	Ou-Ca	Candy	Oumu	-1.60346255744654
morn	1	outgroup	playback	0.00277778	5G	Ou-Ca	Oumu	Candy	4	FF	5G	-1.31491100904899	Ou-Ca	Oumu	Candy	-1.33621879787211
morn	1	outgroup	playback	0.00416667	5G	Ou-Ca	Candy	Oumu	4	FF	5G	-1.31491100904899	Ou-Ca	Candy	Oumu	-1.06897503829769
morn	1	outgroup	playback	0.00555556	5G	Ou-Ca	Candy	Oumu	4	FF	5G	-1.31491100904899	Ou-Ca	Candy	Oumu	-0.801731278723269
morn	1	outgroup	playback	0.00694444	5G	Ou-Ca	Candy	Oumu	4	FF	5G	-1.31491100904899	Ou-Ca	Candy	Oumu	-0.534487519148846
morn	1	outgroup	playback	0.00833333	5G	Ou-Ca	Oumu	Candy	4	FF	5G	-1.31491100904899	Ou-Ca	Oumu	Candy	-0.267243759574423
morn	1	outgroup	playback	0.00972222	5G	Ou-Ca	Candy	Oumu	4	FF	5G	-1.31491100904899	Ou-Ca	Candy	Oumu	0
morn	1	outgroup	playback	0.0111111	5G	Ou-Ca	Oumu	Candy	4	FF	5G	-1.31491100904899	Ou-Ca	Oumu	Candy	0.267243759574423
morn	1	outgroup	playback	0.0125	5G	Ou-Ca	Oumu	Candy	4	FF	5G	-1.31491100904899	Ou-Ca	Oumu	Candy	0.534487519148846
morn	1	outgroup	playback	0.0138889	5G	Ou-Ca	Oumu	Candy	4	FF	5G	-1.31491100904899	Ou-Ca	Oumu	Candy	0.801731278723269
morn	1	outgroup	playback	0.0152778	5G	Ou-Ca	Candy	Oumu	4	FF	5G	-1.31491100904899	Ou-Ca	Candy	Oumu	1.06897503829769
morn	1	outgroup	playback	0.0166667	5G	Ou-Ca	Candy	Oumu	4	FF	5G	-1.31491100904899	Ou-Ca	Candy	Oumu	1.33621879787211
morn	1	outgroup	playback	0.0180556	5G	Ou-Ca	Candy	Oumu	4	FF	5G	-1.31491100904899	Ou-Ca	Candy	Oumu	1.60346255744654
morn	1	outgroup	playback	0.00138889	5G	Ou-Ch	Oumu	Chiko	4	FF	5G	-1.31491100904899	Ou-Ch	Oumu	Chiko	-1.60346255744654
morn	1	outgroup	playback	0.00277778	5G	Ou-Ch	Oumu	Chiko	4	FF	5G	-1.31491100904899	Ou-Ch	Oumu	Chiko	-1.33621879787211
morn	1	outgroup	playback	0.00416667	5G	Ou-Ch	Chiko	Oumu	4	FF	5G	-1.31491100904899	Ou-Ch	Chiko	Oumu	-1.06897503829769
morn	1	outgroup	playback	0.00555556	5G	Ou-Ch	Oumu	Chiko	3	FF	5G	-1.31491100904899	Ou-Ch	Oumu	Chiko	-0.801731278723269
morn	1	outgroup	playback	0.00694444	5G	Ou-Ch	Chiko	Oumu	4	FF	5G	-1.31491100904899	Ou-Ch	Chiko	Oumu	-0.534487519148846
morn	1	outgroup	playback	0.00833333	5G	Ou-Ch	Chiko	Oumu	4	FF	5G	-1.31491100904899	Ou-Ch	Chiko	Oumu	-0.267243759574423
morn	1	outgroup	playback	0.00972222	5G	Ou-Ch	Chiko	Oumu	4	FF	5G	-1.31491100904899	Ou-Ch	Chiko	Oumu	0
morn	1	outgroup	playback	0.0111111	5G	Ou-Ch	Chiko	Oumu	4	FF	5G	-1.31491100904899	Ou-Ch	Chiko	Oumu	0.267243759574423
morn	1	outgroup	playback	0.0125	5G	Ou-Ch	Oumu	Chiko	3	FF	5G	-1.31491100904899	Ou-Ch	Oumu	Chiko	0.534487519148846
morn	1	outgroup	playback	0.0138889	5G	Ou-Ch	Oumu	Chiko	3	FF	5G	-1.31491100904899	Ou-Ch	Oumu	Chiko	0.801731278723269
morn	1	outgroup	playback	0.0152778	5G	Ou-Ch	Oumu	Chiko	3	FF	5G	-1.31491100904899	Ou-Ch	Oumu	Chiko	1.06897503829769
morn	1	outgroup	playback	0.0166667	5G	Ou-Ch	Chiko	Oumu	3	FF	5G	-1.31491100904899	Ou-Ch	Chiko	Oumu	1.33621879787211
morn	1	outgroup	playback	0.0180556	5G	Ou-Ch	Oumu	Chiko	3	FF	5G	-1.31491100904899	Ou-Ch	Oumu	Chiko	1.60346255744654
morn	1	outgroup	playback	0.00138889	5G	Ou-Li	Oumu	Lina	4	FF	5G	-1.31491100904899	Ou-Li	Oumu	Lina	-1.60346255744654
morn	1	outgroup	playback	0.00277778	5G	Ou-Li	Lina	Oumu	4	FF	5G	-1.31491100904899	Ou-Li	Lina	Oumu	-1.33621879787211
morn	1	outgroup	playback	0.00416667	5G	Ou-Li	Lina	Oumu	4	FF	5G	-1.31491100904899	Ou-Li	Lina	Oumu	-1.06897503829769
morn	1	outgroup	playback	0.00555556	5G	Ou-Li	Oumu	Lina	4	FF	5G	-1.31491100904899	Ou-Li	Oumu	Lina	-0.801731278723269
morn	1	outgroup	playback	0.00694444	5G	Ou-Li	Lina	Oumu	4	FF	5G	-1.31491100904899	Ou-Li	Lina	Oumu	-0.534487519148846
morn	1	outgroup	playback	0.00833333	5G	Ou-Li	Oumu	Lina	4	FF	5G	-1.31491100904899	Ou-Li	Oumu	Lina	-0.267243759574423
morn	1	outgroup	playback	0.00972222	5G	Ou-Li	Lina	Oumu	3	FF	5G	-1.31491100904899	Ou-Li	Lina	Oumu	0
morn	1	outgroup	playback	0.0111111	5G	Ou-Li	Lina	Oumu	3	FF	5G	-1.31491100904899	Ou-Li	Lina	Oumu	0.267243759574423
morn	1	outgroup	playback	0.0125	5G	Ou-Li	Oumu	Lina	3	FF	5G	-1.31491100904899	Ou-Li	Oumu	Lina	0.534487519148846
morn	1	outgroup	playback	0.0138889	5G	Ou-Li	Lina	Oumu	3	FF	5G	-1.31491100904899	Ou-Li	Lina	Oumu	0.801731278723269
morn	1	outgroup	playback	0.0152778	5G	Ou-Li	Lina	Oumu	3	FF	5G	-1.31491100904899	Ou-Li	Lina	Oumu	1.06897503829769
morn	1	outgroup	playback	0.0166667	5G	Ou-Li	Oumu	Lina	3	FF	5G	-1.31491100904899	Ou-Li	Oumu	Lina	1.33621879787211
morn	1	outgroup	playback	0.0180556	5G	Ou-Li	Lina	Oumu	3	FF	5G	-1.31491100904899	Ou-Li	Lina	Oumu	1.60346255744654
morn	1	outgroup	playback	0.00138889	5G	Ha-Sa	Haruna	Sai	4	FF	5G	-1.31491100904899	Ha-Sa	Haruna	Sai	-1.60346255744654
morn	1	outgroup	playback	0.00277778	5G	Ha-Sa	Sai	Haruna	4	FF	5G	-1.31491100904899	Ha-Sa	Sai	Haruna	-1.33621879787211
morn	1	outgroup	playback	0.00416667	5G	Ha-Sa	Sai	Haruna	4	FF	5G	-1.31491100904899	Ha-Sa	Sai	Haruna	-1.06897503829769
morn	1	outgroup	playback	0.00555556	5G	Ha-Sa	Sai	Haruna	4	FF	5G	-1.31491100904899	Ha-Sa	Sai	Haruna	-0.801731278723269
morn	1	outgroup	playback	0.00694444	5G	Ha-Sa	Haruna	Sai	4	FF	5G	-1.31491100904899	Ha-Sa	Haruna	Sai	-0.534487519148846
morn	1	outgroup	playback	0.00833333	5G	Ha-Sa	Haruna	Sai	4	FF	5G	-1.31491100904899	Ha-Sa	Haruna	Sai	-0.267243759574423
morn	1	outgroup	playback	0.00972222	5G	Ha-Sa	Haruna	Sai	4	FF	5G	-1.31491100904899	Ha-Sa	Haruna	Sai	0
morn	1	outgroup	playback	0.0111111	5G	Ha-Sa	Sai	Haruna	4	FF	5G	-1.31491100904899	Ha-Sa	Sai	Haruna	0.267243759574423
morn	1	outgroup	playback	0.0125	5G	Ha-Sa	Haruna	Sai	3	FF	5G	-1.31491100904899	Ha-Sa	Haruna	Sai	0.534487519148846
morn	1	outgroup	playback	0.0138889	5G	Ha-Sa	Sai	Haruna	3	FF	5G	-1.31491100904899	Ha-Sa	Sai	Haruna	0.801731278723269
morn	1	outgroup	playback	0.0152778	5G	Ha-Sa	Haruna	Sai	3	FF	5G	-1.31491100904899	Ha-Sa	Haruna	Sai	1.06897503829769
morn	1	outgroup	playback	0.0166667	5G	Ha-Sa	Haruna	Sai	3	FF	5G	-1.31491100904899	Ha-Sa	Haruna	Sai	1.33621879787211
morn	1	outgroup	playback	0.0180556	5G	Ha-Sa	Haruna	Sai	4	FF	5G	-1.31491100904899	Ha-Sa	Haruna	Sai	1.60346255744654
morn	1	outgroup	playback	0.00138889	5G	Ha-Ak	Akina	Haruna	4	FF	5G	-1.31491100904899	Ha-Ak	Akina	Haruna	-1.60346255744654
morn	1	outgroup	playback	0.00277778	5G	Ha-Ak	Akina	Haruna	4	FF	5G	-1.31491100904899	Ha-Ak	Akina	Haruna	-1.33621879787211
morn	1	outgroup	playback	0.00416667	5G	Ha-Ak	Akina	Haruna	4	FF	5G	-1.31491100904899	Ha-Ak	Akina	Haruna	-1.06897503829769
morn	1	outgroup	playback	0.00555556	5G	Ha-Ak	Akina	Haruna	4	FF	5G	-1.31491100904899	Ha-Ak	Akina	Haruna	-0.801731278723269
morn	1	outgroup	playback	0.00694444	5G	Ha-Ak	Akina	Haruna	4	FF	5G	-1.31491100904899	Ha-Ak	Akina	Haruna	-0.534487519148846
morn	1	outgroup	playback	0.00833333	5G	Ha-Ak	Haruna	Akina	4	FF	5G	-1.31491100904899	Ha-Ak	Haruna	Akina	-0.267243759574423
morn	1	outgroup	playback	0.00972222	5G	Ha-Ak	Akina	Haruna	4	FF	5G	-1.31491100904899	Ha-Ak	Akina	Haruna	0
morn	1	outgroup	playback	0.0111111	5G	Ha-Ak	Akina	Haruna	4	FF	5G	-1.31491100904899	Ha-Ak	Akina	Haruna	0.267243759574423
morn	1	outgroup	playback	0.0125	5G	Ha-Ak	Akina	Haruna	4	FF	5G	-1.31491100904899	Ha-Ak	Akina	Haruna	0.534487519148846
morn	1	outgroup	playback	0.0138889	5G	Ha-Ak	Haruna	Akina	4	FF	5G	-1.31491100904899	Ha-Ak	Haruna	Akina	0.801731278723269
morn	1	outgroup	playback	0.0152778	5G	Ha-Ak	Akina	Haruna	4	FF	5G	-1.31491100904899	Ha-Ak	Akina	Haruna	1.06897503829769
morn	1	outgroup	playback	0.0166667	5G	Ha-Ak	Akina	Haruna	4	FF	5G	-1.31491100904899	Ha-Ak	Akina	Haruna	1.33621879787211
morn	1	outgroup	playback	0.0180556	5G	Ha-Ak	Haruna	Akina	4	FF	5G	-1.31491100904899	Ha-Ak	Haruna	Akina	1.60346255744654
morn	1	outgroup	playback	0.00138889	5G	Ha-Yo	Haruna	Yoshie		FF	5G	-1.31491100904899	Ha-Yo	Haruna	Yoshie	-1.60346255744654
morn	1	outgroup	playback	0.00277778	5G	Ha-Yo	Haruna	Yoshie		FF	5G	-1.31491100904899	Ha-Yo	Haruna	Yoshie	-1.33621879787211
morn	1	outgroup	playback	0.00416667	5G	Ha-Yo	Haruna	Yoshie		FF	5G	-1.31491100904899	Ha-Yo	Haruna	Yoshie	-1.06897503829769
morn	1	outgroup	playback	0.00555556	5G	Ha-Yo	Yoshie	Haruna		FF	5G	-1.31491100904899	Ha-Yo	Yoshie	Haruna	-0.801731278723269
morn	1	outgroup	playback	0.00694444	5G	Ha-Yo	Haruna	Yoshie		FF	5G	-1.31491100904899	Ha-Yo	Haruna	Yoshie	-0.534487519148846
morn	1	outgroup	playback	0.00833333	5G	Ha-Yo	Haruna	Yoshie		FF	5G	-1.31491100904899	Ha-Yo	Haruna	Yoshie	-0.267243759574423
morn	1	outgroup	playback	0.00972222	5G	Ha-Yo	Yoshie	Haruna		FF	5G	-1.31491100904899	Ha-Yo	Yoshie	Haruna	0
morn	1	outgroup	playback	0.0111111	5G	Ha-Yo	Haruna	Yoshie		FF	5G	-1.31491100904899	Ha-Yo	Haruna	Yoshie	0.267243759574423
morn	1	outgroup	playback	0.0125	5G	Ha-Yo	Haruna	Yoshie		FF	5G	-1.31491100904899	Ha-Yo	Haruna	Yoshie	0.534487519148846
morn	1	outgroup	playback	0.0138889	5G	Ha-Yo	Yoshie	Haruna		FF	5G	-1.31491100904899	Ha-Yo	Yoshie	Haruna	0.801731278723269
morn	1	outgroup	playback	0.0152778	5G	Ha-Yo	Haruna	Yoshie		FF	5G	-1.31491100904899	Ha-Yo	Haruna	Yoshie	1.06897503829769
morn	1	outgroup	playback	0.0166667	5G	Ha-Yo	Yoshie	Haruna		FF	5G	-1.31491100904899	Ha-Yo	Yoshie	Haruna	1.33621879787211
morn	1	outgroup	playback	0.0180556	5G	Ha-Yo	Yoshie	Haruna		FF	5G	-1.31491100904899	Ha-Yo	Yoshie	Haruna	1.60346255744654
morn	1	outgroup	playback	0.00138889	5G	Ha-Ca	Candy	Haruna	4	FF	5G	-1.31491100904899	Ha-Ca	Candy	Haruna	-1.60346255744654
morn	1	outgroup	playback	0.00277778	5G	Ha-Ca	Haruna	Candy	4	FF	5G	-1.31491100904899	Ha-Ca	Haruna	Candy	-1.33621879787211
morn	1	outgroup	playback	0.00416667	5G	Ha-Ca	Candy	Haruna	4	FF	5G	-1.31491100904899	Ha-Ca	Candy	Haruna	-1.06897503829769
morn	1	outgroup	playback	0.00555556	5G	Ha-Ca	Haruna	Candy	4	FF	5G	-1.31491100904899	Ha-Ca	Haruna	Candy	-0.801731278723269
morn	1	outgroup	playback	0.00694444	5G	Ha-Ca	Candy	Haruna	4	FF	5G	-1.31491100904899	Ha-Ca	Candy	Haruna	-0.534487519148846
morn	1	outgroup	playback	0.00833333	5G	Ha-Ca	Candy	Haruna	4	FF	5G	-1.31491100904899	Ha-Ca	Candy	Haruna	-0.267243759574423
morn	1	outgroup	playback	0.00972222	5G	Ha-Ca	Candy	Haruna	4	FF	5G	-1.31491100904899	Ha-Ca	Candy	Haruna	0
morn	1	outgroup	playback	0.0111111	5G	Ha-Ca	Haruna	Candy	4	FF	5G	-1.31491100904899	Ha-Ca	Haruna	Candy	0.267243759574423
morn	1	outgroup	playback	0.0125	5G	Ha-Ca	Candy	Haruna	4	FF	5G	-1.31491100904899	Ha-Ca	Candy	Haruna	0.534487519148846
morn	1	outgroup	playback	0.0138889	5G	Ha-Ca	Candy	Haruna	4	FF	5G	-1.31491100904899	Ha-Ca	Candy	Haruna	0.801731278723269
morn	1	outgroup	playback	0.0152778	5G	Ha-Ca	Candy	Haruna	4	FF	5G	-1.31491100904899	Ha-Ca	Candy	Haruna	1.06897503829769
morn	1	outgroup	playback	0.0166667	5G	Ha-Ca	Haruna	Candy	4	FF	5G	-1.31491100904899	Ha-Ca	Haruna	Candy	1.33621879787211
morn	1	outgroup	playback	0.0180556	5G	Ha-Ca	Haruna	Candy	4	FF	5G	-1.31491100904899	Ha-Ca	Haruna	Candy	1.60346255744654
morn	1	outgroup	playback	0.00138889	5G	Ha-Ch	Haruna	Chiko	4	FF	5G	-1.31491100904899	Ha-Ch	Haruna	Chiko	-1.60346255744654
morn	1	outgroup	playback	0.00277778	5G	Ha-Ch	Haruna	Chiko	3	FF	5G	-1.31491100904899	Ha-Ch	Haruna	Chiko	-1.33621879787211
morn	1	outgroup	playback	0.00416667	5G	Ha-Ch	Chiko	Haruna	4	FF	5G	-1.31491100904899	Ha-Ch	Chiko	Haruna	-1.06897503829769
morn	1	outgroup	playback	0.00555556	5G	Ha-Ch	Chiko	Haruna	3	FF	5G	-1.31491100904899	Ha-Ch	Chiko	Haruna	-0.801731278723269
morn	1	outgroup	playback	0.00694444	5G	Ha-Ch	Chiko	Haruna	4	FF	5G	-1.31491100904899	Ha-Ch	Chiko	Haruna	-0.534487519148846
morn	1	outgroup	playback	0.00833333	5G	Ha-Ch	Chiko	Haruna	4	FF	5G	-1.31491100904899	Ha-Ch	Chiko	Haruna	-0.267243759574423
morn	1	outgroup	playback	0.00972222	5G	Ha-Ch	Haruna	Chiko	3	FF	5G	-1.31491100904899	Ha-Ch	Haruna	Chiko	0
morn	1	outgroup	playback	0.0111111	5G	Ha-Ch	Haruna	Chiko	3	FF	5G	-1.31491100904899	Ha-Ch	Haruna	Chiko	0.267243759574423
morn	1	outgroup	playback	0.0125	5G	Ha-Ch	Chiko	Haruna	3	FF	5G	-1.31491100904899	Ha-Ch	Chiko	Haruna	0.534487519148846
morn	1	outgroup	playback	0.0138889	5G	Ha-Ch	Haruna	Chiko	3	FF	5G	-1.31491100904899	Ha-Ch	Haruna	Chiko	0.801731278723269
morn	1	outgroup	playback	0.0152778	5G	Ha-Ch	Chiko	Haruna	3	FF	5G	-1.31491100904899	Ha-Ch	Chiko	Haruna	1.06897503829769
morn	1	outgroup	playback	0.0166667	5G	Ha-Ch	Haruna	Chiko	3	FF	5G	-1.31491100904899	Ha-Ch	Haruna	Chiko	1.33621879787211
morn	1	outgroup	playback	0.0180556	5G	Ha-Ch	Haruna	Chiko	3	FF	5G	-1.31491100904899	Ha-Ch	Haruna	Chiko	1.60346255744654
morn	1	outgroup	playback	0.00138889	5G	Ha-Li	Lina	Haruna	4	FF	5G	-1.31491100904899	Ha-Li	Lina	Haruna	-1.60346255744654
morn	1	outgroup	playback	0.00277778	5G	Ha-Li	Lina	Haruna	4	FF	5G	-1.31491100904899	Ha-Li	Lina	Haruna	-1.33621879787211
morn	1	outgroup	playback	0.00416667	5G	Ha-Li	Lina	Haruna	4	FF	5G	-1.31491100904899	Ha-Li	Lina	Haruna	-1.06897503829769
morn	1	outgroup	playback	0.00555556	5G	Ha-Li	Lina	Haruna	4	FF	5G	-1.31491100904899	Ha-Li	Lina	Haruna	-0.801731278723269
morn	1	outgroup	playback	0.00694444	5G	Ha-Li	Haruna	Lina	4	FF	5G	-1.31491100904899	Ha-Li	Haruna	Lina	-0.534487519148846
morn	1	outgroup	playback	0.00833333	5G	Ha-Li	Haruna	Lina	4	FF	5G	-1.31491100904899	Ha-Li	Haruna	Lina	-0.267243759574423
morn	1	outgroup	playback	0.00972222	5G	Ha-Li	Haruna	Lina	3	FF	5G	-1.31491100904899	Ha-Li	Haruna	Lina	0
morn	1	outgroup	playback	0.0111111	5G	Ha-Li	Haruna	Lina	3	FF	5G	-1.31491100904899	Ha-Li	Haruna	Lina	0.267243759574423
morn	1	outgroup	playback	0.0125	5G	Ha-Li	Lina	Haruna	3	FF	5G	-1.31491100904899	Ha-Li	Lina	Haruna	0.534487519148846
morn	1	outgroup	playback	0.0138889	5G	Ha-Li	Haruna	Lina	3	FF	5G	-1.31491100904899	Ha-Li	Haruna	Lina	0.801731278723269
morn	1	outgroup	playback	0.0152778	5G	Ha-Li	Haruna	Lina	3	FF	5G	-1.31491100904899	Ha-Li	Haruna	Lina	1.06897503829769
morn	1	outgroup	playback	0.0166667	5G	Ha-Li	Lina	Haruna	3	FF	5G	-1.31491100904899	Ha-Li	Lina	Haruna	1.33621879787211
morn	1	outgroup	playback	0.0180556	5G	Ha-Li	Haruna	Lina	3	FF	5G	-1.31491100904899	Ha-Li	Haruna	Lina	1.60346255744654
morn	1	outgroup	playback	0.00138889	5G	Sa-Ak	Sai	Akina	4	FF	5G	-1.31491100904899	Sa-Ak	Sai	Akina	-1.60346255744654
morn	1	outgroup	playback	0.00277778	5G	Sa-Ak	Akina	Sai	4	FF	5G	-1.31491100904899	Sa-Ak	Akina	Sai	-1.33621879787211
morn	1	outgroup	playback	0.00416667	5G	Sa-Ak	Akina	Sai	4	FF	5G	-1.31491100904899	Sa-Ak	Akina	Sai	-1.06897503829769
morn	1	outgroup	playback	0.00555556	5G	Sa-Ak	Sai	Akina	4	FF	5G	-1.31491100904899	Sa-Ak	Sai	Akina	-0.801731278723269
morn	1	outgroup	playback	0.00694444	5G	Sa-Ak	Akina	Sai	4	FF	5G	-1.31491100904899	Sa-Ak	Akina	Sai	-0.534487519148846
morn	1	outgroup	playback	0.00833333	5G	Sa-Ak	Sai	Akina	4	FF	5G	-1.31491100904899	Sa-Ak	Sai	Akina	-0.267243759574423
morn	1	outgroup	playback	0.00972222	5G	Sa-Ak	Akina	Sai	4	FF	5G	-1.31491100904899	Sa-Ak	Akina	Sai	0
morn	1	outgroup	playback	0.0111111	5G	Sa-Ak	Akina	Sai	4	FF	5G	-1.31491100904899	Sa-Ak	Akina	Sai	0.267243759574423
morn	1	outgroup	playback	0.0125	5G	Sa-Ak	Akina	Sai	3	FF	5G	-1.31491100904899	Sa-Ak	Akina	Sai	0.534487519148846
morn	1	outgroup	playback	0.0138889	5G	Sa-Ak	Sai	Akina	3	FF	5G	-1.31491100904899	Sa-Ak	Sai	Akina	0.801731278723269
morn	1	outgroup	playback	0.0152778	5G	Sa-Ak	Sai	Akina	3	FF	5G	-1.31491100904899	Sa-Ak	Sai	Akina	1.06897503829769
morn	1	outgroup	playback	0.0166667	5G	Sa-Ak	Akina	Sai	3	FF	5G	-1.31491100904899	Sa-Ak	Akina	Sai	1.33621879787211
morn	1	outgroup	playback	0.0180556	5G	Sa-Ak	Sai	Akina	3	FF	5G	-1.31491100904899	Sa-Ak	Sai	Akina	1.60346255744654
morn	1	outgroup	playback	0.00138889	5G	Sa-Yo	Sai	Yoshie		FF	5G	-1.31491100904899	Sa-Yo	Sai	Yoshie	-1.60346255744654
morn	1	outgroup	playback	0.00277778	5G	Sa-Yo	Yoshie	Sai		FF	5G	-1.31491100904899	Sa-Yo	Yoshie	Sai	-1.33621879787211
morn	1	outgroup	playback	0.00416667	5G	Sa-Yo	Sai	Yoshie		FF	5G	-1.31491100904899	Sa-Yo	Sai	Yoshie	-1.06897503829769
morn	1	outgroup	playback	0.00555556	5G	Sa-Yo	Yoshie	Sai		FF	5G	-1.31491100904899	Sa-Yo	Yoshie	Sai	-0.801731278723269
morn	1	outgroup	playback	0.00694444	5G	Sa-Yo	Yoshie	Sai		FF	5G	-1.31491100904899	Sa-Yo	Yoshie	Sai	-0.534487519148846
morn	1	outgroup	playback	0.00833333	5G	Sa-Yo	Sai	Yoshie		FF	5G	-1.31491100904899	Sa-Yo	Sai	Yoshie	-0.267243759574423
morn	1	outgroup	playback	0.00972222	5G	Sa-Yo	Yoshie	Sai		FF	5G	-1.31491100904899	Sa-Yo	Yoshie	Sai	0
morn	1	outgroup	playback	0.0111111	5G	Sa-Yo	Yoshie	Sai		FF	5G	-1.31491100904899	Sa-Yo	Yoshie	Sai	0.267243759574423
morn	1	outgroup	playback	0.0125	5G	Sa-Yo	Yoshie	Sai		FF	5G	-1.31491100904899	Sa-Yo	Yoshie	Sai	0.534487519148846
morn	1	outgroup	playback	0.0138889	5G	Sa-Yo	Sai	Yoshie		FF	5G	-1.31491100904899	Sa-Yo	Sai	Yoshie	0.801731278723269
morn	1	outgroup	playback	0.0152778	5G	Sa-Yo	Sai	Yoshie		FF	5G	-1.31491100904899	Sa-Yo	Sai	Yoshie	1.06897503829769
morn	1	outgroup	playback	0.0166667	5G	Sa-Yo	Yoshie	Sai		FF	5G	-1.31491100904899	Sa-Yo	Yoshie	Sai	1.33621879787211
morn	1	outgroup	playback	0.0180556	5G	Sa-Yo	Sai	Yoshie		FF	5G	-1.31491100904899	Sa-Yo	Sai	Yoshie	1.60346255744654
morn	1	outgroup	playback	0.00138889	5G	Sa-Ca	Sai	Candy	4	FF	5G	-1.31491100904899	Sa-Ca	Sai	Candy	-1.60346255744654
morn	1	outgroup	playback	0.00277778	5G	Sa-Ca	Candy	Sai	4	FF	5G	-1.31491100904899	Sa-Ca	Candy	Sai	-1.33621879787211
morn	1	outgroup	playback	0.00416667	5G	Sa-Ca	Sai	Candy	4	FF	5G	-1.31491100904899	Sa-Ca	Sai	Candy	-1.06897503829769
morn	1	outgroup	playback	0.00555556	5G	Sa-Ca	Sai	Candy	4	FF	5G	-1.31491100904899	Sa-Ca	Sai	Candy	-0.801731278723269
morn	1	outgroup	playback	0.00694444	5G	Sa-Ca	Candy	Sai	4	FF	5G	-1.31491100904899	Sa-Ca	Candy	Sai	-0.534487519148846
morn	1	outgroup	playback	0.00833333	5G	Sa-Ca	Candy	Sai	4	FF	5G	-1.31491100904899	Sa-Ca	Candy	Sai	-0.267243759574423
morn	1	outgroup	playback	0.00972222	5G	Sa-Ca	Sai	Candy	4	FF	5G	-1.31491100904899	Sa-Ca	Sai	Candy	0
morn	1	outgroup	playback	0.0111111	5G	Sa-Ca	Candy	Sai	4	FF	5G	-1.31491100904899	Sa-Ca	Candy	Sai	0.267243759574423
morn	1	outgroup	playback	0.0125	5G	Sa-Ca	Candy	Sai	3	FF	5G	-1.31491100904899	Sa-Ca	Candy	Sai	0.534487519148846
morn	1	outgroup	playback	0.0138889	5G	Sa-Ca	Candy	Sai	3	FF	5G	-1.31491100904899	Sa-Ca	Candy	Sai	0.801731278723269
morn	1	outgroup	playback	0.0152778	5G	Sa-Ca	Candy	Sai	3	FF	5G	-1.31491100904899	Sa-Ca	Candy	Sai	1.06897503829769
morn	1	outgroup	playback	0.0166667	5G	Sa-Ca	Candy	Sai	3	FF	5G	-1.31491100904899	Sa-Ca	Candy	Sai	1.33621879787211
morn	1	outgroup	playback	0.0180556	5G	Sa-Ca	Sai	Candy	3	FF	5G	-1.31491100904899	Sa-Ca	Sai	Candy	1.60346255744654
morn	1	outgroup	playback	0.00138889	5G	Sa-Ch	Sai	Chiko	4	FF	5G	-1.31491100904899	Sa-Ch	Sai	Chiko	-1.60346255744654
morn	1	outgroup	playback	0.00277778	5G	Sa-Ch	Sai	Chiko	4	FF	5G	-1.31491100904899	Sa-Ch	Sai	Chiko	-1.33621879787211
morn	1	outgroup	playback	0.00416667	5G	Sa-Ch	Sai	Chiko	4	FF	5G	-1.31491100904899	Sa-Ch	Sai	Chiko	-1.06897503829769
morn	1	outgroup	playback	0.00555556	5G	Sa-Ch	Sai	Chiko	4	FF	5G	-1.31491100904899	Sa-Ch	Sai	Chiko	-0.801731278723269
morn	1	outgroup	playback	0.00694444	5G	Sa-Ch	Sai	Chiko	4	FF	5G	-1.31491100904899	Sa-Ch	Sai	Chiko	-0.534487519148846
morn	1	outgroup	playback	0.00833333	5G	Sa-Ch	Chiko	Sai	4	FF	5G	-1.31491100904899	Sa-Ch	Chiko	Sai	-0.267243759574423
morn	1	outgroup	playback	0.00972222	5G	Sa-Ch	Chiko	Sai	4	FF	5G	-1.31491100904899	Sa-Ch	Chiko	Sai	0
morn	1	outgroup	playback	0.0111111	5G	Sa-Ch	Chiko	Sai	4	FF	5G	-1.31491100904899	Sa-Ch	Chiko	Sai	0.267243759574423
morn	1	outgroup	playback	0.0125	5G	Sa-Ch	Sai	Chiko	3	FF	5G	-1.31491100904899	Sa-Ch	Sai	Chiko	0.534487519148846
morn	1	outgroup	playback	0.0138889	5G	Sa-Ch	Sai	Chiko	3	FF	5G	-1.31491100904899	Sa-Ch	Sai	Chiko	0.801731278723269
morn	1	outgroup	playback	0.0152778	5G	Sa-Ch	Sai	Chiko	3	FF	5G	-1.31491100904899	Sa-Ch	Sai	Chiko	1.06897503829769
morn	1	outgroup	playback	0.0166667	5G	Sa-Ch	Sai	Chiko	3	FF	5G	-1.31491100904899	Sa-Ch	Sai	Chiko	1.33621879787211
morn	1	outgroup	playback	0.0180556	5G	Sa-Ch	Chiko	Sai	3	FF	5G	-1.31491100904899	Sa-Ch	Chiko	Sai	1.60346255744654
morn	1	outgroup	playback	0.00138889	5G	Sa-Li	Lina	Sai	4	FF	5G	-1.31491100904899	Sa-Li	Lina	Sai	-1.60346255744654
morn	1	outgroup	playback	0.00277778	5G	Sa-Li	Lina	Sai	4	FF	5G	-1.31491100904899	Sa-Li	Lina	Sai	-1.33621879787211
morn	1	outgroup	playback	0.00416667	5G	Sa-Li	Lina	Sai	4	FF	5G	-1.31491100904899	Sa-Li	Lina	Sai	-1.06897503829769
morn	1	outgroup	playback	0.00555556	5G	Sa-Li	Lina	Sai	4	FF	5G	-1.31491100904899	Sa-Li	Lina	Sai	-0.801731278723269
morn	1	outgroup	playback	0.00694444	5G	Sa-Li	Sai	Lina	4	FF	5G	-1.31491100904899	Sa-Li	Sai	Lina	-0.534487519148846
morn	1	outgroup	playback	0.00833333	5G	Sa-Li	Sai	Lina	4	FF	5G	-1.31491100904899	Sa-Li	Sai	Lina	-0.267243759574423
morn	1	outgroup	playback	0.00972222	5G	Sa-Li	Sai	Lina	4	FF	5G	-1.31491100904899	Sa-Li	Sai	Lina	0
morn	1	outgroup	playback	0.0111111	5G	Sa-Li	Lina	Sai	4	FF	5G	-1.31491100904899	Sa-Li	Lina	Sai	0.267243759574423
morn	1	outgroup	playback	0.0125	5G	Sa-Li	Sai	Lina	3	FF	5G	-1.31491100904899	Sa-Li	Sai	Lina	0.534487519148846
morn	1	outgroup	playback	0.0138889	5G	Sa-Li	Lina	Sai	3	FF	5G	-1.31491100904899	Sa-Li	Lina	Sai	0.801731278723269
morn	1	outgroup	playback	0.0152778	5G	Sa-Li	Lina	Sai	3	FF	5G	-1.31491100904899	Sa-Li	Lina	Sai	1.06897503829769
morn	1	outgroup	playback	0.0166667	5G	Sa-Li	Lina	Sai	3	FF	5G	-1.31491100904899	Sa-Li	Lina	Sai	1.33621879787211
morn	1	outgroup	playback	0.0180556	5G	Sa-Li	Lina	Sai	3	FF	5G	-1.31491100904899	Sa-Li	Lina	Sai	1.60346255744654
morn	1	outgroup	playback	0.00138889	5G	Ak-Yo	Akina	Yoshie		FF	5G	-1.31491100904899	Ak-Yo	Akina	Yoshie	-1.60346255744654
morn	1	outgroup	playback	0.00277778	5G	Ak-Yo	Yoshie	Akina		FF	5G	-1.31491100904899	Ak-Yo	Yoshie	Akina	-1.33621879787211
morn	1	outgroup	playback	0.00416667	5G	Ak-Yo	Akina	Yoshie		FF	5G	-1.31491100904899	Ak-Yo	Akina	Yoshie	-1.06897503829769
morn	1	outgroup	playback	0.00555556	5G	Ak-Yo	Yoshie	Akina		FF	5G	-1.31491100904899	Ak-Yo	Yoshie	Akina	-0.801731278723269
morn	1	outgroup	playback	0.00694444	5G	Ak-Yo	Akina	Yoshie		FF	5G	-1.31491100904899	Ak-Yo	Akina	Yoshie	-0.534487519148846
morn	1	outgroup	playback	0.00833333	5G	Ak-Yo	Akina	Yoshie		FF	5G	-1.31491100904899	Ak-Yo	Akina	Yoshie	-0.267243759574423
morn	1	outgroup	playback	0.00972222	5G	Ak-Yo	Yoshie	Akina		FF	5G	-1.31491100904899	Ak-Yo	Yoshie	Akina	0
morn	1	outgroup	playback	0.0111111	5G	Ak-Yo	Yoshie	Akina		FF	5G	-1.31491100904899	Ak-Yo	Yoshie	Akina	0.267243759574423
morn	1	outgroup	playback	0.0125	5G	Ak-Yo	Akina	Yoshie		FF	5G	-1.31491100904899	Ak-Yo	Akina	Yoshie	0.534487519148846
morn	1	outgroup	playback	0.0138889	5G	Ak-Yo	Yoshie	Akina		FF	5G	-1.31491100904899	Ak-Yo	Yoshie	Akina	0.801731278723269
morn	1	outgroup	playback	0.0152778	5G	Ak-Yo	Akina	Yoshie		FF	5G	-1.31491100904899	Ak-Yo	Akina	Yoshie	1.06897503829769
morn	1	outgroup	playback	0.0166667	5G	Ak-Yo	Yoshie	Akina		FF	5G	-1.31491100904899	Ak-Yo	Yoshie	Akina	1.33621879787211
morn	1	outgroup	playback	0.0180556	5G	Ak-Yo	Akina	Yoshie		FF	5G	-1.31491100904899	Ak-Yo	Akina	Yoshie	1.60346255744654
morn	1	outgroup	playback	0.00138889	5G	Ak-Ca	Akina	Candy	4	FF	5G	-1.31491100904899	Ak-Ca	Akina	Candy	-1.60346255744654
morn	1	outgroup	playback	0.00277778	5G	Ak-Ca	Candy	Akina	4	FF	5G	-1.31491100904899	Ak-Ca	Candy	Akina	-1.33621879787211
morn	1	outgroup	playback	0.00416667	5G	Ak-Ca	Akina	Candy	3	FF	5G	-1.31491100904899	Ak-Ca	Akina	Candy	-1.06897503829769
morn	1	outgroup	playback	0.00555556	5G	Ak-Ca	Candy	Akina	4	FF	5G	-1.31491100904899	Ak-Ca	Candy	Akina	-0.801731278723269
morn	1	outgroup	playback	0.00694444	5G	Ak-Ca	Candy	Akina	3	FF	5G	-1.31491100904899	Ak-Ca	Candy	Akina	-0.534487519148846
morn	1	outgroup	playback	0.00833333	5G	Ak-Ca	Akina	Candy	3	FF	5G	-1.31491100904899	Ak-Ca	Akina	Candy	-0.267243759574423
morn	1	outgroup	playback	0.00972222	5G	Ak-Ca	Candy	Akina	3	FF	5G	-1.31491100904899	Ak-Ca	Candy	Akina	0
morn	1	outgroup	playback	0.0111111	5G	Ak-Ca	Candy	Akina	3	FF	5G	-1.31491100904899	Ak-Ca	Candy	Akina	0.267243759574423
morn	1	outgroup	playback	0.0125	5G	Ak-Ca	Akina	Candy	3	FF	5G	-1.31491100904899	Ak-Ca	Akina	Candy	0.534487519148846
morn	1	outgroup	playback	0.0138889	5G	Ak-Ca	Akina	Candy	3	FF	5G	-1.31491100904899	Ak-Ca	Akina	Candy	0.801731278723269
morn	1	outgroup	playback	0.0152778	5G	Ak-Ca	Akina	Candy	3	FF	5G	-1.31491100904899	Ak-Ca	Akina	Candy	1.06897503829769
morn	1	outgroup	playback	0.0166667	5G	Ak-Ca	Akina	Candy	3	FF	5G	-1.31491100904899	Ak-Ca	Akina	Candy	1.33621879787211
morn	1	outgroup	playback	0.0180556	5G	Ak-Ca	Akina	Candy	3	FF	5G	-1.31491100904899	Ak-Ca	Akina	Candy	1.60346255744654
morn	1	outgroup	playback	0.00138889	5G	Ak-Ch	Chiko	Akina	4	FF	5G	-1.31491100904899	Ak-Ch	Chiko	Akina	-1.60346255744654
morn	1	outgroup	playback	0.00277778	5G	Ak-Ch	Chiko	Akina	4	FF	5G	-1.31491100904899	Ak-Ch	Chiko	Akina	-1.33621879787211
morn	1	outgroup	playback	0.00416667	5G	Ak-Ch	Chiko	Akina	3	FF	5G	-1.31491100904899	Ak-Ch	Chiko	Akina	-1.06897503829769
morn	1	outgroup	playback	0.00555556	5G	Ak-Ch	Chiko	Akina	4	FF	5G	-1.31491100904899	Ak-Ch	Chiko	Akina	-0.801731278723269
morn	1	outgroup	playback	0.00694444	5G	Ak-Ch	Chiko	Akina	4	FF	5G	-1.31491100904899	Ak-Ch	Chiko	Akina	-0.534487519148846
morn	1	outgroup	playback	0.00833333	5G	Ak-Ch	Akina	Chiko	4	FF	5G	-1.31491100904899	Ak-Ch	Akina	Chiko	-0.267243759574423
morn	1	outgroup	playback	0.00972222	5G	Ak-Ch	Akina	Chiko	4	FF	5G	-1.31491100904899	Ak-Ch	Akina	Chiko	0
morn	1	outgroup	playback	0.0111111	5G	Ak-Ch	Chiko	Akina	4	FF	5G	-1.31491100904899	Ak-Ch	Chiko	Akina	0.267243759574423
morn	1	outgroup	playback	0.0125	5G	Ak-Ch	Akina	Chiko	4	FF	5G	-1.31491100904899	Ak-Ch	Akina	Chiko	0.534487519148846
morn	1	outgroup	playback	0.0138889	5G	Ak-Ch	Chiko	Akina	4	FF	5G	-1.31491100904899	Ak-Ch	Chiko	Akina	0.801731278723269
morn	1	outgroup	playback	0.0152778	5G	Ak-Ch	Akina	Chiko	4	FF	5G	-1.31491100904899	Ak-Ch	Akina	Chiko	1.06897503829769
morn	1	outgroup	playback	0.0166667	5G	Ak-Ch	Chiko	Akina	4	FF	5G	-1.31491100904899	Ak-Ch	Chiko	Akina	1.33621879787211
morn	1	outgroup	playback	0.0180556	5G	Ak-Ch	Chiko	Akina	4	FF	5G	-1.31491100904899	Ak-Ch	Chiko	Akina	1.60346255744654
morn	1	outgroup	playback	0.00138889	5G	Ak-Li	Akina	Lina	4	FF	5G	-1.31491100904899	Ak-Li	Akina	Lina	-1.60346255744654
morn	1	outgroup	playback	0.00277778	5G	Ak-Li	Lina	Akina	3	FF	5G	-1.31491100904899	Ak-Li	Lina	Akina	-1.33621879787211
morn	1	outgroup	playback	0.00416667	5G	Ak-Li	Lina	Akina	3	FF	5G	-1.31491100904899	Ak-Li	Lina	Akina	-1.06897503829769
morn	1	outgroup	playback	0.00555556	5G	Ak-Li	Lina	Akina	4	FF	5G	-1.31491100904899	Ak-Li	Lina	Akina	-0.801731278723269
morn	1	outgroup	playback	0.00694444	5G	Ak-Li	Akina	Lina	4	FF	5G	-1.31491100904899	Ak-Li	Akina	Lina	-0.534487519148846
morn	1	outgroup	playback	0.00833333	5G	Ak-Li	Akina	Lina	3	FF	5G	-1.31491100904899	Ak-Li	Akina	Lina	-0.267243759574423
morn	1	outgroup	playback	0.00972222	5G	Ak-Li	Lina	Akina	4	FF	5G	-1.31491100904899	Ak-Li	Lina	Akina	0
morn	1	outgroup	playback	0.0111111	5G	Ak-Li	Lina	Akina	4	FF	5G	-1.31491100904899	Ak-Li	Lina	Akina	0.267243759574423
morn	1	outgroup	playback	0.0125	5G	Ak-Li	Akina	Lina	4	FF	5G	-1.31491100904899	Ak-Li	Akina	Lina	0.534487519148846
morn	1	outgroup	playback	0.0138889	5G	Ak-Li	Akina	Lina	4	FF	5G	-1.31491100904899	Ak-Li	Akina	Lina	0.801731278723269
morn	1	outgroup	playback	0.0152778	5G	Ak-Li	Akina	Lina	4	FF	5G	-1.31491100904899	Ak-Li	Akina	Lina	1.06897503829769
morn	1	outgroup	playback	0.0166667	5G	Ak-Li	Lina	Akina	4	FF	5G	-1.31491100904899	Ak-Li	Lina	Akina	1.33621879787211
morn	1	outgroup	playback	0.0180556	5G	Ak-Li	Lina	Akina	4	FF	5G	-1.31491100904899	Ak-Li	Lina	Akina	1.60346255744654
morn	1	outgroup	playback	0.00138889	5G	Yo-Ca	Yoshie	Candy		FF	5G	-1.31491100904899	Yo-Ca	Yoshie	Candy	-1.60346255744654
morn	1	outgroup	playback	0.00277778	5G	Yo-Ca	Yoshie	Candy		FF	5G	-1.31491100904899	Yo-Ca	Yoshie	Candy	-1.33621879787211
morn	1	outgroup	playback	0.00416667	5G	Yo-Ca	Yoshie	Candy		FF	5G	-1.31491100904899	Yo-Ca	Yoshie	Candy	-1.06897503829769
morn	1	outgroup	playback	0.00555556	5G	Yo-Ca	Yoshie	Candy		FF	5G	-1.31491100904899	Yo-Ca	Yoshie	Candy	-0.801731278723269
morn	1	outgroup	playback	0.00694444	5G	Yo-Ca	Yoshie	Candy		FF	5G	-1.31491100904899	Yo-Ca	Yoshie	Candy	-0.534487519148846
morn	1	outgroup	playback	0.00833333	5G	Yo-Ca	Candy	Yoshie		FF	5G	-1.31491100904899	Yo-Ca	Candy	Yoshie	-0.267243759574423
morn	1	outgroup	playback	0.00972222	5G	Yo-Ca	Yoshie	Candy		FF	5G	-1.31491100904899	Yo-Ca	Yoshie	Candy	0
morn	1	outgroup	playback	0.0111111	5G	Yo-Ca	Yoshie	Candy		FF	5G	-1.31491100904899	Yo-Ca	Yoshie	Candy	0.267243759574423
morn	1	outgroup	playback	0.0125	5G	Yo-Ca	Yoshie	Candy		FF	5G	-1.31491100904899	Yo-Ca	Yoshie	Candy	0.534487519148846
morn	1	outgroup	playback	0.0138889	5G	Yo-Ca	Candy	Yoshie		FF	5G	-1.31491100904899	Yo-Ca	Candy	Yoshie	0.801731278723269
morn	1	outgroup	playback	0.0152778	5G	Yo-Ca	Candy	Yoshie		FF	5G	-1.31491100904899	Yo-Ca	Candy	Yoshie	1.06897503829769
morn	1	outgroup	playback	0.0166667	5G	Yo-Ca	Candy	Yoshie		FF	5G	-1.31491100904899	Yo-Ca	Candy	Yoshie	1.33621879787211
morn	1	outgroup	playback	0.0180556	5G	Yo-Ca	Yoshie	Candy		FF	5G	-1.31491100904899	Yo-Ca	Yoshie	Candy	1.60346255744654
morn	1	outgroup	playback	0.00138889	5G	Yo-Ch	Yoshie	Chiko		FF	5G	-1.31491100904899	Yo-Ch	Yoshie	Chiko	-1.60346255744654
morn	1	outgroup	playback	0.00277778	5G	Yo-Ch	Chiko	Yoshie		FF	5G	-1.31491100904899	Yo-Ch	Chiko	Yoshie	-1.33621879787211
morn	1	outgroup	playback	0.00416667	5G	Yo-Ch	Chiko	Yoshie		FF	5G	-1.31491100904899	Yo-Ch	Chiko	Yoshie	-1.06897503829769
morn	1	outgroup	playback	0.00555556	5G	Yo-Ch	Yoshie	Chiko		FF	5G	-1.31491100904899	Yo-Ch	Yoshie	Chiko	-0.801731278723269
morn	1	outgroup	playback	0.00694444	5G	Yo-Ch	Yoshie	Chiko		FF	5G	-1.31491100904899	Yo-Ch	Yoshie	Chiko	-0.534487519148846
morn	1	outgroup	playback	0.00833333	5G	Yo-Ch	Yoshie	Chiko		FF	5G	-1.31491100904899	Yo-Ch	Yoshie	Chiko	-0.267243759574423
morn	1	outgroup	playback	0.00972222	5G	Yo-Ch	Chiko	Yoshie		FF	5G	-1.31491100904899	Yo-Ch	Chiko	Yoshie	0
morn	1	outgroup	playback	0.0111111	5G	Yo-Ch	Chiko	Yoshie		FF	5G	-1.31491100904899	Yo-Ch	Chiko	Yoshie	0.267243759574423
morn	1	outgroup	playback	0.0125	5G	Yo-Ch	Chiko	Yoshie		FF	5G	-1.31491100904899	Yo-Ch	Chiko	Yoshie	0.534487519148846
morn	1	outgroup	playback	0.0138889	5G	Yo-Ch	Yoshie	Chiko		FF	5G	-1.31491100904899	Yo-Ch	Yoshie	Chiko	0.801731278723269
morn	1	outgroup	playback	0.0152778	5G	Yo-Ch	Chiko	Yoshie		FF	5G	-1.31491100904899	Yo-Ch	Chiko	Yoshie	1.06897503829769
morn	1	outgroup	playback	0.0166667	5G	Yo-Ch	Yoshie	Chiko		FF	5G	-1.31491100904899	Yo-Ch	Yoshie	Chiko	1.33621879787211
morn	1	outgroup	playback	0.0180556	5G	Yo-Ch	Chiko	Yoshie		FF	5G	-1.31491100904899	Yo-Ch	Chiko	Yoshie	1.60346255744654
morn	1	outgroup	playback	0.00138889	5G	Yo-Li	Lina	Yoshie		FF	5G	-1.31491100904899	Yo-Li	Lina	Yoshie	-1.60346255744654
morn	1	outgroup	playback	0.00277778	5G	Yo-Li	Lina	Yoshie		FF	5G	-1.31491100904899	Yo-Li	Lina	Yoshie	-1.33621879787211
morn	1	outgroup	playback	0.00416667	5G	Yo-Li	Lina	Yoshie		FF	5G	-1.31491100904899	Yo-Li	Lina	Yoshie	-1.06897503829769
morn	1	outgroup	playback	0.00555556	5G	Yo-Li	Lina	Yoshie		FF	5G	-1.31491100904899	Yo-Li	Lina	Yoshie	-0.801731278723269
morn	1	outgroup	playback	0.00694444	5G	Yo-Li	Yoshie	Lina		FF	5G	-1.31491100904899	Yo-Li	Yoshie	Lina	-0.534487519148846
morn	1	outgroup	playback	0.00833333	5G	Yo-Li	Lina	Yoshie		FF	5G	-1.31491100904899	Yo-Li	Lina	Yoshie	-0.267243759574423
morn	1	outgroup	playback	0.00972222	5G	Yo-Li	Lina	Yoshie		FF	5G	-1.31491100904899	Yo-Li	Lina	Yoshie	0
morn	1	outgroup	playback	0.0111111	5G	Yo-Li	Lina	Yoshie		FF	5G	-1.31491100904899	Yo-Li	Lina	Yoshie	0.267243759574423
morn	1	outgroup	playback	0.0125	5G	Yo-Li	Yoshie	Lina		FF	5G	-1.31491100904899	Yo-Li	Yoshie	Lina	0.534487519148846
morn	1	outgroup	playback	0.0138889	5G	Yo-Li	Yoshie	Lina		FF	5G	-1.31491100904899	Yo-Li	Yoshie	Lina	0.801731278723269
morn	1	outgroup	playback	0.0152778	5G	Yo-Li	Lina	Yoshie		FF	5G	-1.31491100904899	Yo-Li	Lina	Yoshie	1.06897503829769
morn	1	outgroup	playback	0.0166667	5G	Yo-Li	Yoshie	Lina		FF	5G	-1.31491100904899	Yo-Li	Yoshie	Lina	1.33621879787211
morn	1	outgroup	playback	0.0180556	5G	Yo-Li	Yoshie	Lina		FF	5G	-1.31491100904899	Yo-Li	Yoshie	Lina	1.60346255744654
morn	1	outgroup	playback	0.00138889	5G	Ca-Ch	Chiko	Candy	4	FF	5G	-1.31491100904899	Ca-Ch	Chiko	Candy	-1.60346255744654
morn	1	outgroup	playback	0.00277778	5G	Ca-Ch	Chiko	Candy	4	FF	5G	-1.31491100904899	Ca-Ch	Chiko	Candy	-1.33621879787211
morn	1	outgroup	playback	0.00416667	5G	Ca-Ch	Candy	Chiko	3	FF	5G	-1.31491100904899	Ca-Ch	Candy	Chiko	-1.06897503829769
morn	1	outgroup	playback	0.00555556	5G	Ca-Ch	Chiko	Candy	4	FF	5G	-1.31491100904899	Ca-Ch	Chiko	Candy	-0.801731278723269
morn	1	outgroup	playback	0.00694444	5G	Ca-Ch	Chiko	Candy	4	FF	5G	-1.31491100904899	Ca-Ch	Chiko	Candy	-0.534487519148846
morn	1	outgroup	playback	0.00833333	5G	Ca-Ch	Chiko	Candy	4	FF	5G	-1.31491100904899	Ca-Ch	Chiko	Candy	-0.267243759574423
morn	1	outgroup	playback	0.00972222	5G	Ca-Ch	Chiko	Candy	4	FF	5G	-1.31491100904899	Ca-Ch	Chiko	Candy	0
morn	1	outgroup	playback	0.0111111	5G	Ca-Ch	Chiko	Candy	4	FF	5G	-1.31491100904899	Ca-Ch	Chiko	Candy	0.267243759574423
morn	1	outgroup	playback	0.0125	5G	Ca-Ch	Chiko	Candy	4	FF	5G	-1.31491100904899	Ca-Ch	Chiko	Candy	0.534487519148846
morn	1	outgroup	playback	0.0138889	5G	Ca-Ch	Candy	Chiko	4	FF	5G	-1.31491100904899	Ca-Ch	Candy	Chiko	0.801731278723269
morn	1	outgroup	playback	0.0152778	5G	Ca-Ch	Candy	Chiko	4	FF	5G	-1.31491100904899	Ca-Ch	Candy	Chiko	1.06897503829769
morn	1	outgroup	playback	0.0166667	5G	Ca-Ch	Chiko	Candy	4	FF	5G	-1.31491100904899	Ca-Ch	Chiko	Candy	1.33621879787211
morn	1	outgroup	playback	0.0180556	5G	Ca-Ch	Chiko	Candy	4	FF	5G	-1.31491100904899	Ca-Ch	Chiko	Candy	1.60346255744654
morn	1	outgroup	playback	0.00138889	5G	Ca-Li	Candy	Lina	4	FF	5G	-1.31491100904899	Ca-Li	Candy	Lina	-1.60346255744654
morn	1	outgroup	playback	0.00277778	5G	Ca-Li	Candy	Lina	4	FF	5G	-1.31491100904899	Ca-Li	Candy	Lina	-1.33621879787211
morn	1	outgroup	playback	0.00416667	5G	Ca-Li	Candy	Lina	4	FF	5G	-1.31491100904899	Ca-Li	Candy	Lina	-1.06897503829769
morn	1	outgroup	playback	0.00555556	5G	Ca-Li	Lina	Candy	4	FF	5G	-1.31491100904899	Ca-Li	Lina	Candy	-0.801731278723269
morn	1	outgroup	playback	0.00694444	5G	Ca-Li	Candy	Lina	4	FF	5G	-1.31491100904899	Ca-Li	Candy	Lina	-0.534487519148846
morn	1	outgroup	playback	0.00833333	5G	Ca-Li	Candy	Lina	4	FF	5G	-1.31491100904899	Ca-Li	Candy	Lina	-0.267243759574423
morn	1	outgroup	playback	0.00972222	5G	Ca-Li	Candy	Lina	4	FF	5G	-1.31491100904899	Ca-Li	Candy	Lina	0
morn	1	outgroup	playback	0.0111111	5G	Ca-Li	Candy	Lina	4	FF	5G	-1.31491100904899	Ca-Li	Candy	Lina	0.267243759574423
morn	1	outgroup	playback	0.0125	5G	Ca-Li	Lina	Candy	4	FF	5G	-1.31491100904899	Ca-Li	Lina	Candy	0.534487519148846
morn	1	outgroup	playback	0.0138889	5G	Ca-Li	Lina	Candy	4	FF	5G	-1.31491100904899	Ca-Li	Lina	Candy	0.801731278723269
morn	1	outgroup	playback	0.0152778	5G	Ca-Li	Candy	Lina	4	FF	5G	-1.31491100904899	Ca-Li	Candy	Lina	1.06897503829769
morn	1	outgroup	playback	0.0166667	5G	Ca-Li	Lina	Candy	4	FF	5G	-1.31491100904899	Ca-Li	Lina	Candy	1.33621879787211
morn	1	outgroup	playback	0.0180556	5G	Ca-Li	Candy	Lina	4	FF	5G	-1.31491100904899	Ca-Li	Candy	Lina	1.60346255744654
morn	1	outgroup	playback	0.00138889	5G	Ch-Li	Lina	Chiko	4	FF	5G	-1.31491100904899	Ch-Li	Lina	Chiko	-1.60346255744654
morn	1	outgroup	playback	0.00277778	5G	Ch-Li	Lina	Chiko	4	FF	5G	-1.31491100904899	Ch-Li	Lina	Chiko	-1.33621879787211
morn	1	outgroup	playback	0.00416667	5G	Ch-Li	Chiko	Lina	4	FF	5G	-1.31491100904899	Ch-Li	Chiko	Lina	-1.06897503829769
morn	1	outgroup	playback	0.00555556	5G	Ch-Li	Chiko	Lina	4	FF	5G	-1.31491100904899	Ch-Li	Chiko	Lina	-0.801731278723269
morn	1	outgroup	playback	0.00694444	5G	Ch-Li	Lina	Chiko	4	FF	5G	-1.31491100904899	Ch-Li	Lina	Chiko	-0.534487519148846
morn	1	outgroup	playback	0.00833333	5G	Ch-Li	Chiko	Lina	4	FF	5G	-1.31491100904899	Ch-Li	Chiko	Lina	-0.267243759574423
morn	1	outgroup	playback	0.00972222	5G	Ch-Li	Chiko	Lina	3	FF	5G	-1.31491100904899	Ch-Li	Chiko	Lina	0
morn	1	outgroup	playback	0.0111111	5G	Ch-Li	Lina	Chiko	3	FF	5G	-1.31491100904899	Ch-Li	Lina	Chiko	0.267243759574423
morn	1	outgroup	playback	0.0125	5G	Ch-Li	Lina	Chiko	2	FF	5G	-1.31491100904899	Ch-Li	Lina	Chiko	0.534487519148846
morn	1	outgroup	playback	0.0138889	5G	Ch-Li	Lina	Chiko	2	FF	5G	-1.31491100904899	Ch-Li	Lina	Chiko	0.801731278723269
morn	1	outgroup	playback	0.0152778	5G	Ch-Li	Chiko	Lina	2	FF	5G	-1.31491100904899	Ch-Li	Chiko	Lina	1.06897503829769
morn	1	outgroup	playback	0.0166667	5G	Ch-Li	Chiko	Lina	2	FF	5G	-1.31491100904899	Ch-Li	Chiko	Lina	1.33621879787211
morn	1	outgroup	playback	0.0180556	5G	Ch-Li	Lina	Chiko	2	FF	5G	-1.31491100904899	Ch-Li	Lina	Chiko	1.60346255744654
morn	2	outgroup	playback	0.00138889	1B	Go-Sho	Shoubou	Gorou	4	MM	1B	-0.41286725056757	Go-Sho	Shoubou	Gorou	-1.60346255744654
morn	2	outgroup	playback	0.00277778	1B	Go-Sho	Shoubou	Gorou	4	MM	1B	-0.41286725056757	Go-Sho	Shoubou	Gorou	-1.33621879787211
morn	2	outgroup	playback	0.00416667	1B	Go-Sho	Shoubou	Gorou	4	MM	1B	-0.41286725056757	Go-Sho	Shoubou	Gorou	-1.06897503829769
morn	2	outgroup	playback	0.00555556	1B	Go-Sho	Gorou	Shoubou	4	MM	1B	-0.41286725056757	Go-Sho	Gorou	Shoubou	-0.801731278723269
morn	2	outgroup	playback	0.00694444	1B	Go-Sho	Gorou	Shoubou	4	MM	1B	-0.41286725056757	Go-Sho	Gorou	Shoubou	-0.534487519148846
morn	2	outgroup	playback	0.00833333	1B	Go-Sho	Gorou	Shoubou	4	MM	1B	-0.41286725056757	Go-Sho	Gorou	Shoubou	-0.267243759574423
morn	2	outgroup	playback	0.00972222	1B	Go-Sho	Shoubou	Gorou	4	MM	1B	-0.41286725056757	Go-Sho	Shoubou	Gorou	0
morn	2	outgroup	playback	0.0111111	1B	Go-Sho	Gorou	Shoubou	4	MM	1B	-0.41286725056757	Go-Sho	Gorou	Shoubou	0.267243759574423
morn	2	outgroup	playback	0.0125	1B	Go-Sho	Gorou	Shoubou	4	MM	1B	-0.41286725056757	Go-Sho	Gorou	Shoubou	0.534487519148846
morn	2	outgroup	playback	0.0138889	1B	Go-Sho	Gorou	Shoubou	4	MM	1B	-0.41286725056757	Go-Sho	Gorou	Shoubou	0.801731278723269
morn	2	outgroup	playback	0.0152778	1B	Go-Sho	Gorou	Shoubou	4	MM	1B	-0.41286725056757	Go-Sho	Gorou	Shoubou	1.06897503829769
morn	2	outgroup	playback	0.0166667	1B	Go-Sho	Shoubou	Gorou	4	MM	1B	-0.41286725056757	Go-Sho	Shoubou	Gorou	1.33621879787211
morn	2	outgroup	playback	0.0180556	1B	Go-Sho	Shoubou	Gorou	2	MM	1B	-0.41286725056757	Go-Sho	Shoubou	Gorou	1.60346255744654
morn	2	outgroup	playback	0.00138889	1B	Go-Sa	Gorou	Satoru	3	MM	1B	-0.41286725056757	Go-Sa	Gorou	Satoru	-1.60346255744654
morn	2	outgroup	playback	0.00277778	1B	Go-Sa	Satoru	Gorou	4	MM	1B	-0.41286725056757	Go-Sa	Satoru	Gorou	-1.33621879787211
morn	2	outgroup	playback	0.00416667	1B	Go-Sa	Gorou	Satoru	4	MM	1B	-0.41286725056757	Go-Sa	Gorou	Satoru	-1.06897503829769
morn	2	outgroup	playback	0.00555556	1B	Go-Sa	Gorou	Satoru	4	MM	1B	-0.41286725056757	Go-Sa	Gorou	Satoru	-0.801731278723269
morn	2	outgroup	playback	0.00694444	1B	Go-Sa	Satoru	Gorou	4	MM	1B	-0.41286725056757	Go-Sa	Satoru	Gorou	-0.534487519148846
morn	2	outgroup	playback	0.00833333	1B	Go-Sa	Gorou	Satoru	4	MM	1B	-0.41286725056757	Go-Sa	Gorou	Satoru	-0.267243759574423
morn	2	outgroup	playback	0.00972222	1B	Go-Sa	Gorou	Satoru	3	MM	1B	-0.41286725056757	Go-Sa	Gorou	Satoru	0
morn	2	outgroup	playback	0.0111111	1B	Go-Sa	Gorou	Satoru	3	MM	1B	-0.41286725056757	Go-Sa	Gorou	Satoru	0.267243759574423
morn	2	outgroup	playback	0.0125	1B	Go-Sa	Gorou	Satoru	3	MM	1B	-0.41286725056757	Go-Sa	Gorou	Satoru	0.534487519148846
morn	2	outgroup	playback	0.0138889	1B	Go-Sa	Gorou	Satoru	3	MM	1B	-0.41286725056757	Go-Sa	Gorou	Satoru	0.801731278723269
morn	2	outgroup	playback	0.0152778	1B	Go-Sa	Satoru	Gorou	3	MM	1B	-0.41286725056757	Go-Sa	Satoru	Gorou	1.06897503829769
morn	2	outgroup	playback	0.0166667	1B	Go-Sa	Satoru	Gorou	4	MM	1B	-0.41286725056757	Go-Sa	Satoru	Gorou	1.33621879787211
morn	2	outgroup	playback	0.0180556	1B	Go-Sa	Satoru	Gorou	4	MM	1B	-0.41286725056757	Go-Sa	Satoru	Gorou	1.60346255744654
morn	2	outgroup	playback	0.00138889	1B	Go-Ka	Gorou	Kanao	4	MM	1B	-0.41286725056757	Go-Ka	Gorou	Kanao	-1.60346255744654
morn	2	outgroup	playback	0.00277778	1B	Go-Ka	Kanao	Gorou	4	MM	1B	-0.41286725056757	Go-Ka	Kanao	Gorou	-1.33621879787211
morn	2	outgroup	playback	0.00416667	1B	Go-Ka	Kanao	Gorou	4	MM	1B	-0.41286725056757	Go-Ka	Kanao	Gorou	-1.06897503829769
morn	2	outgroup	playback	0.00555556	1B	Go-Ka	Kanao	Gorou	4	MM	1B	-0.41286725056757	Go-Ka	Kanao	Gorou	-0.801731278723269
morn	2	outgroup	playback	0.00694444	1B	Go-Ka	Gorou	Kanao	4	MM	1B	-0.41286725056757	Go-Ka	Gorou	Kanao	-0.534487519148846
morn	2	outgroup	playback	0.00833333	1B	Go-Ka	Kanao	Gorou	4	MM	1B	-0.41286725056757	Go-Ka	Kanao	Gorou	-0.267243759574423
morn	2	outgroup	playback	0.00972222	1B	Go-Ka	Kanao	Gorou	4	MM	1B	-0.41286725056757	Go-Ka	Kanao	Gorou	0
morn	2	outgroup	playback	0.0111111	1B	Go-Ka	Gorou	Kanao	4	MM	1B	-0.41286725056757	Go-Ka	Gorou	Kanao	0.267243759574423
morn	2	outgroup	playback	0.0125	1B	Go-Ka	Kanao	Gorou	4	MM	1B	-0.41286725056757	Go-Ka	Kanao	Gorou	0.534487519148846
morn	2	outgroup	playback	0.0138889	1B	Go-Ka	Gorou	Kanao	4	MM	1B	-0.41286725056757	Go-Ka	Gorou	Kanao	0.801731278723269
morn	2	outgroup	playback	0.0152778	1B	Go-Ka	Gorou	Kanao	4	MM	1B	-0.41286725056757	Go-Ka	Gorou	Kanao	1.06897503829769
morn	2	outgroup	playback	0.0166667	1B	Go-Ka	Kanao	Gorou	4	MM	1B	-0.41286725056757	Go-Ka	Kanao	Gorou	1.33621879787211
morn	2	outgroup	playback	0.0180556	1B	Go-Ka	Gorou	Kanao	4	MM	1B	-0.41286725056757	Go-Ka	Gorou	Kanao	1.60346255744654
morn	2	outgroup	playback	0.00138889	1B	Go-No	Norihei	Gorou	4	MM	1B	-0.41286725056757	Go-No	Norihei	Gorou	-1.60346255744654
morn	2	outgroup	playback	0.00277778	1B	Go-No	Norihei	Gorou	4	MM	1B	-0.41286725056757	Go-No	Norihei	Gorou	-1.33621879787211
morn	2	outgroup	playback	0.00416667	1B	Go-No	Gorou	Norihei	4	MM	1B	-0.41286725056757	Go-No	Gorou	Norihei	-1.06897503829769
morn	2	outgroup	playback	0.00555556	1B	Go-No	Gorou	Norihei	3	MM	1B	-0.41286725056757	Go-No	Gorou	Norihei	-0.801731278723269
morn	2	outgroup	playback	0.00694444	1B	Go-No	Norihei	Gorou	3	MM	1B	-0.41286725056757	Go-No	Norihei	Gorou	-0.534487519148846
morn	2	outgroup	playback	0.00833333	1B	Go-No	Norihei	Gorou	3	MM	1B	-0.41286725056757	Go-No	Norihei	Gorou	-0.267243759574423
morn	2	outgroup	playback	0.00972222	1B	Go-No	Gorou	Norihei	4	MM	1B	-0.41286725056757	Go-No	Gorou	Norihei	0
morn	2	outgroup	playback	0.0111111	1B	Go-No	Norihei	Gorou	4	MM	1B	-0.41286725056757	Go-No	Norihei	Gorou	0.267243759574423
morn	2	outgroup	playback	0.0125	1B	Go-No	Gorou	Norihei	4	MM	1B	-0.41286725056757	Go-No	Gorou	Norihei	0.534487519148846
morn	2	outgroup	playback	0.0138889	1B	Go-No	Gorou	Norihei	4	MM	1B	-0.41286725056757	Go-No	Gorou	Norihei	0.801731278723269
morn	2	outgroup	playback	0.0152778	1B	Go-No	Gorou	Norihei	4	MM	1B	-0.41286725056757	Go-No	Gorou	Norihei	1.06897503829769
morn	2	outgroup	playback	0.0166667	1B	Go-No	Norihei	Gorou	4	MM	1B	-0.41286725056757	Go-No	Norihei	Gorou	1.33621879787211
morn	2	outgroup	playback	0.0180556	1B	Go-No	Gorou	Norihei	4	MM	1B	-0.41286725056757	Go-No	Gorou	Norihei	1.60346255744654
morn	2	outgroup	playback	0.00138889	1B	Sho-Sa	Shoubou	Satoru	4	MM	1B	-0.41286725056757	Sho-Sa	Shoubou	Satoru	-1.60346255744654
morn	2	outgroup	playback	0.00277778	1B	Sho-Sa	Shoubou	Satoru	4	MM	1B	-0.41286725056757	Sho-Sa	Shoubou	Satoru	-1.33621879787211
morn	2	outgroup	playback	0.00416667	1B	Sho-Sa	Satoru	Shoubou	4	MM	1B	-0.41286725056757	Sho-Sa	Satoru	Shoubou	-1.06897503829769
morn	2	outgroup	playback	0.00555556	1B	Sho-Sa	Shoubou	Satoru	4	MM	1B	-0.41286725056757	Sho-Sa	Shoubou	Satoru	-0.801731278723269
morn	2	outgroup	playback	0.00694444	1B	Sho-Sa	Satoru	Shoubou	4	MM	1B	-0.41286725056757	Sho-Sa	Satoru	Shoubou	-0.534487519148846
morn	2	outgroup	playback	0.00833333	1B	Sho-Sa	Shoubou	Satoru	4	MM	1B	-0.41286725056757	Sho-Sa	Shoubou	Satoru	-0.267243759574423
morn	2	outgroup	playback	0.00972222	1B	Sho-Sa	Satoru	Shoubou	4	MM	1B	-0.41286725056757	Sho-Sa	Satoru	Shoubou	0
morn	2	outgroup	playback	0.0111111	1B	Sho-Sa	Satoru	Shoubou	4	MM	1B	-0.41286725056757	Sho-Sa	Satoru	Shoubou	0.267243759574423
morn	2	outgroup	playback	0.0125	1B	Sho-Sa	Satoru	Shoubou	4	MM	1B	-0.41286725056757	Sho-Sa	Satoru	Shoubou	0.534487519148846
morn	2	outgroup	playback	0.0138889	1B	Sho-Sa	Satoru	Shoubou	4	MM	1B	-0.41286725056757	Sho-Sa	Satoru	Shoubou	0.801731278723269
morn	2	outgroup	playback	0.0152778	1B	Sho-Sa	Satoru	Shoubou	4	MM	1B	-0.41286725056757	Sho-Sa	Satoru	Shoubou	1.06897503829769
morn	2	outgroup	playback	0.0166667	1B	Sho-Sa	Satoru	Shoubou	4	MM	1B	-0.41286725056757	Sho-Sa	Satoru	Shoubou	1.33621879787211
morn	2	outgroup	playback	0.0180556	1B	Sho-Sa	Shoubou	Satoru	4	MM	1B	-0.41286725056757	Sho-Sa	Shoubou	Satoru	1.60346255744654
morn	2	outgroup	playback	0.00138889	1B	Sho-Ka	Shoubou	Kanao	1	MM	1B	-0.41286725056757	Sho-Ka	Shoubou	Kanao	-1.60346255744654
morn	2	outgroup	playback	0.00277778	1B	Sho-Ka	Kanao	Shoubou	3	MM	1B	-0.41286725056757	Sho-Ka	Kanao	Shoubou	-1.33621879787211
morn	2	outgroup	playback	0.00416667	1B	Sho-Ka	Shoubou	Kanao	3	MM	1B	-0.41286725056757	Sho-Ka	Shoubou	Kanao	-1.06897503829769
morn	2	outgroup	playback	0.00555556	1B	Sho-Ka	Shoubou	Kanao	3	MM	1B	-0.41286725056757	Sho-Ka	Shoubou	Kanao	-0.801731278723269
morn	2	outgroup	playback	0.00694444	1B	Sho-Ka	Shoubou	Kanao	3	MM	1B	-0.41286725056757	Sho-Ka	Shoubou	Kanao	-0.534487519148846
morn	2	outgroup	playback	0.00833333	1B	Sho-Ka	Kanao	Shoubou	3	MM	1B	-0.41286725056757	Sho-Ka	Kanao	Shoubou	-0.267243759574423
morn	2	outgroup	playback	0.00972222	1B	Sho-Ka	Kanao	Shoubou	3	MM	1B	-0.41286725056757	Sho-Ka	Kanao	Shoubou	0
morn	2	outgroup	playback	0.0111111	1B	Sho-Ka	Kanao	Shoubou	3	MM	1B	-0.41286725056757	Sho-Ka	Kanao	Shoubou	0.267243759574423
morn	2	outgroup	playback	0.0125	1B	Sho-Ka	Kanao	Shoubou	4	MM	1B	-0.41286725056757	Sho-Ka	Kanao	Shoubou	0.534487519148846
morn	2	outgroup	playback	0.0138889	1B	Sho-Ka	Shoubou	Kanao	4	MM	1B	-0.41286725056757	Sho-Ka	Shoubou	Kanao	0.801731278723269
morn	2	outgroup	playback	0.0152778	1B	Sho-Ka	Shoubou	Kanao	3	MM	1B	-0.41286725056757	Sho-Ka	Shoubou	Kanao	1.06897503829769
morn	2	outgroup	playback	0.0166667	1B	Sho-Ka	Kanao	Shoubou	4	MM	1B	-0.41286725056757	Sho-Ka	Kanao	Shoubou	1.33621879787211
morn	2	outgroup	playback	0.0180556	1B	Sho-Ka	Shoubou	Kanao	4	MM	1B	-0.41286725056757	Sho-Ka	Shoubou	Kanao	1.60346255744654
morn	2	outgroup	playback	0.00138889	1B	Sho-No	Shoubou	Norihei	4	MM	1B	-0.41286725056757	Sho-No	Shoubou	Norihei	-1.60346255744654
morn	2	outgroup	playback	0.00277778	1B	Sho-No	Norihei	Shoubou	4	MM	1B	-0.41286725056757	Sho-No	Norihei	Shoubou	-1.33621879787211
morn	2	outgroup	playback	0.00416667	1B	Sho-No	Shoubou	Norihei	4	MM	1B	-0.41286725056757	Sho-No	Shoubou	Norihei	-1.06897503829769
morn	2	outgroup	playback	0.00555556	1B	Sho-No	Norihei	Shoubou	4	MM	1B	-0.41286725056757	Sho-No	Norihei	Shoubou	-0.801731278723269
morn	2	outgroup	playback	0.00694444	1B	Sho-No	Shoubou	Norihei	4	MM	1B	-0.41286725056757	Sho-No	Shoubou	Norihei	-0.534487519148846
morn	2	outgroup	playback	0.00833333	1B	Sho-No	Norihei	Shoubou	2	MM	1B	-0.41286725056757	Sho-No	Norihei	Shoubou	-0.267243759574423
morn	2	outgroup	playback	0.00972222	1B	Sho-No	Norihei	Shoubou	2	MM	1B	-0.41286725056757	Sho-No	Norihei	Shoubou	0
morn	2	outgroup	playback	0.0111111	1B	Sho-No	Norihei	Shoubou	2	MM	1B	-0.41286725056757	Sho-No	Norihei	Shoubou	0.267243759574423
morn	2	outgroup	playback	0.0125	1B	Sho-No	Norihei	Shoubou	2	MM	1B	-0.41286725056757	Sho-No	Norihei	Shoubou	0.534487519148846
morn	2	outgroup	playback	0.0138889	1B	Sho-No	Norihei	Shoubou	2	MM	1B	-0.41286725056757	Sho-No	Norihei	Shoubou	0.801731278723269
morn	2	outgroup	playback	0.0152778	1B	Sho-No	Shoubou	Norihei	4	MM	1B	-0.41286725056757	Sho-No	Shoubou	Norihei	1.06897503829769
morn	2	outgroup	playback	0.0166667	1B	Sho-No	Shoubou	Norihei	4	MM	1B	-0.41286725056757	Sho-No	Shoubou	Norihei	1.33621879787211
morn	2	outgroup	playback	0.0180556	1B	Sho-No	Shoubou	Norihei	4	MM	1B	-0.41286725056757	Sho-No	Shoubou	Norihei	1.60346255744654
morn	2	outgroup	playback	0.00138889	1B	Sa-Ka	Kanao	Satoru	4	MM	1B	-0.41286725056757	Sa-Ka	Kanao	Satoru	-1.60346255744654
morn	2	outgroup	playback	0.00277778	1B	Sa-Ka	Satoru	Kanao	4	MM	1B	-0.41286725056757	Sa-Ka	Satoru	Kanao	-1.33621879787211
morn	2	outgroup	playback	0.00416667	1B	Sa-Ka	Kanao	Satoru	4	MM	1B	-0.41286725056757	Sa-Ka	Kanao	Satoru	-1.06897503829769
morn	2	outgroup	playback	0.00555556	1B	Sa-Ka	Kanao	Satoru	4	MM	1B	-0.41286725056757	Sa-Ka	Kanao	Satoru	-0.801731278723269
morn	2	outgroup	playback	0.00694444	1B	Sa-Ka	Satoru	Kanao	4	MM	1B	-0.41286725056757	Sa-Ka	Satoru	Kanao	-0.534487519148846
morn	2	outgroup	playback	0.00833333	1B	Sa-Ka	Satoru	Kanao	4	MM	1B	-0.41286725056757	Sa-Ka	Satoru	Kanao	-0.267243759574423
morn	2	outgroup	playback	0.00972222	1B	Sa-Ka	Kanao	Satoru	4	MM	1B	-0.41286725056757	Sa-Ka	Kanao	Satoru	0
morn	2	outgroup	playback	0.0111111	1B	Sa-Ka	Kanao	Satoru	4	MM	1B	-0.41286725056757	Sa-Ka	Kanao	Satoru	0.267243759574423
morn	2	outgroup	playback	0.0125	1B	Sa-Ka	Satoru	Kanao	4	MM	1B	-0.41286725056757	Sa-Ka	Satoru	Kanao	0.534487519148846
morn	2	outgroup	playback	0.0138889	1B	Sa-Ka	Satoru	Kanao	4	MM	1B	-0.41286725056757	Sa-Ka	Satoru	Kanao	0.801731278723269
morn	2	outgroup	playback	0.0152778	1B	Sa-Ka	Kanao	Satoru	4	MM	1B	-0.41286725056757	Sa-Ka	Kanao	Satoru	1.06897503829769
morn	2	outgroup	playback	0.0166667	1B	Sa-Ka	Kanao	Satoru	4	MM	1B	-0.41286725056757	Sa-Ka	Kanao	Satoru	1.33621879787211
morn	2	outgroup	playback	0.0180556	1B	Sa-Ka	Kanao	Satoru	1	MM	1B	-0.41286725056757	Sa-Ka	Kanao	Satoru	1.60346255744654
morn	2	outgroup	playback	0.00138889	1B	Sa-No	Norihei	Satoru	4	MM	1B	-0.41286725056757	Sa-No	Norihei	Satoru	-1.60346255744654
morn	2	outgroup	playback	0.00277778	1B	Sa-No	Norihei	Satoru	4	MM	1B	-0.41286725056757	Sa-No	Norihei	Satoru	-1.33621879787211
morn	2	outgroup	playback	0.00416667	1B	Sa-No	Satoru	Norihei	3	MM	1B	-0.41286725056757	Sa-No	Satoru	Norihei	-1.06897503829769
morn	2	outgroup	playback	0.00555556	1B	Sa-No	Satoru	Norihei	4	MM	1B	-0.41286725056757	Sa-No	Satoru	Norihei	-0.801731278723269
morn	2	outgroup	playback	0.00694444	1B	Sa-No	Satoru	Norihei	4	MM	1B	-0.41286725056757	Sa-No	Satoru	Norihei	-0.534487519148846
morn	2	outgroup	playback	0.00833333	1B	Sa-No	Norihei	Satoru	4	MM	1B	-0.41286725056757	Sa-No	Norihei	Satoru	-0.267243759574423
morn	2	outgroup	playback	0.00972222	1B	Sa-No	Satoru	Norihei	4	MM	1B	-0.41286725056757	Sa-No	Satoru	Norihei	0
morn	2	outgroup	playback	0.0111111	1B	Sa-No	Satoru	Norihei	4	MM	1B	-0.41286725056757	Sa-No	Satoru	Norihei	0.267243759574423
morn	2	outgroup	playback	0.0125	1B	Sa-No	Satoru	Norihei	4	MM	1B	-0.41286725056757	Sa-No	Satoru	Norihei	0.534487519148846
morn	2	outgroup	playback	0.0138889	1B	Sa-No	Norihei	Satoru	4	MM	1B	-0.41286725056757	Sa-No	Norihei	Satoru	0.801731278723269
morn	2	outgroup	playback	0.0152778	1B	Sa-No	Satoru	Norihei	4	MM	1B	-0.41286725056757	Sa-No	Satoru	Norihei	1.06897503829769
morn	2	outgroup	playback	0.0166667	1B	Sa-No	Norihei	Satoru	4	MM	1B	-0.41286725056757	Sa-No	Norihei	Satoru	1.33621879787211
morn	2	outgroup	playback	0.0180556	1B	Sa-No	Satoru	Norihei	2	MM	1B	-0.41286725056757	Sa-No	Satoru	Norihei	1.60346255744654
morn	2	outgroup	playback	0.00138889	1B	Ka-No	Kanao	Norihei	4	MM	1B	-0.41286725056757	Ka-No	Kanao	Norihei	-1.60346255744654
morn	2	outgroup	playback	0.00277778	1B	Ka-No	Norihei	Kanao	4	MM	1B	-0.41286725056757	Ka-No	Norihei	Kanao	-1.33621879787211
morn	2	outgroup	playback	0.00416667	1B	Ka-No	Norihei	Kanao	4	MM	1B	-0.41286725056757	Ka-No	Norihei	Kanao	-1.06897503829769
morn	2	outgroup	playback	0.00555556	1B	Ka-No	Norihei	Kanao	4	MM	1B	-0.41286725056757	Ka-No	Norihei	Kanao	-0.801731278723269
morn	2	outgroup	playback	0.00694444	1B	Ka-No	Kanao	Norihei	4	MM	1B	-0.41286725056757	Ka-No	Kanao	Norihei	-0.534487519148846
morn	2	outgroup	playback	0.00833333	1B	Ka-No	Norihei	Kanao	2	MM	1B	-0.41286725056757	Ka-No	Norihei	Kanao	-0.267243759574423
morn	2	outgroup	playback	0.00972222	1B	Ka-No	Norihei	Kanao	1	MM	1B	-0.41286725056757	Ka-No	Norihei	Kanao	0
morn	2	outgroup	playback	0.0111111	1B	Ka-No	Norihei	Kanao	1	MM	1B	-0.41286725056757	Ka-No	Norihei	Kanao	0.267243759574423
morn	2	outgroup	playback	0.0125	1B	Ka-No	Kanao	Norihei	4	MM	1B	-0.41286725056757	Ka-No	Kanao	Norihei	0.534487519148846
morn	2	outgroup	playback	0.0138889	1B	Ka-No	Norihei	Kanao	4	MM	1B	-0.41286725056757	Ka-No	Norihei	Kanao	0.801731278723269
morn	2	outgroup	playback	0.0152778	1B	Ka-No	Kanao	Norihei	4	MM	1B	-0.41286725056757	Ka-No	Kanao	Norihei	1.06897503829769
morn	2	outgroup	playback	0.0166667	1B	Ka-No	Kanao	Norihei	1	MM	1B	-0.41286725056757	Ka-No	Kanao	Norihei	1.33621879787211
morn	2	outgroup	playback	0.0180556	1B	Ka-No	Kanao	Norihei	1	MM	1B	-0.41286725056757	Ka-No	Kanao	Norihei	1.60346255744654
aft	2	control	playback	0.00138889	1B	Go-Sho	Shoubou	Gorou	4	MM	1B	-0.41286725056757	Go-Sho	Shoubou	Gorou	-1.60346255744654
aft	2	control	playback	0.00277778	1B	Go-Sho	Shoubou	Gorou	4	MM	1B	-0.41286725056757	Go-Sho	Shoubou	Gorou	-1.33621879787211
aft	2	control	playback	0.00416667	1B	Go-Sho	Gorou	Shoubou	4	MM	1B	-0.41286725056757	Go-Sho	Gorou	Shoubou	-1.06897503829769
aft	2	control	playback	0.00555556	1B	Go-Sho	Shoubou	Gorou	4	MM	1B	-0.41286725056757	Go-Sho	Shoubou	Gorou	-0.801731278723269
aft	2	control	playback	0.00694444	1B	Go-Sho	Shoubou	Gorou	4	MM	1B	-0.41286725056757	Go-Sho	Shoubou	Gorou	-0.534487519148846
aft	2	control	playback	0.00833333	1B	Go-Sho	Shoubou	Gorou	4	MM	1B	-0.41286725056757	Go-Sho	Shoubou	Gorou	-0.267243759574423
aft	2	control	playback	0.00972222	1B	Go-Sho	Gorou	Shoubou	4	MM	1B	-0.41286725056757	Go-Sho	Gorou	Shoubou	0
aft	2	control	playback	0.0111111	1B	Go-Sho	Gorou	Shoubou	4	MM	1B	-0.41286725056757	Go-Sho	Gorou	Shoubou	0.267243759574423
aft	2	control	playback	0.0125	1B	Go-Sho	Shoubou	Gorou	4	MM	1B	-0.41286725056757	Go-Sho	Shoubou	Gorou	0.534487519148846
aft	2	control	playback	0.0138889	1B	Go-Sho	Shoubou	Gorou	4	MM	1B	-0.41286725056757	Go-Sho	Shoubou	Gorou	0.801731278723269
aft	2	control	playback	0.0152778	1B	Go-Sho	Gorou	Shoubou	4	MM	1B	-0.41286725056757	Go-Sho	Gorou	Shoubou	1.06897503829769
aft	2	control	playback	0.0166667	1B	Go-Sho	Shoubou	Gorou	4	MM	1B	-0.41286725056757	Go-Sho	Shoubou	Gorou	1.33621879787211
aft	2	control	playback	0.0180556	1B	Go-Sho	Shoubou	Gorou	4	MM	1B	-0.41286725056757	Go-Sho	Shoubou	Gorou	1.60346255744654
aft	2	control	playback	0.00138889	1B	Go-Sa	Satoru	Gorou	4	MM	1B	-0.41286725056757	Go-Sa	Satoru	Gorou	-1.60346255744654
aft	2	control	playback	0.00277778	1B	Go-Sa	Gorou	Satoru	4	MM	1B	-0.41286725056757	Go-Sa	Gorou	Satoru	-1.33621879787211
aft	2	control	playback	0.00416667	1B	Go-Sa	Gorou	Satoru	4	MM	1B	-0.41286725056757	Go-Sa	Gorou	Satoru	-1.06897503829769
aft	2	control	playback	0.00555556	1B	Go-Sa	Gorou	Satoru	4	MM	1B	-0.41286725056757	Go-Sa	Gorou	Satoru	-0.801731278723269
aft	2	control	playback	0.00694444	1B	Go-Sa	Satoru	Gorou	4	MM	1B	-0.41286725056757	Go-Sa	Satoru	Gorou	-0.534487519148846
aft	2	control	playback	0.00833333	1B	Go-Sa	Satoru	Gorou	4	MM	1B	-0.41286725056757	Go-Sa	Satoru	Gorou	-0.267243759574423
aft	2	control	playback	0.00972222	1B	Go-Sa	Gorou	Satoru	4	MM	1B	-0.41286725056757	Go-Sa	Gorou	Satoru	0
aft	2	control	playback	0.0111111	1B	Go-Sa	Gorou	Satoru	4	MM	1B	-0.41286725056757	Go-Sa	Gorou	Satoru	0.267243759574423
aft	2	control	playback	0.0125	1B	Go-Sa	Satoru	Gorou	4	MM	1B	-0.41286725056757	Go-Sa	Satoru	Gorou	0.534487519148846
aft	2	control	playback	0.0138889	1B	Go-Sa	Gorou	Satoru	4	MM	1B	-0.41286725056757	Go-Sa	Gorou	Satoru	0.801731278723269
aft	2	control	playback	0.0152778	1B	Go-Sa	Satoru	Gorou	4	MM	1B	-0.41286725056757	Go-Sa	Satoru	Gorou	1.06897503829769
aft	2	control	playback	0.0166667	1B	Go-Sa	Satoru	Gorou	4	MM	1B	-0.41286725056757	Go-Sa	Satoru	Gorou	1.33621879787211
aft	2	control	playback	0.0180556	1B	Go-Sa	Gorou	Satoru	4	MM	1B	-0.41286725056757	Go-Sa	Gorou	Satoru	1.60346255744654
aft	2	control	playback	0.00138889	1B	Go-Ka	Gorou	Kanao	4	MM	1B	-0.41286725056757	Go-Ka	Gorou	Kanao	-1.60346255744654
aft	2	control	playback	0.00277778	1B	Go-Ka	Gorou	Kanao	4	MM	1B	-0.41286725056757	Go-Ka	Gorou	Kanao	-1.33621879787211
aft	2	control	playback	0.00416667	1B	Go-Ka	Gorou	Kanao	4	MM	1B	-0.41286725056757	Go-Ka	Gorou	Kanao	-1.06897503829769
aft	2	control	playback	0.00555556	1B	Go-Ka	Kanao	Gorou	4	MM	1B	-0.41286725056757	Go-Ka	Kanao	Gorou	-0.801731278723269
aft	2	control	playback	0.00694444	1B	Go-Ka	Gorou	Kanao	4	MM	1B	-0.41286725056757	Go-Ka	Gorou	Kanao	-0.534487519148846
aft	2	control	playback	0.00833333	1B	Go-Ka	Gorou	Kanao	4	MM	1B	-0.41286725056757	Go-Ka	Gorou	Kanao	-0.267243759574423
aft	2	control	playback	0.00972222	1B	Go-Ka	Gorou	Kanao	4	MM	1B	-0.41286725056757	Go-Ka	Gorou	Kanao	0
aft	2	control	playback	0.0111111	1B	Go-Ka	Gorou	Kanao	4	MM	1B	-0.41286725056757	Go-Ka	Gorou	Kanao	0.267243759574423
aft	2	control	playback	0.0125	1B	Go-Ka	Gorou	Kanao	4	MM	1B	-0.41286725056757	Go-Ka	Gorou	Kanao	0.534487519148846
aft	2	control	playback	0.0138889	1B	Go-Ka	Gorou	Kanao	4	MM	1B	-0.41286725056757	Go-Ka	Gorou	Kanao	0.801731278723269
aft	2	control	playback	0.0152778	1B	Go-Ka	Kanao	Gorou	4	MM	1B	-0.41286725056757	Go-Ka	Kanao	Gorou	1.06897503829769
aft	2	control	playback	0.0166667	1B	Go-Ka	Kanao	Gorou	4	MM	1B	-0.41286725056757	Go-Ka	Kanao	Gorou	1.33621879787211
aft	2	control	playback	0.0180556	1B	Go-Ka	Kanao	Gorou	4	MM	1B	-0.41286725056757	Go-Ka	Kanao	Gorou	1.60346255744654
aft	2	control	playback	0.00138889	1B	Go-No	Gorou	Norihei	4	MM	1B	-0.41286725056757	Go-No	Gorou	Norihei	-1.60346255744654
aft	2	control	playback	0.00277778	1B	Go-No	Gorou	Norihei	4	MM	1B	-0.41286725056757	Go-No	Gorou	Norihei	-1.33621879787211
aft	2	control	playback	0.00416667	1B	Go-No	Gorou	Norihei	4	MM	1B	-0.41286725056757	Go-No	Gorou	Norihei	-1.06897503829769
aft	2	control	playback	0.00555556	1B	Go-No	Gorou	Norihei	3	MM	1B	-0.41286725056757	Go-No	Gorou	Norihei	-0.801731278723269
aft	2	control	playback	0.00694444	1B	Go-No	Gorou	Norihei	3	MM	1B	-0.41286725056757	Go-No	Gorou	Norihei	-0.534487519148846
aft	2	control	playback	0.00833333	1B	Go-No	Norihei	Gorou	4	MM	1B	-0.41286725056757	Go-No	Norihei	Gorou	-0.267243759574423
aft	2	control	playback	0.00972222	1B	Go-No	Gorou	Norihei	4	MM	1B	-0.41286725056757	Go-No	Gorou	Norihei	0
aft	2	control	playback	0.0111111	1B	Go-No	Norihei	Gorou	4	MM	1B	-0.41286725056757	Go-No	Norihei	Gorou	0.267243759574423
aft	2	control	playback	0.0125	1B	Go-No	Gorou	Norihei	4	MM	1B	-0.41286725056757	Go-No	Gorou	Norihei	0.534487519148846
aft	2	control	playback	0.0138889	1B	Go-No	Gorou	Norihei	4	MM	1B	-0.41286725056757	Go-No	Gorou	Norihei	0.801731278723269
aft	2	control	playback	0.0152778	1B	Go-No	Gorou	Norihei	4	MM	1B	-0.41286725056757	Go-No	Gorou	Norihei	1.06897503829769
aft	2	control	playback	0.0166667	1B	Go-No	Gorou	Norihei	4	MM	1B	-0.41286725056757	Go-No	Gorou	Norihei	1.33621879787211
aft	2	control	playback	0.0180556	1B	Go-No	Norihei	Gorou	4	MM	1B	-0.41286725056757	Go-No	Norihei	Gorou	1.60346255744654
aft	2	control	playback	0.00138889	1B	Sho-Sa	Shoubou	Satoru	4	MM	1B	-0.41286725056757	Sho-Sa	Shoubou	Satoru	-1.60346255744654
aft	2	control	playback	0.00277778	1B	Sho-Sa	Satoru	Shoubou	4	MM	1B	-0.41286725056757	Sho-Sa	Satoru	Shoubou	-1.33621879787211
aft	2	control	playback	0.00416667	1B	Sho-Sa	Shoubou	Satoru	4	MM	1B	-0.41286725056757	Sho-Sa	Shoubou	Satoru	-1.06897503829769
aft	2	control	playback	0.00555556	1B	Sho-Sa	Satoru	Shoubou	4	MM	1B	-0.41286725056757	Sho-Sa	Satoru	Shoubou	-0.801731278723269
aft	2	control	playback	0.00694444	1B	Sho-Sa	Shoubou	Satoru	4	MM	1B	-0.41286725056757	Sho-Sa	Shoubou	Satoru	-0.534487519148846
aft	2	control	playback	0.00833333	1B	Sho-Sa	Satoru	Shoubou	4	MM	1B	-0.41286725056757	Sho-Sa	Satoru	Shoubou	-0.267243759574423
aft	2	control	playback	0.00972222	1B	Sho-Sa	Satoru	Shoubou	3	MM	1B	-0.41286725056757	Sho-Sa	Satoru	Shoubou	0
aft	2	control	playback	0.0111111	1B	Sho-Sa	Satoru	Shoubou	4	MM	1B	-0.41286725056757	Sho-Sa	Satoru	Shoubou	0.267243759574423
aft	2	control	playback	0.0125	1B	Sho-Sa	Satoru	Shoubou	3	MM	1B	-0.41286725056757	Sho-Sa	Satoru	Shoubou	0.534487519148846
aft	2	control	playback	0.0138889	1B	Sho-Sa	Satoru	Shoubou	3	MM	1B	-0.41286725056757	Sho-Sa	Satoru	Shoubou	0.801731278723269
aft	2	control	playback	0.0152778	1B	Sho-Sa	Satoru	Shoubou	3	MM	1B	-0.41286725056757	Sho-Sa	Satoru	Shoubou	1.06897503829769
aft	2	control	playback	0.0166667	1B	Sho-Sa	Shoubou	Satoru	3	MM	1B	-0.41286725056757	Sho-Sa	Shoubou	Satoru	1.33621879787211
aft	2	control	playback	0.0180556	1B	Sho-Sa	Satoru	Shoubou	4	MM	1B	-0.41286725056757	Sho-Sa	Satoru	Shoubou	1.60346255744654
aft	2	control	playback	0.00138889	1B	Sho-Ka	Kanao	Shoubou	4	MM	1B	-0.41286725056757	Sho-Ka	Kanao	Shoubou	-1.60346255744654
aft	2	control	playback	0.00277778	1B	Sho-Ka	Kanao	Shoubou	4	MM	1B	-0.41286725056757	Sho-Ka	Kanao	Shoubou	-1.33621879787211
aft	2	control	playback	0.00416667	1B	Sho-Ka	Kanao	Shoubou	4	MM	1B	-0.41286725056757	Sho-Ka	Kanao	Shoubou	-1.06897503829769
aft	2	control	playback	0.00555556	1B	Sho-Ka	Kanao	Shoubou	4	MM	1B	-0.41286725056757	Sho-Ka	Kanao	Shoubou	-0.801731278723269
aft	2	control	playback	0.00694444	1B	Sho-Ka	Shoubou	Kanao	1	MM	1B	-0.41286725056757	Sho-Ka	Shoubou	Kanao	-0.534487519148846
aft	2	control	playback	0.00833333	1B	Sho-Ka	Shoubou	Kanao	1	MM	1B	-0.41286725056757	Sho-Ka	Shoubou	Kanao	-0.267243759574423
aft	2	control	playback	0.00972222	1B	Sho-Ka	Kanao	Shoubou	4	MM	1B	-0.41286725056757	Sho-Ka	Kanao	Shoubou	0
aft	2	control	playback	0.0111111	1B	Sho-Ka	Kanao	Shoubou	2	MM	1B	-0.41286725056757	Sho-Ka	Kanao	Shoubou	0.267243759574423
aft	2	control	playback	0.0125	1B	Sho-Ka	Shoubou	Kanao	3	MM	1B	-0.41286725056757	Sho-Ka	Shoubou	Kanao	0.534487519148846
aft	2	control	playback	0.0138889	1B	Sho-Ka	Shoubou	Kanao	4	MM	1B	-0.41286725056757	Sho-Ka	Shoubou	Kanao	0.801731278723269
aft	2	control	playback	0.0152778	1B	Sho-Ka	Kanao	Shoubou	4	MM	1B	-0.41286725056757	Sho-Ka	Kanao	Shoubou	1.06897503829769
aft	2	control	playback	0.0166667	1B	Sho-Ka	Kanao	Shoubou	3	MM	1B	-0.41286725056757	Sho-Ka	Kanao	Shoubou	1.33621879787211
aft	2	control	playback	0.0180556	1B	Sho-Ka	Shoubou	Kanao	2	MM	1B	-0.41286725056757	Sho-Ka	Shoubou	Kanao	1.60346255744654
aft	2	control	playback	0.00138889	1B	Sho-No	Shoubou	Norihei	4	MM	1B	-0.41286725056757	Sho-No	Shoubou	Norihei	-1.60346255744654
aft	2	control	playback	0.00277778	1B	Sho-No	Norihei	Shoubou	4	MM	1B	-0.41286725056757	Sho-No	Norihei	Shoubou	-1.33621879787211
aft	2	control	playback	0.00416667	1B	Sho-No	Shoubou	Norihei	4	MM	1B	-0.41286725056757	Sho-No	Shoubou	Norihei	-1.06897503829769
aft	2	control	playback	0.00555556	1B	Sho-No	Norihei	Shoubou	4	MM	1B	-0.41286725056757	Sho-No	Norihei	Shoubou	-0.801731278723269
aft	2	control	playback	0.00694444	1B	Sho-No	Norihei	Shoubou	4	MM	1B	-0.41286725056757	Sho-No	Norihei	Shoubou	-0.534487519148846
aft	2	control	playback	0.00833333	1B	Sho-No	Shoubou	Norihei	4	MM	1B	-0.41286725056757	Sho-No	Shoubou	Norihei	-0.267243759574423
aft	2	control	playback	0.00972222	1B	Sho-No	Norihei	Shoubou	4	MM	1B	-0.41286725056757	Sho-No	Norihei	Shoubou	0
aft	2	control	playback	0.0111111	1B	Sho-No	Shoubou	Norihei	4	MM	1B	-0.41286725056757	Sho-No	Shoubou	Norihei	0.267243759574423
aft	2	control	playback	0.0125	1B	Sho-No	Shoubou	Norihei	3	MM	1B	-0.41286725056757	Sho-No	Shoubou	Norihei	0.534487519148846
aft	2	control	playback	0.0138889	1B	Sho-No	Shoubou	Norihei	3	MM	1B	-0.41286725056757	Sho-No	Shoubou	Norihei	0.801731278723269
aft	2	control	playback	0.0152778	1B	Sho-No	Shoubou	Norihei	4	MM	1B	-0.41286725056757	Sho-No	Shoubou	Norihei	1.06897503829769
aft	2	control	playback	0.0166667	1B	Sho-No	Norihei	Shoubou	2	MM	1B	-0.41286725056757	Sho-No	Norihei	Shoubou	1.33621879787211
aft	2	control	playback	0.0180556	1B	Sho-No	Shoubou	Norihei	3	MM	1B	-0.41286725056757	Sho-No	Shoubou	Norihei	1.60346255744654
aft	2	control	playback	0.00138889	1B	Sa-Ka	Satoru	Kanao	4	MM	1B	-0.41286725056757	Sa-Ka	Satoru	Kanao	-1.60346255744654
aft	2	control	playback	0.00277778	1B	Sa-Ka	Satoru	Kanao	4	MM	1B	-0.41286725056757	Sa-Ka	Satoru	Kanao	-1.33621879787211
aft	2	control	playback	0.00416667	1B	Sa-Ka	Kanao	Satoru	4	MM	1B	-0.41286725056757	Sa-Ka	Kanao	Satoru	-1.06897503829769
aft	2	control	playback	0.00555556	1B	Sa-Ka	Kanao	Satoru	4	MM	1B	-0.41286725056757	Sa-Ka	Kanao	Satoru	-0.801731278723269
aft	2	control	playback	0.00694444	1B	Sa-Ka	Kanao	Satoru	4	MM	1B	-0.41286725056757	Sa-Ka	Kanao	Satoru	-0.534487519148846
aft	2	control	playback	0.00833333	1B	Sa-Ka	Satoru	Kanao	4	MM	1B	-0.41286725056757	Sa-Ka	Satoru	Kanao	-0.267243759574423
aft	2	control	playback	0.00972222	1B	Sa-Ka	Satoru	Kanao	4	MM	1B	-0.41286725056757	Sa-Ka	Satoru	Kanao	0
aft	2	control	playback	0.0111111	1B	Sa-Ka	Kanao	Satoru	3	MM	1B	-0.41286725056757	Sa-Ka	Kanao	Satoru	0.267243759574423
aft	2	control	playback	0.0125	1B	Sa-Ka	Satoru	Kanao	3	MM	1B	-0.41286725056757	Sa-Ka	Satoru	Kanao	0.534487519148846
aft	2	control	playback	0.0138889	1B	Sa-Ka	Kanao	Satoru	3	MM	1B	-0.41286725056757	Sa-Ka	Kanao	Satoru	0.801731278723269
aft	2	control	playback	0.0152778	1B	Sa-Ka	Satoru	Kanao	3	MM	1B	-0.41286725056757	Sa-Ka	Satoru	Kanao	1.06897503829769
aft	2	control	playback	0.0166667	1B	Sa-Ka	Kanao	Satoru	4	MM	1B	-0.41286725056757	Sa-Ka	Kanao	Satoru	1.33621879787211
aft	2	control	playback	0.0180556	1B	Sa-Ka	Kanao	Satoru	3	MM	1B	-0.41286725056757	Sa-Ka	Kanao	Satoru	1.60346255744654
aft	2	control	playback	0.00138889	1B	Sa-No	Norihei	Satoru	4	MM	1B	-0.41286725056757	Sa-No	Norihei	Satoru	-1.60346255744654
aft	2	control	playback	0.00277778	1B	Sa-No	Norihei	Satoru	4	MM	1B	-0.41286725056757	Sa-No	Norihei	Satoru	-1.33621879787211
aft	2	control	playback	0.00416667	1B	Sa-No	Satoru	Norihei	4	MM	1B	-0.41286725056757	Sa-No	Satoru	Norihei	-1.06897503829769
aft	2	control	playback	0.00555556	1B	Sa-No	Satoru	Norihei	4	MM	1B	-0.41286725056757	Sa-No	Satoru	Norihei	-0.801731278723269
aft	2	control	playback	0.00694444	1B	Sa-No	Satoru	Norihei	4	MM	1B	-0.41286725056757	Sa-No	Satoru	Norihei	-0.534487519148846
aft	2	control	playback	0.00833333	1B	Sa-No	Norihei	Satoru	4	MM	1B	-0.41286725056757	Sa-No	Norihei	Satoru	-0.267243759574423
aft	2	control	playback	0.00972222	1B	Sa-No	Satoru	Norihei	4	MM	1B	-0.41286725056757	Sa-No	Satoru	Norihei	0
aft	2	control	playback	0.0111111	1B	Sa-No	Norihei	Satoru	4	MM	1B	-0.41286725056757	Sa-No	Norihei	Satoru	0.267243759574423
aft	2	control	playback	0.0125	1B	Sa-No	Satoru	Norihei	3	MM	1B	-0.41286725056757	Sa-No	Satoru	Norihei	0.534487519148846
aft	2	control	playback	0.0138889	1B	Sa-No	Norihei	Satoru	2	MM	1B	-0.41286725056757	Sa-No	Norihei	Satoru	0.801731278723269
aft	2	control	playback	0.0152778	1B	Sa-No	Satoru	Norihei	4	MM	1B	-0.41286725056757	Sa-No	Satoru	Norihei	1.06897503829769
aft	2	control	playback	0.0166667	1B	Sa-No	Norihei	Satoru	3	MM	1B	-0.41286725056757	Sa-No	Norihei	Satoru	1.33621879787211
aft	2	control	playback	0.0180556	1B	Sa-No	Norihei	Satoru	4	MM	1B	-0.41286725056757	Sa-No	Norihei	Satoru	1.60346255744654
aft	2	control	playback	0.00138889	1B	Ka-No	Kanao	Norihei	4	MM	1B	-0.41286725056757	Ka-No	Kanao	Norihei	-1.60346255744654
aft	2	control	playback	0.00277778	1B	Ka-No	Norihei	Kanao	3	MM	1B	-0.41286725056757	Ka-No	Norihei	Kanao	-1.33621879787211
aft	2	control	playback	0.00416667	1B	Ka-No	Kanao	Norihei	3	MM	1B	-0.41286725056757	Ka-No	Kanao	Norihei	-1.06897503829769
aft	2	control	playback	0.00555556	1B	Ka-No	Kanao	Norihei	4	MM	1B	-0.41286725056757	Ka-No	Kanao	Norihei	-0.801731278723269
aft	2	control	playback	0.00694444	1B	Ka-No	Norihei	Kanao	4	MM	1B	-0.41286725056757	Ka-No	Norihei	Kanao	-0.534487519148846
aft	2	control	playback	0.00833333	1B	Ka-No	Kanao	Norihei	4	MM	1B	-0.41286725056757	Ka-No	Kanao	Norihei	-0.267243759574423
aft	2	control	playback	0.00972222	1B	Ka-No	Kanao	Norihei	2	MM	1B	-0.41286725056757	Ka-No	Kanao	Norihei	0
aft	2	control	playback	0.0111111	1B	Ka-No	Kanao	Norihei	4	MM	1B	-0.41286725056757	Ka-No	Kanao	Norihei	0.267243759574423
aft	2	control	playback	0.0125	1B	Ka-No	Norihei	Kanao	3	MM	1B	-0.41286725056757	Ka-No	Norihei	Kanao	0.534487519148846
aft	2	control	playback	0.0138889	1B	Ka-No	Kanao	Norihei	3	MM	1B	-0.41286725056757	Ka-No	Kanao	Norihei	0.801731278723269
aft	2	control	playback	0.0152778	1B	Ka-No	Kanao	Norihei	4	MM	1B	-0.41286725056757	Ka-No	Kanao	Norihei	1.06897503829769
aft	2	control	playback	0.0166667	1B	Ka-No	Norihei	Kanao	3	MM	1B	-0.41286725056757	Ka-No	Norihei	Kanao	1.33621879787211
aft	2	control	playback	0.0180556	1B	Ka-No	Norihei	Kanao	3	MM	1B	-0.41286725056757	Ka-No	Norihei	Kanao	1.60346255744654
morn	2	outgroup	playback	0.00138889	1C	To-Mi	Mizuo	Toon	3	MM	1C	-0.41286725056757	To-Mi	Mizuo	Toon	-1.60346255744654
morn	2	outgroup	playback	0.00277778	1C	To-Mi	Mizuo	Toon	2	MM	1C	-0.41286725056757	To-Mi	Mizuo	Toon	-1.33621879787211
morn	2	outgroup	playback	0.00416667	1C	To-Mi	Toon	Mizuo	2	MM	1C	-0.41286725056757	To-Mi	Toon	Mizuo	-1.06897503829769
morn	2	outgroup	playback	0.00555556	1C	To-Mi	Mizuo	Toon	4	MM	1C	-0.41286725056757	To-Mi	Mizuo	Toon	-0.801731278723269
morn	2	outgroup	playback	0.00694444	1C	To-Mi	Mizuo	Toon	3	MM	1C	-0.41286725056757	To-Mi	Mizuo	Toon	-0.534487519148846
morn	2	outgroup	playback	0.00833333	1C	To-Mi	Mizuo	Toon	3	MM	1C	-0.41286725056757	To-Mi	Mizuo	Toon	-0.267243759574423
morn	2	outgroup	playback	0.00972222	1C	To-Mi	Toon	Mizuo	3	MM	1C	-0.41286725056757	To-Mi	Toon	Mizuo	0
morn	2	outgroup	playback	0.0111111	1C	To-Mi	Mizuo	Toon	2	MM	1C	-0.41286725056757	To-Mi	Mizuo	Toon	0.267243759574423
morn	2	outgroup	playback	0.0125	1C	To-Mi	Toon	Mizuo	2	MM	1C	-0.41286725056757	To-Mi	Toon	Mizuo	0.534487519148846
morn	2	outgroup	playback	0.0138889	1C	To-Mi	Mizuo	Toon	2	MM	1C	-0.41286725056757	To-Mi	Mizuo	Toon	0.801731278723269
morn	2	outgroup	playback	0.0152778	1C	To-Mi	Toon	Mizuo	1	MM	1C	-0.41286725056757	To-Mi	Toon	Mizuo	1.06897503829769
morn	2	outgroup	playback	0.0166667	1C	To-Mi	Mizuo	Toon	2	MM	1C	-0.41286725056757	To-Mi	Mizuo	Toon	1.33621879787211
morn	2	outgroup	playback	0.0180556	1C	To-Mi	Toon	Mizuo	3	MM	1C	-0.41286725056757	To-Mi	Toon	Mizuo	1.60346255744654
morn	2	outgroup	playback	0.00138889	1C	To-Mu	Toon	Musashi	4	MM	1C	-0.41286725056757	To-Mu	Toon	Musashi	-1.60346255744654
morn	2	outgroup	playback	0.00277778	1C	To-Mu	Musashi	Toon	4	MM	1C	-0.41286725056757	To-Mu	Musashi	Toon	-1.33621879787211
morn	2	outgroup	playback	0.00416667	1C	To-Mu	Musashi	Toon	4	MM	1C	-0.41286725056757	To-Mu	Musashi	Toon	-1.06897503829769
morn	2	outgroup	playback	0.00555556	1C	To-Mu	Musashi	Toon	4	MM	1C	-0.41286725056757	To-Mu	Musashi	Toon	-0.801731278723269
morn	2	outgroup	playback	0.00694444	1C	To-Mu	Musashi	Toon	4	MM	1C	-0.41286725056757	To-Mu	Musashi	Toon	-0.534487519148846
morn	2	outgroup	playback	0.00833333	1C	To-Mu	Musashi	Toon	4	MM	1C	-0.41286725056757	To-Mu	Musashi	Toon	-0.267243759574423
morn	2	outgroup	playback	0.00972222	1C	To-Mu	Toon	Musashi	4	MM	1C	-0.41286725056757	To-Mu	Toon	Musashi	0
morn	2	outgroup	playback	0.0111111	1C	To-Mu	Musashi	Toon	4	MM	1C	-0.41286725056757	To-Mu	Musashi	Toon	0.267243759574423
morn	2	outgroup	playback	0.0125	1C	To-Mu	Musashi	Toon	4	MM	1C	-0.41286725056757	To-Mu	Musashi	Toon	0.534487519148846
morn	2	outgroup	playback	0.0138889	1C	To-Mu	Toon	Musashi	4	MM	1C	-0.41286725056757	To-Mu	Toon	Musashi	0.801731278723269
[truncated: 5,645 more rows]
