# Supplementary material for: Uniting against a common enemy: Perceived outgroup threat elicits ingroup cohesion in chimpanzees
Source: PLoS One. 2021 Feb 24;16(2):e0246869. doi: 10.1371/journal.pone.0246869 (PMC7904213; doi:10.1371/journal.pone.0246869)
Supplement: S1 File — (ZIP) [file pone.0246869.s001.zip › Playback/data/restdatafoodphase.xlsx]

## Sheet: Sheet 1
timeofday	trial	condition	phase	time	group	individual	sex	rest	sit	trial_	time_	group_	individual_	condition_
aft	1	outgroup	food	0.00555556	1B	Gorou	M	1	1	-1.33400386790761	-1.18157552413557	1B	Gorou	0.959075277118896
aft	1	outgroup	food	0.0111111	1B	Gorou	M	1	1	-1.33400386790761	-0.331035245406689	1B	Gorou	0.959075277118896
aft	1	outgroup	food	0.0138889	1B	Gorou	M	1	1	-1.33400386790761	0.094234893957756	1B	Gorou	0.959075277118896
aft	1	outgroup	food	0.0152778	1B	Gorou	M	1	1	-1.33400386790761	0.306869963639978	1B	Gorou	0.959075277118896
aft	1	outgroup	food	0.0180556	1B	Gorou	M	1	1	-1.33400386790761	0.732140103004423	1B	Gorou	0.959075277118896
aft	1	outgroup	food	0.0208333	1B	Gorou	M	1	1	-1.33400386790761	1.15741024236885	1B	Gorou	0.959075277118896
aft	1	outgroup	food	0.025	1B	Gorou	M	1	1	-1.33400386790761	1.79531545141552	1B	Gorou	0.959075277118896
aft	1	outgroup	food	0.0125	1B	Shoubou	M	1	1	-1.33400386790761	-0.118400175724466	1B	Shoubou	0.959075277118896
aft	1	outgroup	food	0.0138889	1B	Shoubou	M	1	1	-1.33400386790761	0.094234893957756	1B	Shoubou	0.959075277118896
aft	1	outgroup	food	0.0152778	1B	Shoubou	M	1	1	-1.33400386790761	0.306869963639978	1B	Shoubou	0.959075277118896
aft	1	outgroup	food	0.0208333	1B	Shoubou	M	1	1	-1.33400386790761	1.15741024236885	1B	Shoubou	0.959075277118896
aft	1	outgroup	food	0.0222222	1B	Shoubou	M	1	1	-1.33400386790761	1.37004531205108	1B	Shoubou	0.959075277118896
aft	1	outgroup	food	0.0236111	1B	Shoubou	M	1	1	-1.33400386790761	1.5826803817333	1B	Shoubou	0.959075277118896
aft	1	outgroup	food	0.025	1B	Shoubou	M	1	1	-1.33400386790761	1.79531545141552	1B	Shoubou	0.959075277118896
aft	1	outgroup	food	0.00138889	1B	Satoru	M	1	1	-1.33400386790761	-1.81948073318223	1B	Satoru	0.959075277118896
aft	1	outgroup	food	0.00277778	1B	Satoru	M	1	1	-1.33400386790761	-1.60684566350001	1B	Satoru	0.959075277118896
aft	1	outgroup	food	0.00972222	1B	Satoru	M	1	0	-1.33400386790761	-0.543670315088908	1B	Satoru	0.959075277118896
aft	1	outgroup	food	0.0111111	1B	Satoru	M	1	0	-1.33400386790761	-0.331035245406689	1B	Satoru	0.959075277118896
aft	1	outgroup	food	0.0125	1B	Satoru	M	1	0	-1.33400386790761	-0.118400175724466	1B	Satoru	0.959075277118896
aft	1	outgroup	food	0.0138889	1B	Satoru	M	1	0	-1.33400386790761	0.094234893957756	1B	Satoru	0.959075277118896
aft	1	outgroup	food	0.0152778	1B	Satoru	M	1	0	-1.33400386790761	0.306869963639978	1B	Satoru	0.959075277118896
aft	1	outgroup	food	0.0180556	1B	Satoru	M	1	1	-1.33400386790761	0.732140103004423	1B	Satoru	0.959075277118896
aft	1	outgroup	food	0.0194444	1B	Satoru	M	1	1	-1.33400386790761	0.944775172686646	1B	Satoru	0.959075277118896
aft	1	outgroup	food	0.0208333	1B	Satoru	M	1	1	-1.33400386790761	1.15741024236885	1B	Satoru	0.959075277118896
aft	1	outgroup	food	0.0222222	1B	Satoru	M	1	1	-1.33400386790761	1.37004531205108	1B	Satoru	0.959075277118896
aft	1	outgroup	food	0.0236111	1B	Satoru	M	1	1	-1.33400386790761	1.5826803817333	1B	Satoru	0.959075277118896
aft	1	outgroup	food	0.00138889	1B	Kanao	M	1	1	-1.33400386790761	-1.81948073318223	1B	Kanao	0.959075277118896
aft	1	outgroup	food	0.00277778	1B	Kanao	M	1	1	-1.33400386790761	-1.60684566350001	1B	Kanao	0.959075277118896
aft	1	outgroup	food	0.00416667	1B	Kanao	M	1	1	-1.33400386790761	-1.39421059381779	1B	Kanao	0.959075277118896
aft	1	outgroup	food	0.00555556	1B	Kanao	M	1	1	-1.33400386790761	-1.18157552413557	1B	Kanao	0.959075277118896
aft	1	outgroup	food	0.00833333	1B	Kanao	M	1	1	-1.33400386790761	-0.756305384771129	1B	Kanao	0.959075277118896
aft	1	outgroup	food	0.00972222	1B	Kanao	M	1	1	-1.33400386790761	-0.543670315088908	1B	Kanao	0.959075277118896
aft	1	outgroup	food	0.0111111	1B	Kanao	M	1	1	-1.33400386790761	-0.331035245406689	1B	Kanao	0.959075277118896
aft	1	outgroup	food	0.0180556	1B	Kanao	M	1	1	-1.33400386790761	0.732140103004423	1B	Kanao	0.959075277118896
aft	1	outgroup	food	0.0194444	1B	Kanao	M	1	1	-1.33400386790761	0.944775172686646	1B	Kanao	0.959075277118896
aft	1	outgroup	food	0.0208333	1B	Kanao	M	1	1	-1.33400386790761	1.15741024236885	1B	Kanao	0.959075277118896
aft	1	outgroup	food	0.0222222	1B	Kanao	M	1	1	-1.33400386790761	1.37004531205108	1B	Kanao	0.959075277118896
aft	1	outgroup	food	0.00972222	1B	Norihei	M	1	1	-1.33400386790761	-0.543670315088908	1B	Norihei	0.959075277118896
aft	1	outgroup	food	0.0111111	1B	Norihei	M	1	1	-1.33400386790761	-0.331035245406689	1B	Norihei	0.959075277118896
morn	1	control	food	0.00555556	1B	Gorou	M	1	1	-1.33400386790761	-1.18157552413557	1B	Gorou	-1.0421951344692
morn	1	control	food	0.0125	1B	Gorou	M	1	1	-1.33400386790761	-0.118400175724466	1B	Gorou	-1.0421951344692
morn	1	control	food	0.0138889	1B	Gorou	M	1	1	-1.33400386790761	0.094234893957756	1B	Gorou	-1.0421951344692
morn	1	control	food	0.0180556	1B	Gorou	M	1	1	-1.33400386790761	0.732140103004423	1B	Gorou	-1.0421951344692
morn	1	control	food	0.0208333	1B	Gorou	M	1	1	-1.33400386790761	1.15741024236885	1B	Gorou	-1.0421951344692
morn	1	control	food	0.0222222	1B	Gorou	M	1	1	-1.33400386790761	1.37004531205108	1B	Gorou	-1.0421951344692
morn	1	control	food	0.025	1B	Gorou	M	1	1	-1.33400386790761	1.79531545141552	1B	Gorou	-1.0421951344692
morn	1	control	food	0.00833333	1B	Shoubou	M	1	1	-1.33400386790761	-0.756305384771129	1B	Shoubou	-1.0421951344692
morn	1	control	food	0.00972222	1B	Shoubou	M	1	1	-1.33400386790761	-0.543670315088908	1B	Shoubou	-1.0421951344692
morn	1	control	food	0.0125	1B	Shoubou	M	1	1	-1.33400386790761	-0.118400175724466	1B	Shoubou	-1.0421951344692
morn	1	control	food	0.0138889	1B	Shoubou	M	1	1	-1.33400386790761	0.094234893957756	1B	Shoubou	-1.0421951344692
morn	1	control	food	0.0180556	1B	Shoubou	M	1	1	-1.33400386790761	0.732140103004423	1B	Shoubou	-1.0421951344692
morn	1	control	food	0.0194444	1B	Shoubou	M	1	1	-1.33400386790761	0.944775172686646	1B	Shoubou	-1.0421951344692
morn	1	control	food	0.0236111	1B	Shoubou	M	1	1	-1.33400386790761	1.5826803817333	1B	Shoubou	-1.0421951344692
morn	1	control	food	0.025	1B	Shoubou	M	1	1	-1.33400386790761	1.79531545141552	1B	Shoubou	-1.0421951344692
morn	1	control	food	0.00694444	1B	Satoru	M	1	1	-1.33400386790761	-0.968940454453349	1B	Satoru	-1.0421951344692
morn	1	control	food	0.00833333	1B	Satoru	M	1	1	-1.33400386790761	-0.756305384771129	1B	Satoru	-1.0421951344692
morn	1	control	food	0.00972222	1B	Satoru	M	1	1	-1.33400386790761	-0.543670315088908	1B	Satoru	-1.0421951344692
morn	1	control	food	0.0111111	1B	Satoru	M	1	1	-1.33400386790761	-0.331035245406689	1B	Satoru	-1.0421951344692
morn	1	control	food	0.0138889	1B	Satoru	M	1	1	-1.33400386790761	0.094234893957756	1B	Satoru	-1.0421951344692
morn	1	control	food	0.0152778	1B	Satoru	M	1	1	-1.33400386790761	0.306869963639978	1B	Satoru	-1.0421951344692
morn	1	control	food	0.0180556	1B	Satoru	M	1	1	-1.33400386790761	0.732140103004423	1B	Satoru	-1.0421951344692
morn	1	control	food	0.0194444	1B	Satoru	M	1	1	-1.33400386790761	0.944775172686646	1B	Satoru	-1.0421951344692
morn	1	control	food	0.0208333	1B	Satoru	M	1	1	-1.33400386790761	1.15741024236885	1B	Satoru	-1.0421951344692
morn	1	control	food	0.0222222	1B	Satoru	M	1	1	-1.33400386790761	1.37004531205108	1B	Satoru	-1.0421951344692
morn	1	control	food	0.0236111	1B	Satoru	M	1	1	-1.33400386790761	1.5826803817333	1B	Satoru	-1.0421951344692
morn	1	control	food	0.00277778	1B	Kanao	M	1	1	-1.33400386790761	-1.60684566350001	1B	Kanao	-1.0421951344692
morn	1	control	food	0.00555556	1B	Kanao	M	1	1	-1.33400386790761	-1.18157552413557	1B	Kanao	-1.0421951344692
morn	1	control	food	0.0125	1B	Kanao	M	1	1	-1.33400386790761	-0.118400175724466	1B	Kanao	-1.0421951344692
morn	1	control	food	0.0194444	1B	Kanao	M	1	1	-1.33400386790761	0.944775172686646	1B	Kanao	-1.0421951344692
morn	1	control	food	0.0208333	1B	Kanao	M	1	0	-1.33400386790761	1.15741024236885	1B	Kanao	-1.0421951344692
morn	1	control	food	0.0222222	1B	Kanao	M	1	0	-1.33400386790761	1.37004531205108	1B	Kanao	-1.0421951344692
morn	1	control	food	0.0236111	1B	Kanao	M	1	1	-1.33400386790761	1.5826803817333	1B	Kanao	-1.0421951344692
morn	1	control	food	0.00555556	1B	Norihei	M	1	0	-1.33400386790761	-1.18157552413557	1B	Norihei	-1.0421951344692
morn	1	control	food	0.00694444	1B	Norihei	M	1	1	-1.33400386790761	-0.968940454453349	1B	Norihei	-1.0421951344692
morn	1	control	food	0.0111111	1B	Norihei	M	1	1	-1.33400386790761	-0.331035245406689	1B	Norihei	-1.0421951344692
morn	1	control	food	0.0125	1B	Norihei	M	1	1	-1.33400386790761	-0.118400175724466	1B	Norihei	-1.0421951344692
morn	1	control	food	0.0166667	1B	Norihei	M	1	1	-1.33400386790761	0.519505033322201	1B	Norihei	-1.0421951344692
morn	1	control	food	0.0194444	1B	Norihei	M	1	1	-1.33400386790761	0.944775172686646	1B	Norihei	-1.0421951344692
morn	1	control	food	0.0236111	1B	Norihei	M	1	1	-1.33400386790761	1.5826803817333	1B	Norihei	-1.0421951344692
morn	1	control	food	0.00277778	1A	Lennon	M	1	1	-1.33400386790761	-1.60684566350001	1A	Lennon	-1.0421951344692
morn	1	control	food	0.00416667	1A	Lennon	M	1	1	-1.33400386790761	-1.39421059381779	1A	Lennon	-1.0421951344692
morn	1	control	food	0.00694444	1A	Lennon	M	1	1	-1.33400386790761	-0.968940454453349	1A	Lennon	-1.0421951344692
morn	1	control	food	0.00833333	1A	Lennon	M	1	1	-1.33400386790761	-0.756305384771129	1A	Lennon	-1.0421951344692
morn	1	control	food	0.00972222	1A	Lennon	M	1	1	-1.33400386790761	-0.543670315088908	1A	Lennon	-1.0421951344692
morn	1	control	food	0.0111111	1A	Lennon	M	1	1	-1.33400386790761	-0.331035245406689	1A	Lennon	-1.0421951344692
morn	1	control	food	0.0152778	1A	Lennon	M	1	1	-1.33400386790761	0.306869963639978	1A	Lennon	-1.0421951344692
morn	1	control	food	0.0166667	1A	Lennon	M	1	1	-1.33400386790761	0.519505033322201	1A	Lennon	-1.0421951344692
morn	1	control	food	0.0194444	1A	Lennon	M	1	1	-1.33400386790761	0.944775172686646	1A	Lennon	-1.0421951344692
morn	1	control	food	0.0222222	1A	Lennon	M	1	1	-1.33400386790761	1.37004531205106	1A	Lennon	-1.0421951344692
morn	1	control	food	0.0236111	1A	Lennon	M	1	1	-1.33400386790761	1.58268038173327	1A	Lennon	-1.0421951344692
morn	1	control	food	0.025	1A	Lennon	M	1	1	-1.33400386790761	1.79531545141547	1A	Lennon	-1.0421951344692
morn	1	control	food	0.0152778	1A	Naoya	M	1	1	-1.33400386790761	0.306869963639978	1A	Naoya	-1.0421951344692
morn	1	control	food	0.0166667	1A	Naoya	M	1	1	-1.33400386790761	0.519505033322201	1A	Naoya	-1.0421951344692
morn	1	control	food	0.0222222	1A	Naoya	M	1	1	-1.33400386790761	1.37004531205106	1A	Naoya	-1.0421951344692
morn	1	control	food	0.025	1A	Naoya	M	1	1	-1.33400386790761	1.79531545141547	1A	Naoya	-1.0421951344692
morn	1	control	food	0.0180556	1A	Norio	M	1	1	-1.33400386790761	0.732140103004423	1A	Norio	-1.0421951344692
morn	1	control	food	0.00694444	1A	Minato	M	1	1	-1.33400386790761	-0.968940454453349	1A	Minato	-1.0421951344692
morn	1	control	food	0.0111111	1A	Minato	M	1	1	-1.33400386790761	-0.331035245406689	1A	Minato	-1.0421951344692
morn	1	control	food	0.0166667	1A	Minato	M	1	1	-1.33400386790761	0.519505033322201	1A	Minato	-1.0421951344692
morn	1	control	food	0.0222222	1A	Minato	M	1	1	-1.33400386790761	1.37004531205106	1A	Minato	-1.0421951344692
morn	1	control	food	0.00277778	1A	Takabo	M	1	1	-1.33400386790761	-1.60684566350001	1A	Takabo	-1.0421951344692
morn	1	control	food	0.00416667	1A	Takabo	M	1	1	-1.33400386790761	-1.39421059381779	1A	Takabo	-1.0421951344692
morn	1	control	food	0.00972222	1A	Takabo	M	1	1	-1.33400386790761	-0.543670315088908	1A	Takabo	-1.0421951344692
morn	1	control	food	0.0111111	1A	Takabo	M	1	1	-1.33400386790761	-0.331035245406689	1A	Takabo	-1.0421951344692
morn	1	control	food	0.0152778	1A	Takabo	M	1	1	-1.33400386790761	0.306869963639978	1A	Takabo	-1.0421951344692
morn	1	control	food	0.0166667	1A	Takabo	M	1	1	-1.33400386790761	0.519505033322201	1A	Takabo	-1.0421951344692
morn	1	control	food	0.0180556	1A	Takabo	M	1	1	-1.33400386790761	0.732140103004423	1A	Takabo	-1.0421951344692
morn	1	control	food	0.025	1A	Takabo	M	1	1	-1.33400386790761	1.79531545141547	1A	Takabo	-1.0421951344692
aft	1	outgroup	food	0.00138889	1A	Lennon	M	1	1	-1.33400386790761	-1.81948073318223	1A	Lennon	0.959075277118896
aft	1	outgroup	food	0.00277778	1A	Lennon	M	1	1	-1.33400386790761	-1.60684566350001	1A	Lennon	0.959075277118896
aft	1	outgroup	food	0.00416667	1A	Lennon	M	1	0	-1.33400386790761	-1.39421059381779	1A	Lennon	0.959075277118896
aft	1	outgroup	food	0.00555556	1A	Lennon	M	1	0	-1.33400386790761	-1.18157552413557	1A	Lennon	0.959075277118896
aft	1	outgroup	food	0.00694444	1A	Lennon	M	1	0	-1.33400386790761	-0.968940454453349	1A	Lennon	0.959075277118896
aft	1	outgroup	food	0.00833333	1A	Lennon	M	1	0	-1.33400386790761	-0.756305384771129	1A	Lennon	0.959075277118896
aft	1	outgroup	food	0.00972222	1A	Lennon	M	1	0	-1.33400386790761	-0.543670315088908	1A	Lennon	0.959075277118896
aft	1	outgroup	food	0.0111111	1A	Lennon	M	1	0	-1.33400386790761	-0.331035245406689	1A	Lennon	0.959075277118896
aft	1	outgroup	food	0.0125	1A	Lennon	M	1	0	-1.33400386790761	-0.118400175724466	1A	Lennon	0.959075277118896
aft	1	outgroup	food	0.0138889	1A	Lennon	M	1	0	-1.33400386790761	0.094234893957756	1A	Lennon	0.959075277118896
aft	1	outgroup	food	0.0152778	1A	Lennon	M	1	0	-1.33400386790761	0.306869963639978	1A	Lennon	0.959075277118896
aft	1	outgroup	food	0.0166667	1A	Lennon	M	1	1	-1.33400386790761	0.519505033322201	1A	Lennon	0.959075277118896
aft	1	outgroup	food	0.0180556	1A	Lennon	M	1	1	-1.33400386790761	0.732140103004423	1A	Lennon	0.959075277118896
aft	1	outgroup	food	0.0194444	1A	Lennon	M	1	1	-1.33400386790761	0.944775172686646	1A	Lennon	0.959075277118896
aft	1	outgroup	food	0.0208333	1A	Lennon	M	1	1	-1.33400386790761	1.15741024236885	1A	Lennon	0.959075277118896
aft	1	outgroup	food	0.0222222	1A	Lennon	M	1	1	-1.33400386790761	1.37004531205106	1A	Lennon	0.959075277118896
aft	1	outgroup	food	0.0236111	1A	Lennon	M	1	1	-1.33400386790761	1.58268038173327	1A	Lennon	0.959075277118896
aft	1	outgroup	food	0.025	1A	Lennon	M	1	1	-1.33400386790761	1.79531545141547	1A	Lennon	0.959075277118896
aft	1	outgroup	food	0.00277778	1A	Naoya	M	1	1	-1.33400386790761	-1.60684566350001	1A	Naoya	0.959075277118896
aft	1	outgroup	food	0.00416667	1A	Naoya	M	1	1	-1.33400386790761	-1.39421059381779	1A	Naoya	0.959075277118896
aft	1	outgroup	food	0.00694444	1A	Naoya	M	1	0	-1.33400386790761	-0.968940454453349	1A	Naoya	0.959075277118896
aft	1	outgroup	food	0.00833333	1A	Naoya	M	1	0	-1.33400386790761	-0.756305384771129	1A	Naoya	0.959075277118896
aft	1	outgroup	food	0.0111111	1A	Naoya	M	1	1	-1.33400386790761	-0.331035245406689	1A	Naoya	0.959075277118896
aft	1	outgroup	food	0.0125	1A	Naoya	M	1	0	-1.33400386790761	-0.118400175724466	1A	Naoya	0.959075277118896
aft	1	outgroup	food	0.0138889	1A	Naoya	M	1	0	-1.33400386790761	0.094234893957756	1A	Naoya	0.959075277118896
aft	1	outgroup	food	0.0152778	1A	Naoya	M	1	1	-1.33400386790761	0.306869963639978	1A	Naoya	0.959075277118896
aft	1	outgroup	food	0.0194444	1A	Naoya	M	1	1	-1.33400386790761	0.944775172686646	1A	Naoya	0.959075277118896
aft	1	outgroup	food	0.0208333	1A	Naoya	M	1	1	-1.33400386790761	1.15741024236885	1A	Naoya	0.959075277118896
aft	1	outgroup	food	0.0222222	1A	Naoya	M	1	1	-1.33400386790761	1.37004531205106	1A	Naoya	0.959075277118896
aft	1	outgroup	food	0.0236111	1A	Naoya	M	1	1	-1.33400386790761	1.58268038173327	1A	Naoya	0.959075277118896
aft	1	outgroup	food	0.025	1A	Naoya	M	1	1	-1.33400386790761	1.79531545141547	1A	Naoya	0.959075277118896
aft	1	outgroup	food	0.0111111	1A	Norio	M	1	1	-1.33400386790761	-0.331035245406689	1A	Norio	0.959075277118896
aft	1	outgroup	food	0.0125	1A	Norio	M	1	0	-1.33400386790761	-0.118400175724466	1A	Norio	0.959075277118896
aft	1	outgroup	food	0.0138889	1A	Norio	M	1	0	-1.33400386790761	0.094234893957756	1A	Norio	0.959075277118896
aft	1	outgroup	food	0.0152778	1A	Norio	M	1	0	-1.33400386790761	0.306869963639978	1A	Norio	0.959075277118896
aft	1	outgroup	food	0.0208333	1A	Norio	M	1	1	-1.33400386790761	1.15741024236885	1A	Norio	0.959075277118896
aft	1	outgroup	food	0.0222222	1A	Norio	M	1	1	-1.33400386790761	1.37004531205106	1A	Norio	0.959075277118896
aft	1	outgroup	food	0.00138889	1A	Minato	M	1	1	-1.33400386790761	-1.81948073318223	1A	Minato	0.959075277118896
aft	1	outgroup	food	0.00416667	1A	Minato	M	1	1	-1.33400386790761	-1.39421059381779	1A	Minato	0.959075277118896
aft	1	outgroup	food	0.00694444	1A	Minato	M	1	1	-1.33400386790761	-0.968940454453349	1A	Minato	0.959075277118896
aft	1	outgroup	food	0.00833333	1A	Minato	M	1	1	-1.33400386790761	-0.756305384771129	1A	Minato	0.959075277118896
aft	1	outgroup	food	0.00972222	1A	Minato	M	1	1	-1.33400386790761	-0.543670315088908	1A	Minato	0.959075277118896
aft	1	outgroup	food	0.0111111	1A	Minato	M	1	0	-1.33400386790761	-0.331035245406689	1A	Minato	0.959075277118896
aft	1	outgroup	food	0.0125	1A	Minato	M	1	0	-1.33400386790761	-0.118400175724466	1A	Minato	0.959075277118896
aft	1	outgroup	food	0.0138889	1A	Minato	M	1	0	-1.33400386790761	0.094234893957756	1A	Minato	0.959075277118896
aft	1	outgroup	food	0.0152778	1A	Minato	M	1	0	-1.33400386790761	0.306869963639978	1A	Minato	0.959075277118896
aft	1	outgroup	food	0.0208333	1A	Minato	M	1	1	-1.33400386790761	1.15741024236885	1A	Minato	0.959075277118896
aft	1	outgroup	food	0.0236111	1A	Minato	M	1	1	-1.33400386790761	1.58268038173327	1A	Minato	0.959075277118896
aft	1	outgroup	food	0.00694444	1A	Takabo	M	1	0	-1.33400386790761	-0.968940454453349	1A	Takabo	0.959075277118896
aft	1	outgroup	food	0.00833333	1A	Takabo	M	1	0	-1.33400386790761	-0.756305384771129	1A	Takabo	0.959075277118896
aft	1	outgroup	food	0.00972222	1A	Takabo	M	1	0	-1.33400386790761	-0.543670315088908	1A	Takabo	0.959075277118896
aft	1	outgroup	food	0.0111111	1A	Takabo	M	1	0	-1.33400386790761	-0.331035245406689	1A	Takabo	0.959075277118896
aft	1	outgroup	food	0.0125	1A	Takabo	M	1	0	-1.33400386790761	-0.118400175724466	1A	Takabo	0.959075277118896
aft	1	outgroup	food	0.0138889	1A	Takabo	M	1	0	-1.33400386790761	0.094234893957756	1A	Takabo	0.959075277118896
aft	1	outgroup	food	0.0152778	1A	Takabo	M	1	0	-1.33400386790761	0.306869963639978	1A	Takabo	0.959075277118896
aft	1	outgroup	food	0.0208333	1A	Takabo	M	1	1	-1.33400386790761	1.15741024236885	1A	Takabo	0.959075277118896
aft	1	outgroup	food	0.0222222	1A	Takabo	M	1	1	-1.33400386790761	1.37004531205106	1A	Takabo	0.959075277118896
aft	1	outgroup	food	0.0236111	1A	Takabo	M	1	1	-1.33400386790761	1.58268038173327	1A	Takabo	0.959075277118896
aft	1	outgroup	food	0.025	1A	Takabo	M	1	1	-1.33400386790761	1.79531545141547	1A	Takabo	0.959075277118896
morn	1	control	food	0.0111111	1C	Toon	M	1	1	-1.33400386790761	-0.331035245406689	1C	Toon	-1.0421951344692
morn	1	control	food	0.0125	1C	Toon	M	1	1	-1.33400386790761	-0.118400175724466	1C	Toon	-1.0421951344692
morn	1	control	food	0.0152778	1C	Toon	M	1	1	-1.33400386790761	0.306869963639978	1C	Toon	-1.0421951344692
morn	1	control	food	0.0166667	1C	Toon	M	1	1	-1.33400386790761	0.519505033322201	1C	Toon	-1.0421951344692
morn	1	control	food	0.0194444	1C	Toon	M	1	1	-1.33400386790761	0.944775172686646	1C	Toon	-1.0421951344692
morn	1	control	food	0.0208333	1C	Toon	M	1	1	-1.33400386790761	1.15741024236885	1C	Toon	-1.0421951344692
morn	1	control	food	0.0222222	1C	Toon	M	1	1	-1.33400386790761	1.37004531205106	1C	Toon	-1.0421951344692
morn	1	control	food	0.0236111	1C	Toon	M	1	1	-1.33400386790761	1.58268038173327	1C	Toon	-1.0421951344692
morn	1	control	food	0.025	1C	Toon	M	1	1	-1.33400386790761	1.79531545141547	1C	Toon	-1.0421951344692
morn	1	control	food	0.00277778	1C	Mizuo	M	1	1	-1.33400386790761	-1.60684566350001	1C	Mizuo	-1.0421951344692
morn	1	control	food	0.00416667	1C	Mizuo	M	1	1	-1.33400386790761	-1.39421059381779	1C	Mizuo	-1.0421951344692
morn	1	control	food	0.0180556	1C	Mizuo	M	1	1	-1.33400386790761	0.732140103004423	1C	Mizuo	-1.0421951344692
morn	1	control	food	0.0194444	1C	Mizuo	M	1	1	-1.33400386790761	0.944775172686646	1C	Mizuo	-1.0421951344692
morn	1	control	food	0.0208333	1C	Mizuo	M	1	1	-1.33400386790761	1.15741024236885	1C	Mizuo	-1.0421951344692
morn	1	control	food	0.0236111	1C	Mizuo	M	1	1	-1.33400386790761	1.58268038173327	1C	Mizuo	-1.0421951344692
morn	1	control	food	0.025	1C	Mizuo	M	1	1	-1.33400386790761	1.79531545141547	1C	Mizuo	-1.0421951344692
morn	1	control	food	0.0125	1C	Musashi	M	1	1	-1.33400386790761	-0.118400175724466	1C	Musashi	-1.0421951344692
morn	1	control	food	0.0138889	1C	Musashi	M	1	1	-1.33400386790761	0.094234893957756	1C	Musashi	-1.0421951344692
morn	1	control	food	0.0152778	1C	Musashi	M	1	1	-1.33400386790761	0.306869963639978	1C	Musashi	-1.0421951344692
morn	1	control	food	0.0166667	1C	Musashi	M	1	1	-1.33400386790761	0.519505033322201	1C	Musashi	-1.0421951344692
morn	1	control	food	0.0180556	1C	Musashi	M	1	1	-1.33400386790761	0.732140103004423	1C	Musashi	-1.0421951344692
morn	1	control	food	0.0194444	1C	Musashi	M	1	1	-1.33400386790761	0.944775172686646	1C	Musashi	-1.0421951344692
morn	1	control	food	0.0125	1C	Shirou	M	1	1	-1.33400386790761	-0.118400175724466	1C	Shirou	-1.0421951344692
morn	1	control	food	0.0152778	1C	Shirou	M	1	1	-1.33400386790761	0.306869963639978	1C	Shirou	-1.0421951344692
morn	1	control	food	0.0180556	1C	Shirou	M	1	1	-1.33400386790761	0.732140103004423	1C	Shirou	-1.0421951344692
morn	1	control	food	0.0194444	1C	Shirou	M	1	1	-1.33400386790761	0.944775172686646	1C	Shirou	-1.0421951344692
morn	1	control	food	0.0208333	1C	Shirou	M	1	1	-1.33400386790761	1.15741024236885	1C	Shirou	-1.0421951344692
morn	1	control	food	0.0222222	1C	Shirou	M	1	1	-1.33400386790761	1.37004531205106	1C	Shirou	-1.0421951344692
morn	1	control	food	0.0236111	1C	Shirou	M	1	1	-1.33400386790761	1.58268038173327	1C	Shirou	-1.0421951344692
morn	1	control	food	0.025	1C	Shirou	M	1	1	-1.33400386790761	1.79531545141547	1C	Shirou	-1.0421951344692
morn	1	control	food	0.0125	1C	George	M	1	1	-1.33400386790761	-0.118400175724466	1C	George	-1.0421951344692
morn	1	control	food	0.0152778	1C	George	M	1	1	-1.33400386790761	0.306869963639978	1C	George	-1.0421951344692
morn	1	control	food	0.0166667	1C	George	M	1	0	-1.33400386790761	0.519505033322201	1C	George	-1.0421951344692
morn	1	control	food	0.0180556	1C	George	M	1	0	-1.33400386790761	0.732140103004423	1C	George	-1.0421951344692
morn	1	control	food	0.0194444	1C	George	M	1	0	-1.33400386790761	0.944775172686646	1C	George	-1.0421951344692
morn	1	control	food	0.0208333	1C	George	M	1	0	-1.33400386790761	1.15741024236885	1C	George	-1.0421951344692
morn	1	control	food	0.0222222	1C	George	M	1	0	-1.33400386790761	1.37004531205106	1C	George	-1.0421951344692
morn	1	control	food	0.0236111	1C	George	M	1	1	-1.33400386790761	1.58268038173327	1C	George	-1.0421951344692
morn	1	control	food	0.025	1C	George	M	1	1	-1.33400386790761	1.79531545141547	1C	George	-1.0421951344692
aft	1	outgroup	food	0.00972222	1C	Toon	M	1	1	-1.33400386790761	-0.543670315088908	1C	Toon	0.959075277118896
aft	1	outgroup	food	0.0111111	1C	Toon	M	1	1	-1.33400386790761	-0.331035245406689	1C	Toon	0.959075277118896
aft	1	outgroup	food	0.0125	1C	Toon	M	1	1	-1.33400386790761	-0.118400175724466	1C	Toon	0.959075277118896
aft	1	outgroup	food	0.0138889	1C	Toon	M	1	1	-1.33400386790761	0.094234893957756	1C	Toon	0.959075277118896
aft	1	outgroup	food	0.0152778	1C	Toon	M	1	1	-1.33400386790761	0.306869963639978	1C	Toon	0.959075277118896
aft	1	outgroup	food	0.0194444	1C	Toon	M	1	1	-1.33400386790761	0.944775172686646	1C	Toon	0.959075277118896
aft	1	outgroup	food	0.0208333	1C	Toon	M	1	1	-1.33400386790761	1.15741024236885	1C	Toon	0.959075277118896
aft	1	outgroup	food	0.0222222	1C	Toon	M	1	1	-1.33400386790761	1.37004531205106	1C	Toon	0.959075277118896
aft	1	outgroup	food	0.0236111	1C	Toon	M	1	1	-1.33400386790761	1.58268038173327	1C	Toon	0.959075277118896
aft	1	outgroup	food	0.025	1C	Toon	M	1	1	-1.33400386790761	1.79531545141547	1C	Toon	0.959075277118896
aft	1	outgroup	food	0.00138889	1C	Mizuo	M	1	1	-1.33400386790761	-1.81948073318223	1C	Mizuo	0.959075277118896
aft	1	outgroup	food	0.00277778	1C	Mizuo	M	1	1	-1.33400386790761	-1.60684566350001	1C	Mizuo	0.959075277118896
aft	1	outgroup	food	0.00416667	1C	Mizuo	M	1	1	-1.33400386790761	-1.39421059381779	1C	Mizuo	0.959075277118896
aft	1	outgroup	food	0.00694444	1C	Mizuo	M	1	1	-1.33400386790761	-0.968940454453349	1C	Mizuo	0.959075277118896
aft	1	outgroup	food	0.00833333	1C	Mizuo	M	1	1	-1.33400386790761	-0.756305384771129	1C	Mizuo	0.959075277118896
aft	1	outgroup	food	0.00972222	1C	Mizuo	M	1	1	-1.33400386790761	-0.543670315088908	1C	Mizuo	0.959075277118896
aft	1	outgroup	food	0.0111111	1C	Mizuo	M	1	1	-1.33400386790761	-0.331035245406689	1C	Mizuo	0.959075277118896
aft	1	outgroup	food	0.0125	1C	Mizuo	M	1	1	-1.33400386790761	-0.118400175724466	1C	Mizuo	0.959075277118896
aft	1	outgroup	food	0.0138889	1C	Mizuo	M	1	1	-1.33400386790761	0.094234893957756	1C	Mizuo	0.959075277118896
aft	1	outgroup	food	0.0152778	1C	Mizuo	M	1	1	-1.33400386790761	0.306869963639978	1C	Mizuo	0.959075277118896
aft	1	outgroup	food	0.0222222	1C	Mizuo	M	1	1	-1.33400386790761	1.37004531205106	1C	Mizuo	0.959075277118896
aft	1	outgroup	food	0.0236111	1C	Mizuo	M	1	1	-1.33400386790761	1.58268038173327	1C	Mizuo	0.959075277118896
aft	1	outgroup	food	0.00138889	1C	Musashi	M	1	1	-1.33400386790761	-1.81948073318223	1C	Musashi	0.959075277118896
aft	1	outgroup	food	0.00833333	1C	Musashi	M	1	1	-1.33400386790761	-0.756305384771129	1C	Musashi	0.959075277118896
aft	1	outgroup	food	0.00972222	1C	Musashi	M	1	1	-1.33400386790761	-0.543670315088908	1C	Musashi	0.959075277118896
aft	1	outgroup	food	0.0125	1C	Musashi	M	1	1	-1.33400386790761	-0.118400175724466	1C	Musashi	0.959075277118896
aft	1	outgroup	food	0.0138889	1C	Musashi	M	1	1	-1.33400386790761	0.094234893957756	1C	Musashi	0.959075277118896
aft	1	outgroup	food	0.0152778	1C	Musashi	M	1	1	-1.33400386790761	0.306869963639978	1C	Musashi	0.959075277118896
aft	1	outgroup	food	0.0194444	1C	Musashi	M	1	1	-1.33400386790761	0.944775172686646	1C	Musashi	0.959075277118896
aft	1	outgroup	food	0.0208333	1C	Musashi	M	1	1	-1.33400386790761	1.15741024236885	1C	Musashi	0.959075277118896
aft	1	outgroup	food	0.0222222	1C	Musashi	M	1	1	-1.33400386790761	1.37004531205106	1C	Musashi	0.959075277118896
aft	1	outgroup	food	0.0236111	1C	Musashi	M	1	1	-1.33400386790761	1.58268038173327	1C	Musashi	0.959075277118896
aft	1	outgroup	food	0.025	1C	Musashi	M	1	1	-1.33400386790761	1.79531545141547	1C	Musashi	0.959075277118896
aft	1	outgroup	food	0.00138889	1C	Shirou	M	1	1	-1.33400386790761	-1.81948073318223	1C	Shirou	0.959075277118896
aft	1	outgroup	food	0.00277778	1C	Shirou	M	1	1	-1.33400386790761	-1.60684566350001	1C	Shirou	0.959075277118896
aft	1	outgroup	food	0.00416667	1C	Shirou	M	1	1	-1.33400386790761	-1.39421059381779	1C	Shirou	0.959075277118896
aft	1	outgroup	food	0.00833333	1C	Shirou	M	1	1	-1.33400386790761	-0.756305384771129	1C	Shirou	0.959075277118896
aft	1	outgroup	food	0.00972222	1C	Shirou	M	1	1	-1.33400386790761	-0.543670315088908	1C	Shirou	0.959075277118896
aft	1	outgroup	food	0.0111111	1C	Shirou	M	1	0	-1.33400386790761	-0.331035245406689	1C	Shirou	0.959075277118896
aft	1	outgroup	food	0.0125	1C	Shirou	M	1	0	-1.33400386790761	-0.118400175724466	1C	Shirou	0.959075277118896
aft	1	outgroup	food	0.0138889	1C	Shirou	M	1	0	-1.33400386790761	0.094234893957756	1C	Shirou	0.959075277118896
aft	1	outgroup	food	0.0152778	1C	Shirou	M	1	0	-1.33400386790761	0.306869963639978	1C	Shirou	0.959075277118896
aft	1	outgroup	food	0.0180556	1C	Shirou	M	1	1	-1.33400386790761	0.732140103004423	1C	Shirou	0.959075277118896
aft	1	outgroup	food	0.0194444	1C	Shirou	M	1	1	-1.33400386790761	0.944775172686646	1C	Shirou	0.959075277118896
aft	1	outgroup	food	0.0208333	1C	Shirou	M	1	1	-1.33400386790761	1.15741024236885	1C	Shirou	0.959075277118896
aft	1	outgroup	food	0.0222222	1C	Shirou	M	1	1	-1.33400386790761	1.37004531205106	1C	Shirou	0.959075277118896
aft	1	outgroup	food	0.0236111	1C	Shirou	M	1	1	-1.33400386790761	1.58268038173327	1C	Shirou	0.959075277118896
aft	1	outgroup	food	0.025	1C	Shirou	M	1	1	-1.33400386790761	1.79531545141547	1C	Shirou	0.959075277118896
aft	1	outgroup	food	0.00972222	1C	George	M	1	1	-1.33400386790761	-0.543670315088908	1C	George	0.959075277118896
aft	1	outgroup	food	0.0111111	1C	George	M	1	1	-1.33400386790761	-0.331035245406689	1C	George	0.959075277118896
aft	1	outgroup	food	0.0125	1C	George	M	1	1	-1.33400386790761	-0.118400175724466	1C	George	0.959075277118896
aft	1	outgroup	food	0.0138889	1C	George	M	1	1	-1.33400386790761	0.094234893957756	1C	George	0.959075277118896
aft	1	outgroup	food	0.0152778	1C	George	M	1	1	-1.33400386790761	0.306869963639978	1C	George	0.959075277118896
aft	1	outgroup	food	0.0208333	1C	George	M	1	1	-1.33400386790761	1.15741024236885	1C	George	0.959075277118896
aft	1	outgroup	food	0.0222222	1C	George	M	1	1	-1.33400386790761	1.37004531205106	1C	George	0.959075277118896
aft	1	outgroup	food	0.0236111	1C	George	M	1	1	-1.33400386790761	1.58268038173327	1C	George	0.959075277118896
aft	1	outgroup	food	0.025	1C	George	M	1	1	-1.33400386790761	1.79531545141547	1C	George	0.959075277118896
aft	1	control	food	0.00416667	5G	Kotetsu	M	1	1	-1.33400386790761	-1.39421059381779	5G	Kotetsu	-1.0421951344692
aft	1	control	food	0.00555556	5G	Kotetsu	M	1	1	-1.33400386790761	-1.18157552413557	5G	Kotetsu	-1.0421951344692
aft	1	control	food	0.0166667	5G	Kotetsu	M	1	1	-1.33400386790761	0.519505033322201	5G	Kotetsu	-1.0421951344692
aft	1	control	food	0.0180556	5G	Kotetsu	M	1	1	-1.33400386790761	0.732140103004423	5G	Kotetsu	-1.0421951344692
aft	1	control	food	0.0208333	5G	Kotetsu	M	1	1	-1.33400386790761	1.15741024236885	5G	Kotetsu	-1.0421951344692
aft	1	control	food	0.0222222	5G	Kotetsu	M	1	1	-1.33400386790761	1.37004531205106	5G	Kotetsu	-1.0421951344692
aft	1	control	food	0.0236111	5G	Kotetsu	M	1	1	-1.33400386790761	1.58268038173327	5G	Kotetsu	-1.0421951344692
aft	1	control	food	0.00138889	5G	Oumu	F	1	1	-1.33400386790761	-1.81948073318223	5G	Oumu	-1.0421951344692
aft	1	control	food	0.0125	5G	Oumu	F	1	0	-1.33400386790761	-0.118400175724466	5G	Oumu	-1.0421951344692
aft	1	control	food	0.0138889	5G	Oumu	F	1	0	-1.33400386790761	0.094234893957756	5G	Oumu	-1.0421951344692
aft	1	control	food	0.0152778	5G	Oumu	F	1	0	-1.33400386790761	0.306869963639978	5G	Oumu	-1.0421951344692
aft	1	control	food	0.0166667	5G	Oumu	F	1	1	-1.33400386790761	0.519505033322201	5G	Oumu	-1.0421951344692
aft	1	control	food	0.0208333	5G	Oumu	F	1	1	-1.33400386790761	1.15741024236885	5G	Oumu	-1.0421951344692
aft	1	control	food	0.0222222	5G	Oumu	F	1	1	-1.33400386790761	1.37004531205106	5G	Oumu	-1.0421951344692
aft	1	control	food	0.0236111	5G	Oumu	F	1	1	-1.33400386790761	1.58268038173327	5G	Oumu	-1.0421951344692
aft	1	control	food	0.00138889	5G	Haruna	F	1	1	-1.33400386790761	-1.81948073318223	5G	Haruna	-1.0421951344692
aft	1	control	food	0.00972222	5G	Haruna	F	1	0	-1.33400386790761	-0.543670315088908	5G	Haruna	-1.0421951344692
aft	1	control	food	0.0111111	5G	Haruna	F	1	0	-1.33400386790761	-0.331035245406689	5G	Haruna	-1.0421951344692
aft	1	control	food	0.0125	5G	Haruna	F	1	1	-1.33400386790761	-0.118400175724466	5G	Haruna	-1.0421951344692
aft	1	control	food	0.0138889	5G	Haruna	F	1	0	-1.33400386790761	0.094234893957756	5G	Haruna	-1.0421951344692
aft	1	control	food	0.0152778	5G	Haruna	F	1	0	-1.33400386790761	0.306869963639978	5G	Haruna	-1.0421951344692
aft	1	control	food	0.0166667	5G	Haruna	F	1	1	-1.33400386790761	0.519505033322201	5G	Haruna	-1.0421951344692
aft	1	control	food	0.0222222	5G	Haruna	F	1	0	-1.33400386790761	1.37004531205106	5G	Haruna	-1.0421951344692
aft	1	control	food	0.0236111	5G	Haruna	F	1	0	-1.33400386790761	1.58268038173327	5G	Haruna	-1.0421951344692
aft	1	control	food	0.00138889	5G	Sai	F	1	1	-1.33400386790761	-1.81948073318223	5G	Sai	-1.0421951344692
aft	1	control	food	0.00277778	5G	Sai	F	1	1	-1.33400386790761	-1.60684566350001	5G	Sai	-1.0421951344692
aft	1	control	food	0.00833333	5G	Sai	F	1	1	-1.33400386790761	-0.756305384771129	5G	Sai	-1.0421951344692
aft	1	control	food	0.00972222	5G	Sai	F	1	1	-1.33400386790761	-0.543670315088908	5G	Sai	-1.0421951344692
aft	1	control	food	0.0125	5G	Sai	F	1	0	-1.33400386790761	-0.118400175724466	5G	Sai	-1.0421951344692
aft	1	control	food	0.0138889	5G	Sai	F	1	1	-1.33400386790761	0.094234893957756	5G	Sai	-1.0421951344692
aft	1	control	food	0.0152778	5G	Sai	F	1	1	-1.33400386790761	0.306869963639978	5G	Sai	-1.0421951344692
aft	1	control	food	0.0166667	5G	Sai	F	1	1	-1.33400386790761	0.519505033322201	5G	Sai	-1.0421951344692
aft	1	control	food	0.0180556	5G	Sai	F	1	1	-1.33400386790761	0.732140103004423	5G	Sai	-1.0421951344692
aft	1	control	food	0.0194444	5G	Sai	F	1	1	-1.33400386790761	0.944775172686646	5G	Sai	-1.0421951344692
aft	1	control	food	0.0208333	5G	Sai	F	1	0	-1.33400386790761	1.15741024236885	5G	Sai	-1.0421951344692
aft	1	control	food	0.0222222	5G	Sai	F	1	1	-1.33400386790761	1.37004531205106	5G	Sai	-1.0421951344692
aft	1	control	food	0.0236111	5G	Sai	F	1	1	-1.33400386790761	1.58268038173327	5G	Sai	-1.0421951344692
aft	1	control	food	0.00138889	5G	Akina	F	1	1	-1.33400386790761	-1.81948073318223	5G	Akina	-1.0421951344692
aft	1	control	food	0.00694444	5G	Akina	F	1	0	-1.33400386790761	-0.968940454453349	5G	Akina	-1.0421951344692
aft	1	control	food	0.00833333	5G	Akina	F	1	1	-1.33400386790761	-0.756305384771129	5G	Akina	-1.0421951344692
aft	1	control	food	0.00972222	5G	Akina	F	1	0	-1.33400386790761	-0.543670315088908	5G	Akina	-1.0421951344692
aft	1	control	food	0.0111111	5G	Akina	F	1	1	-1.33400386790761	-0.331035245406689	5G	Akina	-1.0421951344692
aft	1	control	food	0.0166667	5G	Akina	F	1	1	-1.33400386790761	0.519505033322201	5G	Akina	-1.0421951344692
aft	1	control	food	0.0180556	5G	Akina	F	1	1	-1.33400386790761	0.732140103004423	5G	Akina	-1.0421951344692
aft	1	control	food	0.0194444	5G	Akina	F	1	1	-1.33400386790761	0.944775172686646	5G	Akina	-1.0421951344692
aft	1	control	food	0.0208333	5G	Akina	F	1	0	-1.33400386790761	1.15741024236885	5G	Akina	-1.0421951344692
aft	1	control	food	0.0222222	5G	Akina	F	1	1	-1.33400386790761	1.37004531205106	5G	Akina	-1.0421951344692
aft	1	control	food	0.0236111	5G	Akina	F	1	1	-1.33400386790761	1.58268038173327	5G	Akina	-1.0421951344692
aft	1	control	food	0.00138889	5G	Candy	F	1	1	-1.33400386790761	-1.81948073318223	5G	Candy	-1.0421951344692
aft	1	control	food	0.00277778	5G	Candy	F	1	1	-1.33400386790761	-1.60684566350001	5G	Candy	-1.0421951344692
aft	1	control	food	0.00694444	5G	Candy	F	1	1	-1.33400386790761	-0.968940454453349	5G	Candy	-1.0421951344692
aft	1	control	food	0.00972222	5G	Candy	F	1	1	-1.33400386790761	-0.543670315088908	5G	Candy	-1.0421951344692
aft	1	control	food	0.0111111	5G	Candy	F	1	1	-1.33400386790761	-0.331035245406689	5G	Candy	-1.0421951344692
aft	1	control	food	0.0125	5G	Candy	F	1	1	-1.33400386790761	-0.118400175724466	5G	Candy	-1.0421951344692
aft	1	control	food	0.0138889	5G	Candy	F	1	1	-1.33400386790761	0.094234893957756	5G	Candy	-1.0421951344692
aft	1	control	food	0.0152778	5G	Candy	F	1	1	-1.33400386790761	0.306869963639978	5G	Candy	-1.0421951344692
aft	1	control	food	0.0166667	5G	Candy	F	1	1	-1.33400386790761	0.519505033322201	5G	Candy	-1.0421951344692
aft	1	control	food	0.0180556	5G	Candy	F	1	1	-1.33400386790761	0.732140103004423	5G	Candy	-1.0421951344692
aft	1	control	food	0.0194444	5G	Candy	F	1	1	-1.33400386790761	0.944775172686646	5G	Candy	-1.0421951344692
aft	1	control	food	0.0208333	5G	Candy	F	1	1	-1.33400386790761	1.15741024236885	5G	Candy	-1.0421951344692
aft	1	control	food	0.0236111	5G	Candy	F	1	1	-1.33400386790761	1.58268038173327	5G	Candy	-1.0421951344692
aft	1	control	food	0.00138889	5G	Chiko	F	1	1	-1.33400386790761	-1.81948073318223	5G	Chiko	-1.0421951344692
aft	1	control	food	0.00277778	5G	Chiko	F	1	1	-1.33400386790761	-1.60684566350001	5G	Chiko	-1.0421951344692
aft	1	control	food	0.00416667	5G	Chiko	F	1	1	-1.33400386790761	-1.39421059381779	5G	Chiko	-1.0421951344692
aft	1	control	food	0.00555556	5G	Chiko	F	1	1	-1.33400386790761	-1.18157552413557	5G	Chiko	-1.0421951344692
aft	1	control	food	0.00694444	5G	Chiko	F	1	1	-1.33400386790761	-0.968940454453349	5G	Chiko	-1.0421951344692
aft	1	control	food	0.00833333	5G	Chiko	F	1	1	-1.33400386790761	-0.756305384771129	5G	Chiko	-1.0421951344692
aft	1	control	food	0.00972222	5G	Chiko	F	1	1	-1.33400386790761	-0.543670315088908	5G	Chiko	-1.0421951344692
aft	1	control	food	0.0111111	5G	Chiko	F	1	1	-1.33400386790761	-0.331035245406689	5G	Chiko	-1.0421951344692
aft	1	control	food	0.0166667	5G	Chiko	F	1	1	-1.33400386790761	0.519505033322201	5G	Chiko	-1.0421951344692
aft	1	control	food	0.0180556	5G	Chiko	F	1	1	-1.33400386790761	0.732140103004423	5G	Chiko	-1.0421951344692
aft	1	control	food	0.0236111	5G	Chiko	F	1	1	-1.33400386790761	1.58268038173327	5G	Chiko	-1.0421951344692
aft	1	control	food	0.00555556	5G	Lina	F	1	0	-1.33400386790761	-1.18157552413557	5G	Lina	-1.0421951344692
aft	1	control	food	0.00694444	5G	Lina	F	1	0	-1.33400386790761	-0.968940454453349	5G	Lina	-1.0421951344692
aft	1	control	food	0.00833333	5G	Lina	F	1	0	-1.33400386790761	-0.756305384771129	5G	Lina	-1.0421951344692
aft	1	control	food	0.00972222	5G	Lina	F	1	0	-1.33400386790761	-0.543670315088908	5G	Lina	-1.0421951344692
aft	1	control	food	0.0111111	5G	Lina	F	1	1	-1.33400386790761	-0.331035245406689	5G	Lina	-1.0421951344692
aft	1	control	food	0.0125	5G	Lina	F	1	0	-1.33400386790761	-0.118400175724466	5G	Lina	-1.0421951344692
aft	1	control	food	0.0138889	5G	Lina	F	1	0	-1.33400386790761	0.094234893957756	5G	Lina	-1.0421951344692
aft	1	control	food	0.0166667	5G	Lina	F	1	0	-1.33400386790761	0.519505033322201	5G	Lina	-1.0421951344692
aft	1	control	food	0.0180556	5G	Lina	F	1	0	-1.33400386790761	0.732140103004423	5G	Lina	-1.0421951344692
aft	1	control	food	0.0194444	5G	Lina	F	1	0	-1.33400386790761	0.944775172686646	5G	Lina	-1.0421951344692
aft	1	control	food	0.0208333	5G	Lina	F	1	0	-1.33400386790761	1.15741024236885	5G	Lina	-1.0421951344692
aft	1	control	food	0.0222222	5G	Lina	F	1	0	-1.33400386790761	1.37004531205106	5G	Lina	-1.0421951344692
aft	1	control	food	0.0236111	5G	Lina	F	1	0	-1.33400386790761	1.58268038173327	5G	Lina	-1.0421951344692
morn	1	outgroup	food	0.00972222	5G	Kotetsu	M	1	0	-1.33400386790761	-0.543670315088908	5G	Kotetsu	0.959075277118896
morn	1	outgroup	food	0.0111111	5G	Kotetsu	M	1	0	-1.33400386790761	-0.331035245406689	5G	Kotetsu	0.959075277118896
morn	1	outgroup	food	0.0125	5G	Kotetsu	M	1	0	-1.33400386790761	-0.118400175724466	5G	Kotetsu	0.959075277118896
morn	1	outgroup	food	0.0138889	5G	Kotetsu	M	1	1	-1.33400386790761	0.094234893957756	5G	Kotetsu	0.959075277118896
morn	1	outgroup	food	0.00138889	5G	Oumu	F	1	1	-1.33400386790761	-1.81948073318223	5G	Oumu	0.959075277118896
morn	1	outgroup	food	0.00833333	5G	Oumu	F	1	0	-1.33400386790761	-0.756305384771129	5G	Oumu	0.959075277118896
morn	1	outgroup	food	0.00972222	5G	Oumu	F	1	0	-1.33400386790761	-0.543670315088908	5G	Oumu	0.959075277118896
morn	1	outgroup	food	0.0111111	5G	Oumu	F	1	0	-1.33400386790761	-0.331035245406689	5G	Oumu	0.959075277118896
morn	1	outgroup	food	0.0125	5G	Oumu	F	1	0	-1.33400386790761	-0.118400175724466	5G	Oumu	0.959075277118896
morn	1	outgroup	food	0.0138889	5G	Oumu	F	1	0	-1.33400386790761	0.094234893957756	5G	Oumu	0.959075277118896
morn	1	outgroup	food	0.0152778	5G	Oumu	F	1	0	-1.33400386790761	0.306869963639978	5G	Oumu	0.959075277118896
morn	1	outgroup	food	0.00138889	5G	Haruna	F	1	1	-1.33400386790761	-1.81948073318223	5G	Haruna	0.959075277118896
morn	1	outgroup	food	0.00694444	5G	Haruna	F	1	1	-1.33400386790761	-0.968940454453349	5G	Haruna	0.959075277118896
morn	1	outgroup	food	0.00833333	5G	Haruna	F	1	1	-1.33400386790761	-0.756305384771129	5G	Haruna	0.959075277118896
morn	1	outgroup	food	0.00972222	5G	Haruna	F	1	1	-1.33400386790761	-0.543670315088908	5G	Haruna	0.959075277118896
morn	1	outgroup	food	0.0111111	5G	Haruna	F	1	1	-1.33400386790761	-0.331035245406689	5G	Haruna	0.959075277118896
morn	1	outgroup	food	0.0125	5G	Haruna	F	1	0	-1.33400386790761	-0.118400175724466	5G	Haruna	0.959075277118896
morn	1	outgroup	food	0.0138889	5G	Haruna	F	1	0	-1.33400386790761	0.094234893957756	5G	Haruna	0.959075277118896
morn	1	outgroup	food	0.0152778	5G	Haruna	F	1	0	-1.33400386790761	0.306869963639978	5G	Haruna	0.959075277118896
morn	1	outgroup	food	0.0166667	5G	Haruna	F	1	0	-1.33400386790761	0.519505033322201	5G	Haruna	0.959075277118896
morn	1	outgroup	food	0.0180556	5G	Haruna	F	1	0	-1.33400386790761	0.732140103004423	5G	Haruna	0.959075277118896
morn	1	outgroup	food	0.0194444	5G	Haruna	F	1	0	-1.33400386790761	0.944775172686646	5G	Haruna	0.959075277118896
morn	1	outgroup	food	0.0208333	5G	Haruna	F	1	0	-1.33400386790761	1.15741024236885	5G	Haruna	0.959075277118896
morn	1	outgroup	food	0.00416667	5G	Sai	F	1	1	-1.33400386790761	-1.39421059381779	5G	Sai	0.959075277118896
morn	1	outgroup	food	0.00555556	5G	Sai	F	1	1	-1.33400386790761	-1.18157552413557	5G	Sai	0.959075277118896
morn	1	outgroup	food	0.00694444	5G	Sai	F	1	1	-1.33400386790761	-0.968940454453349	5G	Sai	0.959075277118896
morn	1	outgroup	food	0.00833333	5G	Sai	F	1	1	-1.33400386790761	-0.756305384771129	5G	Sai	0.959075277118896
morn	1	outgroup	food	0.00972222	5G	Sai	F	1	1	-1.33400386790761	-0.543670315088908	5G	Sai	0.959075277118896
morn	1	outgroup	food	0.0111111	5G	Sai	F	1	1	-1.33400386790761	-0.331035245406689	5G	Sai	0.959075277118896
morn	1	outgroup	food	0.0125	5G	Sai	F	1	1	-1.33400386790761	-0.118400175724466	5G	Sai	0.959075277118896
morn	1	outgroup	food	0.0138889	5G	Sai	F	1	1	-1.33400386790761	0.094234893957756	5G	Sai	0.959075277118896
morn	1	outgroup	food	0.0152778	5G	Sai	F	1	1	-1.33400386790761	0.306869963639978	5G	Sai	0.959075277118896
morn	1	outgroup	food	0.0166667	5G	Sai	F	1	1	-1.33400386790761	0.519505033322201	5G	Sai	0.959075277118896
morn	1	outgroup	food	0.0180556	5G	Sai	F	1	1	-1.33400386790761	0.732140103004423	5G	Sai	0.959075277118896
morn	1	outgroup	food	0.0194444	5G	Sai	F	1	1	-1.33400386790761	0.944775172686646	5G	Sai	0.959075277118896
morn	1	outgroup	food	0.0208333	5G	Sai	F	1	1	-1.33400386790761	1.15741024236885	5G	Sai	0.959075277118896
morn	1	outgroup	food	0.00416667	5G	Akina	F	1	1	-1.33400386790761	-1.39421059381779	5G	Akina	0.959075277118896
morn	1	outgroup	food	0.00555556	5G	Akina	F	1	1	-1.33400386790761	-1.18157552413557	5G	Akina	0.959075277118896
morn	1	outgroup	food	0.00694444	5G	Akina	F	1	1	-1.33400386790761	-0.968940454453349	5G	Akina	0.959075277118896
morn	1	outgroup	food	0.00833333	5G	Akina	F	1	1	-1.33400386790761	-0.756305384771129	5G	Akina	0.959075277118896
morn	1	outgroup	food	0.00972222	5G	Akina	F	1	1	-1.33400386790761	-0.543670315088908	5G	Akina	0.959075277118896
morn	1	outgroup	food	0.0111111	5G	Akina	F	1	1	-1.33400386790761	-0.331035245406689	5G	Akina	0.959075277118896
morn	1	outgroup	food	0.0125	5G	Akina	F	1	1	-1.33400386790761	-0.118400175724466	5G	Akina	0.959075277118896
morn	1	outgroup	food	0.0138889	5G	Akina	F	1	1	-1.33400386790761	0.094234893957756	5G	Akina	0.959075277118896
morn	1	outgroup	food	0.0152778	5G	Akina	F	1	1	-1.33400386790761	0.306869963639978	5G	Akina	0.959075277118896
morn	1	outgroup	food	0.0166667	5G	Akina	F	1	0	-1.33400386790761	0.519505033322201	5G	Akina	0.959075277118896
morn	1	outgroup	food	0.0180556	5G	Akina	F	1	0	-1.33400386790761	0.732140103004423	5G	Akina	0.959075277118896
morn	1	outgroup	food	0.0194444	5G	Akina	F	1	0	-1.33400386790761	0.944775172686646	5G	Akina	0.959075277118896
morn	1	outgroup	food	0.0208333	5G	Akina	F	1	0	-1.33400386790761	1.15741024236885	5G	Akina	0.959075277118896
morn	1	outgroup	food	0.00138889	5G	Candy	F	1	1	-1.33400386790761	-1.81948073318223	5G	Candy	0.959075277118896
morn	1	outgroup	food	0.00277778	5G	Candy	F	1	1	-1.33400386790761	-1.60684566350001	5G	Candy	0.959075277118896
morn	1	outgroup	food	0.00416667	5G	Candy	F	1	1	-1.33400386790761	-1.39421059381779	5G	Candy	0.959075277118896
morn	1	outgroup	food	0.00555556	5G	Candy	F	1	1	-1.33400386790761	-1.18157552413557	5G	Candy	0.959075277118896
morn	1	outgroup	food	0.00694444	5G	Candy	F	1	1	-1.33400386790761	-0.968940454453349	5G	Candy	0.959075277118896
morn	1	outgroup	food	0.00833333	5G	Candy	F	1	1	-1.33400386790761	-0.756305384771129	5G	Candy	0.959075277118896
morn	1	outgroup	food	0.00972222	5G	Candy	F	1	1	-1.33400386790761	-0.543670315088908	5G	Candy	0.959075277118896
morn	1	outgroup	food	0.0111111	5G	Candy	F	1	1	-1.33400386790761	-0.331035245406689	5G	Candy	0.959075277118896
morn	1	outgroup	food	0.0125	5G	Candy	F	1	1	-1.33400386790761	-0.118400175724466	5G	Candy	0.959075277118896
morn	1	outgroup	food	0.0138889	5G	Candy	F	1	1	-1.33400386790761	0.094234893957756	5G	Candy	0.959075277118896
morn	1	outgroup	food	0.0152778	5G	Candy	F	1	1	-1.33400386790761	0.306869963639978	5G	Candy	0.959075277118896
morn	1	outgroup	food	0.0166667	5G	Candy	F	1	0	-1.33400386790761	0.519505033322201	5G	Candy	0.959075277118896
morn	1	outgroup	food	0.0180556	5G	Candy	F	1	0	-1.33400386790761	0.732140103004423	5G	Candy	0.959075277118896
morn	1	outgroup	food	0.0194444	5G	Candy	F	1	0	-1.33400386790761	0.944775172686646	5G	Candy	0.959075277118896
morn	1	outgroup	food	0.0208333	5G	Candy	F	1	0	-1.33400386790761	1.15741024236885	5G	Candy	0.959075277118896
morn	1	outgroup	food	0.00138889	5G	Chiko	F	1	1	-1.33400386790761	-1.81948073318223	5G	Chiko	0.959075277118896
morn	1	outgroup	food	0.00277778	5G	Chiko	F	1	1	-1.33400386790761	-1.60684566350001	5G	Chiko	0.959075277118896
morn	1	outgroup	food	0.00416667	5G	Chiko	F	1	1	-1.33400386790761	-1.39421059381779	5G	Chiko	0.959075277118896
morn	1	outgroup	food	0.00555556	5G	Chiko	F	1	1	-1.33400386790761	-1.18157552413557	5G	Chiko	0.959075277118896
morn	1	outgroup	food	0.00694444	5G	Chiko	F	1	1	-1.33400386790761	-0.968940454453349	5G	Chiko	0.959075277118896
morn	1	outgroup	food	0.00833333	5G	Chiko	F	1	1	-1.33400386790761	-0.756305384771129	5G	Chiko	0.959075277118896
morn	1	outgroup	food	0.00972222	5G	Chiko	F	1	1	-1.33400386790761	-0.543670315088908	5G	Chiko	0.959075277118896
morn	1	outgroup	food	0.0111111	5G	Chiko	F	1	1	-1.33400386790761	-0.331035245406689	5G	Chiko	0.959075277118896
morn	1	outgroup	food	0.0138889	5G	Chiko	F	1	1	-1.33400386790761	0.094234893957756	5G	Chiko	0.959075277118896
morn	1	outgroup	food	0.0152778	5G	Chiko	F	1	1	-1.33400386790761	0.306869963639978	5G	Chiko	0.959075277118896
morn	1	outgroup	food	0.0208333	5G	Chiko	F	1	0	-1.33400386790761	1.15741024236885	5G	Chiko	0.959075277118896
morn	1	outgroup	food	0.00277778	5G	Lina	F	1	0	-1.33400386790761	-1.60684566350001	5G	Lina	0.959075277118896
morn	1	outgroup	food	0.00416667	5G	Lina	F	1	0	-1.33400386790761	-1.39421059381779	5G	Lina	0.959075277118896
morn	1	outgroup	food	0.00555556	5G	Lina	F	1	0	-1.33400386790761	-1.18157552413557	5G	Lina	0.959075277118896
morn	1	outgroup	food	0.00694444	5G	Lina	F	1	0	-1.33400386790761	-0.968940454453349	5G	Lina	0.959075277118896
morn	1	outgroup	food	0.00833333	5G	Lina	F	1	1	-1.33400386790761	-0.756305384771129	5G	Lina	0.959075277118896
morn	1	outgroup	food	0.00972222	5G	Lina	F	1	1	-1.33400386790761	-0.543670315088908	5G	Lina	0.959075277118896
morn	1	outgroup	food	0.0111111	5G	Lina	F	1	1	-1.33400386790761	-0.331035245406689	5G	Lina	0.959075277118896
morn	1	outgroup	food	0.0125	5G	Lina	F	1	0	-1.33400386790761	-0.118400175724466	5G	Lina	0.959075277118896
morn	1	outgroup	food	0.0138889	5G	Lina	F	1	1	-1.33400386790761	0.094234893957756	5G	Lina	0.959075277118896
morn	1	outgroup	food	0.0152778	5G	Lina	F	1	1	-1.33400386790761	0.306869963639978	5G	Lina	0.959075277118896
morn	1	outgroup	food	0.0166667	5G	Lina	F	1	0	-1.33400386790761	0.519505033322201	5G	Lina	0.959075277118896
morn	1	outgroup	food	0.0180556	5G	Lina	F	1	0	-1.33400386790761	0.732140103004423	5G	Lina	0.959075277118896
morn	1	outgroup	food	0.0194444	5G	Lina	F	1	0	-1.33400386790761	0.944775172686646	5G	Lina	0.959075277118896
morn	1	outgroup	food	0.0208333	5G	Lina	F	1	0	-1.33400386790761	1.15741024236885	5G	Lina	0.959075277118896
morn	2	outgroup	food	0.00694444	1B	Gorou	M	1	1	-0.395228652381369	-0.968940454453349	1B	Gorou	0.959075277118896
morn	2	outgroup	food	0.00833333	1B	Gorou	M	1	1	-0.395228652381369	-0.756305384771129	1B	Gorou	0.959075277118896
morn	2	outgroup	food	0.00972222	1B	Gorou	M	1	1	-0.395228652381369	-0.543670315088908	1B	Gorou	0.959075277118896
morn	2	outgroup	food	0.0111111	1B	Gorou	M	1	1	-0.395228652381369	-0.331035245406689	1B	Gorou	0.959075277118896
morn	2	outgroup	food	0.0152778	1B	Gorou	M	1	1	-0.395228652381369	0.306869963639978	1B	Gorou	0.959075277118896
morn	2	outgroup	food	0.0180556	1B	Gorou	M	1	0	-0.395228652381369	0.732140103004423	1B	Gorou	0.959075277118896
morn	2	outgroup	food	0.0194444	1B	Gorou	M	1	0	-0.395228652381369	0.944775172686646	1B	Gorou	0.959075277118896
morn	2	outgroup	food	0.0208333	1B	Gorou	M	1	0	-0.395228652381369	1.15741024236885	1B	Gorou	0.959075277118896
morn	2	outgroup	food	0.0222222	1B	Gorou	M	1	0	-0.395228652381369	1.37004531205108	1B	Gorou	0.959075277118896
morn	2	outgroup	food	0.0236111	1B	Gorou	M	1	1	-0.395228652381369	1.5826803817333	1B	Gorou	0.959075277118896
morn	2	outgroup	food	0.0111111	1B	Shoubou	M	1	1	-0.395228652381369	-0.331035245406689	1B	Shoubou	0.959075277118896
morn	2	outgroup	food	0.0125	1B	Shoubou	M	1	1	-0.395228652381369	-0.118400175724466	1B	Shoubou	0.959075277118896
morn	2	outgroup	food	0.0152778	1B	Shoubou	M	1	1	-0.395228652381369	0.306869963639978	1B	Shoubou	0.959075277118896
morn	2	outgroup	food	0.0166667	1B	Shoubou	M	1	1	-0.395228652381369	0.519505033322201	1B	Shoubou	0.959075277118896
morn	2	outgroup	food	0.0180556	1B	Shoubou	M	1	1	-0.395228652381369	0.732140103004423	1B	Shoubou	0.959075277118896
morn	2	outgroup	food	0.0194444	1B	Shoubou	M	1	1	-0.395228652381369	0.944775172686646	1B	Shoubou	0.959075277118896
morn	2	outgroup	food	0.0208333	1B	Shoubou	M	1	1	-0.395228652381369	1.15741024236885	1B	Shoubou	0.959075277118896
morn	2	outgroup	food	0.0222222	1B	Shoubou	M	1	1	-0.395228652381369	1.37004531205108	1B	Shoubou	0.959075277118896
morn	2	outgroup	food	0.0236111	1B	Shoubou	M	1	1	-0.395228652381369	1.5826803817333	1B	Shoubou	0.959075277118896
morn	2	outgroup	food	0.00277778	1B	Satoru	M	1	1	-0.395228652381369	-1.60684566350001	1B	Satoru	0.959075277118896
morn	2	outgroup	food	0.00416667	1B	Satoru	M	1	1	-0.395228652381369	-1.39421059381779	1B	Satoru	0.959075277118896
morn	2	outgroup	food	0.00555556	1B	Satoru	M	1	1	-0.395228652381369	-1.18157552413557	1B	Satoru	0.959075277118896
morn	2	outgroup	food	0.00694444	1B	Satoru	M	1	1	-0.395228652381369	-0.968940454453349	1B	Satoru	0.959075277118896
morn	2	outgroup	food	0.00833333	1B	Satoru	M	1	1	-0.395228652381369	-0.756305384771129	1B	Satoru	0.959075277118896
morn	2	outgroup	food	0.0152778	1B	Satoru	M	1	1	-0.395228652381369	0.306869963639978	1B	Satoru	0.959075277118896
morn	2	outgroup	food	0.00972222	1B	Kanao	M	1	1	-0.395228652381369	-0.543670315088908	1B	Kanao	0.959075277118896
morn	2	outgroup	food	0.0111111	1B	Kanao	M	1	1	-0.395228652381369	-0.331035245406689	1B	Kanao	0.959075277118896
morn	2	outgroup	food	0.0138889	1B	Kanao	M	1	1	-0.395228652381369	0.094234893957756	1B	Kanao	0.959075277118896
morn	2	outgroup	food	0.0166667	1B	Kanao	M	1	1	-0.395228652381369	0.519505033322201	1B	Kanao	0.959075277118896
morn	2	outgroup	food	0.0180556	1B	Kanao	M	1	0	-0.395228652381369	0.732140103004423	1B	Kanao	0.959075277118896
morn	2	outgroup	food	0.0194444	1B	Kanao	M	1	0	-0.395228652381369	0.944775172686646	1B	Kanao	0.959075277118896
morn	2	outgroup	food	0.0208333	1B	Kanao	M	1	0	-0.395228652381369	1.15741024236885	1B	Kanao	0.959075277118896
morn	2	outgroup	food	0.0222222	1B	Kanao	M	1	0	-0.395228652381369	1.37004531205108	1B	Kanao	0.959075277118896
morn	2	outgroup	food	0.0236111	1B	Kanao	M	1	0	-0.395228652381369	1.5826803817333	1B	Kanao	0.959075277118896
morn	2	outgroup	food	0.00416667	1B	Norihei	M	1	1	-0.395228652381369	-1.39421059381779	1B	Norihei	0.959075277118896
morn	2	outgroup	food	0.00555556	1B	Norihei	M	1	1	-0.395228652381369	-1.18157552413557	1B	Norihei	0.959075277118896
morn	2	outgroup	food	0.00694444	1B	Norihei	M	1	1	-0.395228652381369	-0.968940454453349	1B	Norihei	0.959075277118896
morn	2	outgroup	food	0.00833333	1B	Norihei	M	1	1	-0.395228652381369	-0.756305384771129	1B	Norihei	0.959075277118896
morn	2	outgroup	food	0.00972222	1B	Norihei	M	1	1	-0.395228652381369	-0.543670315088908	1B	Norihei	0.959075277118896
morn	2	outgroup	food	0.0111111	1B	Norihei	M	1	1	-0.395228652381369	-0.331035245406689	1B	Norihei	0.959075277118896
morn	2	outgroup	food	0.0125	1B	Norihei	M	1	1	-0.395228652381369	-0.118400175724466	1B	Norihei	0.959075277118896
morn	2	outgroup	food	0.0152778	1B	Norihei	M	1	1	-0.395228652381369	0.306869963639978	1B	Norihei	0.959075277118896
morn	2	outgroup	food	0.0166667	1B	Norihei	M	1	0	-0.395228652381369	0.519505033322201	1B	Norihei	0.959075277118896
morn	2	outgroup	food	0.0180556	1B	Norihei	M	1	0	-0.395228652381369	0.732140103004423	1B	Norihei	0.959075277118896
morn	2	outgroup	food	0.0194444	1B	Norihei	M	1	0	-0.395228652381369	0.944775172686646	1B	Norihei	0.959075277118896
morn	2	outgroup	food	0.0208333	1B	Norihei	M	1	0	-0.395228652381369	1.15741024236885	1B	Norihei	0.959075277118896
morn	2	outgroup	food	0.0222222	1B	Norihei	M	1	0	-0.395228652381369	1.37004531205108	1B	Norihei	0.959075277118896
morn	2	outgroup	food	0.0236111	1B	Norihei	M	1	0	-0.395228652381369	1.5826803817333	1B	Norihei	0.959075277118896
aft	2	control	food	0.00277778	1B	Gorou	M	1	1	-0.395228652381369	-1.60684566350001	1B	Gorou	-1.0421951344692
aft	2	control	food	0.00694444	1B	Gorou	M	1	1	-0.395228652381369	-0.968940454453349	1B	Gorou	-1.0421951344692
aft	2	control	food	0.00833333	1B	Gorou	M	1	1	-0.395228652381369	-0.756305384771129	1B	Gorou	-1.0421951344692
aft	2	control	food	0.00972222	1B	Gorou	M	1	1	-0.395228652381369	-0.543670315088908	1B	Gorou	-1.0421951344692
aft	2	control	food	0.0125	1B	Gorou	M	1	1	-0.395228652381369	-0.118400175724466	1B	Gorou	-1.0421951344692
aft	2	control	food	0.0166667	1B	Gorou	M	1	1	-0.395228652381369	0.519505033322201	1B	Gorou	-1.0421951344692
aft	2	control	food	0.0180556	1B	Gorou	M	1	1	-0.395228652381369	0.732140103004423	1B	Gorou	-1.0421951344692
aft	2	control	food	0.0194444	1B	Gorou	M	1	1	-0.395228652381369	0.944775172686646	1B	Gorou	-1.0421951344692
aft	2	control	food	0.0208333	1B	Gorou	M	1	1	-0.395228652381369	1.15741024236885	1B	Gorou	-1.0421951344692
aft	2	control	food	0.0222222	1B	Gorou	M	1	1	-0.395228652381369	1.37004531205108	1B	Gorou	-1.0421951344692
aft	2	control	food	0.0236111	1B	Gorou	M	1	1	-0.395228652381369	1.5826803817333	1B	Gorou	-1.0421951344692
aft	2	control	food	0.00277778	1B	Shoubou	M	1	1	-0.395228652381369	-1.60684566350001	1B	Shoubou	-1.0421951344692
aft	2	control	food	0.00416667	1B	Shoubou	M	1	1	-0.395228652381369	-1.39421059381779	1B	Shoubou	-1.0421951344692
aft	2	control	food	0.00555556	1B	Shoubou	M	1	1	-0.395228652381369	-1.18157552413557	1B	Shoubou	-1.0421951344692
aft	2	control	food	0.00694444	1B	Shoubou	M	1	1	-0.395228652381369	-0.968940454453349	1B	Shoubou	-1.0421951344692
aft	2	control	food	0.00833333	1B	Shoubou	M	1	1	-0.395228652381369	-0.756305384771129	1B	Shoubou	-1.0421951344692
aft	2	control	food	0.00972222	1B	Shoubou	M	1	1	-0.395228652381369	-0.543670315088908	1B	Shoubou	-1.0421951344692
aft	2	control	food	0.0111111	1B	Shoubou	M	1	1	-0.395228652381369	-0.331035245406689	1B	Shoubou	-1.0421951344692
aft	2	control	food	0.0125	1B	Shoubou	M	1	0	-0.395228652381369	-0.118400175724466	1B	Shoubou	-1.0421951344692
aft	2	control	food	0.0138889	1B	Shoubou	M	1	1	-0.395228652381369	0.094234893957756	1B	Shoubou	-1.0421951344692
aft	2	control	food	0.0152778	1B	Shoubou	M	1	0	-0.395228652381369	0.306869963639978	1B	Shoubou	-1.0421951344692
aft	2	control	food	0.0166667	1B	Shoubou	M	1	0	-0.395228652381369	0.519505033322201	1B	Shoubou	-1.0421951344692
aft	2	control	food	0.0180556	1B	Shoubou	M	1	1	-0.395228652381369	0.732140103004423	1B	Shoubou	-1.0421951344692
aft	2	control	food	0.0194444	1B	Shoubou	M	1	1	-0.395228652381369	0.944775172686646	1B	Shoubou	-1.0421951344692
aft	2	control	food	0.0236111	1B	Shoubou	M	1	1	-0.395228652381369	1.5826803817333	1B	Shoubou	-1.0421951344692
aft	2	control	food	0.00555556	1B	Satoru	M	1	1	-0.395228652381369	-1.18157552413557	1B	Satoru	-1.0421951344692
aft	2	control	food	0.00694444	1B	Satoru	M	1	1	-0.395228652381369	-0.968940454453349	1B	Satoru	-1.0421951344692
aft	2	control	food	0.00972222	1B	Satoru	M	1	1	-0.395228652381369	-0.543670315088908	1B	Satoru	-1.0421951344692
aft	2	control	food	0.0111111	1B	Satoru	M	1	1	-0.395228652381369	-0.331035245406689	1B	Satoru	-1.0421951344692
aft	2	control	food	0.0125	1B	Satoru	M	1	1	-0.395228652381369	-0.118400175724466	1B	Satoru	-1.0421951344692
aft	2	control	food	0.0152778	1B	Satoru	M	1	1	-0.395228652381369	0.306869963639978	1B	Satoru	-1.0421951344692
aft	2	control	food	0.0166667	1B	Satoru	M	1	1	-0.395228652381369	0.519505033322201	1B	Satoru	-1.0421951344692
aft	2	control	food	0.0180556	1B	Satoru	M	1	1	-0.395228652381369	0.732140103004423	1B	Satoru	-1.0421951344692
aft	2	control	food	0.0194444	1B	Satoru	M	1	1	-0.395228652381369	0.944775172686646	1B	Satoru	-1.0421951344692
aft	2	control	food	0.0208333	1B	Satoru	M	1	1	-0.395228652381369	1.15741024236885	1B	Satoru	-1.0421951344692
aft	2	control	food	0.0222222	1B	Satoru	M	1	1	-0.395228652381369	1.37004531205108	1B	Satoru	-1.0421951344692
aft	2	control	food	0.0236111	1B	Satoru	M	1	1	-0.395228652381369	1.5826803817333	1B	Satoru	-1.0421951344692
aft	2	control	food	0.00416667	1B	Kanao	M	1	0	-0.395228652381369	-1.39421059381779	1B	Kanao	-1.0421951344692
aft	2	control	food	0.00555556	1B	Kanao	M	1	0	-0.395228652381369	-1.18157552413557	1B	Kanao	-1.0421951344692
aft	2	control	food	0.00694444	1B	Kanao	M	1	0	-0.395228652381369	-0.968940454453349	1B	Kanao	-1.0421951344692
aft	2	control	food	0.00833333	1B	Kanao	M	1	0	-0.395228652381369	-0.756305384771129	1B	Kanao	-1.0421951344692
aft	2	control	food	0.00972222	1B	Kanao	M	1	0	-0.395228652381369	-0.543670315088908	1B	Kanao	-1.0421951344692
aft	2	control	food	0.0111111	1B	Kanao	M	1	0	-0.395228652381369	-0.331035245406689	1B	Kanao	-1.0421951344692
aft	2	control	food	0.0125	1B	Kanao	M	1	1	-0.395228652381369	-0.118400175724466	1B	Kanao	-1.0421951344692
aft	2	control	food	0.0208333	1B	Kanao	M	1	1	-0.395228652381369	1.15741024236885	1B	Kanao	-1.0421951344692
aft	2	control	food	0.0222222	1B	Kanao	M	1	1	-0.395228652381369	1.37004531205108	1B	Kanao	-1.0421951344692
aft	2	control	food	0.00833333	1B	Norihei	M	1	1	-0.395228652381369	-0.756305384771129	1B	Norihei	-1.0421951344692
aft	2	control	food	0.00972222	1B	Norihei	M	1	1	-0.395228652381369	-0.543670315088908	1B	Norihei	-1.0421951344692
aft	2	control	food	0.0111111	1B	Norihei	M	1	1	-0.395228652381369	-0.331035245406689	1B	Norihei	-1.0421951344692
aft	2	control	food	0.0125	1B	Norihei	M	1	1	-0.395228652381369	-0.118400175724466	1B	Norihei	-1.0421951344692
aft	2	control	food	0.0208333	1B	Norihei	M	1	1	-0.395228652381369	1.15741024236885	1B	Norihei	-1.0421951344692
morn	2	outgroup	food	0.00277778	1C	Toon	M	1	1	-0.395228652381369	-1.60684566350001	1C	Toon	0.959075277118896
morn	2	outgroup	food	0.00416667	1C	Toon	M	1	1	-0.395228652381369	-1.39421059381779	1C	Toon	0.959075277118896
morn	2	outgroup	food	0.00833333	1C	Toon	M	1	1	-0.395228652381369	-0.756305384771129	1C	Toon	0.959075277118896
morn	2	outgroup	food	0.00972222	1C	Toon	M	1	1	-0.395228652381369	-0.543670315088908	1C	Toon	0.959075277118896
morn	2	outgroup	food	0.0111111	1C	Toon	M	1	1	-0.395228652381369	-0.331035245406689	1C	Toon	0.959075277118896
morn	2	outgroup	food	0.0125	1C	Toon	M	1	1	-0.395228652381369	-0.118400175724466	1C	Toon	0.959075277118896
morn	2	outgroup	food	0.0138889	1C	Toon	M	1	1	-0.395228652381369	0.094234893957756	1C	Toon	0.959075277118896
morn	2	outgroup	food	0.0152778	1C	Toon	M	1	1	-0.395228652381369	0.306869963639978	1C	Toon	0.959075277118896
morn	2	outgroup	food	0.0166667	1C	Toon	M	1	1	-0.395228652381369	0.519505033322201	1C	Toon	0.959075277118896
morn	2	outgroup	food	0.0180556	1C	Toon	M	1	1	-0.395228652381369	0.732140103004423	1C	Toon	0.959075277118896
morn	2	outgroup	food	0.0194444	1C	Toon	M	1	1	-0.395228652381369	0.944775172686646	1C	Toon	0.959075277118896
morn	2	outgroup	food	0.0208333	1C	Toon	M	1	1	-0.395228652381369	1.15741024236885	1C	Toon	0.959075277118896
morn	2	outgroup	food	0.0222222	1C	Toon	M	1	1	-0.395228652381369	1.37004531205106	1C	Toon	0.959075277118896
morn	2	outgroup	food	0.00138889	1C	Mizuo	M	1	1	-0.395228652381369	-1.81948073318223	1C	Mizuo	0.959075277118896
morn	2	outgroup	food	0.00277778	1C	Mizuo	M	1	1	-0.395228652381369	-1.60684566350001	1C	Mizuo	0.959075277118896
morn	2	outgroup	food	0.00416667	1C	Mizuo	M	1	1	-0.395228652381369	-1.39421059381779	1C	Mizuo	0.959075277118896
morn	2	outgroup	food	0.00555556	1C	Mizuo	M	1	1	-0.395228652381369	-1.18157552413557	1C	Mizuo	0.959075277118896
morn	2	outgroup	food	0.00694444	1C	Mizuo	M	1	1	-0.395228652381369	-0.968940454453349	1C	Mizuo	0.959075277118896
morn	2	outgroup	food	0.00833333	1C	Mizuo	M	1	0	-0.395228652381369	-0.756305384771129	1C	Mizuo	0.959075277118896
morn	2	outgroup	food	0.00972222	1C	Mizuo	M	1	0	-0.395228652381369	-0.543670315088908	1C	Mizuo	0.959075277118896
morn	2	outgroup	food	0.0111111	1C	Mizuo	M	1	0	-0.395228652381369	-0.331035245406689	1C	Mizuo	0.959075277118896
morn	2	outgroup	food	0.0125	1C	Mizuo	M	1	0	-0.395228652381369	-0.118400175724466	1C	Mizuo	0.959075277118896
morn	2	outgroup	food	0.0138889	1C	Mizuo	M	1	0	-0.395228652381369	0.094234893957756	1C	Mizuo	0.959075277118896
morn	2	outgroup	food	0.0152778	1C	Mizuo	M	1	0	-0.395228652381369	0.306869963639978	1C	Mizuo	0.959075277118896
morn	2	outgroup	food	0.0166667	1C	Mizuo	M	1	0	-0.395228652381369	0.519505033322201	1C	Mizuo	0.959075277118896
morn	2	outgroup	food	0.0222222	1C	Mizuo	M	1	1	-0.395228652381369	1.37004531205106	1C	Mizuo	0.959075277118896
morn	2	outgroup	food	0.00555556	1C	Musashi	M	1	1	-0.395228652381369	-1.18157552413557	1C	Musashi	0.959075277118896
morn	2	outgroup	food	0.0111111	1C	Musashi	M	1	1	-0.395228652381369	-0.331035245406689	1C	Musashi	0.959075277118896
morn	2	outgroup	food	0.0125	1C	Musashi	M	1	1	-0.395228652381369	-0.118400175724466	1C	Musashi	0.959075277118896
morn	2	outgroup	food	0.0138889	1C	Musashi	M	1	1	-0.395228652381369	0.094234893957756	1C	Musashi	0.959075277118896
morn	2	outgroup	food	0.0166667	1C	Musashi	M	1	1	-0.395228652381369	0.519505033322201	1C	Musashi	0.959075277118896
morn	2	outgroup	food	0.0180556	1C	Musashi	M	1	1	-0.395228652381369	0.732140103004423	1C	Musashi	0.959075277118896
morn	2	outgroup	food	0.0194444	1C	Musashi	M	1	1	-0.395228652381369	0.944775172686646	1C	Musashi	0.959075277118896
morn	2	outgroup	food	0.0208333	1C	Musashi	M	1	1	-0.395228652381369	1.15741024236885	1C	Musashi	0.959075277118896
morn	2	outgroup	food	0.0222222	1C	Musashi	M	1	1	-0.395228652381369	1.37004531205106	1C	Musashi	0.959075277118896
morn	2	outgroup	food	0.00555556	1C	Shirou	M	1	1	-0.395228652381369	-1.18157552413557	1C	Shirou	0.959075277118896
morn	2	outgroup	food	0.00694444	1C	Shirou	M	1	1	-0.395228652381369	-0.968940454453349	1C	Shirou	0.959075277118896
morn	2	outgroup	food	0.00833333	1C	Shirou	M	1	1	-0.395228652381369	-0.756305384771129	1C	Shirou	0.959075277118896
morn	2	outgroup	food	0.00972222	1C	Shirou	M	1	1	-0.395228652381369	-0.543670315088908	1C	Shirou	0.959075277118896
morn	2	outgroup	food	0.0111111	1C	Shirou	M	1	0	-0.395228652381369	-0.331035245406689	1C	Shirou	0.959075277118896
morn	2	outgroup	food	0.0125	1C	Shirou	M	1	0	-0.395228652381369	-0.118400175724466	1C	Shirou	0.959075277118896
morn	2	outgroup	food	0.0138889	1C	Shirou	M	1	0	-0.395228652381369	0.094234893957756	1C	Shirou	0.959075277118896
morn	2	outgroup	food	0.0152778	1C	Shirou	M	1	0	-0.395228652381369	0.306869963639978	1C	Shirou	0.959075277118896
morn	2	outgroup	food	0.0166667	1C	Shirou	M	1	0	-0.395228652381369	0.519505033322201	1C	Shirou	0.959075277118896
morn	2	outgroup	food	0.0180556	1C	Shirou	M	1	0	-0.395228652381369	0.732140103004423	1C	Shirou	0.959075277118896
morn	2	outgroup	food	0.0194444	1C	Shirou	M	1	0	-0.395228652381369	0.944775172686646	1C	Shirou	0.959075277118896
morn	2	outgroup	food	0.0208333	1C	Shirou	M	1	0	-0.395228652381369	1.15741024236885	1C	Shirou	0.959075277118896
morn	2	outgroup	food	0.0222222	1C	Shirou	M	1	0	-0.395228652381369	1.37004531205106	1C	Shirou	0.959075277118896
morn	2	outgroup	food	0.00138889	1C	George	M	1	1	-0.395228652381369	-1.81948073318223	1C	George	0.959075277118896
morn	2	outgroup	food	0.00555556	1C	George	M	1	1	-0.395228652381369	-1.18157552413557	1C	George	0.959075277118896
morn	2	outgroup	food	0.00833333	1C	George	M	1	1	-0.395228652381369	-0.756305384771129	1C	George	0.959075277118896
morn	2	outgroup	food	0.00972222	1C	George	M	1	0	-0.395228652381369	-0.543670315088908	1C	George	0.959075277118896
morn	2	outgroup	food	0.0111111	1C	George	M	1	0	-0.395228652381369	-0.331035245406689	1C	George	0.959075277118896
morn	2	outgroup	food	0.0125	1C	George	M	1	0	-0.395228652381369	-0.118400175724466	1C	George	0.959075277118896
morn	2	outgroup	food	0.0138889	1C	George	M	1	0	-0.395228652381369	0.094234893957756	1C	George	0.959075277118896
morn	2	outgroup	food	0.0152778	1C	George	M	1	0	-0.395228652381369	0.306869963639978	1C	George	0.959075277118896
morn	2	outgroup	food	0.0166667	1C	George	M	1	0	-0.395228652381369	0.519505033322201	1C	George	0.959075277118896
morn	2	outgroup	food	0.0180556	1C	George	M	1	0	-0.395228652381369	0.732140103004423	1C	George	0.959075277118896
morn	2	outgroup	food	0.0194444	1C	George	M	1	0	-0.395228652381369	0.944775172686646	1C	George	0.959075277118896
morn	2	outgroup	food	0.0208333	1C	George	M	1	0	-0.395228652381369	1.15741024236885	1C	George	0.959075277118896
aft	2	control	food	0.00694444	1C	Toon	M	1	1	-0.395228652381369	-0.968940454453349	1C	Toon	-1.0421951344692
aft	2	control	food	0.00972222	1C	Toon	M	1	1	-0.395228652381369	-0.543670315088908	1C	Toon	-1.0421951344692
aft	2	control	food	0.0194444	1C	Toon	M	1	1	-0.395228652381369	0.944775172686646	1C	Toon	-1.0421951344692
aft	2	control	food	0.0208333	1C	Toon	M	1	1	-0.395228652381369	1.15741024236885	1C	Toon	-1.0421951344692
aft	2	control	food	0.00416667	1C	Mizuo	M	1	1	-0.395228652381369	-1.39421059381779	1C	Mizuo	-1.0421951344692
aft	2	control	food	0.00555556	1C	Mizuo	M	1	0	-0.395228652381369	-1.18157552413557	1C	Mizuo	-1.0421951344692
aft	2	control	food	0.00694444	1C	Mizuo	M	1	0	-0.395228652381369	-0.968940454453349	1C	Mizuo	-1.0421951344692
aft	2	control	food	0.00833333	1C	Mizuo	M	1	0	-0.395228652381369	-0.756305384771129	1C	Mizuo	-1.0421951344692
aft	2	control	food	0.00972222	1C	Mizuo	M	1	0	-0.395228652381369	-0.543670315088908	1C	Mizuo	-1.0421951344692
aft	2	control	food	0.0111111	1C	Mizuo	M	1	0	-0.395228652381369	-0.331035245406689	1C	Mizuo	-1.0421951344692
aft	2	control	food	0.0125	1C	Mizuo	M	1	1	-0.395228652381369	-0.118400175724466	1C	Mizuo	-1.0421951344692
aft	2	control	food	0.0152778	1C	Mizuo	M	1	1	-0.395228652381369	0.306869963639978	1C	Mizuo	-1.0421951344692
aft	2	control	food	0.0166667	1C	Mizuo	M	1	1	-0.395228652381369	0.519505033322201	1C	Mizuo	-1.0421951344692
aft	2	control	food	0.0180556	1C	Mizuo	M	1	1	-0.395228652381369	0.732140103004423	1C	Mizuo	-1.0421951344692
aft	2	control	food	0.0194444	1C	Mizuo	M	1	1	-0.395228652381369	0.944775172686646	1C	Mizuo	-1.0421951344692
aft	2	control	food	0.0208333	1C	Mizuo	M	1	0	-0.395228652381369	1.15741024236885	1C	Mizuo	-1.0421951344692
aft	2	control	food	0.0222222	1C	Mizuo	M	1	0	-0.395228652381369	1.37004531205106	1C	Mizuo	-1.0421951344692
aft	2	control	food	0.00138889	1C	Musashi	M	1	1	-0.395228652381369	-1.81948073318223	1C	Musashi	-1.0421951344692
aft	2	control	food	0.00277778	1C	Musashi	M	1	1	-0.395228652381369	-1.60684566350001	1C	Musashi	-1.0421951344692
aft	2	control	food	0.00416667	1C	Musashi	M	1	1	-0.395228652381369	-1.39421059381779	1C	Musashi	-1.0421951344692
aft	2	control	food	0.00694444	1C	Musashi	M	1	0	-0.395228652381369	-0.968940454453349	1C	Musashi	-1.0421951344692
aft	2	control	food	0.00833333	1C	Musashi	M	1	0	-0.395228652381369	-0.756305384771129	1C	Musashi	-1.0421951344692
aft	2	control	food	0.00972222	1C	Musashi	M	1	0	-0.395228652381369	-0.543670315088908	1C	Musashi	-1.0421951344692
aft	2	control	food	0.0111111	1C	Musashi	M	1	0	-0.395228652381369	-0.331035245406689	1C	Musashi	-1.0421951344692
aft	2	control	food	0.0125	1C	Musashi	M	1	0	-0.395228652381369	-0.118400175724466	1C	Musashi	-1.0421951344692
aft	2	control	food	0.0138889	1C	Musashi	M	1	0	-0.395228652381369	0.094234893957756	1C	Musashi	-1.0421951344692
aft	2	control	food	0.0152778	1C	Musashi	M	1	0	-0.395228652381369	0.306869963639978	1C	Musashi	-1.0421951344692
aft	2	control	food	0.0166667	1C	Musashi	M	1	0	-0.395228652381369	0.519505033322201	1C	Musashi	-1.0421951344692
aft	2	control	food	0.0180556	1C	Musashi	M	1	0	-0.395228652381369	0.732140103004423	1C	Musashi	-1.0421951344692
aft	2	control	food	0.0208333	1C	Musashi	M	1	1	-0.395228652381369	1.15741024236885	1C	Musashi	-1.0421951344692
aft	2	control	food	0.00138889	1C	Shirou	M	1	1	-0.395228652381369	-1.81948073318223	1C	Shirou	-1.0421951344692
aft	2	control	food	0.00277778	1C	Shirou	M	1	1	-0.395228652381369	-1.60684566350001	1C	Shirou	-1.0421951344692
aft	2	control	food	0.00416667	1C	Shirou	M	1	1	-0.395228652381369	-1.39421059381779	1C	Shirou	-1.0421951344692
aft	2	control	food	0.00555556	1C	Shirou	M	1	1	-0.395228652381369	-1.18157552413557	1C	Shirou	-1.0421951344692
aft	2	control	food	0.00694444	1C	Shirou	M	1	1	-0.395228652381369	-0.968940454453349	1C	Shirou	-1.0421951344692
aft	2	control	food	0.00833333	1C	Shirou	M	1	1	-0.395228652381369	-0.756305384771129	1C	Shirou	-1.0421951344692
aft	2	control	food	0.00972222	1C	Shirou	M	1	1	-0.395228652381369	-0.543670315088908	1C	Shirou	-1.0421951344692
aft	2	control	food	0.0111111	1C	Shirou	M	1	0	-0.395228652381369	-0.331035245406689	1C	Shirou	-1.0421951344692
aft	2	control	food	0.0125	1C	Shirou	M	1	0	-0.395228652381369	-0.118400175724466	1C	Shirou	-1.0421951344692
aft	2	control	food	0.0138889	1C	Shirou	M	1	0	-0.395228652381369	0.094234893957756	1C	Shirou	-1.0421951344692
aft	2	control	food	0.0152778	1C	Shirou	M	1	0	-0.395228652381369	0.306869963639978	1C	Shirou	-1.0421951344692
aft	2	control	food	0.0166667	1C	Shirou	M	1	0	-0.395228652381369	0.519505033322201	1C	Shirou	-1.0421951344692
aft	2	control	food	0.0180556	1C	Shirou	M	1	0	-0.395228652381369	0.732140103004423	1C	Shirou	-1.0421951344692
aft	2	control	food	0.0194444	1C	Shirou	M	1	0	-0.395228652381369	0.944775172686646	1C	Shirou	-1.0421951344692
aft	2	control	food	0.0208333	1C	Shirou	M	1	0	-0.395228652381369	1.15741024236885	1C	Shirou	-1.0421951344692
aft	2	control	food	0.0222222	1C	Shirou	M	1	1	-0.395228652381369	1.37004531205106	1C	Shirou	-1.0421951344692
aft	2	control	food	0.00833333	1C	George	M	1	1	-0.395228652381369	-0.756305384771129	1C	George	-1.0421951344692
aft	2	control	food	0.00972222	1C	George	M	1	1	-0.395228652381369	-0.543670315088908	1C	George	-1.0421951344692
aft	2	control	food	0.0152778	1C	George	M	1	1	-0.395228652381369	0.306869963639978	1C	George	-1.0421951344692
aft	2	control	food	0.0166667	1C	George	M	1	1	-0.395228652381369	0.519505033322201	1C	George	-1.0421951344692
aft	2	control	food	0.0180556	1C	George	M	1	1	-0.395228652381369	0.732140103004423	1C	George	-1.0421951344692
aft	2	control	food	0.0194444	1C	George	M	1	1	-0.395228652381369	0.944775172686646	1C	George	-1.0421951344692
aft	2	control	food	0.0208333	1C	George	M	1	1	-0.395228652381369	1.15741024236885	1C	George	-1.0421951344692
morn	2	outgroup	food	0.00138889	1A	Lennon	M	1	1	-0.395228652381369	-1.81948073318223	1A	Lennon	0.959075277118896
morn	2	outgroup	food	0.00277778	1A	Lennon	M	1	1	-0.395228652381369	-1.60684566350001	1A	Lennon	0.959075277118896
morn	2	outgroup	food	0.00416667	1A	Lennon	M	1	0	-0.395228652381369	-1.39421059381779	1A	Lennon	0.959075277118896
morn	2	outgroup	food	0.00555556	1A	Lennon	M	1	0	-0.395228652381369	-1.18157552413557	1A	Lennon	0.959075277118896
morn	2	outgroup	food	0.00694444	1A	Lennon	M	1	0	-0.395228652381369	-0.968940454453349	1A	Lennon	0.959075277118896
morn	2	outgroup	food	0.00833333	1A	Lennon	M	1	0	-0.395228652381369	-0.756305384771129	1A	Lennon	0.959075277118896
morn	2	outgroup	food	0.00972222	1A	Lennon	M	1	0	-0.395228652381369	-0.543670315088908	1A	Lennon	0.959075277118896
morn	2	outgroup	food	0.0111111	1A	Lennon	M	1	0	-0.395228652381369	-0.331035245406689	1A	Lennon	0.959075277118896
morn	2	outgroup	food	0.0125	1A	Lennon	M	1	0	-0.395228652381369	-0.118400175724466	1A	Lennon	0.959075277118896
morn	2	outgroup	food	0.0138889	1A	Lennon	M	1	0	-0.395228652381369	0.094234893957756	1A	Lennon	0.959075277118896
morn	2	outgroup	food	0.0152778	1A	Lennon	M	1	0	-0.395228652381369	0.306869963639978	1A	Lennon	0.959075277118896
morn	2	outgroup	food	0.0166667	1A	Lennon	M	1	0	-0.395228652381369	0.519505033322201	1A	Lennon	0.959075277118896
morn	2	outgroup	food	0.0180556	1A	Lennon	M	1	0	-0.395228652381369	0.732140103004423	1A	Lennon	0.959075277118896
morn	2	outgroup	food	0.0194444	1A	Lennon	M	1	0	-0.395228652381369	0.944775172686646	1A	Lennon	0.959075277118896
morn	2	outgroup	food	0.0208333	1A	Lennon	M	1	0	-0.395228652381369	1.15741024236885	1A	Lennon	0.959075277118896
morn	2	outgroup	food	0.0222222	1A	Lennon	M	1	0	-0.395228652381369	1.37004531205106	1A	Lennon	0.959075277118896
morn	2	outgroup	food	0.0236111	1A	Lennon	M	1	0	-0.395228652381369	1.58268038173327	1A	Lennon	0.959075277118896
morn	2	outgroup	food	0.00277778	1A	Naoya	M	1	1	-0.395228652381369	-1.60684566350001	1A	Naoya	0.959075277118896
morn	2	outgroup	food	0.00416667	1A	Naoya	M	1	1	-0.395228652381369	-1.39421059381779	1A	Naoya	0.959075277118896
morn	2	outgroup	food	0.00555556	1A	Naoya	M	1	1	-0.395228652381369	-1.18157552413557	1A	Naoya	0.959075277118896
morn	2	outgroup	food	0.00694444	1A	Naoya	M	1	1	-0.395228652381369	-0.968940454453349	1A	Naoya	0.959075277118896
morn	2	outgroup	food	0.00833333	1A	Naoya	M	1	1	-0.395228652381369	-0.756305384771129	1A	Naoya	0.959075277118896
morn	2	outgroup	food	0.0111111	1A	Naoya	M	1	1	-0.395228652381369	-0.331035245406689	1A	Naoya	0.959075277118896
morn	2	outgroup	food	0.0125	1A	Naoya	M	1	1	-0.395228652381369	-0.118400175724466	1A	Naoya	0.959075277118896
morn	2	outgroup	food	0.0138889	1A	Naoya	M	1	1	-0.395228652381369	0.094234893957756	1A	Naoya	0.959075277118896
morn	2	outgroup	food	0.0166667	1A	Naoya	M	1	0	-0.395228652381369	0.519505033322201	1A	Naoya	0.959075277118896
morn	2	outgroup	food	0.0180556	1A	Naoya	M	1	0	-0.395228652381369	0.732140103004423	1A	Naoya	0.959075277118896
morn	2	outgroup	food	0.0194444	1A	Naoya	M	1	0	-0.395228652381369	0.944775172686646	1A	Naoya	0.959075277118896
morn	2	outgroup	food	0.0208333	1A	Naoya	M	1	0	-0.395228652381369	1.15741024236885	1A	Naoya	0.959075277118896
morn	2	outgroup	food	0.0222222	1A	Naoya	M	1	0	-0.395228652381369	1.37004531205106	1A	Naoya	0.959075277118896
morn	2	outgroup	food	0.0236111	1A	Naoya	M	1	1	-0.395228652381369	1.58268038173327	1A	Naoya	0.959075277118896
morn	2	outgroup	food	0.0138889	1A	Norio	M	1	0	-0.395228652381369	0.094234893957756	1A	Norio	0.959075277118896
morn	2	outgroup	food	0.0152778	1A	Norio	M	1	0	-0.395228652381369	0.306869963639978	1A	Norio	0.959075277118896
morn	2	outgroup	food	0.0166667	1A	Norio	M	1	0	-0.395228652381369	0.519505033322201	1A	Norio	0.959075277118896
morn	2	outgroup	food	0.0180556	1A	Norio	M	1	0	-0.395228652381369	0.732140103004423	1A	Norio	0.959075277118896
morn	2	outgroup	food	0.0194444	1A	Norio	M	1	0	-0.395228652381369	0.944775172686646	1A	Norio	0.959075277118896
morn	2	outgroup	food	0.0208333	1A	Norio	M	1	0	-0.395228652381369	1.15741024236885	1A	Norio	0.959075277118896
morn	2	outgroup	food	0.0222222	1A	Norio	M	1	0	-0.395228652381369	1.37004531205106	1A	Norio	0.959075277118896
morn	2	outgroup	food	0.0236111	1A	Norio	M	1	0	-0.395228652381369	1.58268038173327	1A	Norio	0.959075277118896
morn	2	outgroup	food	0.00416667	1A	Minato	M	1	1	-0.395228652381369	-1.39421059381779	1A	Minato	0.959075277118896
morn	2	outgroup	food	0.00555556	1A	Minato	M	1	1	-0.395228652381369	-1.18157552413557	1A	Minato	0.959075277118896
morn	2	outgroup	food	0.00694444	1A	Minato	M	1	1	-0.395228652381369	-0.968940454453349	1A	Minato	0.959075277118896
morn	2	outgroup	food	0.00833333	1A	Minato	M	1	1	-0.395228652381369	-0.756305384771129	1A	Minato	0.959075277118896
morn	2	outgroup	food	0.00972222	1A	Minato	M	1	1	-0.395228652381369	-0.543670315088908	1A	Minato	0.959075277118896
morn	2	outgroup	food	0.0111111	1A	Minato	M	1	1	-0.395228652381369	-0.331035245406689	1A	Minato	0.959075277118896
morn	2	outgroup	food	0.0138889	1A	Minato	M	1	0	-0.395228652381369	0.094234893957756	1A	Minato	0.959075277118896
morn	2	outgroup	food	0.0152778	1A	Minato	M	1	0	-0.395228652381369	0.306869963639978	1A	Minato	0.959075277118896
morn	2	outgroup	food	0.0166667	1A	Minato	M	1	0	-0.395228652381369	0.519505033322201	1A	Minato	0.959075277118896
morn	2	outgroup	food	0.0180556	1A	Minato	M	1	0	-0.395228652381369	0.732140103004423	1A	Minato	0.959075277118896
morn	2	outgroup	food	0.0194444	1A	Minato	M	1	0	-0.395228652381369	0.944775172686646	1A	Minato	0.959075277118896
morn	2	outgroup	food	0.0208333	1A	Minato	M	1	0	-0.395228652381369	1.15741024236885	1A	Minato	0.959075277118896
morn	2	outgroup	food	0.0222222	1A	Minato	M	1	0	-0.395228652381369	1.37004531205106	1A	Minato	0.959075277118896
morn	2	outgroup	food	0.0236111	1A	Minato	M	1	0	-0.395228652381369	1.58268038173327	1A	Minato	0.959075277118896
morn	2	outgroup	food	0.00833333	1A	Takabo	M	1	1	-0.395228652381369	-0.756305384771129	1A	Takabo	0.959075277118896
morn	2	outgroup	food	0.00972222	1A	Takabo	M	1	1	-0.395228652381369	-0.543670315088908	1A	Takabo	0.959075277118896
morn	2	outgroup	food	0.0111111	1A	Takabo	M	1	1	-0.395228652381369	-0.331035245406689	1A	Takabo	0.959075277118896
morn	2	outgroup	food	0.0125	1A	Takabo	M	1	1	-0.395228652381369	-0.118400175724466	1A	Takabo	0.959075277118896
morn	2	outgroup	food	0.0138889	1A	Takabo	M	1	1	-0.395228652381369	0.094234893957756	1A	Takabo	0.959075277118896
morn	2	outgroup	food	0.0152778	1A	Takabo	M	1	1	-0.395228652381369	0.306869963639978	1A	Takabo	0.959075277118896
morn	2	outgroup	food	0.0166667	1A	Takabo	M	1	1	-0.395228652381369	0.519505033322201	1A	Takabo	0.959075277118896
morn	2	outgroup	food	0.0180556	1A	Takabo	M	1	0	-0.395228652381369	0.732140103004423	1A	Takabo	0.959075277118896
morn	2	outgroup	food	0.0194444	1A	Takabo	M	1	0	-0.395228652381369	0.944775172686646	1A	Takabo	0.959075277118896
morn	2	outgroup	food	0.0208333	1A	Takabo	M	1	0	-0.395228652381369	1.15741024236885	1A	Takabo	0.959075277118896
morn	2	outgroup	food	0.0222222	1A	Takabo	M	1	0	-0.395228652381369	1.37004531205106	1A	Takabo	0.959075277118896
morn	2	outgroup	food	0.0236111	1A	Takabo	M	1	1	-0.395228652381369	1.58268038173327	1A	Takabo	0.959075277118896
aft	2	control	food	0.00138889	1A	Lennon	M	1	1	-0.395228652381369	-1.81948073318223	1A	Lennon	-1.0421951344692
aft	2	control	food	0.00416667	1A	Lennon	M	1	1	-0.395228652381369	-1.39421059381779	1A	Lennon	-1.0421951344692
aft	2	control	food	0.00555556	1A	Lennon	M	1	1	-0.395228652381369	-1.18157552413557	1A	Lennon	-1.0421951344692
aft	2	control	food	0.00694444	1A	Lennon	M	1	0	-0.395228652381369	-0.968940454453349	1A	Lennon	-1.0421951344692
aft	2	control	food	0.00833333	1A	Lennon	M	1	0	-0.395228652381369	-0.756305384771129	1A	Lennon	-1.0421951344692
aft	2	control	food	0.0111111	1A	Lennon	M	1	1	-0.395228652381369	-0.331035245406689	1A	Lennon	-1.0421951344692
aft	2	control	food	0.0152778	1A	Naoya	M	1	1	-0.395228652381369	0.306869963639978	1A	Naoya	-1.0421951344692
aft	2	control	food	0.0166667	1A	Naoya	M	1	1	-0.395228652381369	0.519505033322201	1A	Naoya	-1.0421951344692
aft	2	control	food	0.0180556	1A	Naoya	M	1	1	-0.395228652381369	0.732140103004423	1A	Naoya	-1.0421951344692
aft	2	control	food	0.0194444	1A	Naoya	M	1	1	-0.395228652381369	0.944775172686646	1A	Naoya	-1.0421951344692
aft	2	control	food	0.0208333	1A	Naoya	M	1	1	-0.395228652381369	1.15741024236885	1A	Naoya	-1.0421951344692
aft	2	control	food	0.0222222	1A	Naoya	M	1	1	-0.395228652381369	1.37004531205106	1A	Naoya	-1.0421951344692
aft	2	control	food	0.0236111	1A	Naoya	M	1	1	-0.395228652381369	1.58268038173327	1A	Naoya	-1.0421951344692
aft	2	control	food	0.00833333	1A	Norio	M	1	1	-0.395228652381369	-0.756305384771129	1A	Norio	-1.0421951344692
aft	2	control	food	0.0111111	1A	Norio	M	1	0	-0.395228652381369	-0.331035245406689	1A	Norio	-1.0421951344692
aft	2	control	food	0.0125	1A	Norio	M	1	0	-0.395228652381369	-0.118400175724466	1A	Norio	-1.0421951344692
aft	2	control	food	0.0138889	1A	Norio	M	1	0	-0.395228652381369	0.094234893957756	1A	Norio	-1.0421951344692
aft	2	control	food	0.0152778	1A	Norio	M	1	0	-0.395228652381369	0.306869963639978	1A	Norio	-1.0421951344692
aft	2	control	food	0.0166667	1A	Norio	M	1	0	-0.395228652381369	0.519505033322201	1A	Norio	-1.0421951344692
aft	2	control	food	0.0180556	1A	Norio	M	1	1	-0.395228652381369	0.732140103004423	1A	Norio	-1.0421951344692
aft	2	control	food	0.0208333	1A	Norio	M	1	0	-0.395228652381369	1.15741024236885	1A	Norio	-1.0421951344692
aft	2	control	food	0.0222222	1A	Norio	M	1	0	-0.395228652381369	1.37004531205106	1A	Norio	-1.0421951344692
aft	2	control	food	0.00277778	1A	Minato	M	1	1	-0.395228652381369	-1.60684566350001	1A	Minato	-1.0421951344692
aft	2	control	food	0.00416667	1A	Minato	M	1	1	-0.395228652381369	-1.39421059381779	1A	Minato	-1.0421951344692
aft	2	control	food	0.00555556	1A	Minato	M	1	1	-0.395228652381369	-1.18157552413557	1A	Minato	-1.0421951344692
aft	2	control	food	0.00694444	1A	Minato	M	1	1	-0.395228652381369	-0.968940454453349	1A	Minato	-1.0421951344692
aft	2	control	food	0.00833333	1A	Minato	M	1	1	-0.395228652381369	-0.756305384771129	1A	Minato	-1.0421951344692
aft	2	control	food	0.00972222	1A	Minato	M	1	0	-0.395228652381369	-0.543670315088908	1A	Minato	-1.0421951344692
aft	2	control	food	0.0111111	1A	Minato	M	1	0	-0.395228652381369	-0.331035245406689	1A	Minato	-1.0421951344692
aft	2	control	food	0.00416667	1A	Takabo	M	1	1	-0.395228652381369	-1.39421059381779	1A	Takabo	-1.0421951344692
aft	2	control	food	0.00555556	1A	Takabo	M	1	1	-0.395228652381369	-1.18157552413557	1A	Takabo	-1.0421951344692
aft	2	control	food	0.00694444	1A	Takabo	M	1	1	-0.395228652381369	-0.968940454453349	1A	Takabo	-1.0421951344692
aft	2	control	food	0.00833333	1A	Takabo	M	1	1	-0.395228652381369	-0.756305384771129	1A	Takabo	-1.0421951344692
aft	2	control	food	0.00972222	1A	Takabo	M	1	1	-0.395228652381369	-0.543670315088908	1A	Takabo	-1.0421951344692
aft	2	control	food	0.0111111	1A	Takabo	M	1	0	-0.395228652381369	-0.331035245406689	1A	Takabo	-1.0421951344692
aft	2	control	food	0.0125	1A	Takabo	M	1	0	-0.395228652381369	-0.118400175724466	1A	Takabo	-1.0421951344692
aft	2	control	food	0.0138889	1A	Takabo	M	1	0	-0.395228652381369	0.094234893957756	1A	Takabo	-1.0421951344692
aft	2	control	food	0.0152778	1A	Takabo	M	1	0	-0.395228652381369	0.306869963639978	1A	Takabo	-1.0421951344692
aft	2	control	food	0.0166667	1A	Takabo	M	1	0	-0.395228652381369	0.519505033322201	1A	Takabo	-1.0421951344692
aft	2	control	food	0.0180556	1A	Takabo	M	1	0	-0.395228652381369	0.732140103004423	1A	Takabo	-1.0421951344692
aft	2	control	food	0.0194444	1A	Takabo	M	1	0	-0.395228652381369	0.944775172686646	1A	Takabo	-1.0421951344692
aft	2	control	food	0.0208333	1A	Takabo	M	1	1	-0.395228652381369	1.15741024236885	1A	Takabo	-1.0421951344692
aft	2	control	food	0.0222222	1A	Takabo	M	1	1	-0.395228652381369	1.37004531205106	1A	Takabo	-1.0421951344692
morn	2	control	food	0.0125	5G	Kotetsu	M	1	1	-0.395228652381369	-0.118400175724466	5G	Kotetsu	-1.0421951344692
morn	2	control	food	0.0138889	5G	Kotetsu	M	1	1	-0.395228652381369	0.094234893957756	5G	Kotetsu	-1.0421951344692
morn	2	control	food	0.0152778	5G	Kotetsu	M	1	1	-0.395228652381369	0.306869963639978	5G	Kotetsu	-1.0421951344692
morn	2	control	food	0.0166667	5G	Kotetsu	M	1	1	-0.395228652381369	0.519505033322201	5G	Kotetsu	-1.0421951344692
morn	2	control	food	0.0208333	5G	Kotetsu	M	1	0	-0.395228652381369	1.15741024236885	5G	Kotetsu	-1.0421951344692
morn	2	control	food	0.0222222	5G	Kotetsu	M	1	0	-0.395228652381369	1.37004531205106	5G	Kotetsu	-1.0421951344692
morn	2	control	food	0.0236111	5G	Kotetsu	M	1	0	-0.395228652381369	1.58268038173327	5G	Kotetsu	-1.0421951344692
morn	2	control	food	0.00138889	5G	Oumu	F	1	1	-0.395228652381369	-1.81948073318223	5G	Oumu	-1.0421951344692
morn	2	control	food	0.00277778	5G	Oumu	F	1	1	-0.395228652381369	-1.60684566350001	5G	Oumu	-1.0421951344692
morn	2	control	food	0.00416667	5G	Oumu	F	1	0	-0.395228652381369	-1.39421059381779	5G	Oumu	-1.0421951344692
morn	2	control	food	0.00555556	5G	Oumu	F	1	0	-0.395228652381369	-1.18157552413557	5G	Oumu	-1.0421951344692
morn	2	control	food	0.00694444	5G	Oumu	F	1	0	-0.395228652381369	-0.968940454453349	5G	Oumu	-1.0421951344692
morn	2	control	food	0.00833333	5G	Oumu	F	1	0	-0.395228652381369	-0.756305384771129	5G	Oumu	-1.0421951344692
morn	2	control	food	0.0152778	5G	Oumu	F	1	0	-0.395228652381369	0.306869963639978	5G	Oumu	-1.0421951344692
morn	2	control	food	0.0166667	5G	Oumu	F	1	0	-0.395228652381369	0.519505033322201	5G	Oumu	-1.0421951344692
morn	2	control	food	0.0194444	5G	Oumu	F	1	0	-0.395228652381369	0.944775172686646	5G	Oumu	-1.0421951344692
morn	2	control	food	0.0208333	5G	Oumu	F	1	0	-0.395228652381369	1.15741024236885	5G	Oumu	-1.0421951344692
morn	2	control	food	0.0222222	5G	Oumu	F	1	0	-0.395228652381369	1.37004531205106	5G	Oumu	-1.0421951344692
morn	2	control	food	0.0236111	5G	Oumu	F	1	0	-0.395228652381369	1.58268038173327	5G	Oumu	-1.0421951344692
morn	2	control	food	0.025	5G	Oumu	F	1	0	-0.395228652381369	1.79531545141547	5G	Oumu	-1.0421951344692
morn	2	control	food	0.00138889	5G	Haruna	F	1	1	-0.395228652381369	-1.81948073318223	5G	Haruna	-1.0421951344692
morn	2	control	food	0.00277778	5G	Haruna	F	1	1	-0.395228652381369	-1.60684566350001	5G	Haruna	-1.0421951344692
morn	2	control	food	0.00416667	5G	Haruna	F	1	1	-0.395228652381369	-1.39421059381779	5G	Haruna	-1.0421951344692
morn	2	control	food	0.0208333	5G	Haruna	F	1	1	-0.395228652381369	1.15741024236885	5G	Haruna	-1.0421951344692
morn	2	control	food	0.0222222	5G	Haruna	F	1	1	-0.395228652381369	1.37004531205106	5G	Haruna	-1.0421951344692
morn	2	control	food	0.0236111	5G	Haruna	F	1	1	-0.395228652381369	1.58268038173327	5G	Haruna	-1.0421951344692
morn	2	control	food	0.00138889	5G	Sai	F	1	1	-0.395228652381369	-1.81948073318223	5G	Sai	-1.0421951344692
morn	2	control	food	0.00277778	5G	Sai	F	1	1	-0.395228652381369	-1.60684566350001	5G	Sai	-1.0421951344692
morn	2	control	food	0.00416667	5G	Sai	F	1	1	-0.395228652381369	-1.39421059381779	5G	Sai	-1.0421951344692
morn	2	control	food	0.00555556	5G	Sai	F	1	1	-0.395228652381369	-1.18157552413557	5G	Sai	-1.0421951344692
morn	2	control	food	0.00694444	5G	Sai	F	1	1	-0.395228652381369	-0.968940454453349	5G	Sai	-1.0421951344692
morn	2	control	food	0.00833333	5G	Sai	F	1	0	-0.395228652381369	-0.756305384771129	5G	Sai	-1.0421951344692
morn	2	control	food	0.00972222	5G	Sai	F	1	0	-0.395228652381369	-0.543670315088908	5G	Sai	-1.0421951344692
morn	2	control	food	0.0111111	5G	Sai	F	1	1	-0.395228652381369	-0.331035245406689	5G	Sai	-1.0421951344692
morn	2	control	food	0.0125	5G	Sai	F	1	1	-0.395228652381369	-0.118400175724466	5G	Sai	-1.0421951344692
morn	2	control	food	0.0138889	5G	Sai	F	1	1	-0.395228652381369	0.094234893957756	5G	Sai	-1.0421951344692
morn	2	control	food	0.0152778	5G	Sai	F	1	1	-0.395228652381369	0.306869963639978	5G	Sai	-1.0421951344692
morn	2	control	food	0.0166667	5G	Sai	F	1	1	-0.395228652381369	0.519505033322201	5G	Sai	-1.0421951344692
morn	2	control	food	0.0180556	5G	Sai	F	1	1	-0.395228652381369	0.732140103004423	5G	Sai	-1.0421951344692
morn	2	control	food	0.0194444	5G	Sai	F	1	1	-0.395228652381369	0.944775172686646	5G	Sai	-1.0421951344692
morn	2	control	food	0.0208333	5G	Sai	F	1	1	-0.395228652381369	1.15741024236885	5G	Sai	-1.0421951344692
morn	2	control	food	0.0222222	5G	Sai	F	1	1	-0.395228652381369	1.37004531205106	5G	Sai	-1.0421951344692
morn	2	control	food	0.0236111	5G	Sai	F	1	1	-0.395228652381369	1.58268038173327	5G	Sai	-1.0421951344692
morn	2	control	food	0.00277778	5G	Akina	F	1	0	-0.395228652381369	-1.60684566350001	5G	Akina	-1.0421951344692
morn	2	control	food	0.00416667	5G	Akina	F	1	0	-0.395228652381369	-1.39421059381779	5G	Akina	-1.0421951344692
morn	2	control	food	0.00555556	5G	Akina	F	1	0	-0.395228652381369	-1.18157552413557	5G	Akina	-1.0421951344692
morn	2	control	food	0.00694444	5G	Akina	F	1	0	-0.395228652381369	-0.968940454453349	5G	Akina	-1.0421951344692
morn	2	control	food	0.00833333	5G	Akina	F	1	0	-0.395228652381369	-0.756305384771129	5G	Akina	-1.0421951344692
morn	2	control	food	0.00972222	5G	Akina	F	1	0	-0.395228652381369	-0.543670315088908	5G	Akina	-1.0421951344692
morn	2	control	food	0.0111111	5G	Akina	F	1	0	-0.395228652381369	-0.331035245406689	5G	Akina	-1.0421951344692
morn	2	control	food	0.0125	5G	Akina	F	1	0	-0.395228652381369	-0.118400175724466	5G	Akina	-1.0421951344692
morn	2	control	food	0.0138889	5G	Akina	F	1	0	-0.395228652381369	0.094234893957756	5G	Akina	-1.0421951344692
morn	2	control	food	0.0152778	5G	Akina	F	1	0	-0.395228652381369	0.306869963639978	5G	Akina	-1.0421951344692
morn	2	control	food	0.0166667	5G	Akina	F	1	0	-0.395228652381369	0.519505033322201	5G	Akina	-1.0421951344692
morn	2	control	food	0.0180556	5G	Akina	F	1	0	-0.395228652381369	0.732140103004423	5G	Akina	-1.0421951344692
morn	2	control	food	0.0194444	5G	Akina	F	1	0	-0.395228652381369	0.944775172686646	5G	Akina	-1.0421951344692
morn	2	control	food	0.0208333	5G	Akina	F	1	0	-0.395228652381369	1.15741024236885	5G	Akina	-1.0421951344692
morn	2	control	food	0.0222222	5G	Akina	F	1	0	-0.395228652381369	1.37004531205106	5G	Akina	-1.0421951344692
morn	2	control	food	0.0236111	5G	Akina	F	1	0	-0.395228652381369	1.58268038173327	5G	Akina	-1.0421951344692
morn	2	control	food	0.025	5G	Akina	F	1	0	-0.395228652381369	1.79531545141547	5G	Akina	-1.0421951344692
morn	2	control	food	0.00416667	5G	Yoshie	F	1	1	-0.395228652381369	-1.39421059381779	5G	Yoshie	-1.0421951344692
morn	2	control	food	0.00555556	5G	Yoshie	F	1	1	-0.395228652381369	-1.18157552413557	5G	Yoshie	-1.0421951344692
morn	2	control	food	0.00694444	5G	Yoshie	F	1	1	-0.395228652381369	-0.968940454453349	5G	Yoshie	-1.0421951344692
morn	2	control	food	0.00833333	5G	Yoshie	F	1	1	-0.395228652381369	-0.756305384771129	5G	Yoshie	-1.0421951344692
morn	2	control	food	0.00972222	5G	Yoshie	F	1	1	-0.395228652381369	-0.543670315088908	5G	Yoshie	-1.0421951344692
morn	2	control	food	0.0111111	5G	Yoshie	F	1	1	-0.395228652381369	-0.331035245406689	5G	Yoshie	-1.0421951344692
morn	2	control	food	0.0125	5G	Yoshie	F	1	1	-0.395228652381369	-0.118400175724466	5G	Yoshie	-1.0421951344692
morn	2	control	food	0.0166667	5G	Yoshie	F	1	1	-0.395228652381369	0.519505033322201	5G	Yoshie	-1.0421951344692
morn	2	control	food	0.0180556	5G	Yoshie	F	1	1	-0.395228652381369	0.732140103004423	5G	Yoshie	-1.0421951344692
morn	2	control	food	0.0194444	5G	Yoshie	F	1	1	-0.395228652381369	0.944775172686646	5G	Yoshie	-1.0421951344692
morn	2	control	food	0.0222222	5G	Yoshie	F	1	1	-0.395228652381369	1.37004531205106	5G	Yoshie	-1.0421951344692
morn	2	control	food	0.0236111	5G	Yoshie	F	1	1	-0.395228652381369	1.58268038173327	5G	Yoshie	-1.0421951344692
morn	2	control	food	0.025	5G	Yoshie	F	1	1	-0.395228652381369	1.79531545141547	5G	Yoshie	-1.0421951344692
morn	2	control	food	0.00138889	5G	Candy	F	1	1	-0.395228652381369	-1.81948073318223	5G	Candy	-1.0421951344692
morn	2	control	food	0.0125	5G	Candy	F	1	0	-0.395228652381369	-0.118400175724466	5G	Candy	-1.0421951344692
morn	2	control	food	0.0138889	5G	Candy	F	1	0	-0.395228652381369	0.094234893957756	5G	Candy	-1.0421951344692
morn	2	control	food	0.0152778	5G	Candy	F	1	0	-0.395228652381369	0.306869963639978	5G	Candy	-1.0421951344692
morn	2	control	food	0.0166667	5G	Candy	F	1	0	-0.395228652381369	0.519505033322201	5G	Candy	-1.0421951344692
morn	2	control	food	0.0180556	5G	Candy	F	1	0	-0.395228652381369	0.732140103004423	5G	Candy	-1.0421951344692
morn	2	control	food	0.0194444	5G	Candy	F	1	0	-0.395228652381369	0.944775172686646	5G	Candy	-1.0421951344692
morn	2	control	food	0.0208333	5G	Candy	F	1	0	-0.395228652381369	1.15741024236885	5G	Candy	-1.0421951344692
morn	2	control	food	0.0222222	5G	Candy	F	1	0	-0.395228652381369	1.37004531205106	5G	Candy	-1.0421951344692
morn	2	control	food	0.0236111	5G	Candy	F	1	0	-0.395228652381369	1.58268038173327	5G	Candy	-1.0421951344692
morn	2	control	food	0.025	5G	Candy	F	1	0	-0.395228652381369	1.79531545141547	5G	Candy	-1.0421951344692
morn	2	control	food	0.00138889	5G	Chiko	F	1	1	-0.395228652381369	-1.81948073318223	5G	Chiko	-1.0421951344692
morn	2	control	food	0.0166667	5G	Chiko	F	1	1	-0.395228652381369	0.519505033322201	5G	Chiko	-1.0421951344692
morn	2	control	food	0.0180556	5G	Chiko	F	1	1	-0.395228652381369	0.732140103004423	5G	Chiko	-1.0421951344692
morn	2	control	food	0.0194444	5G	Chiko	F	1	1	-0.395228652381369	0.944775172686646	5G	Chiko	-1.0421951344692
morn	2	control	food	0.0208333	5G	Chiko	F	1	1	-0.395228652381369	1.15741024236885	5G	Chiko	-1.0421951344692
morn	2	control	food	0.0222222	5G	Chiko	F	1	1	-0.395228652381369	1.37004531205106	5G	Chiko	-1.0421951344692
morn	2	control	food	0.025	5G	Chiko	F	1	1	-0.395228652381369	1.79531545141547	5G	Chiko	-1.0421951344692
morn	2	control	food	0.00138889	5G	Lina	F	1	1	-0.395228652381369	-1.81948073318223	5G	Lina	-1.0421951344692
morn	2	control	food	0.00555556	5G	Lina	F	1	1	-0.395228652381369	-1.18157552413557	5G	Lina	-1.0421951344692
morn	2	control	food	0.00694444	5G	Lina	F	1	1	-0.395228652381369	-0.968940454453349	5G	Lina	-1.0421951344692
morn	2	control	food	0.00833333	5G	Lina	F	1	1	-0.395228652381369	-0.756305384771129	5G	Lina	-1.0421951344692
morn	2	control	food	0.00972222	5G	Lina	F	1	0	-0.395228652381369	-0.543670315088908	5G	Lina	-1.0421951344692
morn	2	control	food	0.0111111	5G	Lina	F	1	1	-0.395228652381369	-0.331035245406689	5G	Lina	-1.0421951344692
morn	2	control	food	0.0236111	5G	Lina	F	1	1	-0.395228652381369	1.58268038173327	5G	Lina	-1.0421951344692
aft	2	outgroup	food	0.00416667	5G	Kotetsu	M	1	0	-0.395228652381369	-1.39421059381779	5G	Kotetsu	0.959075277118896
aft	2	outgroup	food	0.00555556	5G	Kotetsu	M	1	0	-0.395228652381369	-1.18157552413557	5G	Kotetsu	0.959075277118896
aft	2	outgroup	food	0.00694444	5G	Kotetsu	M	1	0	-0.395228652381369	-0.968940454453349	5G	Kotetsu	0.959075277118896
aft	2	outgroup	food	0.00833333	5G	Kotetsu	M	1	1	-0.395228652381369	-0.756305384771129	5G	Kotetsu	0.959075277118896
aft	2	outgroup	food	0.00972222	5G	Kotetsu	M	1	1	-0.395228652381369	-0.543670315088908	5G	Kotetsu	0.959075277118896
aft	2	outgroup	food	0.0111111	5G	Kotetsu	M	1	1	-0.395228652381369	-0.331035245406689	5G	Kotetsu	0.959075277118896
aft	2	outgroup	food	0.0125	5G	Kotetsu	M	1	1	-0.395228652381369	-0.118400175724466	5G	Kotetsu	0.959075277118896
aft	2	outgroup	food	0.0138889	5G	Kotetsu	M	1	1	-0.395228652381369	0.094234893957756	5G	Kotetsu	0.959075277118896
aft	2	outgroup	food	0.0180556	5G	Kotetsu	M	1	0	-0.395228652381369	0.732140103004423	5G	Kotetsu	0.959075277118896
aft	2	outgroup	food	0.0208333	5G	Kotetsu	M	1	0	-0.395228652381369	1.15741024236885	5G	Kotetsu	0.959075277118896
aft	2	outgroup	food	0.0222222	5G	Kotetsu	M	1	0	-0.395228652381369	1.37004531205106	5G	Kotetsu	0.959075277118896
aft	2	outgroup	food	0.0236111	5G	Kotetsu	M	1	0	-0.395228652381369	1.58268038173327	5G	Kotetsu	0.959075277118896
aft	2	outgroup	food	0.025	5G	Kotetsu	M	1	0	-0.395228652381369	1.79531545141547	5G	Kotetsu	0.959075277118896
aft	2	outgroup	food	0.00972222	5G	Haruna	F	1	0	-0.395228652381369	-0.543670315088908	5G	Haruna	0.959075277118896
aft	2	outgroup	food	0.0111111	5G	Haruna	F	1	0	-0.395228652381369	-0.331035245406689	5G	Haruna	0.959075277118896
aft	2	outgroup	food	0.0125	5G	Haruna	F	1	0	-0.395228652381369	-0.118400175724466	5G	Haruna	0.959075277118896
aft	2	outgroup	food	0.0138889	5G	Haruna	F	1	0	-0.395228652381369	0.094234893957756	5G	Haruna	0.959075277118896
aft	2	outgroup	food	0.0152778	5G	Haruna	F	1	0	-0.395228652381369	0.306869963639978	5G	Haruna	0.959075277118896
aft	2	outgroup	food	0.0166667	5G	Haruna	F	1	0	-0.395228652381369	0.519505033322201	5G	Haruna	0.959075277118896
aft	2	outgroup	food	0.0180556	5G	Haruna	F	1	0	-0.395228652381369	0.732140103004423	5G	Haruna	0.959075277118896
aft	2	outgroup	food	0.0194444	5G	Haruna	F	1	0	-0.395228652381369	0.944775172686646	5G	Haruna	0.959075277118896
aft	2	outgroup	food	0.0208333	5G	Haruna	F	1	0	-0.395228652381369	1.15741024236885	5G	Haruna	0.959075277118896
aft	2	outgroup	food	0.0222222	5G	Haruna	F	1	0	-0.395228652381369	1.37004531205106	5G	Haruna	0.959075277118896
aft	2	outgroup	food	0.0236111	5G	Haruna	F	1	0	-0.395228652381369	1.58268038173327	5G	Haruna	0.959075277118896
aft	2	outgroup	food	0.025	5G	Haruna	F	1	0	-0.395228652381369	1.79531545141547	5G	Haruna	0.959075277118896
aft	2	outgroup	food	0.00138889	5G	Sai	F	1	1	-0.395228652381369	-1.81948073318223	5G	Sai	0.959075277118896
aft	2	outgroup	food	0.00277778	5G	Sai	F	1	1	-0.395228652381369	-1.60684566350001	5G	Sai	0.959075277118896
aft	2	outgroup	food	0.00416667	5G	Sai	F	1	1	-0.395228652381369	-1.39421059381779	5G	Sai	0.959075277118896
aft	2	outgroup	food	0.00555556	5G	Sai	F	1	0	-0.395228652381369	-1.18157552413557	5G	Sai	0.959075277118896
aft	2	outgroup	food	0.00833333	5G	Sai	F	1	0	-0.395228652381369	-0.756305384771129	5G	Sai	0.959075277118896
aft	2	outgroup	food	0.00972222	5G	Sai	F	1	0	-0.395228652381369	-0.543670315088908	5G	Sai	0.959075277118896
aft	2	outgroup	food	0.0111111	5G	Sai	F	1	0	-0.395228652381369	-0.331035245406689	5G	Sai	0.959075277118896
aft	2	outgroup	food	0.0125	5G	Sai	F	1	0	-0.395228652381369	-0.118400175724466	5G	Sai	0.959075277118896
aft	2	outgroup	food	0.0138889	5G	Sai	F	1	0	-0.395228652381369	0.094234893957756	5G	Sai	0.959075277118896
aft	2	outgroup	food	0.0152778	5G	Sai	F	1	0	-0.395228652381369	0.306869963639978	5G	Sai	0.959075277118896
aft	2	outgroup	food	0.0166667	5G	Sai	F	1	0	-0.395228652381369	0.519505033322201	5G	Sai	0.959075277118896
aft	2	outgroup	food	0.0180556	5G	Sai	F	1	0	-0.395228652381369	0.732140103004423	5G	Sai	0.959075277118896
aft	2	outgroup	food	0.0194444	5G	Sai	F	1	0	-0.395228652381369	0.944775172686646	5G	Sai	0.959075277118896
aft	2	outgroup	food	0.0208333	5G	Sai	F	1	0	-0.395228652381369	1.15741024236885	5G	Sai	0.959075277118896
aft	2	outgroup	food	0.0222222	5G	Sai	F	1	0	-0.395228652381369	1.37004531205106	5G	Sai	0.959075277118896
aft	2	outgroup	food	0.0236111	5G	Sai	F	1	0	-0.395228652381369	1.58268038173327	5G	Sai	0.959075277118896
aft	2	outgroup	food	0.025	5G	Sai	F	1	1	-0.395228652381369	1.79531545141547	5G	Sai	0.959075277118896
aft	2	outgroup	food	0.00138889	5G	Akina	F	1	1	-0.395228652381369	-1.81948073318223	5G	Akina	0.959075277118896
aft	2	outgroup	food	0.00277778	5G	Akina	F	1	0	-0.395228652381369	-1.60684566350001	5G	Akina	0.959075277118896
aft	2	outgroup	food	0.00416667	5G	Akina	F	1	0	-0.395228652381369	-1.39421059381779	5G	Akina	0.959075277118896
aft	2	outgroup	food	0.00555556	5G	Akina	F	1	0	-0.395228652381369	-1.18157552413557	5G	Akina	0.959075277118896
aft	2	outgroup	food	0.00694444	5G	Akina	F	1	0	-0.395228652381369	-0.968940454453349	5G	Akina	0.959075277118896
aft	2	outgroup	food	0.00833333	5G	Akina	F	1	0	-0.395228652381369	-0.756305384771129	5G	Akina	0.959075277118896
aft	2	outgroup	food	0.00972222	5G	Akina	F	1	0	-0.395228652381369	-0.543670315088908	5G	Akina	0.959075277118896
aft	2	outgroup	food	0.0111111	5G	Akina	F	1	0	-0.395228652381369	-0.331035245406689	5G	Akina	0.959075277118896
aft	2	outgroup	food	0.0125	5G	Akina	F	1	0	-0.395228652381369	-0.118400175724466	5G	Akina	0.959075277118896
aft	2	outgroup	food	0.0138889	5G	Akina	F	1	0	-0.395228652381369	0.094234893957756	5G	Akina	0.959075277118896
aft	2	outgroup	food	0.0152778	5G	Akina	F	1	0	-0.395228652381369	0.306869963639978	5G	Akina	0.959075277118896
aft	2	outgroup	food	0.0166667	5G	Akina	F	1	0	-0.395228652381369	0.519505033322201	5G	Akina	0.959075277118896
aft	2	outgroup	food	0.0180556	5G	Akina	F	1	0	-0.395228652381369	0.732140103004423	5G	Akina	0.959075277118896
aft	2	outgroup	food	0.0194444	5G	Akina	F	1	0	-0.395228652381369	0.944775172686646	5G	Akina	0.959075277118896
aft	2	outgroup	food	0.0208333	5G	Akina	F	1	0	-0.395228652381369	1.15741024236885	5G	Akina	0.959075277118896
aft	2	outgroup	food	0.0236111	5G	Akina	F	1	1	-0.395228652381369	1.58268038173327	5G	Akina	0.959075277118896
aft	2	outgroup	food	0.025	5G	Akina	F	1	1	-0.395228652381369	1.79531545141547	5G	Akina	0.959075277118896
aft	2	outgroup	food	0.00138889	5G	Candy	F	1	1	-0.395228652381369	-1.81948073318223	5G	Candy	0.959075277118896
aft	2	outgroup	food	0.00277778	5G	Candy	F	1	1	-0.395228652381369	-1.60684566350001	5G	Candy	0.959075277118896
aft	2	outgroup	food	0.00416667	5G	Candy	F	1	1	-0.395228652381369	-1.39421059381779	5G	Candy	0.959075277118896
aft	2	outgroup	food	0.00555556	5G	Candy	F	1	1	-0.395228652381369	-1.18157552413557	5G	Candy	0.959075277118896
aft	2	outgroup	food	0.00694444	5G	Candy	F	1	1	-0.395228652381369	-0.968940454453349	5G	Candy	0.959075277118896
aft	2	outgroup	food	0.00833333	5G	Candy	F	1	1	-0.395228652381369	-0.756305384771129	5G	Candy	0.959075277118896
aft	2	outgroup	food	0.0111111	5G	Candy	F	1	0	-0.395228652381369	-0.331035245406689	5G	Candy	0.959075277118896
aft	2	outgroup	food	0.0125	5G	Candy	F	1	0	-0.395228652381369	-0.118400175724466	5G	Candy	0.959075277118896
aft	2	outgroup	food	0.0138889	5G	Candy	F	1	0	-0.395228652381369	0.094234893957756	5G	Candy	0.959075277118896
aft	2	outgroup	food	0.0152778	5G	Candy	F	1	0	-0.395228652381369	0.306869963639978	5G	Candy	0.959075277118896
aft	2	outgroup	food	0.0166667	5G	Candy	F	1	0	-0.395228652381369	0.519505033322201	5G	Candy	0.959075277118896
aft	2	outgroup	food	0.0180556	5G	Candy	F	1	0	-0.395228652381369	0.732140103004423	5G	Candy	0.959075277118896
aft	2	outgroup	food	0.0194444	5G	Candy	F	1	0	-0.395228652381369	0.944775172686646	5G	Candy	0.959075277118896
aft	2	outgroup	food	0.0208333	5G	Candy	F	1	0	-0.395228652381369	1.15741024236885	5G	Candy	0.959075277118896
aft	2	outgroup	food	0.0222222	5G	Candy	F	1	0	-0.395228652381369	1.37004531205106	5G	Candy	0.959075277118896
aft	2	outgroup	food	0.0236111	5G	Candy	F	1	0	-0.395228652381369	1.58268038173327	5G	Candy	0.959075277118896
aft	2	outgroup	food	0.025	5G	Candy	F	1	0	-0.395228652381369	1.79531545141547	5G	Candy	0.959075277118896
aft	2	outgroup	food	0.00138889	5G	Chiko	F	1	1	-0.395228652381369	-1.81948073318223	5G	Chiko	0.959075277118896
aft	2	outgroup	food	0.00277778	5G	Chiko	F	1	1	-0.395228652381369	-1.60684566350001	5G	Chiko	0.959075277118896
aft	2	outgroup	food	0.00416667	5G	Chiko	F	1	0	-0.395228652381369	-1.39421059381779	5G	Chiko	0.959075277118896
aft	2	outgroup	food	0.00555556	5G	Chiko	F	1	0	-0.395228652381369	-1.18157552413557	5G	Chiko	0.959075277118896
aft	2	outgroup	food	0.00694444	5G	Chiko	F	1	0	-0.395228652381369	-0.968940454453349	5G	Chiko	0.959075277118896
aft	2	outgroup	food	0.00833333	5G	Chiko	F	1	0	-0.395228652381369	-0.756305384771129	5G	Chiko	0.959075277118896
aft	2	outgroup	food	0.00972222	5G	Chiko	F	1	0	-0.395228652381369	-0.543670315088908	5G	Chiko	0.959075277118896
aft	2	outgroup	food	0.0111111	5G	Chiko	F	1	0	-0.395228652381369	-0.331035245406689	5G	Chiko	0.959075277118896
aft	2	outgroup	food	0.0125	5G	Chiko	F	1	0	-0.395228652381369	-0.118400175724466	5G	Chiko	0.959075277118896
aft	2	outgroup	food	0.0138889	5G	Chiko	F	1	0	-0.395228652381369	0.094234893957756	5G	Chiko	0.959075277118896
aft	2	outgroup	food	0.0152778	5G	Chiko	F	1	0	-0.395228652381369	0.306869963639978	5G	Chiko	0.959075277118896
aft	2	outgroup	food	0.0166667	5G	Chiko	F	1	0	-0.395228652381369	0.519505033322201	5G	Chiko	0.959075277118896
aft	2	outgroup	food	0.0194444	5G	Lina	F	1	0	-0.395228652381369	0.944775172686646	5G	Lina	0.959075277118896
aft	2	outgroup	food	0.0208333	5G	Lina	F	1	0	-0.395228652381369	1.15741024236885	5G	Lina	0.959075277118896
aft	2	outgroup	food	0.0222222	5G	Lina	F	1	1	-0.395228652381369	1.37004531205106	5G	Lina	0.959075277118896
morn	1	control	food	0.0166667	5D	Hope	M	1	0	-1.33400386790761	0.519505033322201	5D	Hope	-1.0421951344692
morn	1	control	food	0.0180556	5D	Hope	M	1	0	-1.33400386790761	0.732140103004423	5D	Hope	-1.0421951344692
morn	1	control	food	0.0194444	5D	Hope	M	1	0	-1.33400386790761	0.944775172686646	5D	Hope	-1.0421951344692
morn	1	control	food	0.0208333	5D	Hope	M	1	0	-1.33400386790761	1.15741024236885	5D	Hope	-1.0421951344692
morn	1	control	food	0.00277778	5D	Nacky	F	1	0	-1.33400386790761	-1.60684566350001	5D	Nacky	-1.0421951344692
morn	1	control	food	0.00694444	5D	Nacky	F	1	0	-1.33400386790761	-0.968940454453349	5D	Nacky	-1.0421951344692
morn	1	control	food	0.00833333	5D	Nacky	F	1	0	-1.33400386790761	-0.756305384771129	5D	Nacky	-1.0421951344692
morn	1	control	food	0.00972222	5D	Nacky	F	1	0	-1.33400386790761	-0.543670315088908	5D	Nacky	-1.0421951344692
morn	1	control	food	0.0111111	5D	Nacky	F	1	0	-1.33400386790761	-0.331035245406689	5D	Nacky	-1.0421951344692
morn	1	control	food	0.0125	5D	Nacky	F	1	0	-1.33400386790761	-0.118400175724466	5D	Nacky	-1.0421951344692
morn	1	control	food	0.0138889	5D	Nacky	F	1	0	-1.33400386790761	0.094234893957756	5D	Nacky	-1.0421951344692
morn	1	control	food	0.0152778	5D	Nacky	F	1	1	-1.33400386790761	0.306869963639978	5D	Nacky	-1.0421951344692
morn	1	control	food	0.0166667	5D	Nacky	F	1	1	-1.33400386790761	0.519505033322201	5D	Nacky	-1.0421951344692
morn	1	control	food	0.0180556	5D	Nacky	F	1	1	-1.33400386790761	0.732140103004423	5D	Nacky	-1.0421951344692
morn	1	control	food	0.0194444	5D	Nacky	F	1	1	-1.33400386790761	0.944775172686646	5D	Nacky	-1.0421951344692
morn	1	control	food	0.0208333	5D	Nacky	F	1	1	-1.33400386790761	1.15741024236885	5D	Nacky	-1.0421951344692
morn	1	control	food	0.00277778	5D	Niko	F	1	1	-1.33400386790761	-1.60684566350001	5D	Niko	-1.0421951344692
morn	1	control	food	0.00416667	5D	Niko	F	1	1	-1.33400386790761	-1.39421059381779	5D	Niko	-1.0421951344692
morn	1	control	food	0.00555556	5D	Niko	F	1	1	-1.33400386790761	-1.18157552413557	5D	Niko	-1.0421951344692
morn	1	control	food	0.00694444	5D	Niko	F	1	1	-1.33400386790761	-0.968940454453349	5D	Niko	-1.0421951344692
morn	1	control	food	0.0111111	5D	Niko	F	1	1	-1.33400386790761	-0.331035245406689	5D	Niko	-1.0421951344692
morn	1	control	food	0.0125	5D	Niko	F	1	1	-1.33400386790761	-0.118400175724466	5D	Niko	-1.0421951344692
morn	1	control	food	0.0138889	5D	Niko	F	1	1	-1.33400386790761	0.094234893957756	5D	Niko	-1.0421951344692
morn	1	control	food	0.0152778	5D	Niko	F	1	1	-1.33400386790761	0.306869963639978	5D	Niko	-1.0421951344692
morn	1	control	food	0.0166667	5D	Niko	F	1	1	-1.33400386790761	0.519505033322201	5D	Niko	-1.0421951344692
morn	1	control	food	0.0180556	5D	Niko	F	1	1	-1.33400386790761	0.732140103004423	5D	Niko	-1.0421951344692
morn	1	control	food	0.00277778	5D	Sachi	F	1	1	-1.33400386790761	-1.60684566350001	5D	Sachi	-1.0421951344692
morn	1	control	food	0.00416667	5D	Sachi	F	1	1	-1.33400386790761	-1.39421059381779	5D	Sachi	-1.0421951344692
morn	1	control	food	0.00555556	5D	Sachi	F	1	1	-1.33400386790761	-1.18157552413557	5D	Sachi	-1.0421951344692
morn	1	control	food	0.0111111	5D	Sachi	F	1	1	-1.33400386790761	-0.331035245406689	5D	Sachi	-1.0421951344692
morn	1	control	food	0.0138889	5D	Sachi	F	1	1	-1.33400386790761	0.094234893957756	5D	Sachi	-1.0421951344692
morn	1	control	food	0.0152778	5D	Sachi	F	1	0	-1.33400386790761	0.306869963639978	5D	Sachi	-1.0421951344692
morn	1	control	food	0.0166667	5D	Sachi	F	1	0	-1.33400386790761	0.519505033322201	5D	Sachi	-1.0421951344692
morn	1	control	food	0.0180556	5D	Sachi	F	1	0	-1.33400386790761	0.732140103004423	5D	Sachi	-1.0421951344692
morn	1	control	food	0.0194444	5D	Sachi	F	1	0	-1.33400386790761	0.944775172686646	5D	Sachi	-1.0421951344692
morn	1	control	food	0.0208333	5D	Sachi	F	1	1	-1.33400386790761	1.15741024236885	5D	Sachi	-1.0421951344692
morn	1	control	food	0.00138889	5D	Suzu	F	1	1	-1.33400386790761	-1.81948073318223	5D	Suzu	-1.0421951344692
morn	1	control	food	0.00277778	5D	Suzu	F	1	1	-1.33400386790761	-1.60684566350001	5D	Suzu	-1.0421951344692
morn	1	control	food	0.00416667	5D	Suzu	F	1	1	-1.33400386790761	-1.39421059381779	5D	Suzu	-1.0421951344692
morn	1	control	food	0.00555556	5D	Suzu	F	1	1	-1.33400386790761	-1.18157552413557	5D	Suzu	-1.0421951344692
morn	1	control	food	0.00694444	5D	Suzu	F	1	1	-1.33400386790761	-0.968940454453349	5D	Suzu	-1.0421951344692
morn	1	control	food	0.00833333	5D	Suzu	F	1	1	-1.33400386790761	-0.756305384771129	5D	Suzu	-1.0421951344692
morn	1	control	food	0.00972222	5D	Suzu	F	1	1	-1.33400386790761	-0.543670315088908	5D	Suzu	-1.0421951344692
morn	1	control	food	0.0111111	5D	Suzu	F	1	1	-1.33400386790761	-0.331035245406689	5D	Suzu	-1.0421951344692
morn	1	control	food	0.0125	5D	Suzu	F	1	1	-1.33400386790761	-0.118400175724466	5D	Suzu	-1.0421951344692
morn	1	control	food	0.0138889	5D	Suzu	F	1	1	-1.33400386790761	0.094234893957756	5D	Suzu	-1.0421951344692
morn	1	control	food	0.0152778	5D	Suzu	F	1	1	-1.33400386790761	0.306869963639978	5D	Suzu	-1.0421951344692
morn	1	control	food	0.0166667	5D	Suzu	F	1	1	-1.33400386790761	0.519505033322201	5D	Suzu	-1.0421951344692
morn	1	control	food	0.0180556	5D	Suzu	F	1	0	-1.33400386790761	0.732140103004423	5D	Suzu	-1.0421951344692
morn	1	control	food	0.0194444	5D	Suzu	F	1	0	-1.33400386790761	0.944775172686646	5D	Suzu	-1.0421951344692
aft	1	outgroup	food	0.00138889	5D	Hope	M	1	1	-1.33400386790761	-1.81948073318223	5D	Hope	0.959075277118896
aft	1	outgroup	food	0.00277778	5D	Hope	M	1	0	-1.33400386790761	-1.60684566350001	5D	Hope	0.959075277118896
aft	1	outgroup	food	0.00416667	5D	Hope	M	1	0	-1.33400386790761	-1.39421059381779	5D	Hope	0.959075277118896
aft	1	outgroup	food	0.00555556	5D	Hope	M	1	0	-1.33400386790761	-1.18157552413557	5D	Hope	0.959075277118896
aft	1	outgroup	food	0.00694444	5D	Hope	M	1	0	-1.33400386790761	-0.968940454453349	5D	Hope	0.959075277118896
aft	1	outgroup	food	0.00833333	5D	Hope	M	1	0	-1.33400386790761	-0.756305384771129	5D	Hope	0.959075277118896
aft	1	outgroup	food	0.00972222	5D	Hope	M	1	0	-1.33400386790761	-0.543670315088908	5D	Hope	0.959075277118896
aft	1	outgroup	food	0.0111111	5D	Hope	M	1	0	-1.33400386790761	-0.331035245406689	5D	Hope	0.959075277118896
aft	1	outgroup	food	0.0125	5D	Hope	M	1	0	-1.33400386790761	-0.118400175724466	5D	Hope	0.959075277118896
aft	1	outgroup	food	0.0138889	5D	Hope	M	1	0	-1.33400386790761	0.094234893957756	5D	Hope	0.959075277118896
aft	1	outgroup	food	0.0152778	5D	Hope	M	1	0	-1.33400386790761	0.306869963639978	5D	Hope	0.959075277118896
aft	1	outgroup	food	0.00138889	5D	Nacky	F	1	0	-1.33400386790761	-1.81948073318223	5D	Nacky	0.959075277118896
aft	1	outgroup	food	0.00277778	5D	Nacky	F	1	0	-1.33400386790761	-1.60684566350001	5D	Nacky	0.959075277118896
aft	1	outgroup	food	0.00416667	5D	Nacky	F	1	0	-1.33400386790761	-1.39421059381779	5D	Nacky	0.959075277118896
aft	1	outgroup	food	0.00555556	5D	Nacky	F	1	0	-1.33400386790761	-1.18157552413557	5D	Nacky	0.959075277118896
aft	1	outgroup	food	0.00694444	5D	Nacky	F	1	0	-1.33400386790761	-0.968940454453349	5D	Nacky	0.959075277118896
aft	1	outgroup	food	0.00833333	5D	Nacky	F	1	0	-1.33400386790761	-0.756305384771129	5D	Nacky	0.959075277118896
aft	1	outgroup	food	0.00972222	5D	Nacky	F	1	0	-1.33400386790761	-0.543670315088908	5D	Nacky	0.959075277118896
aft	1	outgroup	food	0.0111111	5D	Nacky	F	1	1	-1.33400386790761	-0.331035245406689	5D	Nacky	0.959075277118896
aft	1	outgroup	food	0.0125	5D	Nacky	F	1	0	-1.33400386790761	-0.118400175724466	5D	Nacky	0.959075277118896
aft	1	outgroup	food	0.0138889	5D	Nacky	F	1	0	-1.33400386790761	0.094234893957756	5D	Nacky	0.959075277118896
aft	1	outgroup	food	0.0152778	5D	Nacky	F	1	0	-1.33400386790761	0.306869963639978	5D	Nacky	0.959075277118896
aft	1	outgroup	food	0.0166667	5D	Nacky	F	1	0	-1.33400386790761	0.519505033322201	5D	Nacky	0.959075277118896
aft	1	outgroup	food	0.0180556	5D	Nacky	F	1	0	-1.33400386790761	0.732140103004423	5D	Nacky	0.959075277118896
aft	1	outgroup	food	0.0194444	5D	Nacky	F	1	0	-1.33400386790761	0.944775172686646	5D	Nacky	0.959075277118896
aft	1	outgroup	food	0.0208333	5D	Nacky	F	1	0	-1.33400386790761	1.15741024236885	5D	Nacky	0.959075277118896
aft	1	outgroup	food	0.00138889	5D	Niko	F	1	1	-1.33400386790761	-1.81948073318223	5D	Niko	0.959075277118896
aft	1	outgroup	food	0.00277778	5D	Niko	F	1	0	-1.33400386790761	-1.60684566350001	5D	Niko	0.959075277118896
aft	1	outgroup	food	0.00555556	5D	Niko	F	1	0	-1.33400386790761	-1.18157552413557	5D	Niko	0.959075277118896
aft	1	outgroup	food	0.00694444	5D	Niko	F	1	1	-1.33400386790761	-0.968940454453349	5D	Niko	0.959075277118896
aft	1	outgroup	food	0.00833333	5D	Niko	F	1	1	-1.33400386790761	-0.756305384771129	5D	Niko	0.959075277118896
aft	1	outgroup	food	0.0111111	5D	Niko	F	1	1	-1.33400386790761	-0.331035245406689	5D	Niko	0.959075277118896
aft	1	outgroup	food	0.0125	5D	Niko	F	1	0	-1.33400386790761	-0.118400175724466	5D	Niko	0.959075277118896
aft	1	outgroup	food	0.0138889	5D	Niko	F	1	0	-1.33400386790761	0.094234893957756	5D	Niko	0.959075277118896
aft	1	outgroup	food	0.0152778	5D	Niko	F	1	0	-1.33400386790761	0.306869963639978	5D	Niko	0.959075277118896
aft	1	outgroup	food	0.0166667	5D	Niko	F	1	0	-1.33400386790761	0.519505033322201	5D	Niko	0.959075277118896
aft	1	outgroup	food	0.0180556	5D	Niko	F	1	0	-1.33400386790761	0.732140103004423	5D	Niko	0.959075277118896
aft	1	outgroup	food	0.0194444	5D	Niko	F	1	1	-1.33400386790761	0.944775172686646	5D	Niko	0.959075277118896
aft	1	outgroup	food	0.0208333	5D	Niko	F	1	1	-1.33400386790761	1.15741024236885	5D	Niko	0.959075277118896
aft	1	outgroup	food	0.0152778	5D	Sachi	F	1	0	-1.33400386790761	0.306869963639978	5D	Sachi	0.959075277118896
aft	1	outgroup	food	0.0180556	5D	Sachi	F	1	0	-1.33400386790761	0.732140103004423	5D	Sachi	0.959075277118896
aft	1	outgroup	food	0.0208333	5D	Sachi	F	1	1	-1.33400386790761	1.15741024236885	5D	Sachi	0.959075277118896
aft	1	outgroup	food	0.00138889	5D	Suzu	F	1	1	-1.33400386790761	-1.81948073318223	5D	Suzu	0.959075277118896
aft	1	outgroup	food	0.00277778	5D	Suzu	F	1	1	-1.33400386790761	-1.60684566350001	5D	Suzu	0.959075277118896
aft	1	outgroup	food	0.00416667	5D	Suzu	F	1	1	-1.33400386790761	-1.39421059381779	5D	Suzu	0.959075277118896
aft	1	outgroup	food	0.00555556	5D	Suzu	F	1	1	-1.33400386790761	-1.18157552413557	5D	Suzu	0.959075277118896
aft	1	outgroup	food	0.00694444	5D	Suzu	F	1	1	-1.33400386790761	-0.968940454453349	5D	Suzu	0.959075277118896
aft	1	outgroup	food	0.00833333	5D	Suzu	F	1	1	-1.33400386790761	-0.756305384771129	5D	Suzu	0.959075277118896
aft	1	outgroup	food	0.00972222	5D	Suzu	F	1	1	-1.33400386790761	-0.543670315088908	5D	Suzu	0.959075277118896
aft	1	outgroup	food	0.0111111	5D	Suzu	F	1	1	-1.33400386790761	-0.331035245406689	5D	Suzu	0.959075277118896
aft	1	outgroup	food	0.0125	5D	Suzu	F	1	1	-1.33400386790761	-0.118400175724466	5D	Suzu	0.959075277118896
aft	1	outgroup	food	0.0138889	5D	Suzu	F	1	1	-1.33400386790761	0.094234893957756	5D	Suzu	0.959075277118896
aft	1	outgroup	food	0.0152778	5D	Suzu	F	1	1	-1.33400386790761	0.306869963639978	5D	Suzu	0.959075277118896
morn	3	outgroup	food	0.00138889	1A	Lennon	M	1	1	0.543546563144877	-1.81948073318223	1A	Lennon	0.959075277118896
morn	3	outgroup	food	0.00277778	1A	Lennon	M	1	1	0.543546563144877	-1.60684566350001	1A	Lennon	0.959075277118896
morn	3	outgroup	food	0.00416667	1A	Lennon	M	1	1	0.543546563144877	-1.39421059381779	1A	Lennon	0.959075277118896
morn	3	outgroup	food	0.00555556	1A	Lennon	M	1	0	0.543546563144877	-1.18157552413557	1A	Lennon	0.959075277118896
morn	3	outgroup	food	0.00694444	1A	Lennon	M	1	0	0.543546563144877	-0.968940454453349	1A	Lennon	0.959075277118896
morn	3	outgroup	food	0.00833333	1A	Lennon	M	1	0	0.543546563144877	-0.756305384771129	1A	Lennon	0.959075277118896
morn	3	outgroup	food	0.00972222	1A	Lennon	M	1	0	0.543546563144877	-0.543670315088908	1A	Lennon	0.959075277118896
morn	3	outgroup	food	0.0111111	1A	Lennon	M	1	0	0.543546563144877	-0.331035245406689	1A	Lennon	0.959075277118896
morn	3	outgroup	food	0.0125	1A	Lennon	M	1	1	0.543546563144877	-0.118400175724466	1A	Lennon	0.959075277118896
morn	3	outgroup	food	0.0138889	1A	Lennon	M	1	0	0.543546563144877	0.094234893957756	1A	Lennon	0.959075277118896
morn	3	outgroup	food	0.0152778	1A	Lennon	M	1	0	0.543546563144877	0.306869963639978	1A	Lennon	0.959075277118896
morn	3	outgroup	food	0.0166667	1A	Lennon	M	1	0	0.543546563144877	0.519505033322201	1A	Lennon	0.959075277118896
morn	3	outgroup	food	0.0180556	1A	Lennon	M	1	0	0.543546563144877	0.732140103004423	1A	Lennon	0.959075277118896
morn	3	outgroup	food	0.0194444	1A	Lennon	M	1	0	0.543546563144877	0.944775172686646	1A	Lennon	0.959075277118896
morn	3	outgroup	food	0.0208333	1A	Lennon	M	1	0	0.543546563144877	1.15741024236885	1A	Lennon	0.959075277118896
morn	3	outgroup	food	0.0222222	1A	Lennon	M	1	0	0.543546563144877	1.37004531205106	1A	Lennon	0.959075277118896
morn	3	outgroup	food	0.0236111	1A	Lennon	M	1	0	0.543546563144877	1.58268038173327	1A	Lennon	0.959075277118896
morn	3	outgroup	food	0.0125	1A	Naoya	M	1	0	0.543546563144877	-0.118400175724466	1A	Naoya	0.959075277118896
morn	3	outgroup	food	0.0138889	1A	Naoya	M	1	0	0.543546563144877	0.094234893957756	1A	Naoya	0.959075277118896
morn	3	outgroup	food	0.0152778	1A	Naoya	M	1	0	0.543546563144877	0.306869963639978	1A	Naoya	0.959075277118896
morn	3	outgroup	food	0.0166667	1A	Naoya	M	1	0	0.543546563144877	0.519505033322201	1A	Naoya	0.959075277118896
morn	3	outgroup	food	0.0180556	1A	Naoya	M	1	0	0.543546563144877	0.732140103004423	1A	Naoya	0.959075277118896
morn	3	outgroup	food	0.0194444	1A	Naoya	M	1	0	0.543546563144877	0.944775172686646	1A	Naoya	0.959075277118896
morn	3	outgroup	food	0.0208333	1A	Naoya	M	1	0	0.543546563144877	1.15741024236885	1A	Naoya	0.959075277118896
morn	3	outgroup	food	0.0222222	1A	Naoya	M	1	0	0.543546563144877	1.37004531205106	1A	Naoya	0.959075277118896
morn	3	outgroup	food	0.0236111	1A	Naoya	M	1	0	0.543546563144877	1.58268038173327	1A	Naoya	0.959075277118896
morn	3	outgroup	food	0.00555556	1A	Norio	M	1	1	0.543546563144877	-1.18157552413557	1A	Norio	0.959075277118896
morn	3	outgroup	food	0.00972222	1A	Norio	M	1	0	0.543546563144877	-0.543670315088908	1A	Norio	0.959075277118896
morn	3	outgroup	food	0.0138889	1A	Norio	M	1	0	0.543546563144877	0.094234893957756	1A	Norio	0.959075277118896
morn	3	outgroup	food	0.0152778	1A	Norio	M	1	0	0.543546563144877	0.306869963639978	1A	Norio	0.959075277118896
morn	3	outgroup	food	0.0166667	1A	Norio	M	1	0	0.543546563144877	0.519505033322201	1A	Norio	0.959075277118896
morn	3	outgroup	food	0.0180556	1A	Norio	M	1	0	0.543546563144877	0.732140103004423	1A	Norio	0.959075277118896
morn	3	outgroup	food	0.0194444	1A	Norio	M	1	0	0.543546563144877	0.944775172686646	1A	Norio	0.959075277118896
morn	3	outgroup	food	0.0208333	1A	Norio	M	1	0	0.543546563144877	1.15741024236885	1A	Norio	0.959075277118896
morn	3	outgroup	food	0.0222222	1A	Norio	M	1	0	0.543546563144877	1.37004531205106	1A	Norio	0.959075277118896
morn	3	outgroup	food	0.0236111	1A	Norio	M	1	0	0.543546563144877	1.58268038173327	1A	Norio	0.959075277118896
morn	3	outgroup	food	0.00833333	1A	Minato	M	1	1	0.543546563144877	-0.756305384771129	1A	Minato	0.959075277118896
morn	3	outgroup	food	0.00972222	1A	Minato	M	1	1	0.543546563144877	-0.543670315088908	1A	Minato	0.959075277118896
morn	3	outgroup	food	0.0111111	1A	Minato	M	1	1	0.543546563144877	-0.331035245406689	1A	Minato	0.959075277118896
morn	3	outgroup	food	0.0125	1A	Minato	M	1	1	0.543546563144877	-0.118400175724466	1A	Minato	0.959075277118896
morn	3	outgroup	food	0.0138889	1A	Minato	M	1	0	0.543546563144877	0.094234893957756	1A	Minato	0.959075277118896
morn	3	outgroup	food	0.0152778	1A	Minato	M	1	0	0.543546563144877	0.306869963639978	1A	Minato	0.959075277118896
morn	3	outgroup	food	0.0166667	1A	Minato	M	1	0	0.543546563144877	0.519505033322201	1A	Minato	0.959075277118896
morn	3	outgroup	food	0.0180556	1A	Minato	M	1	0	0.543546563144877	0.732140103004423	1A	Minato	0.959075277118896
morn	3	outgroup	food	0.0194444	1A	Minato	M	1	0	0.543546563144877	0.944775172686646	1A	Minato	0.959075277118896
morn	3	outgroup	food	0.0208333	1A	Minato	M	1	0	0.543546563144877	1.15741024236885	1A	Minato	0.959075277118896
morn	3	outgroup	food	0.0222222	1A	Minato	M	1	0	0.543546563144877	1.37004531205106	1A	Minato	0.959075277118896
morn	3	outgroup	food	0.00555556	1A	Takabo	M	1	1	0.543546563144877	-1.18157552413557	1A	Takabo	0.959075277118896
morn	3	outgroup	food	0.00694444	1A	Takabo	M	1	1	0.543546563144877	-0.968940454453349	1A	Takabo	0.959075277118896
morn	3	outgroup	food	0.0138889	1A	Takabo	M	1	1	0.543546563144877	0.094234893957756	1A	Takabo	0.959075277118896
morn	3	outgroup	food	0.0208333	1A	Takabo	M	1	0	0.543546563144877	1.15741024236885	1A	Takabo	0.959075277118896
morn	3	outgroup	food	0.0222222	1A	Takabo	M	1	0	0.543546563144877	1.37004531205106	1A	Takabo	0.959075277118896
morn	3	outgroup	food	0.0236111	1A	Takabo	M	1	0	0.543546563144877	1.58268038173327	1A	Takabo	0.959075277118896
aft	3	control	food	0.00277778	1A	Lennon	M	1	0	0.543546563144877	-1.60684566350001	1A	Lennon	-1.0421951344692
aft	3	control	food	0.00416667	1A	Lennon	M	1	0	0.543546563144877	-1.39421059381779	1A	Lennon	-1.0421951344692
aft	3	control	food	0.00555556	1A	Lennon	M	1	0	0.543546563144877	-1.18157552413557	1A	Lennon	-1.0421951344692
aft	3	control	food	0.00694444	1A	Lennon	M	1	0	0.543546563144877	-0.968940454453349	1A	Lennon	-1.0421951344692
aft	3	control	food	0.00833333	1A	Lennon	M	1	0	0.543546563144877	-0.756305384771129	1A	Lennon	-1.0421951344692
aft	3	control	food	0.00972222	1A	Lennon	M	1	0	0.543546563144877	-0.543670315088908	1A	Lennon	-1.0421951344692
aft	3	control	food	0.0111111	1A	Lennon	M	1	0	0.543546563144877	-0.331035245406689	1A	Lennon	-1.0421951344692
aft	3	control	food	0.0125	1A	Lennon	M	1	0	0.543546563144877	-0.118400175724466	1A	Lennon	-1.0421951344692
aft	3	control	food	0.0138889	1A	Lennon	M	1	1	0.543546563144877	0.094234893957756	1A	Lennon	-1.0421951344692
aft	3	control	food	0.0152778	1A	Lennon	M	1	0	0.543546563144877	0.306869963639978	1A	Lennon	-1.0421951344692
aft	3	control	food	0.0180556	1A	Lennon	M	1	1	0.543546563144877	0.732140103004423	1A	Lennon	-1.0421951344692
aft	3	control	food	0.0194444	1A	Lennon	M	1	1	0.543546563144877	0.944775172686646	1A	Lennon	-1.0421951344692
aft	3	control	food	0.00277778	1A	Norio	M	1	1	0.543546563144877	-1.60684566350001	1A	Norio	-1.0421951344692
aft	3	control	food	0.00416667	1A	Norio	M	1	1	0.543546563144877	-1.39421059381779	1A	Norio	-1.0421951344692
aft	3	control	food	0.00555556	1A	Norio	M	1	1	0.543546563144877	-1.18157552413557	1A	Norio	-1.0421951344692
aft	3	control	food	0.0152778	1A	Norio	M	1	0	0.543546563144877	0.306869963639978	1A	Norio	-1.0421951344692
aft	3	control	food	0.0166667	1A	Norio	M	1	0	0.543546563144877	0.519505033322201	1A	Norio	-1.0421951344692
aft	3	control	food	0.0180556	1A	Norio	M	1	0	0.543546563144877	0.732140103004423	1A	Norio	-1.0421951344692
aft	3	control	food	0.0208333	1A	Norio	M	1	1	0.543546563144877	1.15741024236885	1A	Norio	-1.0421951344692
aft	3	control	food	0.0222222	1A	Norio	M	1	0	0.543546563144877	1.37004531205106	1A	Norio	-1.0421951344692
aft	3	control	food	0.0236111	1A	Norio	M	1	0	0.543546563144877	1.58268038173327	1A	Norio	-1.0421951344692
aft	3	control	food	0.025	1A	Norio	M	1	0	0.543546563144877	1.79531545141547	1A	Norio	-1.0421951344692
aft	3	control	food	0.00138889	1A	Minato	M	1	1	0.543546563144877	-1.81948073318223	1A	Minato	-1.0421951344692
aft	3	control	food	0.00277778	1A	Minato	M	1	1	0.543546563144877	-1.60684566350001	1A	Minato	-1.0421951344692
aft	3	control	food	0.00416667	1A	Minato	M	1	1	0.543546563144877	-1.39421059381779	1A	Minato	-1.0421951344692
aft	3	control	food	0.00555556	1A	Minato	M	1	1	0.543546563144877	-1.18157552413557	1A	Minato	-1.0421951344692
aft	3	control	food	0.00694444	1A	Minato	M	1	1	0.543546563144877	-0.968940454453349	1A	Minato	-1.0421951344692
aft	3	control	food	0.00833333	1A	Minato	M	1	1	0.543546563144877	-0.756305384771129	1A	Minato	-1.0421951344692
aft	3	control	food	0.00972222	1A	Minato	M	1	1	0.543546563144877	-0.543670315088908	1A	Minato	-1.0421951344692
aft	3	control	food	0.0111111	1A	Minato	M	1	1	0.543546563144877	-0.331035245406689	1A	Minato	-1.0421951344692
aft	3	control	food	0.0125	1A	Minato	M	1	1	0.543546563144877	-0.118400175724466	1A	Minato	-1.0421951344692
aft	3	control	food	0.0138889	1A	Minato	M	1	1	0.543546563144877	0.094234893957756	1A	Minato	-1.0421951344692
aft	3	control	food	0.0152778	1A	Minato	M	1	1	0.543546563144877	0.306869963639978	1A	Minato	-1.0421951344692
aft	3	control	food	0.0166667	1A	Minato	M	1	0	0.543546563144877	0.519505033322201	1A	Minato	-1.0421951344692
aft	3	control	food	0.0180556	1A	Minato	M	1	0	0.543546563144877	0.732140103004423	1A	Minato	-1.0421951344692
aft	3	control	food	0.00138889	1A	Takabo	M	1	1	0.543546563144877	-1.81948073318223	1A	Takabo	-1.0421951344692
aft	3	control	food	0.00277778	1A	Takabo	M	1	1	0.543546563144877	-1.60684566350001	1A	Takabo	-1.0421951344692
aft	3	control	food	0.00416667	1A	Takabo	M	1	1	0.543546563144877	-1.39421059381779	1A	Takabo	-1.0421951344692
aft	3	control	food	0.00555556	1A	Takabo	M	1	1	0.543546563144877	-1.18157552413557	1A	Takabo	-1.0421951344692
aft	3	control	food	0.00694444	1A	Takabo	M	1	1	0.543546563144877	-0.968940454453349	1A	Takabo	-1.0421951344692
aft	3	control	food	0.00833333	1A	Takabo	M	1	1	0.543546563144877	-0.756305384771129	1A	Takabo	-1.0421951344692
aft	3	control	food	0.00972222	1A	Takabo	M	1	1	0.543546563144877	-0.543670315088908	1A	Takabo	-1.0421951344692
aft	3	control	food	0.0138889	1A	Takabo	M	1	1	0.543546563144877	0.094234893957756	1A	Takabo	-1.0421951344692
aft	3	control	food	0.0152778	1A	Takabo	M	1	1	0.543546563144877	0.306869963639978	1A	Takabo	-1.0421951344692
aft	3	control	food	0.0166667	1A	Takabo	M	1	1	0.543546563144877	0.519505033322201	1A	Takabo	-1.0421951344692
aft	3	control	food	0.0180556	1A	Takabo	M	1	1	0.543546563144877	0.732140103004423	1A	Takabo	-1.0421951344692
aft	3	control	food	0.0194444	1A	Takabo	M	1	1	0.543546563144877	0.944775172686646	1A	Takabo	-1.0421951344692
aft	3	control	food	0.0222222	1A	Takabo	M	1	1	0.543546563144877	1.37004531205106	1A	Takabo	-1.0421951344692
aft	3	control	food	0.0236111	1A	Takabo	M	1	1	0.543546563144877	1.58268038173327	1A	Takabo	-1.0421951344692
aft	3	control	food	0.025	1A	Takabo	M	1	1	0.543546563144877	1.79531545141547	1A	Takabo	-1.0421951344692
morn	3	outgroup	food	0.00277778	1B	Gorou	M	1	1	0.543546563144877	-1.60684566350001	1B	Gorou	0.959075277118896
morn	3	outgroup	food	0.00416667	1B	Gorou	M	1	1	0.543546563144877	-1.39421059381779	1B	Gorou	0.959075277118896
morn	3	outgroup	food	0.00555556	1B	Gorou	M	1	1	0.543546563144877	-1.18157552413557	1B	Gorou	0.959075277118896
morn	3	outgroup	food	0.00694444	1B	Gorou	M	1	1	0.543546563144877	-0.968940454453349	1B	Gorou	0.959075277118896
morn	3	outgroup	food	0.00972222	1B	Gorou	M	1	1	0.543546563144877	-0.543670315088908	1B	Gorou	0.959075277118896
morn	3	outgroup	food	0.0125	1B	Gorou	M	1	1	0.543546563144877	-0.118400175724466	1B	Gorou	0.959075277118896
morn	3	outgroup	food	0.0138889	1B	Gorou	M	1	1	0.543546563144877	0.094234893957756	1B	Gorou	0.959075277118896
morn	3	outgroup	food	0.0194444	1B	Gorou	M	1	1	0.543546563144877	0.944775172686646	1B	Gorou	0.959075277118896
morn	3	outgroup	food	0.0208333	1B	Gorou	M	1	0	0.543546563144877	1.15741024236885	1B	Gorou	0.959075277118896
morn	3	outgroup	food	0.0222222	1B	Gorou	M	1	0	0.543546563144877	1.37004531205108	1B	Gorou	0.959075277118896
morn	3	outgroup	food	0.0236111	1B	Gorou	M	1	0	0.543546563144877	1.5826803817333	1B	Gorou	0.959075277118896
morn	3	outgroup	food	0.00277778	1B	Shoubou	M	1	1	0.543546563144877	-1.60684566350001	1B	Shoubou	0.959075277118896
morn	3	outgroup	food	0.00416667	1B	Shoubou	M	1	1	0.543546563144877	-1.39421059381779	1B	Shoubou	0.959075277118896
morn	3	outgroup	food	0.00694444	1B	Shoubou	M	1	1	0.543546563144877	-0.968940454453349	1B	Shoubou	0.959075277118896
morn	3	outgroup	food	0.00833333	1B	Shoubou	M	1	1	0.543546563144877	-0.756305384771129	1B	Shoubou	0.959075277118896
morn	3	outgroup	food	0.00972222	1B	Shoubou	M	1	1	0.543546563144877	-0.543670315088908	1B	Shoubou	0.959075277118896
morn	3	outgroup	food	0.0194444	1B	Shoubou	M	1	1	0.543546563144877	0.944775172686646	1B	Shoubou	0.959075277118896
morn	3	outgroup	food	0.0208333	1B	Shoubou	M	1	1	0.543546563144877	1.15741024236885	1B	Shoubou	0.959075277118896
morn	3	outgroup	food	0.0236111	1B	Shoubou	M	1	1	0.543546563144877	1.5826803817333	1B	Shoubou	0.959075277118896
morn	3	outgroup	food	0.00277778	1B	Satoru	M	1	1	0.543546563144877	-1.60684566350001	1B	Satoru	0.959075277118896
morn	3	outgroup	food	0.00555556	1B	Satoru	M	1	0	0.543546563144877	-1.18157552413557	1B	Satoru	0.959075277118896
morn	3	outgroup	food	0.00694444	1B	Satoru	M	1	0	0.543546563144877	-0.968940454453349	1B	Satoru	0.959075277118896
morn	3	outgroup	food	0.00833333	1B	Satoru	M	1	0	0.543546563144877	-0.756305384771129	1B	Satoru	0.959075277118896
morn	3	outgroup	food	0.0208333	1B	Satoru	M	1	1	0.543546563144877	1.15741024236885	1B	Satoru	0.959075277118896
morn	3	outgroup	food	0.00277778	1B	Kanao	M	1	1	0.543546563144877	-1.60684566350001	1B	Kanao	0.959075277118896
morn	3	outgroup	food	0.00694444	1B	Kanao	M	1	1	0.543546563144877	-0.968940454453349	1B	Kanao	0.959075277118896
morn	3	outgroup	food	0.00833333	1B	Kanao	M	1	0	0.543546563144877	-0.756305384771129	1B	Kanao	0.959075277118896
morn	3	outgroup	food	0.00972222	1B	Kanao	M	1	0	0.543546563144877	-0.543670315088908	1B	Kanao	0.959075277118896
morn	3	outgroup	food	0.0111111	1B	Kanao	M	1	0	0.543546563144877	-0.331035245406689	1B	Kanao	0.959075277118896
morn	3	outgroup	food	0.0125	1B	Kanao	M	1	0	0.543546563144877	-0.118400175724466	1B	Kanao	0.959075277118896
morn	3	outgroup	food	0.0152778	1B	Kanao	M	1	1	0.543546563144877	0.306869963639978	1B	Kanao	0.959075277118896
morn	3	outgroup	food	0.0166667	1B	Kanao	M	1	1	0.543546563144877	0.519505033322201	1B	Kanao	0.959075277118896
morn	3	outgroup	food	0.0180556	1B	Kanao	M	1	1	0.543546563144877	0.732140103004423	1B	Kanao	0.959075277118896
morn	3	outgroup	food	0.0194444	1B	Kanao	M	1	0	0.543546563144877	0.944775172686646	1B	Kanao	0.959075277118896
morn	3	outgroup	food	0.0208333	1B	Kanao	M	1	0	0.543546563144877	1.15741024236885	1B	Kanao	0.959075277118896
morn	3	outgroup	food	0.0222222	1B	Kanao	M	1	0	0.543546563144877	1.37004531205108	1B	Kanao	0.959075277118896
morn	3	outgroup	food	0.0236111	1B	Kanao	M	1	0	0.543546563144877	1.5826803817333	1B	Kanao	0.959075277118896
morn	3	outgroup	food	0.0125	1B	Norihei	M	1	1	0.543546563144877	-0.118400175724466	1B	Norihei	0.959075277118896
morn	3	outgroup	food	0.0138889	1B	Norihei	M	1	1	0.543546563144877	0.094234893957756	1B	Norihei	0.959075277118896
morn	3	outgroup	food	0.0152778	1B	Norihei	M	1	1	0.543546563144877	0.306869963639978	1B	Norihei	0.959075277118896
morn	3	outgroup	food	0.0166667	1B	Norihei	M	1	1	0.543546563144877	0.519505033322201	1B	Norihei	0.959075277118896
morn	3	outgroup	food	0.0180556	1B	Norihei	M	1	1	0.543546563144877	0.732140103004423	1B	Norihei	0.959075277118896
morn	3	outgroup	food	0.0194444	1B	Norihei	M	1	1	0.543546563144877	0.944775172686646	1B	Norihei	0.959075277118896
morn	3	outgroup	food	0.0208333	1B	Norihei	M	1	1	0.543546563144877	1.15741024236885	1B	Norihei	0.959075277118896
morn	3	outgroup	food	0.0222222	1B	Norihei	M	1	1	0.543546563144877	1.37004531205108	1B	Norihei	0.959075277118896
morn	3	outgroup	food	0.0236111	1B	Norihei	M	1	1	0.543546563144877	1.5826803817333	1B	Norihei	0.959075277118896
aft	3	control	food	0.00972222	1B	Gorou	M	1	1	0.543546563144877	-0.543670315088908	1B	Gorou	-1.0421951344692
aft	3	control	food	0.0111111	1B	Gorou	M	1	1	0.543546563144877	-0.331035245406689	1B	Gorou	-1.0421951344692
aft	3	control	food	0.0125	1B	Gorou	M	1	1	0.543546563144877	-0.118400175724466	1B	Gorou	-1.0421951344692
aft	3	control	food	0.0138889	1B	Gorou	M	1	1	0.543546563144877	0.094234893957756	1B	Gorou	-1.0421951344692
aft	3	control	food	0.0180556	1B	Gorou	M	1	1	0.543546563144877	0.732140103004423	1B	Gorou	-1.0421951344692
aft	3	control	food	0.0194444	1B	Gorou	M	1	1	0.543546563144877	0.944775172686646	1B	Gorou	-1.0421951344692
aft	3	control	food	0.0208333	1B	Gorou	M	1	1	0.543546563144877	1.15741024236885	1B	Gorou	-1.0421951344692
aft	3	control	food	0.0222222	1B	Gorou	M	1	1	0.543546563144877	1.37004531205108	1B	Gorou	-1.0421951344692
aft	3	control	food	0.00138889	1B	Shoubou	M	1	1	0.543546563144877	-1.81948073318223	1B	Shoubou	-1.0421951344692
aft	3	control	food	0.00277778	1B	Shoubou	M	1	1	0.543546563144877	-1.60684566350001	1B	Shoubou	-1.0421951344692
aft	3	control	food	0.00416667	1B	Shoubou	M	1	1	0.543546563144877	-1.39421059381779	1B	Shoubou	-1.0421951344692
aft	3	control	food	0.00555556	1B	Shoubou	M	1	1	0.543546563144877	-1.18157552413557	1B	Shoubou	-1.0421951344692
aft	3	control	food	0.00833333	1B	Shoubou	M	1	1	0.543546563144877	-0.756305384771129	1B	Shoubou	-1.0421951344692
aft	3	control	food	0.00972222	1B	Shoubou	M	1	1	0.543546563144877	-0.543670315088908	1B	Shoubou	-1.0421951344692
aft	3	control	food	0.0111111	1B	Shoubou	M	1	1	0.543546563144877	-0.331035245406689	1B	Shoubou	-1.0421951344692
aft	3	control	food	0.0125	1B	Shoubou	M	1	1	0.543546563144877	-0.118400175724466	1B	Shoubou	-1.0421951344692
aft	3	control	food	0.0138889	1B	Shoubou	M	1	1	0.543546563144877	0.094234893957756	1B	Shoubou	-1.0421951344692
aft	3	control	food	0.0152778	1B	Shoubou	M	1	1	0.543546563144877	0.306869963639978	1B	Shoubou	-1.0421951344692
aft	3	control	food	0.0166667	1B	Shoubou	M	1	1	0.543546563144877	0.519505033322201	1B	Shoubou	-1.0421951344692
aft	3	control	food	0.0180556	1B	Shoubou	M	1	1	0.543546563144877	0.732140103004423	1B	Shoubou	-1.0421951344692
aft	3	control	food	0.0208333	1B	Shoubou	M	1	1	0.543546563144877	1.15741024236885	1B	Shoubou	-1.0421951344692
aft	3	control	food	0.0222222	1B	Shoubou	M	1	1	0.543546563144877	1.37004531205108	1B	Shoubou	-1.0421951344692
aft	3	control	food	0.00138889	1B	Satoru	M	1	1	0.543546563144877	-1.81948073318223	1B	Satoru	-1.0421951344692
aft	3	control	food	0.00277778	1B	Satoru	M	1	1	0.543546563144877	-1.60684566350001	1B	Satoru	-1.0421951344692
aft	3	control	food	0.00416667	1B	Satoru	M	1	1	0.543546563144877	-1.39421059381779	1B	Satoru	-1.0421951344692
aft	3	control	food	0.00555556	1B	Satoru	M	1	1	0.543546563144877	-1.18157552413557	1B	Satoru	-1.0421951344692
aft	3	control	food	0.0166667	1B	Satoru	M	1	1	0.543546563144877	0.519505033322201	1B	Satoru	-1.0421951344692
aft	3	control	food	0.0194444	1B	Satoru	M	1	1	0.543546563144877	0.944775172686646	1B	Satoru	-1.0421951344692
aft	3	control	food	0.00138889	1B	Kanao	M	1	1	0.543546563144877	-1.81948073318223	1B	Kanao	-1.0421951344692
aft	3	control	food	0.00277778	1B	Kanao	M	1	1	0.543546563144877	-1.60684566350001	1B	Kanao	-1.0421951344692
aft	3	control	food	0.00416667	1B	Kanao	M	1	1	0.543546563144877	-1.39421059381779	1B	Kanao	-1.0421951344692
aft	3	control	food	0.00555556	1B	Kanao	M	1	1	0.543546563144877	-1.18157552413557	1B	Kanao	-1.0421951344692
aft	3	control	food	0.00833333	1B	Kanao	M	1	1	0.543546563144877	-0.756305384771129	1B	Kanao	-1.0421951344692
aft	3	control	food	0.00972222	1B	Kanao	M	1	1	0.543546563144877	-0.543670315088908	1B	Kanao	-1.0421951344692
aft	3	control	food	0.0111111	1B	Kanao	M	1	1	0.543546563144877	-0.331035245406689	1B	Kanao	-1.0421951344692
aft	3	control	food	0.0194444	1B	Kanao	M	1	0	0.543546563144877	0.944775172686646	1B	Kanao	-1.0421951344692
aft	3	control	food	0.0208333	1B	Kanao	M	1	0	0.543546563144877	1.15741024236885	1B	Kanao	-1.0421951344692
aft	3	control	food	0.0222222	1B	Kanao	M	1	0	0.543546563144877	1.37004531205108	1B	Kanao	-1.0421951344692
aft	3	control	food	0.00138889	1B	Norihei	M	1	1	0.543546563144877	-1.81948073318223	1B	Norihei	-1.0421951344692
aft	3	control	food	0.00277778	1B	Norihei	M	1	1	0.543546563144877	-1.60684566350001	1B	Norihei	-1.0421951344692
aft	3	control	food	0.00416667	1B	Norihei	M	1	1	0.543546563144877	-1.39421059381779	1B	Norihei	-1.0421951344692
aft	3	control	food	0.00555556	1B	Norihei	M	1	1	0.543546563144877	-1.18157552413557	1B	Norihei	-1.0421951344692
aft	3	control	food	0.00972222	1B	Norihei	M	1	0	0.543546563144877	-0.543670315088908	1B	Norihei	-1.0421951344692
aft	3	control	food	0.0111111	1B	Norihei	M	1	0	0.543546563144877	-0.331035245406689	1B	Norihei	-1.0421951344692
aft	3	control	food	0.0194444	1B	Norihei	M	1	1	0.543546563144877	0.944775172686646	1B	Norihei	-1.0421951344692
aft	3	control	food	0.0208333	1B	Norihei	M	1	0	0.543546563144877	1.15741024236885	1B	Norihei	-1.0421951344692
aft	3	control	food	0.0222222	1B	Norihei	M	1	0	0.543546563144877	1.37004531205108	1B	Norihei	-1.0421951344692
morn	3	outgroup	food	0.0152778	1C	Toon	M	1	1	0.543546563144877	0.306869963639978	1C	Toon	0.959075277118896
morn	3	outgroup	food	0.0180556	1C	Toon	M	1	1	0.543546563144877	0.732140103004423	1C	Toon	0.959075277118896
morn	3	outgroup	food	0.0222222	1C	Toon	M	1	1	0.543546563144877	1.37004531205106	1C	Toon	0.959075277118896
morn	3	outgroup	food	0.00416667	1C	Mizuo	M	1	1	0.543546563144877	-1.39421059381779	1C	Mizuo	0.959075277118896
morn	3	outgroup	food	0.00694444	1C	Mizuo	M	1	1	0.543546563144877	-0.968940454453349	1C	Mizuo	0.959075277118896
morn	3	outgroup	food	0.00833333	1C	Mizuo	M	1	1	0.543546563144877	-0.756305384771129	1C	Mizuo	0.959075277118896
morn	3	outgroup	food	0.00972222	1C	Mizuo	M	1	1	0.543546563144877	-0.543670315088908	1C	Mizuo	0.959075277118896
morn	3	outgroup	food	0.0111111	1C	Mizuo	M	1	1	0.543546563144877	-0.331035245406689	1C	Mizuo	0.959075277118896
morn	3	outgroup	food	0.0125	1C	Mizuo	M	1	1	0.543546563144877	-0.118400175724466	1C	Mizuo	0.959075277118896
morn	3	outgroup	food	0.0138889	1C	Mizuo	M	1	1	0.543546563144877	0.094234893957756	1C	Mizuo	0.959075277118896
morn	3	outgroup	food	0.0152778	1C	Mizuo	M	1	1	0.543546563144877	0.306869963639978	1C	Mizuo	0.959075277118896
morn	3	outgroup	food	0.0166667	1C	Mizuo	M	1	1	0.543546563144877	0.519505033322201	1C	Mizuo	0.959075277118896
morn	3	outgroup	food	0.0180556	1C	Mizuo	M	1	1	0.543546563144877	0.732140103004423	1C	Mizuo	0.959075277118896
morn	3	outgroup	food	0.0194444	1C	Mizuo	M	1	1	0.543546563144877	0.944775172686646	1C	Mizuo	0.959075277118896
morn	3	outgroup	food	0.0208333	1C	Mizuo	M	1	1	0.543546563144877	1.15741024236885	1C	Mizuo	0.959075277118896
morn	3	outgroup	food	0.0222222	1C	Mizuo	M	1	1	0.543546563144877	1.37004531205106	1C	Mizuo	0.959075277118896
morn	3	outgroup	food	0.00138889	1C	Musashi	M	1	1	0.543546563144877	-1.81948073318223	1C	Musashi	0.959075277118896
morn	3	outgroup	food	0.00416667	1C	Musashi	M	1	1	0.543546563144877	-1.39421059381779	1C	Musashi	0.959075277118896
morn	3	outgroup	food	0.00555556	1C	Musashi	M	1	1	0.543546563144877	-1.18157552413557	1C	Musashi	0.959075277118896
morn	3	outgroup	food	0.00694444	1C	Musashi	M	1	1	0.543546563144877	-0.968940454453349	1C	Musashi	0.959075277118896
morn	3	outgroup	food	0.00833333	1C	Musashi	M	1	1	0.543546563144877	-0.756305384771129	1C	Musashi	0.959075277118896
morn	3	outgroup	food	0.00972222	1C	Musashi	M	1	1	0.543546563144877	-0.543670315088908	1C	Musashi	0.959075277118896
morn	3	outgroup	food	0.0111111	1C	Musashi	M	1	1	0.543546563144877	-0.331035245406689	1C	Musashi	0.959075277118896
morn	3	outgroup	food	0.0125	1C	Musashi	M	1	1	0.543546563144877	-0.118400175724466	1C	Musashi	0.959075277118896
morn	3	outgroup	food	0.0138889	1C	Musashi	M	1	1	0.543546563144877	0.094234893957756	1C	Musashi	0.959075277118896
morn	3	outgroup	food	0.0152778	1C	Musashi	M	1	0	0.543546563144877	0.306869963639978	1C	Musashi	0.959075277118896
morn	3	outgroup	food	0.0166667	1C	Musashi	M	1	0	0.543546563144877	0.519505033322201	1C	Musashi	0.959075277118896
morn	3	outgroup	food	0.0180556	1C	Musashi	M	1	0	0.543546563144877	0.732140103004423	1C	Musashi	0.959075277118896
morn	3	outgroup	food	0.0194444	1C	Musashi	M	1	0	0.543546563144877	0.944775172686646	1C	Musashi	0.959075277118896
morn	3	outgroup	food	0.0208333	1C	Musashi	M	1	0	0.543546563144877	1.15741024236885	1C	Musashi	0.959075277118896
morn	3	outgroup	food	0.0222222	1C	Musashi	M	1	0	0.543546563144877	1.37004531205106	1C	Musashi	0.959075277118896
morn	3	outgroup	food	0.00138889	1C	Shirou	M	1	1	0.543546563144877	-1.81948073318223	1C	Shirou	0.959075277118896
morn	3	outgroup	food	0.00277778	1C	Shirou	M	1	1	0.543546563144877	-1.60684566350001	1C	Shirou	0.959075277118896
morn	3	outgroup	food	0.00416667	1C	Shirou	M	1	1	0.543546563144877	-1.39421059381779	1C	Shirou	0.959075277118896
morn	3	outgroup	food	0.00555556	1C	Shirou	M	1	1	0.543546563144877	-1.18157552413557	1C	Shirou	0.959075277118896
morn	3	outgroup	food	0.00694444	1C	Shirou	M	1	1	0.543546563144877	-0.968940454453349	1C	Shirou	0.959075277118896
morn	3	outgroup	food	0.00833333	1C	Shirou	M	1	1	0.543546563144877	-0.756305384771129	1C	Shirou	0.959075277118896
morn	3	outgroup	food	0.00972222	1C	Shirou	M	1	1	0.543546563144877	-0.543670315088908	1C	Shirou	0.959075277118896
morn	3	outgroup	food	0.0111111	1C	Shirou	M	1	1	0.543546563144877	-0.331035245406689	1C	Shirou	0.959075277118896
morn	3	outgroup	food	0.0125	1C	Shirou	M	1	1	0.543546563144877	-0.118400175724466	1C	Shirou	0.959075277118896
morn	3	outgroup	food	0.0138889	1C	Shirou	M	1	1	0.543546563144877	0.094234893957756	1C	Shirou	0.959075277118896
morn	3	outgroup	food	0.0152778	1C	Shirou	M	1	0	0.543546563144877	0.306869963639978	1C	Shirou	0.959075277118896
morn	3	outgroup	food	0.0166667	1C	Shirou	M	1	0	0.543546563144877	0.519505033322201	1C	Shirou	0.959075277118896
morn	3	outgroup	food	0.0180556	1C	Shirou	M	1	0	0.543546563144877	0.732140103004423	1C	Shirou	0.959075277118896
morn	3	outgroup	food	0.0194444	1C	Shirou	M	1	0	0.543546563144877	0.944775172686646	1C	Shirou	0.959075277118896
morn	3	outgroup	food	0.0208333	1C	Shirou	M	1	0	0.543546563144877	1.15741024236885	1C	Shirou	0.959075277118896
morn	3	outgroup	food	0.0222222	1C	Shirou	M	1	0	0.543546563144877	1.37004531205106	1C	Shirou	0.959075277118896
morn	3	outgroup	food	0.00138889	1C	George	M	1	1	0.543546563144877	-1.81948073318223	1C	George	0.959075277118896
morn	3	outgroup	food	0.00277778	1C	George	M	1	1	0.543546563144877	-1.60684566350001	1C	George	0.959075277118896
morn	3	outgroup	food	0.00416667	1C	George	M	1	0	0.543546563144877	-1.39421059381779	1C	George	0.959075277118896
morn	3	outgroup	food	0.00555556	1C	George	M	1	0	0.543546563144877	-1.18157552413557	1C	George	0.959075277118896
morn	3	outgroup	food	0.00694444	1C	George	M	1	1	0.543546563144877	-0.968940454453349	1C	George	0.959075277118896
morn	3	outgroup	food	0.00833333	1C	George	M	1	1	0.543546563144877	-0.756305384771129	1C	George	0.959075277118896
morn	3	outgroup	food	0.00972222	1C	George	M	1	1	0.543546563144877	-0.543670315088908	1C	George	0.959075277118896
morn	3	outgroup	food	0.0111111	1C	George	M	1	1	0.543546563144877	-0.331035245406689	1C	George	0.959075277118896
morn	3	outgroup	food	0.0125	1C	George	M	1	1	0.543546563144877	-0.118400175724466	1C	George	0.959075277118896
morn	3	outgroup	food	0.0138889	1C	George	M	1	1	0.543546563144877	0.094234893957756	1C	George	0.959075277118896
morn	3	outgroup	food	0.0166667	1C	George	M	1	0	0.543546563144877	0.519505033322201	1C	George	0.959075277118896
morn	3	outgroup	food	0.0180556	1C	George	M	1	0	0.543546563144877	0.732140103004423	1C	George	0.959075277118896
morn	3	outgroup	food	0.0194444	1C	George	M	1	0	0.543546563144877	0.944775172686646	1C	George	0.959075277118896
morn	3	outgroup	food	0.0208333	1C	George	M	1	0	0.543546563144877	1.15741024236885	1C	George	0.959075277118896
morn	3	outgroup	food	0.0222222	1C	George	M	1	0	0.543546563144877	1.37004531205106	1C	George	0.959075277118896
aft	3	control	food	0.00416667	1C	Toon	M	1	1	0.543546563144877	-1.39421059381779	1C	Toon	-1.0421951344692
aft	3	control	food	0.00555556	1C	Toon	M	1	1	0.543546563144877	-1.18157552413557	1C	Toon	-1.0421951344692
aft	3	control	food	0.00694444	1C	Toon	M	1	1	0.543546563144877	-0.968940454453349	1C	Toon	-1.0421951344692
aft	3	control	food	0.0194444	1C	Toon	M	1	1	0.543546563144877	0.944775172686646	1C	Toon	-1.0421951344692
aft	3	control	food	0.0208333	1C	Toon	M	1	1	0.543546563144877	1.15741024236885	1C	Toon	-1.0421951344692
aft	3	control	food	0.0222222	1C	Toon	M	1	1	0.543546563144877	1.37004531205106	1C	Toon	-1.0421951344692
aft	3	control	food	0.00138889	1C	Mizuo	M	1	1	0.543546563144877	-1.81948073318223	1C	Mizuo	-1.0421951344692
aft	3	control	food	0.00277778	1C	Mizuo	M	1	1	0.543546563144877	-1.60684566350001	1C	Mizuo	-1.0421951344692
aft	3	control	food	0.00416667	1C	Mizuo	M	1	1	0.543546563144877	-1.39421059381779	1C	Mizuo	-1.0421951344692
aft	3	control	food	0.00555556	1C	Mizuo	M	1	1	0.543546563144877	-1.18157552413557	1C	Mizuo	-1.0421951344692
aft	3	control	food	0.00694444	1C	Mizuo	M	1	1	0.543546563144877	-0.968940454453349	1C	Mizuo	-1.0421951344692
aft	3	control	food	0.00833333	1C	Mizuo	M	1	1	0.543546563144877	-0.756305384771129	1C	Mizuo	-1.0421951344692
aft	3	control	food	0.0152778	1C	Mizuo	M	1	0	0.543546563144877	0.306869963639978	1C	Mizuo	-1.0421951344692
aft	3	control	food	0.0166667	1C	Mizuo	M	1	0	0.543546563144877	0.519505033322201	1C	Mizuo	-1.0421951344692
aft	3	control	food	0.0180556	1C	Mizuo	M	1	0	0.543546563144877	0.732140103004423	1C	Mizuo	-1.0421951344692
aft	3	control	food	0.0208333	1C	Mizuo	M	1	0	0.543546563144877	1.15741024236885	1C	Mizuo	-1.0421951344692
aft	3	control	food	0.0222222	1C	Mizuo	M	1	0	0.543546563144877	1.37004531205106	1C	Mizuo	-1.0421951344692
aft	3	control	food	0.00138889	1C	Musashi	M	1	1	0.543546563144877	-1.81948073318223	1C	Musashi	-1.0421951344692
aft	3	control	food	0.00277778	1C	Musashi	M	1	1	0.543546563144877	-1.60684566350001	1C	Musashi	-1.0421951344692
aft	3	control	food	0.00416667	1C	Musashi	M	1	1	0.543546563144877	-1.39421059381779	1C	Musashi	-1.0421951344692
aft	3	control	food	0.00555556	1C	Musashi	M	1	1	0.543546563144877	-1.18157552413557	1C	Musashi	-1.0421951344692
aft	3	control	food	0.00694444	1C	Musashi	M	1	1	0.543546563144877	-0.968940454453349	1C	Musashi	-1.0421951344692
aft	3	control	food	0.00833333	1C	Musashi	M	1	1	0.543546563144877	-0.756305384771129	1C	Musashi	-1.0421951344692
aft	3	control	food	0.00972222	1C	Musashi	M	1	1	0.543546563144877	-0.543670315088908	1C	Musashi	-1.0421951344692
aft	3	control	food	0.0111111	1C	Musashi	M	1	1	0.543546563144877	-0.331035245406689	1C	Musashi	-1.0421951344692
aft	3	control	food	0.0138889	1C	Musashi	M	1	0	0.543546563144877	0.094234893957756	1C	Musashi	-1.0421951344692
aft	3	control	food	0.0152778	1C	Musashi	M	1	0	0.543546563144877	0.306869963639978	1C	Musashi	-1.0421951344692
aft	3	control	food	0.0166667	1C	Musashi	M	1	0	0.543546563144877	0.519505033322201	1C	Musashi	-1.0421951344692
aft	3	control	food	0.0194444	1C	Musashi	M	1	0	0.543546563144877	0.944775172686646	1C	Musashi	-1.0421951344692
aft	3	control	food	0.0208333	1C	Musashi	M	1	1	0.543546563144877	1.15741024236885	1C	Musashi	-1.0421951344692
aft	3	control	food	0.0222222	1C	Musashi	M	1	1	0.543546563144877	1.37004531205106	1C	Musashi	-1.0421951344692
aft	3	control	food	0.00138889	1C	Shirou	M	1	1	0.543546563144877	-1.81948073318223	1C	Shirou	-1.0421951344692
aft	3	control	food	0.00277778	1C	Shirou	M	1	1	0.543546563144877	-1.60684566350001	1C	Shirou	-1.0421951344692
aft	3	control	food	0.00416667	1C	Shirou	M	1	1	0.543546563144877	-1.39421059381779	1C	Shirou	-1.0421951344692
aft	3	control	food	0.00833333	1C	Shirou	M	1	1	0.543546563144877	-0.756305384771129	1C	Shirou	-1.0421951344692
aft	3	control	food	0.00972222	1C	Shirou	M	1	1	0.543546563144877	-0.543670315088908	1C	Shirou	-1.0421951344692
aft	3	control	food	0.0111111	1C	Shirou	M	1	1	0.543546563144877	-0.331035245406689	1C	Shirou	-1.0421951344692
aft	3	control	food	0.0125	1C	Shirou	M	1	0	0.543546563144877	-0.118400175724466	1C	Shirou	-1.0421951344692
aft	3	control	food	0.0138889	1C	Shirou	M	1	0	0.543546563144877	0.094234893957756	1C	Shirou	-1.0421951344692
aft	3	control	food	0.0152778	1C	Shirou	M	1	0	0.543546563144877	0.306869963639978	1C	Shirou	-1.0421951344692
aft	3	control	food	0.0166667	1C	Shirou	M	1	0	0.543546563144877	0.519505033322201	1C	Shirou	-1.0421951344692
aft	3	control	food	0.0180556	1C	Shirou	M	1	0	0.543546563144877	0.732140103004423	1C	Shirou	-1.0421951344692
aft	3	control	food	0.0194444	1C	Shirou	M	1	0	0.543546563144877	0.944775172686646	1C	Shirou	-1.0421951344692
aft	3	control	food	0.0208333	1C	Shirou	M	1	1	0.543546563144877	1.15741024236885	1C	Shirou	-1.0421951344692
aft	3	control	food	0.0222222	1C	Shirou	M	1	1	0.543546563144877	1.37004531205106	1C	Shirou	-1.0421951344692
aft	3	control	food	0.00138889	1C	George	M	1	1	0.543546563144877	-1.81948073318223	1C	George	-1.0421951344692
aft	3	control	food	0.00277778	1C	George	M	1	1	0.543546563144877	-1.60684566350001	1C	George	-1.0421951344692
aft	3	control	food	0.00416667	1C	George	M	1	1	0.543546563144877	-1.39421059381779	1C	George	-1.0421951344692
aft	3	control	food	0.00555556	1C	George	M	1	1	0.543546563144877	-1.18157552413557	1C	George	-1.0421951344692
aft	3	control	food	0.00833333	1C	George	M	1	1	0.543546563144877	-0.756305384771129	1C	George	-1.0421951344692
aft	3	control	food	0.00972222	1C	George	M	1	0	0.543546563144877	-0.543670315088908	1C	George	-1.0421951344692
aft	3	control	food	0.0111111	1C	George	M	1	0	0.543546563144877	-0.331035245406689	1C	George	-1.0421951344692
aft	3	control	food	0.0125	1C	George	M	1	0	0.543546563144877	-0.118400175724466	1C	George	-1.0421951344692
aft	3	control	food	0.0138889	1C	George	M	1	0	0.543546563144877	0.094234893957756	1C	George	-1.0421951344692
morn	3	control	food	0.00138889	5G	Kotetsu	M	1	1	0.543546563144877	-1.81948073318223	5G	Kotetsu	-1.0421951344692
morn	3	control	food	0.00277778	5G	Kotetsu	M	1	1	0.543546563144877	-1.60684566350001	5G	Kotetsu	-1.0421951344692
morn	3	control	food	0.00416667	5G	Kotetsu	M	1	1	0.543546563144877	-1.39421059381779	5G	Kotetsu	-1.0421951344692
morn	3	control	food	0.00972222	5G	Kotetsu	M	1	1	0.543546563144877	-0.543670315088908	5G	Kotetsu	-1.0421951344692
morn	3	control	food	0.0138889	5G	Kotetsu	M	1	0	0.543546563144877	0.094234893957756	5G	Kotetsu	-1.0421951344692
morn	3	control	food	0.0152778	5G	Kotetsu	M	1	0	0.543546563144877	0.306869963639978	5G	Kotetsu	-1.0421951344692
morn	3	control	food	0.0166667	5G	Kotetsu	M	1	0	0.543546563144877	0.519505033322201	5G	Kotetsu	-1.0421951344692
morn	3	control	food	0.00138889	5G	Oumu	F	1	1	0.543546563144877	-1.81948073318223	5G	Oumu	-1.0421951344692
morn	3	control	food	0.00555556	5G	Oumu	F	1	1	0.543546563144877	-1.18157552413557	5G	Oumu	-1.0421951344692
morn	3	control	food	0.00694444	5G	Oumu	F	1	1	0.543546563144877	-0.968940454453349	5G	Oumu	-1.0421951344692
morn	3	control	food	0.00972222	5G	Oumu	F	1	0	0.543546563144877	-0.543670315088908	5G	Oumu	-1.0421951344692
morn	3	control	food	0.0111111	5G	Oumu	F	1	0	0.543546563144877	-0.331035245406689	5G	Oumu	-1.0421951344692
morn	3	control	food	0.0125	5G	Oumu	F	1	0	0.543546563144877	-0.118400175724466	5G	Oumu	-1.0421951344692
morn	3	control	food	0.0138889	5G	Oumu	F	1	0	0.543546563144877	0.094234893957756	5G	Oumu	-1.0421951344692
morn	3	control	food	0.0152778	5G	Oumu	F	1	0	0.543546563144877	0.306869963639978	5G	Oumu	-1.0421951344692
morn	3	control	food	0.0166667	5G	Oumu	F	1	0	0.543546563144877	0.519505033322201	5G	Oumu	-1.0421951344692
morn	3	control	food	0.0180556	5G	Oumu	F	1	0	0.543546563144877	0.732140103004423	5G	Oumu	-1.0421951344692
morn	3	control	food	0.0194444	5G	Oumu	F	1	0	0.543546563144877	0.944775172686646	5G	Oumu	-1.0421951344692
morn	3	control	food	0.0208333	5G	Oumu	F	1	0	0.543546563144877	1.15741024236885	5G	Oumu	-1.0421951344692
morn	3	control	food	0.0222222	5G	Oumu	F	1	0	0.543546563144877	1.37004531205106	5G	Oumu	-1.0421951344692
morn	3	control	food	0.0236111	5G	Oumu	F	1	0	0.543546563144877	1.58268038173327	5G	Oumu	-1.0421951344692
morn	3	control	food	0.025	5G	Oumu	F	1	0	0.543546563144877	1.79531545141547	5G	Oumu	-1.0421951344692
morn	3	control	food	0.00138889	5G	Haruna	F	1	1	0.543546563144877	-1.81948073318223	5G	Haruna	-1.0421951344692
morn	3	control	food	0.00277778	5G	Haruna	F	1	1	0.543546563144877	-1.60684566350001	5G	Haruna	-1.0421951344692
morn	3	control	food	0.00416667	5G	Haruna	F	1	1	0.543546563144877	-1.39421059381779	5G	Haruna	-1.0421951344692
morn	3	control	food	0.00555556	5G	Haruna	F	1	1	0.543546563144877	-1.18157552413557	5G	Haruna	-1.0421951344692
morn	3	control	food	0.00694444	5G	Haruna	F	1	1	0.543546563144877	-0.968940454453349	5G	Haruna	-1.0421951344692
morn	3	control	food	0.00833333	5G	Haruna	F	1	1	0.543546563144877	-0.756305384771129	5G	Haruna	-1.0421951344692
morn	3	control	food	0.00972222	5G	Haruna	F	1	0	0.543546563144877	-0.543670315088908	5G	Haruna	-1.0421951344692
morn	3	control	food	0.0111111	5G	Haruna	F	1	0	0.543546563144877	-0.331035245406689	5G	Haruna	-1.0421951344692
morn	3	control	food	0.0125	5G	Haruna	F	1	0	0.543546563144877	-0.118400175724466	5G	Haruna	-1.0421951344692
morn	3	control	food	0.0138889	5G	Haruna	F	1	0	0.543546563144877	0.094234893957756	5G	Haruna	-1.0421951344692
morn	3	control	food	0.0194444	5G	Haruna	F	1	1	0.543546563144877	0.944775172686646	5G	Haruna	-1.0421951344692
morn	3	control	food	0.0208333	5G	Haruna	F	1	0	0.543546563144877	1.15741024236885	5G	Haruna	-1.0421951344692
morn	3	control	food	0.0222222	5G	Haruna	F	1	0	0.543546563144877	1.37004531205106	5G	Haruna	-1.0421951344692
morn	3	control	food	0.0236111	5G	Haruna	F	1	0	0.543546563144877	1.58268038173327	5G	Haruna	-1.0421951344692
morn	3	control	food	0.025	5G	Haruna	F	1	0	0.543546563144877	1.79531545141547	5G	Haruna	-1.0421951344692
morn	3	control	food	0.00138889	5G	Sai	F	1	1	0.543546563144877	-1.81948073318223	5G	Sai	-1.0421951344692
morn	3	control	food	0.00277778	5G	Sai	F	1	0	0.543546563144877	-1.60684566350001	5G	Sai	-1.0421951344692
morn	3	control	food	0.00416667	5G	Sai	F	1	1	0.543546563144877	-1.39421059381779	5G	Sai	-1.0421951344692
morn	3	control	food	0.00555556	5G	Sai	F	1	1	0.543546563144877	-1.18157552413557	5G	Sai	-1.0421951344692
morn	3	control	food	0.00694444	5G	Sai	F	1	1	0.543546563144877	-0.968940454453349	5G	Sai	-1.0421951344692
morn	3	control	food	0.00833333	5G	Sai	F	1	1	0.543546563144877	-0.756305384771129	5G	Sai	-1.0421951344692
morn	3	control	food	0.00972222	5G	Sai	F	1	1	0.543546563144877	-0.543670315088908	5G	Sai	-1.0421951344692
morn	3	control	food	0.0111111	5G	Sai	F	1	1	0.543546563144877	-0.331035245406689	5G	Sai	-1.0421951344692
morn	3	control	food	0.0125	5G	Sai	F	1	1	0.543546563144877	-0.118400175724466	5G	Sai	-1.0421951344692
morn	3	control	food	0.0138889	5G	Sai	F	1	1	0.543546563144877	0.094234893957756	5G	Sai	-1.0421951344692
morn	3	control	food	0.0194444	5G	Sai	F	1	0	0.543546563144877	0.944775172686646	5G	Sai	-1.0421951344692
morn	3	control	food	0.0208333	5G	Sai	F	1	0	0.543546563144877	1.15741024236885	5G	Sai	-1.0421951344692
morn	3	control	food	0.0222222	5G	Sai	F	1	0	0.543546563144877	1.37004531205106	5G	Sai	-1.0421951344692
morn	3	control	food	0.0236111	5G	Sai	F	1	0	0.543546563144877	1.58268038173327	5G	Sai	-1.0421951344692
morn	3	control	food	0.025	5G	Sai	F	1	0	0.543546563144877	1.79531545141547	5G	Sai	-1.0421951344692
morn	3	control	food	0.00833333	5G	Akina	F	1	0	0.543546563144877	-0.756305384771129	5G	Akina	-1.0421951344692
morn	3	control	food	0.0180556	5G	Akina	F	1	1	0.543546563144877	0.732140103004423	5G	Akina	-1.0421951344692
morn	3	control	food	0.025	5G	Akina	F	1	0	0.543546563144877	1.79531545141547	5G	Akina	-1.0421951344692
morn	3	control	food	0.00277778	5G	Yoshie	F	1	1	0.543546563144877	-1.60684566350001	5G	Yoshie	-1.0421951344692
morn	3	control	food	0.0152778	5G	Yoshie	F	1	1	0.543546563144877	0.306869963639978	5G	Yoshie	-1.0421951344692
morn	3	control	food	0.0180556	5G	Yoshie	F	1	1	0.543546563144877	0.732140103004423	5G	Yoshie	-1.0421951344692
morn	3	control	food	0.0236111	5G	Yoshie	F	1	1	0.543546563144877	1.58268038173327	5G	Yoshie	-1.0421951344692
morn	3	control	food	0.00555556	5G	Candy	F	1	1	0.543546563144877	-1.18157552413557	5G	Candy	-1.0421951344692
morn	3	control	food	0.00694444	5G	Candy	F	1	1	0.543546563144877	-0.968940454453349	5G	Candy	-1.0421951344692
morn	3	control	food	0.00833333	5G	Candy	F	1	0	0.543546563144877	-0.756305384771129	5G	Candy	-1.0421951344692
morn	3	control	food	0.00972222	5G	Candy	F	1	0	0.543546563144877	-0.543670315088908	5G	Candy	-1.0421951344692
morn	3	control	food	0.0111111	5G	Candy	F	1	0	0.543546563144877	-0.331035245406689	5G	Candy	-1.0421951344692
morn	3	control	food	0.0125	5G	Candy	F	1	0	0.543546563144877	-0.118400175724466	5G	Candy	-1.0421951344692
morn	3	control	food	0.0138889	5G	Candy	F	1	0	0.543546563144877	0.094234893957756	5G	Candy	-1.0421951344692
morn	3	control	food	0.0152778	5G	Candy	F	1	0	0.543546563144877	0.306869963639978	5G	Candy	-1.0421951344692
morn	3	control	food	0.0166667	5G	Candy	F	1	0	0.543546563144877	0.519505033322201	5G	Candy	-1.0421951344692
morn	3	control	food	0.0180556	5G	Candy	F	1	0	0.543546563144877	0.732140103004423	5G	Candy	-1.0421951344692
morn	3	control	food	0.0194444	5G	Candy	F	1	0	0.543546563144877	0.944775172686646	5G	Candy	-1.0421951344692
morn	3	control	food	0.0208333	5G	Candy	F	1	0	0.543546563144877	1.15741024236885	5G	Candy	-1.0421951344692
morn	3	control	food	0.0222222	5G	Candy	F	1	0	0.543546563144877	1.37004531205106	5G	Candy	-1.0421951344692
morn	3	control	food	0.0236111	5G	Candy	F	1	0	0.543546563144877	1.58268038173327	5G	Candy	-1.0421951344692
morn	3	control	food	0.025	5G	Candy	F	1	0	0.543546563144877	1.79531545141547	5G	Candy	-1.0421951344692
morn	3	control	food	0.00277778	5G	Chiko	F	1	1	0.543546563144877	-1.60684566350001	5G	Chiko	-1.0421951344692
morn	3	control	food	0.00416667	5G	Chiko	F	1	1	0.543546563144877	-1.39421059381779	5G	Chiko	-1.0421951344692
morn	3	control	food	0.00555556	5G	Chiko	F	1	1	0.543546563144877	-1.18157552413557	5G	Chiko	-1.0421951344692
morn	3	control	food	0.00694444	5G	Chiko	F	1	1	0.543546563144877	-0.968940454453349	5G	Chiko	-1.0421951344692
morn	3	control	food	0.00833333	5G	Chiko	F	1	1	0.543546563144877	-0.756305384771129	5G	Chiko	-1.0421951344692
morn	3	control	food	0.00972222	5G	Chiko	F	1	1	0.543546563144877	-0.543670315088908	5G	Chiko	-1.0421951344692
morn	3	control	food	0.0111111	5G	Chiko	F	1	1	0.543546563144877	-0.331035245406689	5G	Chiko	-1.0421951344692
morn	3	control	food	0.0152778	5G	Chiko	F	1	0	0.543546563144877	0.306869963639978	5G	Chiko	-1.0421951344692
morn	3	control	food	0.0166667	5G	Chiko	F	1	0	0.543546563144877	0.519505033322201	5G	Chiko	-1.0421951344692
morn	3	control	food	0.0180556	5G	Chiko	F	1	0	0.543546563144877	0.732140103004423	5G	Chiko	-1.0421951344692
morn	3	control	food	0.0236111	5G	Chiko	F	1	0	0.543546563144877	1.58268038173327	5G	Chiko	-1.0421951344692
morn	3	control	food	0.025	5G	Chiko	F	1	0	0.543546563144877	1.79531545141547	5G	Chiko	-1.0421951344692
morn	3	control	food	0.0125	5G	Lina	F	1	0	0.543546563144877	-0.118400175724466	5G	Lina	-1.0421951344692
morn	3	control	food	0.0180556	5G	Lina	F	1	0	0.543546563144877	0.732140103004423	5G	Lina	-1.0421951344692
morn	3	control	food	0.0194444	5G	Lina	F	1	1	0.543546563144877	0.944775172686646	5G	Lina	-1.0421951344692
aft	3	outgroup	food	0.00833333	5G	Kotetsu	M	1	1	0.543546563144877	-0.756305384771129	5G	Kotetsu	0.959075277118896
aft	3	outgroup	food	0.00972222	5G	Kotetsu	M	1	1	0.543546563144877	-0.543670315088908	5G	Kotetsu	0.959075277118896
aft	3	outgroup	food	0.0125	5G	Kotetsu	M	1	1	0.543546563144877	-0.118400175724466	5G	Kotetsu	0.959075277118896
aft	3	outgroup	food	0.0166667	5G	Kotetsu	M	1	1	0.543546563144877	0.519505033322201	5G	Kotetsu	0.959075277118896
aft	3	outgroup	food	0.0180556	5G	Kotetsu	M	1	1	0.543546563144877	0.732140103004423	5G	Kotetsu	0.959075277118896
aft	3	outgroup	food	0.0194444	5G	Kotetsu	M	1	1	0.543546563144877	0.944775172686646	5G	Kotetsu	0.959075277118896
aft	3	outgroup	food	0.0208333	5G	Kotetsu	M	1	1	0.543546563144877	1.15741024236885	5G	Kotetsu	0.959075277118896
aft	3	outgroup	food	0.0222222	5G	Kotetsu	M	1	1	0.543546563144877	1.37004531205106	5G	Kotetsu	0.959075277118896
aft	3	outgroup	food	0.0236111	5G	Kotetsu	M	1	1	0.543546563144877	1.58268038173327	5G	Kotetsu	0.959075277118896
aft	3	outgroup	food	0.00694444	5G	Oumu	F	1	0	0.543546563144877	-0.968940454453349	5G	Oumu	0.959075277118896
aft	3	outgroup	food	0.00833333	5G	Oumu	F	1	0	0.543546563144877	-0.756305384771129	5G	Oumu	0.959075277118896
aft	3	outgroup	food	0.00972222	5G	Oumu	F	1	0	0.543546563144877	-0.543670315088908	5G	Oumu	0.959075277118896
aft	3	outgroup	food	0.0111111	5G	Oumu	F	1	0	0.543546563144877	-0.331035245406689	5G	Oumu	0.959075277118896
aft	3	outgroup	food	0.0125	5G	Oumu	F	1	0	0.543546563144877	-0.118400175724466	5G	Oumu	0.959075277118896
aft	3	outgroup	food	0.0138889	5G	Oumu	F	1	0	0.543546563144877	0.094234893957756	5G	Oumu	0.959075277118896
aft	3	outgroup	food	0.0152778	5G	Oumu	F	1	0	0.543546563144877	0.306869963639978	5G	Oumu	0.959075277118896
aft	3	outgroup	food	0.0166667	5G	Oumu	F	1	0	0.543546563144877	0.519505033322201	5G	Oumu	0.959075277118896
aft	3	outgroup	food	0.0180556	5G	Oumu	F	1	0	0.543546563144877	0.732140103004423	5G	Oumu	0.959075277118896
aft	3	outgroup	food	0.0194444	5G	Oumu	F	1	0	0.543546563144877	0.944775172686646	5G	Oumu	0.959075277118896
aft	3	outgroup	food	0.0208333	5G	Oumu	F	1	0	0.543546563144877	1.15741024236885	5G	Oumu	0.959075277118896
aft	3	outgroup	food	0.0222222	5G	Oumu	F	1	0	0.543546563144877	1.37004531205106	5G	Oumu	0.959075277118896
aft	3	outgroup	food	0.0236111	5G	Oumu	F	1	0	0.543546563144877	1.58268038173327	5G	Oumu	0.959075277118896
aft	3	outgroup	food	0.00138889	5G	Haruna	F	1	1	0.543546563144877	-1.81948073318223	5G	Haruna	0.959075277118896
aft	3	outgroup	food	0.00277778	5G	Haruna	F	1	1	0.543546563144877	-1.60684566350001	5G	Haruna	0.959075277118896
aft	3	outgroup	food	0.00416667	5G	Haruna	F	1	1	0.543546563144877	-1.39421059381779	5G	Haruna	0.959075277118896
aft	3	outgroup	food	0.00555556	5G	Haruna	F	1	1	0.543546563144877	-1.18157552413557	5G	Haruna	0.959075277118896
aft	3	outgroup	food	0.0152778	5G	Haruna	F	1	0	0.543546563144877	0.306869963639978	5G	Haruna	0.959075277118896
aft	3	outgroup	food	0.0166667	5G	Haruna	F	1	0	0.543546563144877	0.519505033322201	5G	Haruna	0.959075277118896
aft	3	outgroup	food	0.0180556	5G	Haruna	F	1	0	0.543546563144877	0.732140103004423	5G	Haruna	0.959075277118896
aft	3	outgroup	food	0.0194444	5G	Haruna	F	1	0	0.543546563144877	0.944775172686646	5G	Haruna	0.959075277118896
aft	3	outgroup	food	0.0208333	5G	Haruna	F	1	0	0.543546563144877	1.15741024236885	5G	Haruna	0.959075277118896
aft	3	outgroup	food	0.0222222	5G	Haruna	F	1	0	0.543546563144877	1.37004531205106	5G	Haruna	0.959075277118896
aft	3	outgroup	food	0.0236111	5G	Haruna	F	1	0	0.543546563144877	1.58268038173327	5G	Haruna	0.959075277118896
aft	3	outgroup	food	0.0166667	5G	Sai	F	1	1	0.543546563144877	0.519505033322201	5G	Sai	0.959075277118896
aft	3	outgroup	food	0.00138889	5G	Akina	F	1	1	0.543546563144877	-1.81948073318223	5G	Akina	0.959075277118896
aft	3	outgroup	food	0.00277778	5G	Akina	F	1	1	0.543546563144877	-1.60684566350001	5G	Akina	0.959075277118896
aft	3	outgroup	food	0.00555556	5G	Akina	F	1	0	0.543546563144877	-1.18157552413557	5G	Akina	0.959075277118896
aft	3	outgroup	food	0.00694444	5G	Akina	F	1	0	0.543546563144877	-0.968940454453349	5G	Akina	0.959075277118896
aft	3	outgroup	food	0.00833333	5G	Akina	F	1	0	0.543546563144877	-0.756305384771129	5G	Akina	0.959075277118896
aft	3	outgroup	food	0.00972222	5G	Akina	F	1	0	0.543546563144877	-0.543670315088908	5G	Akina	0.959075277118896
aft	3	outgroup	food	0.0125	5G	Akina	F	1	1	0.543546563144877	-0.118400175724466	5G	Akina	0.959075277118896
aft	3	outgroup	food	0.0166667	5G	Akina	F	1	0	0.543546563144877	0.519505033322201	5G	Akina	0.959075277118896
aft	3	outgroup	food	0.0180556	5G	Akina	F	1	1	0.543546563144877	0.732140103004423	5G	Akina	0.959075277118896
aft	3	outgroup	food	0.0194444	5G	Akina	F	1	0	0.543546563144877	0.944775172686646	5G	Akina	0.959075277118896
aft	3	outgroup	food	0.0208333	5G	Akina	F	1	0	0.543546563144877	1.15741024236885	5G	Akina	0.959075277118896
aft	3	outgroup	food	0.0222222	5G	Akina	F	1	0	0.543546563144877	1.37004531205106	5G	Akina	0.959075277118896
aft	3	outgroup	food	0.0236111	5G	Akina	F	1	0	0.543546563144877	1.58268038173327	5G	Akina	0.959075277118896
aft	3	outgroup	food	0.00138889	5G	Yoshie	F	1	1	0.543546563144877	-1.81948073318223	5G	Yoshie	0.959075277118896
aft	3	outgroup	food	0.00277778	5G	Yoshie	F	1	1	0.543546563144877	-1.60684566350001	5G	Yoshie	0.959075277118896
aft	3	outgroup	food	0.00416667	5G	Yoshie	F	1	1	0.543546563144877	-1.39421059381779	5G	Yoshie	0.959075277118896
aft	3	outgroup	food	0.00972222	5G	Yoshie	F	1	0	0.543546563144877	-0.543670315088908	5G	Yoshie	0.959075277118896
aft	3	outgroup	food	0.0111111	5G	Yoshie	F	1	0	0.543546563144877	-0.331035245406689	5G	Yoshie	0.959075277118896
aft	3	outgroup	food	0.0125	5G	Yoshie	F	1	0	0.543546563144877	-0.118400175724466	5G	Yoshie	0.959075277118896
aft	3	outgroup	food	0.0138889	5G	Yoshie	F	1	1	0.543546563144877	0.094234893957756	5G	Yoshie	0.959075277118896
aft	3	outgroup	food	0.0152778	5G	Yoshie	F	1	1	0.543546563144877	0.306869963639978	5G	Yoshie	0.959075277118896
aft	3	outgroup	food	0.0166667	5G	Yoshie	F	1	1	0.543546563144877	0.519505033322201	5G	Yoshie	0.959075277118896
aft	3	outgroup	food	0.0180556	5G	Yoshie	F	1	1	0.543546563144877	0.732140103004423	5G	Yoshie	0.959075277118896
aft	3	outgroup	food	0.0194444	5G	Yoshie	F	1	1	0.543546563144877	0.944775172686646	5G	Yoshie	0.959075277118896
aft	3	outgroup	food	0.0222222	5G	Yoshie	F	1	0	0.543546563144877	1.37004531205106	5G	Yoshie	0.959075277118896
aft	3	outgroup	food	0.0236111	5G	Yoshie	F	1	0	0.543546563144877	1.58268038173327	5G	Yoshie	0.959075277118896
aft	3	outgroup	food	0.00416667	5G	Candy	F	1	1	0.543546563144877	-1.39421059381779	5G	Candy	0.959075277118896
aft	3	outgroup	food	0.00555556	5G	Candy	F	1	1	0.543546563144877	-1.18157552413557	5G	Candy	0.959075277118896
aft	3	outgroup	food	0.00694444	5G	Candy	F	1	1	0.543546563144877	-0.968940454453349	5G	Candy	0.959075277118896
aft	3	outgroup	food	0.00833333	5G	Candy	F	1	1	0.543546563144877	-0.756305384771129	5G	Candy	0.959075277118896
aft	3	outgroup	food	0.00972222	5G	Candy	F	1	0	0.543546563144877	-0.543670315088908	5G	Candy	0.959075277118896
aft	3	outgroup	food	0.0111111	5G	Candy	F	1	0	0.543546563144877	-0.331035245406689	5G	Candy	0.959075277118896
aft	3	outgroup	food	0.0125	5G	Candy	F	1	0	0.543546563144877	-0.118400175724466	5G	Candy	0.959075277118896
aft	3	outgroup	food	0.0138889	5G	Candy	F	1	0	0.543546563144877	0.094234893957756	5G	Candy	0.959075277118896
aft	3	outgroup	food	0.0152778	5G	Candy	F	1	0	0.543546563144877	0.306869963639978	5G	Candy	0.959075277118896
aft	3	outgroup	food	0.0166667	5G	Candy	F	1	0	0.543546563144877	0.519505033322201	5G	Candy	0.959075277118896
aft	3	outgroup	food	0.0180556	5G	Candy	F	1	0	0.543546563144877	0.732140103004423	5G	Candy	0.959075277118896
aft	3	outgroup	food	0.0194444	5G	Candy	F	1	0	0.543546563144877	0.944775172686646	5G	Candy	0.959075277118896
aft	3	outgroup	food	0.0208333	5G	Candy	F	1	0	0.543546563144877	1.15741024236885	5G	Candy	0.959075277118896
aft	3	outgroup	food	0.0222222	5G	Candy	F	1	0	0.543546563144877	1.37004531205106	5G	Candy	0.959075277118896
aft	3	outgroup	food	0.0236111	5G	Candy	F	1	0	0.543546563144877	1.58268038173327	5G	Candy	0.959075277118896
aft	3	outgroup	food	0.00138889	5G	Chiko	F	1	1	0.543546563144877	-1.81948073318223	5G	Chiko	0.959075277118896
aft	3	outgroup	food	0.00833333	5G	Chiko	F	1	1	0.543546563144877	-0.756305384771129	5G	Chiko	0.959075277118896
aft	3	outgroup	food	0.0111111	5G	Chiko	F	1	0	0.543546563144877	-0.331035245406689	5G	Chiko	0.959075277118896
aft	3	outgroup	food	0.0125	5G	Chiko	F	1	0	0.543546563144877	-0.118400175724466	5G	Chiko	0.959075277118896
aft	3	outgroup	food	0.0138889	5G	Chiko	F	1	0	0.543546563144877	0.094234893957756	5G	Chiko	0.959075277118896
aft	3	outgroup	food	0.0152778	5G	Chiko	F	1	0	0.543546563144877	0.306869963639978	5G	Chiko	0.959075277118896
aft	3	outgroup	food	0.0166667	5G	Chiko	F	1	0	0.543546563144877	0.519505033322201	5G	Chiko	0.959075277118896
aft	3	outgroup	food	0.0180556	5G	Chiko	F	1	0	0.543546563144877	0.732140103004423	5G	Chiko	0.959075277118896
aft	3	outgroup	food	0.0194444	5G	Chiko	F	1	0	0.543546563144877	0.944775172686646	5G	Chiko	0.959075277118896
aft	3	outgroup	food	0.0208333	5G	Chiko	F	1	0	0.543546563144877	1.15741024236885	5G	Chiko	0.959075277118896
aft	3	outgroup	food	0.0222222	5G	Chiko	F	1	0	0.543546563144877	1.37004531205106	5G	Chiko	0.959075277118896
aft	3	outgroup	food	0.0236111	5G	Chiko	F	1	0	0.543546563144877	1.58268038173327	5G	Chiko	0.959075277118896
aft	3	outgroup	food	0.00277778	5G	Lina	F	1	1	0.543546563144877	-1.60684566350001	5G	Lina	0.959075277118896
aft	3	outgroup	food	0.00416667	5G	Lina	F	1	1	0.543546563144877	-1.39421059381779	5G	Lina	0.959075277118896
aft	3	outgroup	food	0.00694444	5G	Lina	F	1	1	0.543546563144877	-0.968940454453349	5G	Lina	0.959075277118896
aft	3	outgroup	food	0.00972222	5G	Lina	F	1	1	0.543546563144877	-0.543670315088908	5G	Lina	0.959075277118896
aft	3	outgroup	food	0.0111111	5G	Lina	F	1	1	0.543546563144877	-0.331035245406689	5G	Lina	0.959075277118896
aft	3	outgroup	food	0.0152778	5G	Lina	F	1	0	0.543546563144877	0.306869963639978	5G	Lina	0.959075277118896
aft	3	outgroup	food	0.0166667	5G	Lina	F	1	1	0.543546563144877	0.519505033322201	5G	Lina	0.959075277118896
aft	3	outgroup	food	0.0180556	5G	Lina	F	1	1	0.543546563144877	0.732140103004423	5G	Lina	0.959075277118896
aft	3	outgroup	food	0.0194444	5G	Lina	F	1	1	0.543546563144877	0.944775172686646	5G	Lina	0.959075277118896
morn	2	control	food	0.00555556	5D	Hope	M	1	1	-0.395228652381369	-1.18157552413557	5D	Hope	-1.0421951344692
morn	2	control	food	0.00694444	5D	Hope	M	1	0	-0.395228652381369	-0.968940454453349	5D	Hope	-1.0421951344692
morn	2	control	food	0.00833333	5D	Hope	M	1	1	-0.395228652381369	-0.756305384771129	5D	Hope	-1.0421951344692
morn	2	control	food	0.00972222	5D	Hope	M	1	1	-0.395228652381369	-0.543670315088908	5D	Hope	-1.0421951344692
morn	2	control	food	0.0111111	5D	Hope	M	1	1	-0.395228652381369	-0.331035245406689	5D	Hope	-1.0421951344692
morn	2	control	food	0.0125	5D	Hope	M	1	1	-0.395228652381369	-0.118400175724466	5D	Hope	-1.0421951344692
morn	2	control	food	0.0138889	5D	Hope	M	1	0	-0.395228652381369	0.094234893957756	5D	Hope	-1.0421951344692
morn	2	control	food	0.0152778	5D	Hope	M	1	0	-0.395228652381369	0.306869963639978	5D	Hope	-1.0421951344692
morn	2	control	food	0.0166667	5D	Hope	M	1	0	-0.395228652381369	0.519505033322201	5D	Hope	-1.0421951344692
morn	2	control	food	0.00138889	5D	Nacky	F	1	1	-0.395228652381369	-1.81948073318223	5D	Nacky	-1.0421951344692
morn	2	control	food	0.00416667	5D	Nacky	F	1	1	-0.395228652381369	-1.39421059381779	5D	Nacky	-1.0421951344692
morn	2	control	food	0.00694444	5D	Nacky	F	1	1	-0.395228652381369	-0.968940454453349	5D	Nacky	-1.0421951344692
morn	2	control	food	0.00972222	5D	Nacky	F	1	0	-0.395228652381369	-0.543670315088908	5D	Nacky	-1.0421951344692
morn	2	control	food	0.0111111	5D	Nacky	F	1	0	-0.395228652381369	-0.331035245406689	5D	Nacky	-1.0421951344692
morn	2	control	food	0.0125	5D	Nacky	F	1	0	-0.395228652381369	-0.118400175724466	5D	Nacky	-1.0421951344692
morn	2	control	food	0.0138889	5D	Nacky	F	1	0	-0.395228652381369	0.094234893957756	5D	Nacky	-1.0421951344692
morn	2	control	food	0.0152778	5D	Nacky	F	1	0	-0.395228652381369	0.306869963639978	5D	Nacky	-1.0421951344692
morn	2	control	food	0.0166667	5D	Nacky	F	1	0	-0.395228652381369	0.519505033322201	5D	Nacky	-1.0421951344692
morn	2	control	food	0.0194444	5D	Nacky	F	1	1	-0.395228652381369	0.944775172686646	5D	Nacky	-1.0421951344692
morn	2	control	food	0.0208333	5D	Nacky	F	1	0	-0.395228652381369	1.15741024236885	5D	Nacky	-1.0421951344692
morn	2	control	food	0.0222222	5D	Nacky	F	1	0	-0.395228652381369	1.37004531205106	5D	Nacky	-1.0421951344692
morn	2	control	food	0.00138889	5D	Niko	F	1	1	-0.395228652381369	-1.81948073318223	5D	Niko	-1.0421951344692
morn	2	control	food	0.00555556	5D	Niko	F	1	0	-0.395228652381369	-1.18157552413557	5D	Niko	-1.0421951344692
morn	2	control	food	0.00694444	5D	Niko	F	1	0	-0.395228652381369	-0.968940454453349	5D	Niko	-1.0421951344692
morn	2	control	food	0.00833333	5D	Niko	F	1	0	-0.395228652381369	-0.756305384771129	5D	Niko	-1.0421951344692
morn	2	control	food	0.0111111	5D	Niko	F	1	0	-0.395228652381369	-0.331035245406689	5D	Niko	-1.0421951344692
morn	2	control	food	0.0138889	5D	Niko	F	1	0	-0.395228652381369	0.094234893957756	5D	Niko	-1.0421951344692
morn	2	control	food	0.0152778	5D	Niko	F	1	0	-0.395228652381369	0.306869963639978	5D	Niko	-1.0421951344692
morn	2	control	food	0.0166667	5D	Niko	F	1	0	-0.395228652381369	0.519505033322201	5D	Niko	-1.0421951344692
morn	2	control	food	0.0180556	5D	Niko	F	1	0	-0.395228652381369	0.732140103004423	5D	Niko	-1.0421951344692
morn	2	control	food	0.0194444	5D	Niko	F	1	0	-0.395228652381369	0.944775172686646	5D	Niko	-1.0421951344692
morn	2	control	food	0.0208333	5D	Niko	F	1	0	-0.395228652381369	1.15741024236885	5D	Niko	-1.0421951344692
morn	2	control	food	0.0222222	5D	Niko	F	1	0	-0.395228652381369	1.37004531205106	5D	Niko	-1.0421951344692
morn	2	control	food	0.00416667	5D	Sachi	F	1	1	-0.395228652381369	-1.39421059381779	5D	Sachi	-1.0421951344692
morn	2	control	food	0.00555556	5D	Sachi	F	1	1	-0.395228652381369	-1.18157552413557	5D	Sachi	-1.0421951344692
morn	2	control	food	0.00694444	5D	Sachi	F	1	1	-0.395228652381369	-0.968940454453349	5D	Sachi	-1.0421951344692
morn	2	control	food	0.00833333	5D	Sachi	F	1	0	-0.395228652381369	-0.756305384771129	5D	Sachi	-1.0421951344692
morn	2	control	food	0.00972222	5D	Sachi	F	1	1	-0.395228652381369	-0.543670315088908	5D	Sachi	-1.0421951344692
morn	2	control	food	0.0111111	5D	Sachi	F	1	1	-0.395228652381369	-0.331035245406689	5D	Sachi	-1.0421951344692
morn	2	control	food	0.0125	5D	Sachi	F	1	1	-0.395228652381369	-0.118400175724466	5D	Sachi	-1.0421951344692
morn	2	control	food	0.0138889	5D	Sachi	F	1	0	-0.395228652381369	0.094234893957756	5D	Sachi	-1.0421951344692
morn	2	control	food	0.0152778	5D	Sachi	F	1	1	-0.395228652381369	0.306869963639978	5D	Sachi	-1.0421951344692
morn	2	control	food	0.0166667	5D	Sachi	F	1	1	-0.395228652381369	0.519505033322201	5D	Sachi	-1.0421951344692
morn	2	control	food	0.0180556	5D	Sachi	F	1	1	-0.395228652381369	0.732140103004423	5D	Sachi	-1.0421951344692
morn	2	control	food	0.0194444	5D	Sachi	F	1	0	-0.395228652381369	0.944775172686646	5D	Sachi	-1.0421951344692
morn	2	control	food	0.0208333	5D	Sachi	F	1	0	-0.395228652381369	1.15741024236885	5D	Sachi	-1.0421951344692
morn	2	control	food	0.0222222	5D	Sachi	F	1	0	-0.395228652381369	1.37004531205106	5D	Sachi	-1.0421951344692
morn	2	control	food	0.0138889	5D	Suzu	F	1	1	-0.395228652381369	0.094234893957756	5D	Suzu	-1.0421951344692
morn	2	control	food	0.0208333	5D	Suzu	F	1	1	-0.395228652381369	1.15741024236885	5D	Suzu	-1.0421951344692
morn	2	control	food	0.0222222	5D	Suzu	F	1	0	-0.395228652381369	1.37004531205106	5D	Suzu	-1.0421951344692
aft	2	outgroup	food	0.00277778	5D	Hope	M	1	1	-0.395228652381369	-1.60684566350001	5D	Hope	0.959075277118896
aft	2	outgroup	food	0.00416667	5D	Hope	M	1	0	-0.395228652381369	-1.39421059381779	5D	Hope	0.959075277118896
aft	2	outgroup	food	0.00555556	5D	Hope	M	1	0	-0.395228652381369	-1.18157552413557	5D	Hope	0.959075277118896
aft	2	outgroup	food	0.00694444	5D	Hope	M	1	0	-0.395228652381369	-0.968940454453349	5D	Hope	0.959075277118896
aft	2	outgroup	food	0.00833333	5D	Hope	M	1	0	-0.395228652381369	-0.756305384771129	5D	Hope	0.959075277118896
aft	2	outgroup	food	0.0152778	5D	Hope	M	1	0	-0.395228652381369	0.306869963639978	5D	Hope	0.959075277118896
aft	2	outgroup	food	0.0166667	5D	Hope	M	1	1	-0.395228652381369	0.519505033322201	5D	Hope	0.959075277118896
aft	2	outgroup	food	0.0180556	5D	Hope	M	1	0	-0.395228652381369	0.732140103004423	5D	Hope	0.959075277118896
aft	2	outgroup	food	0.0194444	5D	Hope	M	1	1	-0.395228652381369	0.944775172686646	5D	Hope	0.959075277118896
aft	2	outgroup	food	0.0208333	5D	Hope	M	1	0	-0.395228652381369	1.15741024236885	5D	Hope	0.959075277118896
aft	2	outgroup	food	0.0222222	5D	Hope	M	1	0	-0.395228652381369	1.37004531205106	5D	Hope	0.959075277118896
aft	2	outgroup	food	0.00138889	5D	Nacky	F	1	0	-0.395228652381369	-1.81948073318223	5D	Nacky	0.959075277118896
aft	2	outgroup	food	0.00277778	5D	Nacky	F	1	0	-0.395228652381369	-1.60684566350001	5D	Nacky	0.959075277118896
aft	2	outgroup	food	0.00416667	5D	Nacky	F	1	0	-0.395228652381369	-1.39421059381779	5D	Nacky	0.959075277118896
aft	2	outgroup	food	0.00555556	5D	Nacky	F	1	0	-0.395228652381369	-1.18157552413557	5D	Nacky	0.959075277118896
aft	2	outgroup	food	0.00694444	5D	Nacky	F	1	0	-0.395228652381369	-0.968940454453349	5D	Nacky	0.959075277118896
aft	2	outgroup	food	0.00833333	5D	Nacky	F	1	1	-0.395228652381369	-0.756305384771129	5D	Nacky	0.959075277118896
aft	2	outgroup	food	0.0125	5D	Nacky	F	1	0	-0.395228652381369	-0.118400175724466	5D	Nacky	0.959075277118896
aft	2	outgroup	food	0.0138889	5D	Nacky	F	1	0	-0.395228652381369	0.094234893957756	5D	Nacky	0.959075277118896
aft	2	outgroup	food	0.0152778	5D	Nacky	F	1	0	-0.395228652381369	0.306869963639978	5D	Nacky	0.959075277118896
aft	2	outgroup	food	0.0166667	5D	Nacky	F	1	0	-0.395228652381369	0.519505033322201	5D	Nacky	0.959075277118896
aft	2	outgroup	food	0.0180556	5D	Nacky	F	1	0	-0.395228652381369	0.732140103004423	5D	Nacky	0.959075277118896
aft	2	outgroup	food	0.0222222	5D	Nacky	F	1	0	-0.395228652381369	1.37004531205106	5D	Nacky	0.959075277118896
aft	2	outgroup	food	0.00138889	5D	Niko	F	1	1	-0.395228652381369	-1.81948073318223	5D	Niko	0.959075277118896
aft	2	outgroup	food	0.00277778	5D	Niko	F	1	0	-0.395228652381369	-1.60684566350001	5D	Niko	0.959075277118896
aft	2	outgroup	food	0.00416667	5D	Niko	F	1	0	-0.395228652381369	-1.39421059381779	5D	Niko	0.959075277118896
aft	2	outgroup	food	0.00555556	5D	Niko	F	1	0	-0.395228652381369	-1.18157552413557	5D	Niko	0.959075277118896
aft	2	outgroup	food	0.00694444	5D	Niko	F	1	0	-0.395228652381369	-0.968940454453349	5D	Niko	0.959075277118896
aft	2	outgroup	food	0.00833333	5D	Niko	F	1	0	-0.395228652381369	-0.756305384771129	5D	Niko	0.959075277118896
aft	2	outgroup	food	0.00972222	5D	Niko	F	1	0	-0.395228652381369	-0.543670315088908	5D	Niko	0.959075277118896
aft	2	outgroup	food	0.0111111	5D	Niko	F	1	0	-0.395228652381369	-0.331035245406689	5D	Niko	0.959075277118896
aft	2	outgroup	food	0.0125	5D	Niko	F	1	0	-0.395228652381369	-0.118400175724466	5D	Niko	0.959075277118896
aft	2	outgroup	food	0.0138889	5D	Niko	F	1	0	-0.395228652381369	0.094234893957756	5D	Niko	0.959075277118896
aft	2	outgroup	food	0.0152778	5D	Niko	F	1	0	-0.395228652381369	0.306869963639978	5D	Niko	0.959075277118896
aft	2	outgroup	food	0.0166667	5D	Niko	F	1	0	-0.395228652381369	0.519505033322201	5D	Niko	0.959075277118896
aft	2	outgroup	food	0.0180556	5D	Niko	F	1	0	-0.395228652381369	0.732140103004423	5D	Niko	0.959075277118896
aft	2	outgroup	food	0.0194444	5D	Niko	F	1	0	-0.395228652381369	0.944775172686646	5D	Niko	0.959075277118896
aft	2	outgroup	food	0.0208333	5D	Niko	F	1	0	-0.395228652381369	1.15741024236885	5D	Niko	0.959075277118896
aft	2	outgroup	food	0.0222222	5D	Niko	F	1	0	-0.395228652381369	1.37004531205106	5D	Niko	0.959075277118896
aft	2	outgroup	food	0.00138889	5D	Sachi	F	1	1	-0.395228652381369	-1.81948073318223	5D	Sachi	0.959075277118896
aft	2	outgroup	food	0.00277778	5D	Sachi	F	1	1	-0.395228652381369	-1.60684566350001	5D	Sachi	0.959075277118896
aft	2	outgroup	food	0.00416667	5D	Sachi	F	1	1	-0.395228652381369	-1.39421059381779	5D	Sachi	0.959075277118896
aft	2	outgroup	food	0.00555556	5D	Sachi	F	1	1	-0.395228652381369	-1.18157552413557	5D	Sachi	0.959075277118896
aft	2	outgroup	food	0.00694444	5D	Sachi	F	1	1	-0.395228652381369	-0.968940454453349	5D	Sachi	0.959075277118896
aft	2	outgroup	food	0.00833333	5D	Sachi	F	1	1	-0.395228652381369	-0.756305384771129	5D	Sachi	0.959075277118896
aft	2	outgroup	food	0.0111111	5D	Sachi	F	1	0	-0.395228652381369	-0.331035245406689	5D	Sachi	0.959075277118896
aft	2	outgroup	food	0.0125	5D	Sachi	F	1	0	-0.395228652381369	-0.118400175724466	5D	Sachi	0.959075277118896
aft	2	outgroup	food	0.0138889	5D	Sachi	F	1	0	-0.395228652381369	0.094234893957756	5D	Sachi	0.959075277118896
aft	2	outgroup	food	0.0152778	5D	Sachi	F	1	0	-0.395228652381369	0.306869963639978	5D	Sachi	0.959075277118896
aft	2	outgroup	food	0.0166667	5D	Sachi	F	1	0	-0.395228652381369	0.519505033322201	5D	Sachi	0.959075277118896
aft	2	outgroup	food	0.0194444	5D	Sachi	F	1	1	-0.395228652381369	0.944775172686646	5D	Sachi	0.959075277118896
aft	2	outgroup	food	0.0208333	5D	Sachi	F	1	1	-0.395228652381369	1.15741024236885	5D	Sachi	0.959075277118896
aft	2	outgroup	food	0.0222222	5D	Sachi	F	1	0	-0.395228652381369	1.37004531205106	5D	Sachi	0.959075277118896
aft	2	outgroup	food	0.00416667	5D	Suzu	F	1	1	-0.395228652381369	-1.39421059381779	5D	Suzu	0.959075277118896
aft	2	outgroup	food	0.00555556	5D	Suzu	F	1	1	-0.395228652381369	-1.18157552413557	5D	Suzu	0.959075277118896
aft	2	outgroup	food	0.00694444	5D	Suzu	F	1	0	-0.395228652381369	-0.968940454453349	5D	Suzu	0.959075277118896
aft	2	outgroup	food	0.00833333	5D	Suzu	F	1	0	-0.395228652381369	-0.756305384771129	5D	Suzu	0.959075277118896
aft	2	outgroup	food	0.00972222	5D	Suzu	F	1	0	-0.395228652381369	-0.543670315088908	5D	Suzu	0.959075277118896
aft	2	outgroup	food	0.0111111	5D	Suzu	F	1	0	-0.395228652381369	-0.331035245406689	5D	Suzu	0.959075277118896
aft	2	outgroup	food	0.0125	5D	Suzu	F	1	0	-0.395228652381369	-0.118400175724466	5D	Suzu	0.959075277118896
aft	2	outgroup	food	0.0138889	5D	Suzu	F	1	1	-0.395228652381369	0.094234893957756	5D	Suzu	0.959075277118896
aft	2	outgroup	food	0.0152778	5D	Suzu	F	1	1	-0.395228652381369	0.306869963639978	5D	Suzu	0.959075277118896
aft	2	outgroup	food	0.0194444	5D	Suzu	F	1	0	-0.395228652381369	0.944775172686646	5D	Suzu	0.959075277118896
aft	2	outgroup	food	0.0208333	5D	Suzu	F	1	0	-0.395228652381369	1.15741024236885	5D	Suzu	0.959075277118896
aft		outgroup	food	0.0222222	5D	Suzu	F	1	0		1.37004531205106	5D	Suzu	0.959075277118896
morn	4	control	food	0.00138889	1A	Lennon	M	1	1	1.48232177867112	-1.81948073318223	1A	Lennon	-1.0421951344692
morn	4	control	food	0.00277778	1A	Lennon	M	1	1	1.48232177867112	-1.60684566350001	1A	Lennon	-1.0421951344692
morn	4	control	food	0.00416667	1A	Lennon	M	1	1	1.48232177867112	-1.39421059381779	1A	Lennon	-1.0421951344692
morn	4	control	food	0.00555556	1A	Lennon	M	1	1	1.48232177867112	-1.18157552413557	1A	Lennon	-1.0421951344692
morn	4	control	food	0.00694444	1A	Lennon	M	1	0	1.48232177867112	-0.968940454453349	1A	Lennon	-1.0421951344692
morn	4	control	food	0.00833333	1A	Lennon	M	1	0	1.48232177867112	-0.756305384771129	1A	Lennon	-1.0421951344692
morn	4	control	food	0.00972222	1A	Lennon	M	1	0	1.48232177867112	-0.543670315088908	1A	Lennon	-1.0421951344692
morn	4	control	food	0.0111111	1A	Lennon	M	1	0	1.48232177867112	-0.331035245406689	1A	Lennon	-1.0421951344692
morn	4	control	food	0.0125	1A	Lennon	M	1	0	1.48232177867112	-0.118400175724466	1A	Lennon	-1.0421951344692
morn	4	control	food	0.0138889	1A	Lennon	M	1	0	1.48232177867112	0.094234893957756	1A	Lennon	-1.0421951344692
morn	4	control	food	0.0152778	1A	Lennon	M	1	0	1.48232177867112	0.306869963639978	1A	Lennon	-1.0421951344692
morn	4	control	food	0.0166667	1A	Lennon	M	1	0	1.48232177867112	0.519505033322201	1A	Lennon	-1.0421951344692
morn	4	control	food	0.0180556	1A	Lennon	M	1	0	1.48232177867112	0.732140103004423	1A	Lennon	-1.0421951344692
morn	4	control	food	0.0194444	1A	Lennon	M	1	0	1.48232177867112	0.944775172686646	1A	Lennon	-1.0421951344692
morn	4	control	food	0.0208333	1A	Lennon	M	1	0	1.48232177867112	1.15741024236885	1A	Lennon	-1.0421951344692
morn	4	control	food	0.0222222	1A	Lennon	M	1	1	1.48232177867112	1.37004531205106	1A	Lennon	-1.0421951344692
morn	4	control	food	0.00138889	1A	Naoya	M	1	1	1.48232177867112	-1.81948073318223	1A	Naoya	-1.0421951344692
morn	4	control	food	0.00416667	1A	Naoya	M	1	1	1.48232177867112	-1.39421059381779	1A	Naoya	-1.0421951344692
morn	4	control	food	0.0125	1A	Naoya	M	1	1	1.48232177867112	-0.118400175724466	1A	Naoya	-1.0421951344692
morn	4	control	food	0.0138889	1A	Naoya	M	1	1	1.48232177867112	0.094234893957756	1A	Naoya	-1.0421951344692
morn	4	control	food	0.0152778	1A	Naoya	M	1	1	1.48232177867112	0.306869963639978	1A	Naoya	-1.0421951344692
morn	4	control	food	0.0166667	1A	Naoya	M	1	1	1.48232177867112	0.519505033322201	1A	Naoya	-1.0421951344692
morn	4	control	food	0.0180556	1A	Naoya	M	1	0	1.48232177867112	0.732140103004423	1A	Naoya	-1.0421951344692
morn	4	control	food	0.0194444	1A	Naoya	M	1	0	1.48232177867112	0.944775172686646	1A	Naoya	-1.0421951344692
morn	4	control	food	0.0208333	1A	Naoya	M	1	0	1.48232177867112	1.15741024236885	1A	Naoya	-1.0421951344692
morn	4	control	food	0.00833333	1A	Norio	M	1	1	1.48232177867112	-0.756305384771129	1A	Norio	-1.0421951344692
morn	4	control	food	0.0138889	1A	Norio	M	1	1	1.48232177867112	0.094234893957756	1A	Norio	-1.0421951344692
morn	4	control	food	0.0166667	1A	Norio	M	1	1	1.48232177867112	0.519505033322201	1A	Norio	-1.0421951344692
morn	4	control	food	0.0180556	1A	Norio	M	1	1	1.48232177867112	0.732140103004423	1A	Norio	-1.0421951344692
morn	4	control	food	0.0194444	1A	Norio	M	1	1	1.48232177867112	0.944775172686646	1A	Norio	-1.0421951344692
morn	4	control	food	0.0208333	1A	Norio	M	1	1	1.48232177867112	1.15741024236885	1A	Norio	-1.0421951344692
morn	4	control	food	0.00138889	1A	Minato	M	1	1	1.48232177867112	-1.81948073318223	1A	Minato	-1.0421951344692
morn	4	control	food	0.0138889	1A	Minato	M	1	1	1.48232177867112	0.094234893957756	1A	Minato	-1.0421951344692
morn	4	control	food	0.0152778	1A	Minato	M	1	1	1.48232177867112	0.306869963639978	1A	Minato	-1.0421951344692
morn	4	control	food	0.0166667	1A	Minato	M	1	0	1.48232177867112	0.519505033322201	1A	Minato	-1.0421951344692
morn	4	control	food	0.0180556	1A	Minato	M	1	0	1.48232177867112	0.732140103004423	1A	Minato	-1.0421951344692
morn	4	control	food	0.0194444	1A	Minato	M	1	0	1.48232177867112	0.944775172686646	1A	Minato	-1.0421951344692
morn	4	control	food	0.0208333	1A	Minato	M	1	0	1.48232177867112	1.15741024236885	1A	Minato	-1.0421951344692
morn	4	control	food	0.00416667	1A	Takabo	M	1	1	1.48232177867112	-1.39421059381779	1A	Takabo	-1.0421951344692
morn	4	control	food	0.00555556	1A	Takabo	M	1	1	1.48232177867112	-1.18157552413557	1A	Takabo	-1.0421951344692
morn	4	control	food	0.00694444	1A	Takabo	M	1	1	1.48232177867112	-0.968940454453349	1A	Takabo	-1.0421951344692
morn	4	control	food	0.00972222	1A	Takabo	M	1	1	1.48232177867112	-0.543670315088908	1A	Takabo	-1.0421951344692
morn	4	control	food	0.0138889	1A	Takabo	M	1	1	1.48232177867112	0.094234893957756	1A	Takabo	-1.0421951344692
morn	4	control	food	0.0152778	1A	Takabo	M	1	1	1.48232177867112	0.306869963639978	1A	Takabo	-1.0421951344692
morn	4	control	food	0.0166667	1A	Takabo	M	1	1	1.48232177867112	0.519505033322201	1A	Takabo	-1.0421951344692
morn	4	control	food	0.0180556	1A	Takabo	M	1	1	1.48232177867112	0.732140103004423	1A	Takabo	-1.0421951344692
morn	4	control	food	0.0194444	1A	Takabo	M	1	1	1.48232177867112	0.944775172686646	1A	Takabo	-1.0421951344692
morn	4	control	food	0.0208333	1A	Takabo	M	1	1	1.48232177867112	1.15741024236885	1A	Takabo	-1.0421951344692
aft	4	outgroup	food	0.00277778	1A	Lennon	M	1	1	1.48232177867112	-1.60684566350001	1A	Lennon	0.959075277118896
aft	4	outgroup	food	0.00416667	1A	Lennon	M	1	0	1.48232177867112	-1.39421059381779	1A	Lennon	0.959075277118896
aft	4	outgroup	food	0.00555556	1A	Lennon	M	1	0	1.48232177867112	-1.18157552413557	1A	Lennon	0.959075277118896
aft	4	outgroup	food	0.00694444	1A	Lennon	M	1	0	1.48232177867112	-0.968940454453349	1A	Lennon	0.959075277118896
aft	4	outgroup	food	0.00833333	1A	Lennon	M	1	0	1.48232177867112	-0.756305384771129	1A	Lennon	0.959075277118896
aft	4	outgroup	food	0.00972222	1A	Lennon	M	1	0	1.48232177867112	-0.543670315088908	1A	Lennon	0.959075277118896
aft	4	outgroup	food	0.0111111	1A	Lennon	M	1	0	1.48232177867112	-0.331035245406689	1A	Lennon	0.959075277118896
aft	4	outgroup	food	0.0125	1A	Lennon	M	1	1	1.48232177867112	-0.118400175724466	1A	Lennon	0.959075277118896
aft	4	outgroup	food	0.0138889	1A	Lennon	M	1	1	1.48232177867112	0.094234893957756	1A	Lennon	0.959075277118896
aft	4	outgroup	food	0.0180556	1A	Naoya	M	1	0	1.48232177867112	0.732140103004423	1A	Naoya	0.959075277118896
aft	4	outgroup	food	0.0208333	1A	Naoya	M	1	1	1.48232177867112	1.15741024236885	1A	Naoya	0.959075277118896
aft	4	outgroup	food	0.0222222	1A	Naoya	M	1	0	1.48232177867112	1.37004531205106	1A	Naoya	0.959075277118896
aft	4	outgroup	food	0.00555556	1A	Norio	M	1	1	1.48232177867112	-1.18157552413557	1A	Norio	0.959075277118896
aft	4	outgroup	food	0.00694444	1A	Norio	M	1	1	1.48232177867112	-0.968940454453349	1A	Norio	0.959075277118896
aft	4	outgroup	food	0.00833333	1A	Norio	M	1	1	1.48232177867112	-0.756305384771129	1A	Norio	0.959075277118896
aft	4	outgroup	food	0.00972222	1A	Norio	M	1	1	1.48232177867112	-0.543670315088908	1A	Norio	0.959075277118896
aft	4	outgroup	food	0.0125	1A	Norio	M	1	1	1.48232177867112	-0.118400175724466	1A	Norio	0.959075277118896
aft	4	outgroup	food	0.00277778	1A	Minato	M	1	1	1.48232177867112	-1.60684566350001	1A	Minato	0.959075277118896
aft	4	outgroup	food	0.00833333	1A	Minato	M	1	1	1.48232177867112	-0.756305384771129	1A	Minato	0.959075277118896
aft	4	outgroup	food	0.00972222	1A	Minato	M	1	0	1.48232177867112	-0.543670315088908	1A	Minato	0.959075277118896
aft	4	outgroup	food	0.0125	1A	Minato	M	1	1	1.48232177867112	-0.118400175724466	1A	Minato	0.959075277118896
aft	4	outgroup	food	0.0152778	1A	Minato	M	1	0	1.48232177867112	0.306869963639978	1A	Minato	0.959075277118896
aft	4	outgroup	food	0.0166667	1A	Minato	M	1	0	1.48232177867112	0.519505033322201	1A	Minato	0.959075277118896
aft	4	outgroup	food	0.0180556	1A	Minato	M	1	0	1.48232177867112	0.732140103004423	1A	Minato	0.959075277118896
aft	4	outgroup	food	0.0194444	1A	Minato	M	1	0	1.48232177867112	0.944775172686646	1A	Minato	0.959075277118896
aft	4	outgroup	food	0.0208333	1A	Minato	M	1	0	1.48232177867112	1.15741024236885	1A	Minato	0.959075277118896
aft	4	outgroup	food	0.0222222	1A	Minato	M	1	0	1.48232177867112	1.37004531205106	1A	Minato	0.959075277118896
aft	4	outgroup	food	0.00555556	1A	Takabo	M	1	1	1.48232177867112	-1.18157552413557	1A	Takabo	0.959075277118896
aft	4	outgroup	food	0.0125	1A	Takabo	M	1	1	1.48232177867112	-0.118400175724466	1A	Takabo	0.959075277118896
aft	4	outgroup	food	0.0152778	1A	Takabo	M	1	0	1.48232177867112	0.306869963639978	1A	Takabo	0.959075277118896
aft	4	outgroup	food	0.0166667	1A	Takabo	M	1	0	1.48232177867112	0.519505033322201	1A	Takabo	0.959075277118896
aft	4	outgroup	food	0.0180556	1A	Takabo	M	1	1	1.48232177867112	0.732140103004423	1A	Takabo	0.959075277118896
aft	4	outgroup	food	0.0236111	1A	Takabo	M	1	1	1.48232177867112	1.58268038173327	1A	Takabo	0.959075277118896
morn	4	control	food	0.00138889	1B	Gorou	M	1	1	1.48232177867112	-1.81948073318223	1B	Gorou	-1.0421951344692
morn	4	control	food	0.00416667	1B	Gorou	M	1	1	1.48232177867112	-1.39421059381779	1B	Gorou	-1.0421951344692
morn	4	control	food	0.00694444	1B	Gorou	M	1	1	1.48232177867112	-0.968940454453349	1B	Gorou	-1.0421951344692
morn	4	control	food	0.00833333	1B	Gorou	M	1	1	1.48232177867112	-0.756305384771129	1B	Gorou	-1.0421951344692
morn	4	control	food	0.00972222	1B	Gorou	M	1	1	1.48232177867112	-0.543670315088908	1B	Gorou	-1.0421951344692
morn	4	control	food	0.0111111	1B	Gorou	M	1	1	1.48232177867112	-0.331035245406689	1B	Gorou	-1.0421951344692
morn	4	control	food	0.0125	1B	Gorou	M	1	1	1.48232177867112	-0.118400175724466	1B	Gorou	-1.0421951344692
morn	4	control	food	0.0138889	1B	Gorou	M	1	0	1.48232177867112	0.094234893957756	1B	Gorou	-1.0421951344692
morn	4	control	food	0.0152778	1B	Gorou	M	1	0	1.48232177867112	0.306869963639978	1B	Gorou	-1.0421951344692
morn	4	control	food	0.0166667	1B	Gorou	M	1	0	1.48232177867112	0.519505033322201	1B	Gorou	-1.0421951344692
morn	4	control	food	0.0180556	1B	Gorou	M	1	0	1.48232177867112	0.732140103004423	1B	Gorou	-1.0421951344692
morn	4	control	food	0.0208333	1B	Gorou	M	1	1	1.48232177867112	1.15741024236885	1B	Gorou	-1.0421951344692
morn	4	control	food	0.0222222	1B	Gorou	M	1	1	1.48232177867112	1.37004531205108	1B	Gorou	-1.0421951344692
morn	4	control	food	0.00138889	1B	Shoubou	M	1	1	1.48232177867112	-1.81948073318223	1B	Shoubou	-1.0421951344692
morn	4	control	food	0.00416667	1B	Shoubou	M	1	1	1.48232177867112	-1.39421059381779	1B	Shoubou	-1.0421951344692
morn	4	control	food	0.00555556	1B	Shoubou	M	1	1	1.48232177867112	-1.18157552413557	1B	Shoubou	-1.0421951344692
morn	4	control	food	0.00694444	1B	Shoubou	M	1	1	1.48232177867112	-0.968940454453349	1B	Shoubou	-1.0421951344692
morn	4	control	food	0.00833333	1B	Shoubou	M	1	1	1.48232177867112	-0.756305384771129	1B	Shoubou	-1.0421951344692
morn	4	control	food	0.00972222	1B	Shoubou	M	1	1	1.48232177867112	-0.543670315088908	1B	Shoubou	-1.0421951344692
morn	4	control	food	0.0111111	1B	Shoubou	M	1	1	1.48232177867112	-0.331035245406689	1B	Shoubou	-1.0421951344692
morn	4	control	food	0.0125	1B	Shoubou	M	1	1	1.48232177867112	-0.118400175724466	1B	Shoubou	-1.0421951344692
morn	4	control	food	0.0138889	1B	Shoubou	M	1	1	1.48232177867112	0.094234893957756	1B	Shoubou	-1.0421951344692
morn	4	control	food	0.0152778	1B	Shoubou	M	1	1	1.48232177867112	0.306869963639978	1B	Shoubou	-1.0421951344692
morn	4	control	food	0.0166667	1B	Shoubou	M	1	1	1.48232177867112	0.519505033322201	1B	Shoubou	-1.0421951344692
morn	4	control	food	0.0180556	1B	Shoubou	M	1	1	1.48232177867112	0.732140103004423	1B	Shoubou	-1.0421951344692
morn	4	control	food	0.0194444	1B	Shoubou	M	1	1	1.48232177867112	0.944775172686646	1B	Shoubou	-1.0421951344692
morn	4	control	food	0.00694444	1B	Satoru	M	1	1	1.48232177867112	-0.968940454453349	1B	Satoru	-1.0421951344692
morn	4	control	food	0.00972222	1B	Satoru	M	1	0	1.48232177867112	-0.543670315088908	1B	Satoru	-1.0421951344692
morn	4	control	food	0.0152778	1B	Satoru	M	1	0	1.48232177867112	0.306869963639978	1B	Satoru	-1.0421951344692
morn	4	control	food	0.0166667	1B	Satoru	M	1	0	1.48232177867112	0.519505033322201	1B	Satoru	-1.0421951344692
morn	4	control	food	0.0180556	1B	Satoru	M	1	0	1.48232177867112	0.732140103004423	1B	Satoru	-1.0421951344692
morn	4	control	food	0.0194444	1B	Satoru	M	1	0	1.48232177867112	0.944775172686646	1B	Satoru	-1.0421951344692
morn	4	control	food	0.00833333	1B	Kanao	M	1	1	1.48232177867112	-0.756305384771129	1B	Kanao	-1.0421951344692
morn	4	control	food	0.00972222	1B	Kanao	M	1	1	1.48232177867112	-0.543670315088908	1B	Kanao	-1.0421951344692
morn	4	control	food	0.0111111	1B	Kanao	M	1	1	1.48232177867112	-0.331035245406689	1B	Kanao	-1.0421951344692
morn	4	control	food	0.0138889	1B	Kanao	M	1	1	1.48232177867112	0.094234893957756	1B	Kanao	-1.0421951344692
morn	4	control	food	0.0152778	1B	Kanao	M	1	0	1.48232177867112	0.306869963639978	1B	Kanao	-1.0421951344692
morn	4	control	food	0.0166667	1B	Kanao	M	1	0	1.48232177867112	0.519505033322201	1B	Kanao	-1.0421951344692
morn	4	control	food	0.0180556	1B	Kanao	M	1	1	1.48232177867112	0.732140103004423	1B	Kanao	-1.0421951344692
morn	4	control	food	0.0194444	1B	Kanao	M	1	1	1.48232177867112	0.944775172686646	1B	Kanao	-1.0421951344692
morn	4	control	food	0.0208333	1B	Kanao	M	1	1	1.48232177867112	1.15741024236885	1B	Kanao	-1.0421951344692
morn	4	control	food	0.0222222	1B	Kanao	M	1	1	1.48232177867112	1.37004531205108	1B	Kanao	-1.0421951344692
morn	4	control	food	0.00138889	1B	Norihei	M	1	1	1.48232177867112	-1.81948073318223	1B	Norihei	-1.0421951344692
morn	4	control	food	0.00277778	1B	Norihei	M	1	1	1.48232177867112	-1.60684566350001	1B	Norihei	-1.0421951344692
morn	4	control	food	0.00555556	1B	Norihei	M	1	1	1.48232177867112	-1.18157552413557	1B	Norihei	-1.0421951344692
morn	4	control	food	0.00833333	1B	Norihei	M	1	1	1.48232177867112	-0.756305384771129	1B	Norihei	-1.0421951344692
morn	4	control	food	0.0111111	1B	Norihei	M	1	1	1.48232177867112	-0.331035245406689	1B	Norihei	-1.0421951344692
morn	4	control	food	0.0138889	1B	Norihei	M	1	0	1.48232177867112	0.094234893957756	1B	Norihei	-1.0421951344692
morn	4	control	food	0.0152778	1B	Norihei	M	1	0	1.48232177867112	0.306869963639978	1B	Norihei	-1.0421951344692
morn	4	control	food	0.0194444	1B	Norihei	M	1	1	1.48232177867112	0.944775172686646	1B	Norihei	-1.0421951344692
morn	4	control	food	0.0208333	1B	Norihei	M	1	1	1.48232177867112	1.15741024236885	1B	Norihei	-1.0421951344692
morn	4	control	food	0.0222222	1B	Norihei	M	1	1	1.48232177867112	1.37004531205108	1B	Norihei	-1.0421951344692
aft	4	outgroup	food	0.00694444	1B	Gorou	M	1	1	1.48232177867112	-0.968940454453349	1B	Gorou	0.959075277118896
aft	4	outgroup	food	0.00833333	1B	Gorou	M	1	1	1.48232177867112	-0.756305384771129	1B	Gorou	0.959075277118896
aft	4	outgroup	food	0.0111111	1B	Gorou	M	1	1	1.48232177867112	-0.331035245406689	1B	Gorou	0.959075277118896
aft	4	outgroup	food	0.0125	1B	Gorou	M	1	1	1.48232177867112	-0.118400175724466	1B	Gorou	0.959075277118896
aft	4	outgroup	food	0.0138889	1B	Gorou	M	1	0	1.48232177867112	0.094234893957756	1B	Gorou	0.959075277118896
aft	4	outgroup	food	0.0152778	1B	Gorou	M	1	0	1.48232177867112	0.306869963639978	1B	Gorou	0.959075277118896
aft	4	outgroup	food	0.0180556	1B	Gorou	M	1	1	1.48232177867112	0.732140103004423	1B	Gorou	0.959075277118896
aft	4	outgroup	food	0.00277778	1B	Shoubou	M	1	1	1.48232177867112	-1.60684566350001	1B	Shoubou	0.959075277118896
aft	4	outgroup	food	0.00416667	1B	Shoubou	M	1	1	1.48232177867112	-1.39421059381779	1B	Shoubou	0.959075277118896
aft	4	outgroup	food	0.00555556	1B	Shoubou	M	1	1	1.48232177867112	-1.18157552413557	1B	Shoubou	0.959075277118896
aft	4	outgroup	food	0.00694444	1B	Shoubou	M	1	1	1.48232177867112	-0.968940454453349	1B	Shoubou	0.959075277118896
aft	4	outgroup	food	0.0111111	1B	Shoubou	M	1	1	1.48232177867112	-0.331035245406689	1B	Shoubou	0.959075277118896
aft	4	outgroup	food	0.0125	1B	Shoubou	M	1	1	1.48232177867112	-0.118400175724466	1B	Shoubou	0.959075277118896
aft	4	outgroup	food	0.0138889	1B	Shoubou	M	1	0	1.48232177867112	0.094234893957756	1B	Shoubou	0.959075277118896
aft	4	outgroup	food	0.0152778	1B	Shoubou	M	1	0	1.48232177867112	0.306869963639978	1B	Shoubou	0.959075277118896
aft	4	outgroup	food	0.0166667	1B	Shoubou	M	1	0	1.48232177867112	0.519505033322201	1B	Shoubou	0.959075277118896
aft	4	outgroup	food	0.0180556	1B	Shoubou	M	1	0	1.48232177867112	0.732140103004423	1B	Shoubou	0.959075277118896
aft	4	outgroup	food	0.0194444	1B	Shoubou	M	1	0	1.48232177867112	0.944775172686646	1B	Shoubou	0.959075277118896
aft	4	outgroup	food	0.0208333	1B	Shoubou	M	1	0	1.48232177867112	1.15741024236885	1B	Shoubou	0.959075277118896
aft	4	outgroup	food	0.0222222	1B	Shoubou	M	1	0	1.48232177867112	1.37004531205108	1B	Shoubou	0.959075277118896
aft	4	outgroup	food	0.0236111	1B	Shoubou	M	1	1	1.48232177867112	1.5826803817333	1B	Shoubou	0.959075277118896
aft	4	outgroup	food	0.0111111	1B	Satoru	M	1	0	1.48232177867112	-0.331035245406689	1B	Satoru	0.959075277118896
aft	4	outgroup	food	0.0138889	1B	Satoru	M	1	0	1.48232177867112	0.094234893957756	1B	Satoru	0.959075277118896
aft	4	outgroup	food	0.0166667	1B	Satoru	M	1	0	1.48232177867112	0.519505033322201	1B	Satoru	0.959075277118896
aft	4	outgroup	food	0.0180556	1B	Satoru	M	1	0	1.48232177867112	0.732140103004423	1B	Satoru	0.959075277118896
aft	4	outgroup	food	0.0194444	1B	Satoru	M	1	0	1.48232177867112	0.944775172686646	1B	Satoru	0.959075277118896
aft	4	outgroup	food	0.00277778	1B	Kanao	M	1	1	1.48232177867112	-1.60684566350001	1B	Kanao	0.959075277118896
aft	4	outgroup	food	0.00416667	1B	Kanao	M	1	0	1.48232177867112	-1.39421059381779	1B	Kanao	0.959075277118896
aft	4	outgroup	food	0.00555556	1B	Kanao	M	1	0	1.48232177867112	-1.18157552413557	1B	Kanao	0.959075277118896
aft	4	outgroup	food	0.00694444	1B	Kanao	M	1	0	1.48232177867112	-0.968940454453349	1B	Kanao	0.959075277118896
aft	4	outgroup	food	0.00833333	1B	Kanao	M	1	1	1.48232177867112	-0.756305384771129	1B	Kanao	0.959075277118896
aft	4	outgroup	food	0.00972222	1B	Kanao	M	1	0	1.48232177867112	-0.543670315088908	1B	Kanao	0.959075277118896
aft	4	outgroup	food	0.0125	1B	Kanao	M	1	1	1.48232177867112	-0.118400175724466	1B	Kanao	0.959075277118896
aft	4	outgroup	food	0.0138889	1B	Kanao	M	1	0	1.48232177867112	0.094234893957756	1B	Kanao	0.959075277118896
aft	4	outgroup	food	0.0152778	1B	Kanao	M	1	0	1.48232177867112	0.306869963639978	1B	Kanao	0.959075277118896
aft	4	outgroup	food	0.0166667	1B	Kanao	M	1	0	1.48232177867112	0.519505033322201	1B	Kanao	0.959075277118896
aft	4	outgroup	food	0.0180556	1B	Kanao	M	1	0	1.48232177867112	0.732140103004423	1B	Kanao	0.959075277118896
aft	4	outgroup	food	0.0194444	1B	Kanao	M	1	0	1.48232177867112	0.944775172686646	1B	Kanao	0.959075277118896
aft	4	outgroup	food	0.0208333	1B	Kanao	M	1	0	1.48232177867112	1.15741024236885	1B	Kanao	0.959075277118896
aft	4	outgroup	food	0.0222222	1B	Kanao	M	1	0	1.48232177867112	1.37004531205108	1B	Kanao	0.959075277118896
aft	4	outgroup	food	0.0236111	1B	Kanao	M	1	0	1.48232177867112	1.5826803817333	1B	Kanao	0.959075277118896
aft	4	outgroup	food	0.00277778	1B	Norihei	M	1	1	1.48232177867112	-1.60684566350001	1B	Norihei	0.959075277118896
aft	4	outgroup	food	0.00416667	1B	Norihei	M	1	1	1.48232177867112	-1.39421059381779	1B	Norihei	0.959075277118896
aft	4	outgroup	food	0.00555556	1B	Norihei	M	1	1	1.48232177867112	-1.18157552413557	1B	Norihei	0.959075277118896
aft	4	outgroup	food	0.0138889	1B	Norihei	M	1	1	1.48232177867112	0.094234893957756	1B	Norihei	0.959075277118896
aft	4	outgroup	food	0.0152778	1B	Norihei	M	1	1	1.48232177867112	0.306869963639978	1B	Norihei	0.959075277118896
aft	4	outgroup	food	0.0166667	1B	Norihei	M	1	1	1.48232177867112	0.519505033322201	1B	Norihei	0.959075277118896
morn	4	control	food	0.00833333	1C	Toon	M	1	1	1.48232177867112	-0.756305384771129	1C	Toon	-1.0421951344692
morn	4	control	food	0.00972222	1C	Toon	M	1	1	1.48232177867112	-0.543670315088908	1C	Toon	-1.0421951344692
morn	4	control	food	0.0111111	1C	Toon	M	1	1	1.48232177867112	-0.331035245406689	1C	Toon	-1.0421951344692
morn	4	control	food	0.0125	1C	Toon	M	1	1	1.48232177867112	-0.118400175724466	1C	Toon	-1.0421951344692
morn	4	control	food	0.0138889	1C	Toon	M	1	1	1.48232177867112	0.094234893957756	1C	Toon	-1.0421951344692
morn	4	control	food	0.0152778	1C	Toon	M	1	1	1.48232177867112	0.306869963639978	1C	Toon	-1.0421951344692
morn	4	control	food	0.0166667	1C	Toon	M	1	1	1.48232177867112	0.519505033322201	1C	Toon	-1.0421951344692
morn	4	control	food	0.0236111	1C	Toon	M	1	1	1.48232177867112	1.58268038173327	1C	Toon	-1.0421951344692
morn	4	control	food	0.00972222	1C	Mizuo	M	1	0	1.48232177867112	-0.543670315088908	1C	Mizuo	-1.0421951344692
morn	4	control	food	0.0111111	1C	Mizuo	M	1	0	1.48232177867112	-0.331035245406689	1C	Mizuo	-1.0421951344692
morn	4	control	food	0.0125	1C	Mizuo	M	1	0	1.48232177867112	-0.118400175724466	1C	Mizuo	-1.0421951344692
morn	4	control	food	0.0138889	1C	Mizuo	M	1	1	1.48232177867112	0.094234893957756	1C	Mizuo	-1.0421951344692
morn	4	control	food	0.0208333	1C	Mizuo	M	1	1	1.48232177867112	1.15741024236885	1C	Mizuo	-1.0421951344692
morn	4	control	food	0.0222222	1C	Mizuo	M	1	1	1.48232177867112	1.37004531205106	1C	Mizuo	-1.0421951344692
morn	4	control	food	0.0236111	1C	Mizuo	M	1	1	1.48232177867112	1.58268038173327	1C	Mizuo	-1.0421951344692
morn	4	control	food	0.00416667	1C	Musashi	M	1	1	1.48232177867112	-1.39421059381779	1C	Musashi	-1.0421951344692
morn	4	control	food	0.00555556	1C	Musashi	M	1	1	1.48232177867112	-1.18157552413557	1C	Musashi	-1.0421951344692
morn	4	control	food	0.00833333	1C	Musashi	M	1	1	1.48232177867112	-0.756305384771129	1C	Musashi	-1.0421951344692
morn	4	control	food	0.0111111	1C	Musashi	M	1	1	1.48232177867112	-0.331035245406689	1C	Musashi	-1.0421951344692
morn	4	control	food	0.0125	1C	Musashi	M	1	1	1.48232177867112	-0.118400175724466	1C	Musashi	-1.0421951344692
morn	4	control	food	0.0138889	1C	Musashi	M	1	1	1.48232177867112	0.094234893957756	1C	Musashi	-1.0421951344692
morn	4	control	food	0.0152778	1C	Musashi	M	1	0	1.48232177867112	0.306869963639978	1C	Musashi	-1.0421951344692
morn	4	control	food	0.0166667	1C	Musashi	M	1	0	1.48232177867112	0.519505033322201	1C	Musashi	-1.0421951344692
morn	4	control	food	0.0180556	1C	Musashi	M	1	0	1.48232177867112	0.732140103004423	1C	Musashi	-1.0421951344692
morn	4	control	food	0.0194444	1C	Musashi	M	1	0	1.48232177867112	0.944775172686646	1C	Musashi	-1.0421951344692
morn	4	control	food	0.0208333	1C	Musashi	M	1	1	1.48232177867112	1.15741024236885	1C	Musashi	-1.0421951344692
morn	4	control	food	0.0222222	1C	Musashi	M	1	1	1.48232177867112	1.37004531205106	1C	Musashi	-1.0421951344692
morn	4	control	food	0.0236111	1C	Musashi	M	1	1	1.48232177867112	1.58268038173327	1C	Musashi	-1.0421951344692
morn	4	control	food	0.00138889	1C	Shirou	M	1	1	1.48232177867112	-1.81948073318223	1C	Shirou	-1.0421951344692
morn	4	control	food	0.00277778	1C	Shirou	M	1	1	1.48232177867112	-1.60684566350001	1C	Shirou	-1.0421951344692
morn	4	control	food	0.00416667	1C	Shirou	M	1	1	1.48232177867112	-1.39421059381779	1C	Shirou	-1.0421951344692
morn	4	control	food	0.00555556	1C	Shirou	M	1	1	1.48232177867112	-1.18157552413557	1C	Shirou	-1.0421951344692
morn	4	control	food	0.00833333	1C	Shirou	M	1	1	1.48232177867112	-0.756305384771129	1C	Shirou	-1.0421951344692
morn	4	control	food	0.00972222	1C	Shirou	M	1	1	1.48232177867112	-0.543670315088908	1C	Shirou	-1.0421951344692
morn	4	control	food	0.0111111	1C	Shirou	M	1	1	1.48232177867112	-0.331035245406689	1C	Shirou	-1.0421951344692
morn	4	control	food	0.0125	1C	Shirou	M	1	1	1.48232177867112	-0.118400175724466	1C	Shirou	-1.0421951344692
morn	4	control	food	0.0138889	1C	Shirou	M	1	1	1.48232177867112	0.094234893957756	1C	Shirou	-1.0421951344692
morn	4	control	food	0.0208333	1C	Shirou	M	1	1	1.48232177867112	1.15741024236885	1C	Shirou	-1.0421951344692
morn	4	control	food	0.0222222	1C	Shirou	M	1	1	1.48232177867112	1.37004531205106	1C	Shirou	-1.0421951344692
morn	4	control	food	0.0236111	1C	Shirou	M	1	1	1.48232177867112	1.58268038173327	1C	Shirou	-1.0421951344692
morn	4	control	food	0.00555556	1C	George	M	1	1	1.48232177867112	-1.18157552413557	1C	George	-1.0421951344692
morn	4	control	food	0.00694444	1C	George	M	1	1	1.48232177867112	-0.968940454453349	1C	George	-1.0421951344692
morn	4	control	food	0.00833333	1C	George	M	1	1	1.48232177867112	-0.756305384771129	1C	George	-1.0421951344692
morn	4	control	food	0.0111111	1C	George	M	1	1	1.48232177867112	-0.331035245406689	1C	George	-1.0421951344692
morn	4	control	food	0.0125	1C	George	M	1	1	1.48232177867112	-0.118400175724466	1C	George	-1.0421951344692
morn	4	control	food	0.0138889	1C	George	M	1	1	1.48232177867112	0.094234893957756	1C	George	-1.0421951344692
morn	4	control	food	0.0152778	1C	George	M	1	0	1.48232177867112	0.306869963639978	1C	George	-1.0421951344692
morn	4	control	food	0.0166667	1C	George	M	1	0	1.48232177867112	0.519505033322201	1C	George	-1.0421951344692
morn	4	control	food	0.0180556	1C	George	M	1	0	1.48232177867112	0.732140103004423	1C	George	-1.0421951344692
morn	4	control	food	0.0194444	1C	George	M	1	0	1.48232177867112	0.944775172686646	1C	George	-1.0421951344692
morn	4	control	food	0.0208333	1C	George	M	1	1	1.48232177867112	1.15741024236885	1C	George	-1.0421951344692
morn	4	control	food	0.0222222	1C	George	M	1	1	1.48232177867112	1.37004531205106	1C	George	-1.0421951344692
morn	4	control	food	0.0236111	1C	George	M	1	1	1.48232177867112	1.58268038173327	1C	George	-1.0421951344692
aft	4	outgroup	food	0.0111111	1C	Toon	M	1	1	1.48232177867112	-0.331035245406689	1C	Toon	0.959075277118896
aft	4	outgroup	food	0.0125	1C	Toon	M	1	1	1.48232177867112	-0.118400175724466	1C	Toon	0.959075277118896
aft	4	outgroup	food	0.0138889	1C	Toon	M	1	1	1.48232177867112	0.094234893957756	1C	Toon	0.959075277118896
aft	4	outgroup	food	0.0180556	1C	Toon	M	1	1	1.48232177867112	0.732140103004423	1C	Toon	0.959075277118896
aft	4	outgroup	food	0.0194444	1C	Toon	M	1	1	1.48232177867112	0.944775172686646	1C	Toon	0.959075277118896
aft	4	outgroup	food	0.0222222	1C	Toon	M	1	1	1.48232177867112	1.37004531205106	1C	Toon	0.959075277118896
aft	4	outgroup	food	0.0236111	1C	Toon	M	1	1	1.48232177867112	1.58268038173327	1C	Toon	0.959075277118896
aft	4	outgroup	food	0.00555556	1C	Mizuo	M	1	1	1.48232177867112	-1.18157552413557	1C	Mizuo	0.959075277118896
aft	4	outgroup	food	0.00694444	1C	Mizuo	M	1	1	1.48232177867112	-0.968940454453349	1C	Mizuo	0.959075277118896
aft	4	outgroup	food	0.00833333	1C	Mizuo	M	1	1	1.48232177867112	-0.756305384771129	1C	Mizuo	0.959075277118896
aft	4	outgroup	food	0.00972222	1C	Mizuo	M	1	1	1.48232177867112	-0.543670315088908	1C	Mizuo	0.959075277118896
aft	4	outgroup	food	0.0111111	1C	Mizuo	M	1	1	1.48232177867112	-0.331035245406689	1C	Mizuo	0.959075277118896
aft	4	outgroup	food	0.00277778	1C	Musashi	M	1	1	1.48232177867112	-1.60684566350001	1C	Musashi	0.959075277118896
aft	4	outgroup	food	0.00416667	1C	Musashi	M	1	1	1.48232177867112	-1.39421059381779	1C	Musashi	0.959075277118896
aft	4	outgroup	food	0.00555556	1C	Musashi	M	1	1	1.48232177867112	-1.18157552413557	1C	Musashi	0.959075277118896
aft	4	outgroup	food	0.00694444	1C	Musashi	M	1	1	1.48232177867112	-0.968940454453349	1C	Musashi	0.959075277118896
aft	4	outgroup	food	0.00833333	1C	Musashi	M	1	1	1.48232177867112	-0.756305384771129	1C	Musashi	0.959075277118896
aft	4	outgroup	food	0.00972222	1C	Musashi	M	1	0	1.48232177867112	-0.543670315088908	1C	Musashi	0.959075277118896
aft	4	outgroup	food	0.0111111	1C	Musashi	M	1	1	1.48232177867112	-0.331035245406689	1C	Musashi	0.959075277118896
aft	4	outgroup	food	0.0125	1C	Musashi	M	1	1	1.48232177867112	-0.118400175724466	1C	Musashi	0.959075277118896
aft	4	outgroup	food	0.0138889	1C	Musashi	M	1	1	1.48232177867112	0.094234893957756	1C	Musashi	0.959075277118896
aft	4	outgroup	food	0.0152778	1C	Musashi	M	1	1	1.48232177867112	0.306869963639978	1C	Musashi	0.959075277118896
aft	4	outgroup	food	0.0166667	1C	Musashi	M	1	1	1.48232177867112	0.519505033322201	1C	Musashi	0.959075277118896
aft	4	outgroup	food	0.0180556	1C	Musashi	M	1	1	1.48232177867112	0.732140103004423	1C	Musashi	0.959075277118896
aft	4	outgroup	food	0.0194444	1C	Musashi	M	1	1	1.48232177867112	0.944775172686646	1C	Musashi	0.959075277118896
aft	4	outgroup	food	0.0208333	1C	Musashi	M	1	1	1.48232177867112	1.15741024236885	1C	Musashi	0.959075277118896
aft	4	outgroup	food	0.0222222	1C	Musashi	M	1	1	1.48232177867112	1.37004531205106	1C	Musashi	0.959075277118896
aft	4	outgroup	food	0.0236111	1C	Musashi	M	1	1	1.48232177867112	1.58268038173327	1C	Musashi	0.959075277118896
aft	4	outgroup	food	0.00138889	1C	Shirou	M	1	1	1.48232177867112	-1.81948073318223	1C	Shirou	0.959075277118896
aft	4	outgroup	food	0.00277778	1C	Shirou	M	1	1	1.48232177867112	-1.60684566350001	1C	Shirou	0.959075277118896
aft	4	outgroup	food	0.00416667	1C	Shirou	M	1	1	1.48232177867112	-1.39421059381779	1C	Shirou	0.959075277118896
aft	4	outgroup	food	0.00555556	1C	Shirou	M	1	1	1.48232177867112	-1.18157552413557	1C	Shirou	0.959075277118896
aft	4	outgroup	food	0.00694444	1C	Shirou	M	1	1	1.48232177867112	-0.968940454453349	1C	Shirou	0.959075277118896
aft	4	outgroup	food	0.00972222	1C	Shirou	M	1	1	1.48232177867112	-0.543670315088908	1C	Shirou	0.959075277118896
aft	4	outgroup	food	0.0111111	1C	Shirou	M	1	1	1.48232177867112	-0.331035245406689	1C	Shirou	0.959075277118896
aft	4	outgroup	food	0.00416667	1C	George	M	1	1	1.48232177867112	-1.39421059381779	1C	George	0.959075277118896
aft	4	outgroup	food	0.00555556	1C	George	M	1	1	1.48232177867112	-1.18157552413557	1C	George	0.959075277118896
aft	4	outgroup	food	0.00833333	1C	George	M	1	1	1.48232177867112	-0.756305384771129	1C	George	0.959075277118896
aft	4	outgroup	food	0.00972222	1C	George	M	1	1	1.48232177867112	-0.543670315088908	1C	George	0.959075277118896
aft	4	outgroup	food	0.0166667	1C	George	M	1	1	1.48232177867112	0.519505033322201	1C	George	0.959075277118896
aft	4	outgroup	food	0.0180556	1C	George	M	1	1	1.48232177867112	0.732140103004423	1C	George	0.959075277118896
aft	4	outgroup	food	0.0194444	1C	George	M	1	1	1.48232177867112	0.944775172686646	1C	George	0.959075277118896
aft	4	outgroup	food	0.0208333	1C	George	M	1	1	1.48232177867112	1.15741024236885	1C	George	0.959075277118896
morn	3	outgroup	food	0.00138889	5D	Hope	M	1	1	0.543546563144877	-1.81948073318223	5D	Hope	0.959075277118896
morn	3	outgroup	food	0.00277778	5D	Hope	M	1	1	0.543546563144877	-1.60684566350001	5D	Hope	0.959075277118896
morn	3	outgroup	food	0.00416667	5D	Hope	M	1	1	0.543546563144877	-1.39421059381779	5D	Hope	0.959075277118896
morn	3	outgroup	food	0.00555556	5D	Hope	M	1	1	0.543546563144877	-1.18157552413557	5D	Hope	0.959075277118896
morn	3	outgroup	food	0.00833333	5D	Hope	M	1	1	0.543546563144877	-0.756305384771129	5D	Hope	0.959075277118896
morn	3	outgroup	food	0.0138889	5D	Hope	M	1	0	0.543546563144877	0.094234893957756	5D	Hope	0.959075277118896
morn	3	outgroup	food	0.0152778	5D	Hope	M	1	0	0.543546563144877	0.306869963639978	5D	Hope	0.959075277118896
morn	3	outgroup	food	0.0166667	5D	Hope	M	1	1	0.543546563144877	0.519505033322201	5D	Hope	0.959075277118896
morn	3	outgroup	food	0.00972222	5D	Nacky	F	1	1	0.543546563144877	-0.543670315088908	5D	Nacky	0.959075277118896
morn	3	outgroup	food	0.0111111	5D	Nacky	F	1	1	0.543546563144877	-0.331035245406689	5D	Nacky	0.959075277118896
morn	3	outgroup	food	0.0125	5D	Nacky	F	1	1	0.543546563144877	-0.118400175724466	5D	Nacky	0.959075277118896
morn	3	outgroup	food	0.0152778	5D	Nacky	F	1	1	0.543546563144877	0.306869963639978	5D	Nacky	0.959075277118896
morn	3	outgroup	food	0.0166667	5D	Nacky	F	1	1	0.543546563144877	0.519505033322201	5D	Nacky	0.959075277118896
morn	3	outgroup	food	0.0180556	5D	Nacky	F	1	1	0.543546563144877	0.732140103004423	5D	Nacky	0.959075277118896
morn	3	outgroup	food	0.0194444	5D	Nacky	F	1	1	0.543546563144877	0.944775172686646	5D	Nacky	0.959075277118896
morn	3	outgroup	food	0.0208333	5D	Nacky	F	1	0	0.543546563144877	1.15741024236885	5D	Nacky	0.959075277118896
morn	3	outgroup	food	0.0222222	5D	Nacky	F	1	1	0.543546563144877	1.37004531205106	5D	Nacky	0.959075277118896
morn	3	outgroup	food	0.00138889	5D	Niko	F	1	1	0.543546563144877	-1.81948073318223	5D	Niko	0.959075277118896
morn	3	outgroup	food	0.00277778	5D	Niko	F	1	1	0.543546563144877	-1.60684566350001	5D	Niko	0.959075277118896
morn	3	outgroup	food	0.00416667	5D	Niko	F	1	1	0.543546563144877	-1.39421059381779	5D	Niko	0.959075277118896
morn	3	outgroup	food	0.00555556	5D	Niko	F	1	1	0.543546563144877	-1.18157552413557	5D	Niko	0.959075277118896
morn	3	outgroup	food	0.00694444	5D	Niko	F	1	1	0.543546563144877	-0.968940454453349	5D	Niko	0.959075277118896
morn	3	outgroup	food	0.00833333	5D	Niko	F	1	1	0.543546563144877	-0.756305384771129	5D	Niko	0.959075277118896
morn	3	outgroup	food	0.00972222	5D	Niko	F	1	0	0.543546563144877	-0.543670315088908	5D	Niko	0.959075277118896
morn	3	outgroup	food	0.0111111	5D	Niko	F	1	0	0.543546563144877	-0.331035245406689	5D	Niko	0.959075277118896
morn	3	outgroup	food	0.0125	5D	Niko	F	1	0	0.543546563144877	-0.118400175724466	5D	Niko	0.959075277118896
morn	3	outgroup	food	0.0138889	5D	Niko	F	1	0	0.543546563144877	0.094234893957756	5D	Niko	0.959075277118896
morn	3	outgroup	food	0.0152778	5D	Niko	F	1	0	0.543546563144877	0.306869963639978	5D	Niko	0.959075277118896
morn	3	outgroup	food	0.0166667	5D	Niko	F	1	0	0.543546563144877	0.519505033322201	5D	Niko	0.959075277118896
morn	3	outgroup	food	0.0180556	5D	Niko	F	1	0	0.543546563144877	0.732140103004423	5D	Niko	0.959075277118896
morn	3	outgroup	food	0.0194444	5D	Niko	F	1	0	0.543546563144877	0.944775172686646	5D	Niko	0.959075277118896
morn	3	outgroup	food	0.0208333	5D	Niko	F	1	1	0.543546563144877	1.15741024236885	5D	Niko	0.959075277118896
morn	3	outgroup	food	0.0222222	5D	Niko	F	1	1	0.543546563144877	1.37004531205106	5D	Niko	0.959075277118896
morn	3	outgroup	food	0.00972222	5D	Sachi	F	1	1	0.543546563144877	-0.543670315088908	5D	Sachi	0.959075277118896
morn	3	outgroup	food	0.0111111	5D	Sachi	F	1	1	0.543546563144877	-0.331035245406689	5D	Sachi	0.959075277118896
morn	3	outgroup	food	0.0125	5D	Sachi	F	1	1	0.543546563144877	-0.118400175724466	5D	Sachi	0.959075277118896
morn	3	outgroup	food	0.0138889	5D	Sachi	F	1	1	0.543546563144877	0.094234893957756	5D	Sachi	0.959075277118896
morn	3	outgroup	food	0.0166667	5D	Sachi	F	1	1	0.543546563144877	0.519505033322201	5D	Sachi	0.959075277118896
morn	3	outgroup	food	0.0180556	5D	Sachi	F	1	1	0.543546563144877	0.732140103004423	5D	Sachi	0.959075277118896
morn	3	outgroup	food	0.0194444	5D	Sachi	F	1	1	0.543546563144877	0.944775172686646	5D	Sachi	0.959075277118896
morn	3	outgroup	food	0.0208333	5D	Sachi	F	1	1	0.543546563144877	1.15741024236885	5D	Sachi	0.959075277118896
morn	3	outgroup	food	0.0222222	5D	Sachi	F	1	1	0.543546563144877	1.37004531205106	5D	Sachi	0.959075277118896
morn	3	outgroup	food	0.00138889	5D	Suzu	F	1	1	0.543546563144877	-1.81948073318223	5D	Suzu	0.959075277118896
morn	3	outgroup	food	0.00277778	5D	Suzu	F	1	1	0.543546563144877	-1.60684566350001	5D	Suzu	0.959075277118896
morn	3	outgroup	food	0.00416667	5D	Suzu	F	1	1	0.543546563144877	-1.39421059381779	5D	Suzu	0.959075277118896
morn	3	outgroup	food	0.00555556	5D	Suzu	F	1	1	0.543546563144877	-1.18157552413557	5D	Suzu	0.959075277118896
morn	3	outgroup	food	0.0180556	5D	Suzu	F	1	1	0.543546563144877	0.732140103004423	5D	Suzu	0.959075277118896
aft	3	control	food	0.00694444	5D	Hope	M	1	1	0.543546563144877	-0.968940454453349	5D	Hope	-1.0421951344692
aft	3	control	food	0.00833333	5D	Hope	M	1	1	0.543546563144877	-0.756305384771129	5D	Hope	-1.0421951344692
aft	3	control	food	0.00972222	5D	Hope	M	1	1	0.543546563144877	-0.543670315088908	5D	Hope	-1.0421951344692
aft	3	control	food	0.0111111	5D	Hope	M	1	1	0.543546563144877	-0.331035245406689	5D	Hope	-1.0421951344692
aft	3	control	food	0.0125	5D	Hope	M	1	1	0.543546563144877	-0.118400175724466	5D	Hope	-1.0421951344692
aft	3	control	food	0.0138889	5D	Hope	M	1	1	0.543546563144877	0.094234893957756	5D	Hope	-1.0421951344692
aft	3	control	food	0.0152778	5D	Hope	M	1	1	0.543546563144877	0.306869963639978	5D	Hope	-1.0421951344692
aft	3	control	food	0.0166667	5D	Hope	M	1	1	0.543546563144877	0.519505033322201	5D	Hope	-1.0421951344692
aft	3	control	food	0.0180556	5D	Hope	M	1	1	0.543546563144877	0.732140103004423	5D	Hope	-1.0421951344692
aft	3	control	food	0.0194444	5D	Hope	M	1	1	0.543546563144877	0.944775172686646	5D	Hope	-1.0421951344692
aft	3	control	food	0.0208333	5D	Hope	M	1	1	0.543546563144877	1.15741024236885	5D	Hope	-1.0421951344692
aft	3	control	food	0.0222222	5D	Hope	M	1	1	0.543546563144877	1.37004531205108	5D	Hope	-1.0421951344692
aft	3	control	food	0.00416667	5D	Nacky	F	1	0	0.543546563144877	-1.39421059381779	5D	Nacky	-1.0421951344692
aft	3	control	food	0.00555556	5D	Nacky	F	1	0	0.543546563144877	-1.18157552413557	5D	Nacky	-1.0421951344692
aft	3	control	food	0.00694444	5D	Nacky	F	1	0	0.543546563144877	-0.968940454453349	5D	Nacky	-1.0421951344692
[truncated: 192 more rows]
