# Supplementary material for: Uniting against a common enemy: Perceived outgroup threat elicits ingroup cohesion in chimpanzees
Source: PLoS One. 2021 Feb 24;16(2):e0246869. doi: 10.1371/journal.pone.0246869 (PMC7904213; doi:10.1371/journal.pone.0246869)
Supplement: S1 File — (ZIP) [file pone.0246869.s001.zip › Playback/data/restdataplaybackphase.xlsx]

## Sheet: Sheet 1
timeofday	trial	condition	phase	time	group	individual	sex	rest	sit	trial_	time_	group_	individual_	condition_
aft	1	outgroup	playback	0.00138889	1B	Gorou	M	1	1	-1.29520658588693	-1.56570486454457	1B	Gorou	0.993108373010102
aft	1	outgroup	playback	0.00277778	1B	Gorou	M	1	1	-1.29520658588693	-1.36722586088909	1B	Gorou	0.993108373010102
aft	1	outgroup	playback	0.0111111	1B	Gorou	M	1	1	-1.29520658588693	-0.176351838956251	1B	Gorou	0.993108373010102
aft	1	outgroup	playback	0.0125	1B	Gorou	M	1	1	-1.29520658588693	0.0221271646992241	1B	Gorou	0.993108373010102
aft	1	outgroup	playback	0.0138889	1B	Gorou	M	1	1	-1.29520658588693	0.220606168354699	1B	Gorou	0.993108373010102
aft	1	outgroup	playback	0.0152778	1B	Gorou	M	1	1	-1.29520658588693	0.419085172010175	1B	Gorou	0.993108373010102
aft	1	outgroup	playback	0.0166667	1B	Gorou	M	1	1	-1.29520658588693	0.61756417566565	1B	Gorou	0.993108373010102
aft	1	outgroup	playback	0.0180556	1B	Gorou	M	1	1	-1.29520658588693	0.816043179321125	1B	Gorou	0.993108373010102
aft	1	outgroup	playback	0.00138889	1B	Shoubou	M	1	1	-1.29520658588693	-1.56570486454457	1B	Shoubou	0.993108373010102
aft	1	outgroup	playback	0.00277778	1B	Shoubou	M	1	1	-1.29520658588693	-1.36722586088909	1B	Shoubou	0.993108373010102
aft	1	outgroup	playback	0.00416667	1B	Shoubou	M	1	1	-1.29520658588693	-1.16874685723362	1B	Shoubou	0.993108373010102
aft	1	outgroup	playback	0.00555556	1B	Shoubou	M	1	1	-1.29520658588693	-0.970267853578144	1B	Shoubou	0.993108373010102
aft	1	outgroup	playback	0.00694444	1B	Shoubou	M	1	1	-1.29520658588693	-0.77178884992267	1B	Shoubou	0.993108373010102
aft	1	outgroup	playback	0.00833333	1B	Shoubou	M	1	1	-1.29520658588693	-0.573309846267198	1B	Shoubou	0.993108373010102
aft	1	outgroup	playback	0.0111111	1B	Shoubou	M	1	1	-1.29520658588693	-0.176351838956251	1B	Shoubou	0.993108373010102
aft	1	outgroup	playback	0.0125	1B	Shoubou	M	1	1	-1.29520658588693	0.0221271646992241	1B	Shoubou	0.993108373010102
aft	1	outgroup	playback	0.0138889	1B	Shoubou	M	1	1	-1.29520658588693	0.220606168354699	1B	Shoubou	0.993108373010102
aft	1	outgroup	playback	0.0152778	1B	Shoubou	M	1	1	-1.29520658588693	0.419085172010175	1B	Shoubou	0.993108373010102
aft	1	outgroup	playback	0.0166667	1B	Shoubou	M	1	1	-1.29520658588693	0.61756417566565	1B	Shoubou	0.993108373010102
aft	1	outgroup	playback	0.0180556	1B	Shoubou	M	1	1	-1.29520658588693	0.816043179321125	1B	Shoubou	0.993108373010102
aft	1	outgroup	playback	0.0194444	1B	Shoubou	M	1	1	-1.29520658588693	1.0145221829766	1B	Shoubou	0.993108373010102
aft	1	outgroup	playback	0.00277778	1B	Satoru	M	1	1	-1.29520658588693	-1.36722586088909	1B	Satoru	0.993108373010102
aft	1	outgroup	playback	0.00416667	1B	Satoru	M	1	0	-1.29520658588693	-1.16874685723362	1B	Satoru	0.993108373010102
aft	1	outgroup	playback	0.00694444	1B	Satoru	M	1	0	-1.29520658588693	-0.77178884992267	1B	Satoru	0.993108373010102
aft	1	outgroup	playback	0.00833333	1B	Satoru	M	1	0	-1.29520658588693	-0.573309846267198	1B	Satoru	0.993108373010102
aft	1	outgroup	playback	0.0152778	1B	Satoru	M	1	0	-1.29520658588693	0.419085172010175	1B	Satoru	0.993108373010102
aft	1	outgroup	playback	0.0180556	1B	Satoru	M	1	0	-1.29520658588693	0.816043179321125	1B	Satoru	0.993108373010102
aft	1	outgroup	playback	0.00138889	1B	Kanao	M	1	1	-1.29520658588693	-1.56570486454457	1B	Kanao	0.993108373010102
aft	1	outgroup	playback	0.00416667	1B	Kanao	M	1	1	-1.29520658588693	-1.16874685723362	1B	Kanao	0.993108373010102
aft	1	outgroup	playback	0.00694444	1B	Kanao	M	1	1	-1.29520658588693	-0.77178884992267	1B	Kanao	0.993108373010102
aft	1	outgroup	playback	0.00833333	1B	Kanao	M	1	1	-1.29520658588693	-0.573309846267198	1B	Kanao	0.993108373010102
aft	1	outgroup	playback	0.0111111	1B	Kanao	M	1	0	-1.29520658588693	-0.176351838956251	1B	Kanao	0.993108373010102
aft	1	outgroup	playback	0.0125	1B	Kanao	M	1	0	-1.29520658588693	0.0221271646992241	1B	Kanao	0.993108373010102
aft	1	outgroup	playback	0.0138889	1B	Kanao	M	1	1	-1.29520658588693	0.220606168354699	1B	Kanao	0.993108373010102
aft	1	outgroup	playback	0.0180556	1B	Kanao	M	1	1	-1.29520658588693	0.816043179321125	1B	Kanao	0.993108373010102
aft	1	outgroup	playback	0.0194444	1B	Kanao	M	1	1	-1.29520658588693	1.0145221829766	1B	Kanao	0.993108373010102
aft	1	outgroup	playback	0.00138889	1B	Norihei	M	1	1	-1.29520658588693	-1.56570486454457	1B	Norihei	0.993108373010102
aft	1	outgroup	playback	0.00277778	1B	Norihei	M	1	1	-1.29520658588693	-1.36722586088909	1B	Norihei	0.993108373010102
aft	1	outgroup	playback	0.0111111	1B	Norihei	M	1	1	-1.29520658588693	-0.176351838956251	1B	Norihei	0.993108373010102
aft	1	outgroup	playback	0.0125	1B	Norihei	M	1	1	-1.29520658588693	0.0221271646992241	1B	Norihei	0.993108373010102
aft	1	outgroup	playback	0.0152778	1B	Norihei	M	1	1	-1.29520658588693	0.419085172010175	1B	Norihei	0.993108373010102
aft	1	outgroup	playback	0.0166667	1B	Norihei	M	1	1	-1.29520658588693	0.61756417566565	1B	Norihei	0.993108373010102
aft	1	outgroup	playback	0.0180556	1B	Norihei	M	1	0	-1.29520658588693	0.816043179321125	1B	Norihei	0.993108373010102
aft	1	outgroup	playback	0.0194444	1B	Norihei	M	1	0	-1.29520658588693	1.0145221829766	1B	Norihei	0.993108373010102
morn	1	control	playback	0.00277778	1B	Gorou	M	1	0	-1.29520658588693	-1.36722586088909	1B	Gorou	-1.00651743121108
morn	1	control	playback	0.00416667	1B	Gorou	M	1	0	-1.29520658588693	-1.16874685723362	1B	Gorou	-1.00651743121108
morn	1	control	playback	0.00555556	1B	Gorou	M	1	0	-1.29520658588693	-0.970267853578144	1B	Gorou	-1.00651743121108
morn	1	control	playback	0.00694444	1B	Gorou	M	1	0	-1.29520658588693	-0.77178884992267	1B	Gorou	-1.00651743121108
morn	1	control	playback	0.00833333	1B	Gorou	M	1	0	-1.29520658588693	-0.573309846267198	1B	Gorou	-1.00651743121108
morn	1	control	playback	0.00972222	1B	Gorou	M	1	0	-1.29520658588693	-0.374830842611724	1B	Gorou	-1.00651743121108
morn	1	control	playback	0.0111111	1B	Gorou	M	1	0	-1.29520658588693	-0.176351838956251	1B	Gorou	-1.00651743121108
morn	1	control	playback	0.0125	1B	Gorou	M	1	0	-1.29520658588693	0.0221271646992241	1B	Gorou	-1.00651743121108
morn	1	control	playback	0.0138889	1B	Gorou	M	1	0	-1.29520658588693	0.220606168354699	1B	Gorou	-1.00651743121108
morn	1	control	playback	0.0152778	1B	Gorou	M	1	1	-1.29520658588693	0.419085172010175	1B	Gorou	-1.00651743121108
morn	1	control	playback	0.0166667	1B	Gorou	M	1	1	-1.29520658588693	0.61756417566565	1B	Gorou	-1.00651743121108
morn	1	control	playback	0.0180556	1B	Gorou	M	1	1	-1.29520658588693	0.816043179321125	1B	Gorou	-1.00651743121108
morn	1	control	playback	0.00138889	1B	Shoubou	M	1	0	-1.29520658588693	-1.56570486454457	1B	Shoubou	-1.00651743121108
morn	1	control	playback	0.00277778	1B	Shoubou	M	1	1	-1.29520658588693	-1.36722586088909	1B	Shoubou	-1.00651743121108
morn	1	control	playback	0.0125	1B	Shoubou	M	1	1	-1.29520658588693	0.0221271646992241	1B	Shoubou	-1.00651743121108
morn	1	control	playback	0.0138889	1B	Shoubou	M	1	0	-1.29520658588693	0.220606168354699	1B	Shoubou	-1.00651743121108
morn	1	control	playback	0.0152778	1B	Shoubou	M	1	0	-1.29520658588693	0.419085172010175	1B	Shoubou	-1.00651743121108
morn	1	control	playback	0.0166667	1B	Shoubou	M	1	0	-1.29520658588693	0.61756417566565	1B	Shoubou	-1.00651743121108
morn	1	control	playback	0.0180556	1B	Shoubou	M	1	0	-1.29520658588693	0.816043179321125	1B	Shoubou	-1.00651743121108
morn	1	control	playback	0.00138889	1B	Satoru	M	1	1	-1.29520658588693	-1.56570486454457	1B	Satoru	-1.00651743121108
morn	1	control	playback	0.00277778	1B	Satoru	M	1	1	-1.29520658588693	-1.36722586088909	1B	Satoru	-1.00651743121108
morn	1	control	playback	0.00555556	1B	Satoru	M	1	1	-1.29520658588693	-0.970267853578144	1B	Satoru	-1.00651743121108
morn	1	control	playback	0.00694444	1B	Satoru	M	1	1	-1.29520658588693	-0.77178884992267	1B	Satoru	-1.00651743121108
morn	1	control	playback	0.00833333	1B	Satoru	M	1	1	-1.29520658588693	-0.573309846267198	1B	Satoru	-1.00651743121108
morn	1	control	playback	0.00972222	1B	Satoru	M	1	1	-1.29520658588693	-0.374830842611724	1B	Satoru	-1.00651743121108
morn	1	control	playback	0.0111111	1B	Satoru	M	1	1	-1.29520658588693	-0.176351838956251	1B	Satoru	-1.00651743121108
morn	1	control	playback	0.0138889	1B	Satoru	M	1	0	-1.29520658588693	0.220606168354699	1B	Satoru	-1.00651743121108
morn	1	control	playback	0.0152778	1B	Satoru	M	1	0	-1.29520658588693	0.419085172010175	1B	Satoru	-1.00651743121108
morn	1	control	playback	0.0166667	1B	Satoru	M	1	0	-1.29520658588693	0.61756417566565	1B	Satoru	-1.00651743121108
morn	1	control	playback	0.0180556	1B	Satoru	M	1	0	-1.29520658588693	0.816043179321125	1B	Satoru	-1.00651743121108
morn	1	control	playback	0.0194444	1B	Satoru	M	1	1	-1.29520658588693	1.0145221829766	1B	Satoru	-1.00651743121108
morn	1	control	playback	0.0152778	1B	Kanao	M	1	1	-1.29520658588693	0.419085172010175	1B	Kanao	-1.00651743121108
morn	1	control	playback	0.0166667	1B	Kanao	M	1	1	-1.29520658588693	0.61756417566565	1B	Kanao	-1.00651743121108
morn	1	control	playback	0.0180556	1B	Kanao	M	1	1	-1.29520658588693	0.816043179321125	1B	Kanao	-1.00651743121108
morn	1	control	playback	0.0194444	1B	Kanao	M	1	1	-1.29520658588693	1.0145221829766	1B	Kanao	-1.00651743121108
morn	1	control	playback	0.00138889	1B	Norihei	M	1	1	-1.29520658588693	-1.56570486454457	1B	Norihei	-1.00651743121108
morn	1	control	playback	0.00416667	1B	Norihei	M	1	1	-1.29520658588693	-1.16874685723362	1B	Norihei	-1.00651743121108
morn	1	control	playback	0.00555556	1B	Norihei	M	1	1	-1.29520658588693	-0.970267853578144	1B	Norihei	-1.00651743121108
morn	1	control	playback	0.0125	1B	Norihei	M	1	1	-1.29520658588693	0.0221271646992241	1B	Norihei	-1.00651743121108
morn	1	control	playback	0.0138889	1B	Norihei	M	1	1	-1.29520658588693	0.220606168354699	1B	Norihei	-1.00651743121108
morn	1	control	playback	0.0152778	1B	Norihei	M	1	1	-1.29520658588693	0.419085172010175	1B	Norihei	-1.00651743121108
morn	1	control	playback	0.0166667	1B	Norihei	M	1	1	-1.29520658588693	0.61756417566565	1B	Norihei	-1.00651743121108
morn	1	control	playback	0.00138889	1A	Lennon	M	1	0	-1.29520658588693	-1.56570486454457	1A	Lennon	-1.00651743121108
morn	1	control	playback	0.00277778	1A	Lennon	M	1	0	-1.29520658588693	-1.36722586088909	1A	Lennon	-1.00651743121108
morn	1	control	playback	0.00416667	1A	Lennon	M	1	0	-1.29520658588693	-1.16874685723362	1A	Lennon	-1.00651743121108
morn	1	control	playback	0.00555556	1A	Lennon	M	1	0	-1.29520658588693	-0.970267853578144	1A	Lennon	-1.00651743121108
morn	1	control	playback	0.00694444	1A	Lennon	M	1	0	-1.29520658588693	-0.77178884992267	1A	Lennon	-1.00651743121108
morn	1	control	playback	0.00833333	1A	Lennon	M	1	0	-1.29520658588693	-0.573309846267198	1A	Lennon	-1.00651743121108
morn	1	control	playback	0.00972222	1A	Lennon	M	1	0	-1.29520658588693	-0.374830842611724	1A	Lennon	-1.00651743121108
morn	1	control	playback	0.0111111	1A	Lennon	M	1	0	-1.29520658588693	-0.176351838956251	1A	Lennon	-1.00651743121108
morn	1	control	playback	0.0125	1A	Lennon	M	1	0	-1.29520658588693	0.0221271646992241	1A	Lennon	-1.00651743121108
morn	1	control	playback	0.0138889	1A	Lennon	M	1	0	-1.29520658588693	0.220606168354699	1A	Lennon	-1.00651743121108
morn	1	control	playback	0.0152778	1A	Lennon	M	1	0	-1.29520658588693	0.419085172010175	1A	Lennon	-1.00651743121108
morn	1	control	playback	0.0166667	1A	Lennon	M	1	0	-1.29520658588693	0.61756417566565	1A	Lennon	-1.00651743121108
morn	1	control	playback	0.0180556	1A	Lennon	M	1	0	-1.29520658588693	0.816043179321125	1A	Lennon	-1.00651743121108
morn	1	control	playback	0.0194444	1A	Lennon	M	1	0	-1.29520658588693	1.0145221829766	1A	Lennon	-1.00651743121108
morn	1	control	playback	0.0208333	1A	Lennon	M	1	0	-1.29520658588693	1.21300118663206	1A	Lennon	-1.00651743121108
morn	1	control	playback	0.00555556	1A	Naoya	M	1	1	-1.29520658588693	-0.970267853578144	1A	Naoya	-1.00651743121108
morn	1	control	playback	0.00694444	1A	Naoya	M	1	1	-1.29520658588693	-0.77178884992267	1A	Naoya	-1.00651743121108
morn	1	control	playback	0.00972222	1A	Naoya	M	1	0	-1.29520658588693	-0.374830842611724	1A	Naoya	-1.00651743121108
morn	1	control	playback	0.0111111	1A	Naoya	M	1	0	-1.29520658588693	-0.176351838956251	1A	Naoya	-1.00651743121108
morn	1	control	playback	0.0125	1A	Naoya	M	1	0	-1.29520658588693	0.0221271646992241	1A	Naoya	-1.00651743121108
morn	1	control	playback	0.0138889	1A	Naoya	M	1	0	-1.29520658588693	0.220606168354699	1A	Naoya	-1.00651743121108
morn	1	control	playback	0.0152778	1A	Naoya	M	1	0	-1.29520658588693	0.419085172010175	1A	Naoya	-1.00651743121108
morn	1	control	playback	0.0166667	1A	Naoya	M	1	0	-1.29520658588693	0.61756417566565	1A	Naoya	-1.00651743121108
morn	1	control	playback	0.0180556	1A	Naoya	M	1	0	-1.29520658588693	0.816043179321125	1A	Naoya	-1.00651743121108
morn	1	control	playback	0.0194444	1A	Naoya	M	1	0	-1.29520658588693	1.0145221829766	1A	Naoya	-1.00651743121108
morn	1	control	playback	0.0208333	1A	Naoya	M	1	1	-1.29520658588693	1.21300118663206	1A	Naoya	-1.00651743121108
morn	1	control	playback	0.00138889	1A	Norio	M	1	0	-1.29520658588693	-1.56570486454457	1A	Norio	-1.00651743121108
morn	1	control	playback	0.00277778	1A	Norio	M	1	0	-1.29520658588693	-1.36722586088909	1A	Norio	-1.00651743121108
morn	1	control	playback	0.00416667	1A	Norio	M	1	0	-1.29520658588693	-1.16874685723362	1A	Norio	-1.00651743121108
morn	1	control	playback	0.00555556	1A	Norio	M	1	0	-1.29520658588693	-0.970267853578144	1A	Norio	-1.00651743121108
morn	1	control	playback	0.00694444	1A	Norio	M	1	0	-1.29520658588693	-0.77178884992267	1A	Norio	-1.00651743121108
morn	1	control	playback	0.00833333	1A	Norio	M	1	0	-1.29520658588693	-0.573309846267198	1A	Norio	-1.00651743121108
morn	1	control	playback	0.00972222	1A	Norio	M	1	0	-1.29520658588693	-0.374830842611724	1A	Norio	-1.00651743121108
morn	1	control	playback	0.0111111	1A	Norio	M	1	0	-1.29520658588693	-0.176351838956251	1A	Norio	-1.00651743121108
morn	1	control	playback	0.0125	1A	Norio	M	1	1	-1.29520658588693	0.0221271646992241	1A	Norio	-1.00651743121108
morn	1	control	playback	0.0138889	1A	Norio	M	1	1	-1.29520658588693	0.220606168354699	1A	Norio	-1.00651743121108
morn	1	control	playback	0.0152778	1A	Norio	M	1	1	-1.29520658588693	0.419085172010175	1A	Norio	-1.00651743121108
morn	1	control	playback	0.0180556	1A	Norio	M	1	1	-1.29520658588693	0.816043179321125	1A	Norio	-1.00651743121108
morn	1	control	playback	0.0194444	1A	Norio	M	1	1	-1.29520658588693	1.0145221829766	1A	Norio	-1.00651743121108
morn	1	control	playback	0.0208333	1A	Norio	M	1	1	-1.29520658588693	1.21300118663206	1A	Norio	-1.00651743121108
morn	1	control	playback	0.00555556	1A	Minato	M	1	1	-1.29520658588693	-0.970267853578144	1A	Minato	-1.00651743121108
morn	1	control	playback	0.00694444	1A	Minato	M	1	0	-1.29520658588693	-0.77178884992267	1A	Minato	-1.00651743121108
morn	1	control	playback	0.00833333	1A	Minato	M	1	1	-1.29520658588693	-0.573309846267198	1A	Minato	-1.00651743121108
morn	1	control	playback	0.00972222	1A	Minato	M	1	0	-1.29520658588693	-0.374830842611724	1A	Minato	-1.00651743121108
morn	1	control	playback	0.0111111	1A	Minato	M	1	0	-1.29520658588693	-0.176351838956251	1A	Minato	-1.00651743121108
morn	1	control	playback	0.0125	1A	Minato	M	1	0	-1.29520658588693	0.0221271646992241	1A	Minato	-1.00651743121108
morn	1	control	playback	0.0138889	1A	Minato	M	1	0	-1.29520658588693	0.220606168354699	1A	Minato	-1.00651743121108
morn	1	control	playback	0.0152778	1A	Minato	M	1	0	-1.29520658588693	0.419085172010175	1A	Minato	-1.00651743121108
morn	1	control	playback	0.0166667	1A	Minato	M	1	0	-1.29520658588693	0.61756417566565	1A	Minato	-1.00651743121108
morn	1	control	playback	0.0180556	1A	Minato	M	1	0	-1.29520658588693	0.816043179321125	1A	Minato	-1.00651743121108
morn	1	control	playback	0.0194444	1A	Minato	M	1	0	-1.29520658588693	1.0145221829766	1A	Minato	-1.00651743121108
morn	1	control	playback	0.0208333	1A	Minato	M	1	1	-1.29520658588693	1.21300118663206	1A	Minato	-1.00651743121108
morn	1	control	playback	0.00138889	1A	Takabo	M	1	0	-1.29520658588693	-1.56570486454457	1A	Takabo	-1.00651743121108
morn	1	control	playback	0.00277778	1A	Takabo	M	1	0	-1.29520658588693	-1.36722586088909	1A	Takabo	-1.00651743121108
morn	1	control	playback	0.00416667	1A	Takabo	M	1	0	-1.29520658588693	-1.16874685723362	1A	Takabo	-1.00651743121108
morn	1	control	playback	0.00555556	1A	Takabo	M	1	0	-1.29520658588693	-0.970267853578144	1A	Takabo	-1.00651743121108
morn	1	control	playback	0.00694444	1A	Takabo	M	1	0	-1.29520658588693	-0.77178884992267	1A	Takabo	-1.00651743121108
morn	1	control	playback	0.00833333	1A	Takabo	M	1	0	-1.29520658588693	-0.573309846267198	1A	Takabo	-1.00651743121108
morn	1	control	playback	0.00972222	1A	Takabo	M	1	0	-1.29520658588693	-0.374830842611724	1A	Takabo	-1.00651743121108
morn	1	control	playback	0.0111111	1A	Takabo	M	1	0	-1.29520658588693	-0.176351838956251	1A	Takabo	-1.00651743121108
morn	1	control	playback	0.0125	1A	Takabo	M	1	0	-1.29520658588693	0.0221271646992241	1A	Takabo	-1.00651743121108
morn	1	control	playback	0.0138889	1A	Takabo	M	1	0	-1.29520658588693	0.220606168354699	1A	Takabo	-1.00651743121108
morn	1	control	playback	0.0152778	1A	Takabo	M	1	0	-1.29520658588693	0.419085172010175	1A	Takabo	-1.00651743121108
morn	1	control	playback	0.0166667	1A	Takabo	M	1	0	-1.29520658588693	0.61756417566565	1A	Takabo	-1.00651743121108
morn	1	control	playback	0.0180556	1A	Takabo	M	1	0	-1.29520658588693	0.816043179321125	1A	Takabo	-1.00651743121108
morn	1	control	playback	0.0194444	1A	Takabo	M	1	0	-1.29520658588693	1.0145221829766	1A	Takabo	-1.00651743121108
morn	1	control	playback	0.0208333	1A	Takabo	M	1	1	-1.29520658588693	1.21300118663206	1A	Takabo	-1.00651743121108
aft	1	outgroup	playback	0.00138889	1A	Lennon	M	1	1	-1.29520658588693	-1.56570486454457	1A	Lennon	0.993108373010102
aft	1	outgroup	playback	0.00138889	1A	Naoya	M	1	1	-1.29520658588693	-1.56570486454457	1A	Naoya	0.993108373010102
aft	1	outgroup	playback	0.00277778	1A	Naoya	M	1	1	-1.29520658588693	-1.36722586088909	1A	Naoya	0.993108373010102
aft	1	outgroup	playback	0.00416667	1A	Naoya	M	1	1	-1.29520658588693	-1.16874685723362	1A	Naoya	0.993108373010102
aft	1	outgroup	playback	0.00555556	1A	Naoya	M	1	1	-1.29520658588693	-0.970267853578144	1A	Naoya	0.993108373010102
aft	1	outgroup	playback	0.00694444	1A	Naoya	M	1	1	-1.29520658588693	-0.77178884992267	1A	Naoya	0.993108373010102
aft	1	outgroup	playback	0.00833333	1A	Naoya	M	1	1	-1.29520658588693	-0.573309846267198	1A	Naoya	0.993108373010102
aft	1	outgroup	playback	0.00972222	1A	Naoya	M	1	1	-1.29520658588693	-0.374830842611724	1A	Naoya	0.993108373010102
aft	1	outgroup	playback	0.0111111	1A	Naoya	M	1	1	-1.29520658588693	-0.176351838956251	1A	Naoya	0.993108373010102
aft	1	outgroup	playback	0.0125	1A	Naoya	M	1	1	-1.29520658588693	0.0221271646992241	1A	Naoya	0.993108373010102
aft	1	outgroup	playback	0.0138889	1A	Naoya	M	1	1	-1.29520658588693	0.220606168354699	1A	Naoya	0.993108373010102
aft	1	outgroup	playback	0.0152778	1A	Naoya	M	1	1	-1.29520658588693	0.419085172010175	1A	Naoya	0.993108373010102
aft	1	outgroup	playback	0.0166667	1A	Naoya	M	1	1	-1.29520658588693	0.61756417566565	1A	Naoya	0.993108373010102
aft	1	outgroup	playback	0.0194444	1A	Naoya	M	1	1	-1.29520658588693	1.0145221829766	1A	Naoya	0.993108373010102
aft	1	outgroup	playback	0.00138889	1A	Norio	M	1	1	-1.29520658588693	-1.56570486454457	1A	Norio	0.993108373010102
aft	1	outgroup	playback	0.00277778	1A	Norio	M	1	1	-1.29520658588693	-1.36722586088909	1A	Norio	0.993108373010102
aft	1	outgroup	playback	0.0125	1A	Norio	M	1	1	-1.29520658588693	0.0221271646992241	1A	Norio	0.993108373010102
aft	1	outgroup	playback	0.0152778	1A	Norio	M	1	1	-1.29520658588693	0.419085172010175	1A	Norio	0.993108373010102
aft	1	outgroup	playback	0.0166667	1A	Norio	M	1	1	-1.29520658588693	0.61756417566565	1A	Norio	0.993108373010102
aft	1	outgroup	playback	0.0180556	1A	Norio	M	1	1	-1.29520658588693	0.816043179321125	1A	Norio	0.993108373010102
aft	1	outgroup	playback	0.0194444	1A	Norio	M	1	1	-1.29520658588693	1.0145221829766	1A	Norio	0.993108373010102
aft	1	outgroup	playback	0.00138889	1A	Minato	M	1	1	-1.29520658588693	-1.56570486454457	1A	Minato	0.993108373010102
aft	1	outgroup	playback	0.00416667	1A	Minato	M	1	1	-1.29520658588693	-1.16874685723362	1A	Minato	0.993108373010102
aft	1	outgroup	playback	0.00555556	1A	Minato	M	1	1	-1.29520658588693	-0.970267853578144	1A	Minato	0.993108373010102
aft	1	outgroup	playback	0.00694444	1A	Minato	M	1	1	-1.29520658588693	-0.77178884992267	1A	Minato	0.993108373010102
aft	1	outgroup	playback	0.00833333	1A	Minato	M	1	1	-1.29520658588693	-0.573309846267198	1A	Minato	0.993108373010102
aft	1	outgroup	playback	0.00972222	1A	Minato	M	1	1	-1.29520658588693	-0.374830842611724	1A	Minato	0.993108373010102
aft	1	outgroup	playback	0.0111111	1A	Minato	M	1	1	-1.29520658588693	-0.176351838956251	1A	Minato	0.993108373010102
aft	1	outgroup	playback	0.00138889	1A	Takabo	M	1	1	-1.29520658588693	-1.56570486454457	1A	Takabo	0.993108373010102
aft	1	outgroup	playback	0.0125	1A	Takabo	M	1	1	-1.29520658588693	0.0221271646992241	1A	Takabo	0.993108373010102
aft	1	outgroup	playback	0.0152778	1A	Takabo	M	1	1	-1.29520658588693	0.419085172010175	1A	Takabo	0.993108373010102
aft	1	outgroup	playback	0.0166667	1A	Takabo	M	1	1	-1.29520658588693	0.61756417566565	1A	Takabo	0.993108373010102
aft	1	outgroup	playback	0.0180556	1A	Takabo	M	1	0	-1.29520658588693	0.816043179321125	1A	Takabo	0.993108373010102
aft	1	outgroup	playback	0.0194444	1A	Takabo	M	1	0	-1.29520658588693	1.0145221829766	1A	Takabo	0.993108373010102
morn	1	control	playback	0.00416667	1C	Toon	M	1	1	-1.29520658588693	-1.16874685723362	1C	Toon	-1.00651743121108
morn	1	control	playback	0.00555556	1C	Toon	M	1	1	-1.29520658588693	-0.970267853578144	1C	Toon	-1.00651743121108
morn	1	control	playback	0.00694444	1C	Toon	M	1	1	-1.29520658588693	-0.77178884992267	1C	Toon	-1.00651743121108
morn	1	control	playback	0.00833333	1C	Toon	M	1	1	-1.29520658588693	-0.573309846267198	1C	Toon	-1.00651743121108
morn	1	control	playback	0.00972222	1C	Toon	M	1	1	-1.29520658588693	-0.374830842611724	1C	Toon	-1.00651743121108
morn	1	control	playback	0.0111111	1C	Toon	M	1	1	-1.29520658588693	-0.176351838956251	1C	Toon	-1.00651743121108
morn	1	control	playback	0.0125	1C	Toon	M	1	1	-1.29520658588693	0.0221271646992241	1C	Toon	-1.00651743121108
morn	1	control	playback	0.0138889	1C	Toon	M	1	1	-1.29520658588693	0.220606168354699	1C	Toon	-1.00651743121108
morn	1	control	playback	0.0166667	1C	Toon	M	1	1	-1.29520658588693	0.61756417566565	1C	Toon	-1.00651743121108
morn	1	control	playback	0.0180556	1C	Toon	M	1	1	-1.29520658588693	0.816043179321125	1C	Toon	-1.00651743121108
morn	1	control	playback	0.0194444	1C	Toon	M	1	1	-1.29520658588693	1.0145221829766	1C	Toon	-1.00651743121108
morn	1	control	playback	0.0208333	1C	Toon	M	1	1	-1.29520658588693	1.21300118663206	1C	Toon	-1.00651743121108
morn	1	control	playback	0.00138889	1C	Mizuo	M	1	1	-1.29520658588693	-1.56570486454457	1C	Mizuo	-1.00651743121108
morn	1	control	playback	0.00277778	1C	Mizuo	M	1	1	-1.29520658588693	-1.36722586088909	1C	Mizuo	-1.00651743121108
morn	1	control	playback	0.00416667	1C	Mizuo	M	1	1	-1.29520658588693	-1.16874685723362	1C	Mizuo	-1.00651743121108
morn	1	control	playback	0.00555556	1C	Mizuo	M	1	1	-1.29520658588693	-0.970267853578144	1C	Mizuo	-1.00651743121108
morn	1	control	playback	0.00833333	1C	Mizuo	M	1	1	-1.29520658588693	-0.573309846267198	1C	Mizuo	-1.00651743121108
morn	1	control	playback	0.00972222	1C	Mizuo	M	1	1	-1.29520658588693	-0.374830842611724	1C	Mizuo	-1.00651743121108
morn	1	control	playback	0.0111111	1C	Mizuo	M	1	1	-1.29520658588693	-0.176351838956251	1C	Mizuo	-1.00651743121108
morn	1	control	playback	0.0125	1C	Mizuo	M	1	1	-1.29520658588693	0.0221271646992241	1C	Mizuo	-1.00651743121108
morn	1	control	playback	0.0138889	1C	Mizuo	M	1	1	-1.29520658588693	0.220606168354699	1C	Mizuo	-1.00651743121108
morn	1	control	playback	0.0152778	1C	Mizuo	M	1	1	-1.29520658588693	0.419085172010175	1C	Mizuo	-1.00651743121108
morn	1	control	playback	0.0166667	1C	Mizuo	M	1	1	-1.29520658588693	0.61756417566565	1C	Mizuo	-1.00651743121108
morn	1	control	playback	0.0180556	1C	Mizuo	M	1	1	-1.29520658588693	0.816043179321125	1C	Mizuo	-1.00651743121108
morn	1	control	playback	0.00138889	1C	Musashi	M	1	1	-1.29520658588693	-1.56570486454457	1C	Musashi	-1.00651743121108
morn	1	control	playback	0.00277778	1C	Musashi	M	1	1	-1.29520658588693	-1.36722586088909	1C	Musashi	-1.00651743121108
morn	1	control	playback	0.00416667	1C	Musashi	M	1	1	-1.29520658588693	-1.16874685723362	1C	Musashi	-1.00651743121108
morn	1	control	playback	0.00555556	1C	Musashi	M	1	1	-1.29520658588693	-0.970267853578144	1C	Musashi	-1.00651743121108
morn	1	control	playback	0.00694444	1C	Musashi	M	1	1	-1.29520658588693	-0.77178884992267	1C	Musashi	-1.00651743121108
morn	1	control	playback	0.00833333	1C	Musashi	M	1	1	-1.29520658588693	-0.573309846267198	1C	Musashi	-1.00651743121108
morn	1	control	playback	0.00972222	1C	Musashi	M	1	1	-1.29520658588693	-0.374830842611724	1C	Musashi	-1.00651743121108
morn	1	control	playback	0.0111111	1C	Musashi	M	1	1	-1.29520658588693	-0.176351838956251	1C	Musashi	-1.00651743121108
morn	1	control	playback	0.0125	1C	Musashi	M	1	1	-1.29520658588693	0.0221271646992241	1C	Musashi	-1.00651743121108
morn	1	control	playback	0.0166667	1C	Musashi	M	1	0	-1.29520658588693	0.61756417566565	1C	Musashi	-1.00651743121108
morn	1	control	playback	0.0180556	1C	Musashi	M	1	0	-1.29520658588693	0.816043179321125	1C	Musashi	-1.00651743121108
morn	1	control	playback	0.0194444	1C	Musashi	M	1	1	-1.29520658588693	1.0145221829766	1C	Musashi	-1.00651743121108
morn	1	control	playback	0.00138889	1C	Shirou	M	1	1	-1.29520658588693	-1.56570486454457	1C	Shirou	-1.00651743121108
morn	1	control	playback	0.00277778	1C	Shirou	M	1	1	-1.29520658588693	-1.36722586088909	1C	Shirou	-1.00651743121108
morn	1	control	playback	0.00416667	1C	Shirou	M	1	0	-1.29520658588693	-1.16874685723362	1C	Shirou	-1.00651743121108
morn	1	control	playback	0.00555556	1C	Shirou	M	1	0	-1.29520658588693	-0.970267853578144	1C	Shirou	-1.00651743121108
morn	1	control	playback	0.00694444	1C	Shirou	M	1	0	-1.29520658588693	-0.77178884992267	1C	Shirou	-1.00651743121108
morn	1	control	playback	0.00833333	1C	Shirou	M	1	0	-1.29520658588693	-0.573309846267198	1C	Shirou	-1.00651743121108
morn	1	control	playback	0.00972222	1C	Shirou	M	1	0	-1.29520658588693	-0.374830842611724	1C	Shirou	-1.00651743121108
morn	1	control	playback	0.0111111	1C	Shirou	M	1	0	-1.29520658588693	-0.176351838956251	1C	Shirou	-1.00651743121108
morn	1	control	playback	0.0125	1C	Shirou	M	1	0	-1.29520658588693	0.0221271646992241	1C	Shirou	-1.00651743121108
morn	1	control	playback	0.0138889	1C	Shirou	M	1	0	-1.29520658588693	0.220606168354699	1C	Shirou	-1.00651743121108
morn	1	control	playback	0.0152778	1C	Shirou	M	1	0	-1.29520658588693	0.419085172010175	1C	Shirou	-1.00651743121108
morn	1	control	playback	0.0166667	1C	Shirou	M	1	0	-1.29520658588693	0.61756417566565	1C	Shirou	-1.00651743121108
morn	1	control	playback	0.0180556	1C	Shirou	M	1	0	-1.29520658588693	0.816043179321125	1C	Shirou	-1.00651743121108
morn	1	control	playback	0.0194444	1C	Shirou	M	1	1	-1.29520658588693	1.0145221829766	1C	Shirou	-1.00651743121108
morn	1	control	playback	0.0208333	1C	Shirou	M	1	1	-1.29520658588693	1.21300118663206	1C	Shirou	-1.00651743121108
morn	1	control	playback	0.00277778	1C	George	M	1	0	-1.29520658588693	-1.36722586088909	1C	George	-1.00651743121108
morn	1	control	playback	0.00416667	1C	George	M	1	0	-1.29520658588693	-1.16874685723362	1C	George	-1.00651743121108
morn	1	control	playback	0.00555556	1C	George	M	1	0	-1.29520658588693	-0.970267853578144	1C	George	-1.00651743121108
morn	1	control	playback	0.00694444	1C	George	M	1	0	-1.29520658588693	-0.77178884992267	1C	George	-1.00651743121108
morn	1	control	playback	0.00833333	1C	George	M	1	0	-1.29520658588693	-0.573309846267198	1C	George	-1.00651743121108
morn	1	control	playback	0.00972222	1C	George	M	1	0	-1.29520658588693	-0.374830842611724	1C	George	-1.00651743121108
morn	1	control	playback	0.0111111	1C	George	M	1	0	-1.29520658588693	-0.176351838956251	1C	George	-1.00651743121108
morn	1	control	playback	0.0125	1C	George	M	1	0	-1.29520658588693	0.0221271646992241	1C	George	-1.00651743121108
morn	1	control	playback	0.0138889	1C	George	M	1	0	-1.29520658588693	0.220606168354699	1C	George	-1.00651743121108
morn	1	control	playback	0.0152778	1C	George	M	1	0	-1.29520658588693	0.419085172010175	1C	George	-1.00651743121108
morn	1	control	playback	0.0166667	1C	George	M	1	1	-1.29520658588693	0.61756417566565	1C	George	-1.00651743121108
morn	1	control	playback	0.0180556	1C	George	M	1	1	-1.29520658588693	0.816043179321125	1C	George	-1.00651743121108
aft	1	outgroup	playback	0.00277778	1C	Toon	M	1	1	-1.29520658588693	-1.36722586088909	1C	Toon	0.993108373010102
aft	1	outgroup	playback	0.00555556	1C	Toon	M	1	1	-1.29520658588693	-0.970267853578144	1C	Toon	0.993108373010102
aft	1	outgroup	playback	0.00694444	1C	Toon	M	1	1	-1.29520658588693	-0.77178884992267	1C	Toon	0.993108373010102
aft	1	outgroup	playback	0.00833333	1C	Toon	M	1	1	-1.29520658588693	-0.573309846267198	1C	Toon	0.993108373010102
aft	1	outgroup	playback	0.00972222	1C	Toon	M	1	1	-1.29520658588693	-0.374830842611724	1C	Toon	0.993108373010102
aft	1	outgroup	playback	0.0111111	1C	Toon	M	1	1	-1.29520658588693	-0.176351838956251	1C	Toon	0.993108373010102
aft	1	outgroup	playback	0.0125	1C	Toon	M	1	1	-1.29520658588693	0.0221271646992241	1C	Toon	0.993108373010102
aft	1	outgroup	playback	0.0138889	1C	Toon	M	1	1	-1.29520658588693	0.220606168354699	1C	Toon	0.993108373010102
aft	1	outgroup	playback	0.0152778	1C	Toon	M	1	1	-1.29520658588693	0.419085172010175	1C	Toon	0.993108373010102
aft	1	outgroup	playback	0.0166667	1C	Toon	M	1	1	-1.29520658588693	0.61756417566565	1C	Toon	0.993108373010102
aft	1	outgroup	playback	0.0180556	1C	Toon	M	1	1	-1.29520658588693	0.816043179321125	1C	Toon	0.993108373010102
aft	1	outgroup	playback	0.0194444	1C	Toon	M	1	1	-1.29520658588693	1.0145221829766	1C	Toon	0.993108373010102
aft	1	outgroup	playback	0.0208333	1C	Toon	M	1	1	-1.29520658588693	1.21300118663206	1C	Toon	0.993108373010102
aft	1	outgroup	playback	0.00555556	1C	Mizuo	M	1	1	-1.29520658588693	-0.970267853578144	1C	Mizuo	0.993108373010102
aft	1	outgroup	playback	0.00694444	1C	Mizuo	M	1	1	-1.29520658588693	-0.77178884992267	1C	Mizuo	0.993108373010102
aft	1	outgroup	playback	0.0125	1C	Mizuo	M	1	1	-1.29520658588693	0.0221271646992241	1C	Mizuo	0.993108373010102
aft	1	outgroup	playback	0.0138889	1C	Mizuo	M	1	1	-1.29520658588693	0.220606168354699	1C	Mizuo	0.993108373010102
aft	1	outgroup	playback	0.0152778	1C	Mizuo	M	1	1	-1.29520658588693	0.419085172010175	1C	Mizuo	0.993108373010102
aft	1	outgroup	playback	0.0166667	1C	Mizuo	M	1	1	-1.29520658588693	0.61756417566565	1C	Mizuo	0.993108373010102
aft	1	outgroup	playback	0.0180556	1C	Mizuo	M	1	0	-1.29520658588693	0.816043179321125	1C	Mizuo	0.993108373010102
aft	1	outgroup	playback	0.0194444	1C	Mizuo	M	1	0	-1.29520658588693	1.0145221829766	1C	Mizuo	0.993108373010102
aft	1	outgroup	playback	0.0208333	1C	Mizuo	M	1	0	-1.29520658588693	1.21300118663206	1C	Mizuo	0.993108373010102
aft	1	outgroup	playback	0.00138889	1C	Musashi	M	1	1	-1.29520658588693	-1.56570486454457	1C	Musashi	0.993108373010102
aft	1	outgroup	playback	0.00277778	1C	Musashi	M	1	1	-1.29520658588693	-1.36722586088909	1C	Musashi	0.993108373010102
aft	1	outgroup	playback	0.00555556	1C	Musashi	M	1	1	-1.29520658588693	-0.970267853578144	1C	Musashi	0.993108373010102
aft	1	outgroup	playback	0.00694444	1C	Musashi	M	1	1	-1.29520658588693	-0.77178884992267	1C	Musashi	0.993108373010102
aft	1	outgroup	playback	0.00833333	1C	Musashi	M	1	1	-1.29520658588693	-0.573309846267198	1C	Musashi	0.993108373010102
aft	1	outgroup	playback	0.00972222	1C	Musashi	M	1	1	-1.29520658588693	-0.374830842611724	1C	Musashi	0.993108373010102
aft	1	outgroup	playback	0.0111111	1C	Musashi	M	1	1	-1.29520658588693	-0.176351838956251	1C	Musashi	0.993108373010102
aft	1	outgroup	playback	0.0125	1C	Musashi	M	1	1	-1.29520658588693	0.0221271646992241	1C	Musashi	0.993108373010102
aft	1	outgroup	playback	0.0138889	1C	Musashi	M	1	1	-1.29520658588693	0.220606168354699	1C	Musashi	0.993108373010102
aft	1	outgroup	playback	0.0152778	1C	Musashi	M	1	1	-1.29520658588693	0.419085172010175	1C	Musashi	0.993108373010102
aft	1	outgroup	playback	0.0166667	1C	Musashi	M	1	1	-1.29520658588693	0.61756417566565	1C	Musashi	0.993108373010102
aft	1	outgroup	playback	0.0194444	1C	Musashi	M	1	0	-1.29520658588693	1.0145221829766	1C	Musashi	0.993108373010102
aft	1	outgroup	playback	0.0208333	1C	Musashi	M	1	0	-1.29520658588693	1.21300118663206	1C	Musashi	0.993108373010102
aft	1	outgroup	playback	0.00694444	1C	Shirou	M	1	0	-1.29520658588693	-0.77178884992267	1C	Shirou	0.993108373010102
aft	1	outgroup	playback	0.00833333	1C	Shirou	M	1	0	-1.29520658588693	-0.573309846267198	1C	Shirou	0.993108373010102
aft	1	outgroup	playback	0.00972222	1C	Shirou	M	1	0	-1.29520658588693	-0.374830842611724	1C	Shirou	0.993108373010102
aft	1	outgroup	playback	0.0111111	1C	Shirou	M	1	0	-1.29520658588693	-0.176351838956251	1C	Shirou	0.993108373010102
aft	1	outgroup	playback	0.0125	1C	Shirou	M	1	0	-1.29520658588693	0.0221271646992241	1C	Shirou	0.993108373010102
aft	1	outgroup	playback	0.0138889	1C	Shirou	M	1	0	-1.29520658588693	0.220606168354699	1C	Shirou	0.993108373010102
aft	1	outgroup	playback	0.0152778	1C	Shirou	M	1	0	-1.29520658588693	0.419085172010175	1C	Shirou	0.993108373010102
aft	1	outgroup	playback	0.0166667	1C	Shirou	M	1	0	-1.29520658588693	0.61756417566565	1C	Shirou	0.993108373010102
aft	1	outgroup	playback	0.0180556	1C	Shirou	M	1	0	-1.29520658588693	0.816043179321125	1C	Shirou	0.993108373010102
aft	1	outgroup	playback	0.0194444	1C	Shirou	M	1	0	-1.29520658588693	1.0145221829766	1C	Shirou	0.993108373010102
aft	1	outgroup	playback	0.0208333	1C	Shirou	M	1	0	-1.29520658588693	1.21300118663206	1C	Shirou	0.993108373010102
aft	1	outgroup	playback	0.00138889	1C	George	M	1	1	-1.29520658588693	-1.56570486454457	1C	George	0.993108373010102
aft	1	outgroup	playback	0.00555556	1C	George	M	1	1	-1.29520658588693	-0.970267853578144	1C	George	0.993108373010102
aft	1	outgroup	playback	0.00694444	1C	George	M	1	1	-1.29520658588693	-0.77178884992267	1C	George	0.993108373010102
aft	1	outgroup	playback	0.00833333	1C	George	M	1	1	-1.29520658588693	-0.573309846267198	1C	George	0.993108373010102
aft	1	outgroup	playback	0.00972222	1C	George	M	1	1	-1.29520658588693	-0.374830842611724	1C	George	0.993108373010102
aft	1	outgroup	playback	0.0111111	1C	George	M	1	1	-1.29520658588693	-0.176351838956251	1C	George	0.993108373010102
aft	1	outgroup	playback	0.0152778	1C	George	M	1	1	-1.29520658588693	0.419085172010175	1C	George	0.993108373010102
aft	1	outgroup	playback	0.0166667	1C	George	M	1	1	-1.29520658588693	0.61756417566565	1C	George	0.993108373010102
aft	1	outgroup	playback	0.0180556	1C	George	M	1	1	-1.29520658588693	0.816043179321125	1C	George	0.993108373010102
aft	1	outgroup	playback	0.0194444	1C	George	M	1	1	-1.29520658588693	1.0145221829766	1C	George	0.993108373010102
aft	1	outgroup	playback	0.0208333	1C	George	M	1	0	-1.29520658588693	1.21300118663206	1C	George	0.993108373010102
aft	1	control	playback	0.00138889	5G	Kotetsu	M	1	1	-1.29520658588693	-1.56570486454457	5G	Kotetsu	-1.00651743121108
aft	1	control	playback	0.00277778	5G	Kotetsu	M	1	1	-1.29520658588693	-1.36722586088909	5G	Kotetsu	-1.00651743121108
aft	1	control	playback	0.00694444	5G	Kotetsu	M	1	1	-1.29520658588693	-0.77178884992267	5G	Kotetsu	-1.00651743121108
aft	1	control	playback	0.00833333	5G	Kotetsu	M	1	1	-1.29520658588693	-0.573309846267198	5G	Kotetsu	-1.00651743121108
aft	1	control	playback	0.0111111	5G	Kotetsu	M	1	0	-1.29520658588693	-0.176351838956251	5G	Kotetsu	-1.00651743121108
aft	1	control	playback	0.0125	5G	Kotetsu	M	1	0	-1.29520658588693	0.0221271646992241	5G	Kotetsu	-1.00651743121108
aft	1	control	playback	0.0138889	5G	Kotetsu	M	1	0	-1.29520658588693	0.220606168354699	5G	Kotetsu	-1.00651743121108
aft	1	control	playback	0.00138889	5G	Oumu	F	1	0	-1.29520658588693	-1.56570486454457	5G	Oumu	-1.00651743121108
aft	1	control	playback	0.00277778	5G	Oumu	F	1	0	-1.29520658588693	-1.36722586088909	5G	Oumu	-1.00651743121108
aft	1	control	playback	0.00416667	5G	Oumu	F	1	0	-1.29520658588693	-1.16874685723362	5G	Oumu	-1.00651743121108
aft	1	control	playback	0.00555556	5G	Oumu	F	1	0	-1.29520658588693	-0.970267853578144	5G	Oumu	-1.00651743121108
aft	1	control	playback	0.00694444	5G	Oumu	F	1	0	-1.29520658588693	-0.77178884992267	5G	Oumu	-1.00651743121108
aft	1	control	playback	0.00833333	5G	Oumu	F	1	0	-1.29520658588693	-0.573309846267198	5G	Oumu	-1.00651743121108
aft	1	control	playback	0.00972222	5G	Oumu	F	1	0	-1.29520658588693	-0.374830842611724	5G	Oumu	-1.00651743121108
aft	1	control	playback	0.0138889	5G	Oumu	F	1	0	-1.29520658588693	0.220606168354699	5G	Oumu	-1.00651743121108
aft	1	control	playback	0.0152778	5G	Oumu	F	1	0	-1.29520658588693	0.419085172010175	5G	Oumu	-1.00651743121108
aft	1	control	playback	0.0166667	5G	Oumu	F	1	0	-1.29520658588693	0.61756417566565	5G	Oumu	-1.00651743121108
aft	1	control	playback	0.0180556	5G	Oumu	F	1	0	-1.29520658588693	0.816043179321125	5G	Oumu	-1.00651743121108
aft	1	control	playback	0.00138889	5G	Haruna	F	1	1	-1.29520658588693	-1.56570486454457	5G	Haruna	-1.00651743121108
aft	1	control	playback	0.00277778	5G	Haruna	F	1	1	-1.29520658588693	-1.36722586088909	5G	Haruna	-1.00651743121108
aft	1	control	playback	0.00416667	5G	Haruna	F	1	0	-1.29520658588693	-1.16874685723362	5G	Haruna	-1.00651743121108
aft	1	control	playback	0.00555556	5G	Haruna	F	1	0	-1.29520658588693	-0.970267853578144	5G	Haruna	-1.00651743121108
aft	1	control	playback	0.00694444	5G	Haruna	F	1	0	-1.29520658588693	-0.77178884992267	5G	Haruna	-1.00651743121108
aft	1	control	playback	0.00833333	5G	Haruna	F	1	0	-1.29520658588693	-0.573309846267198	5G	Haruna	-1.00651743121108
aft	1	control	playback	0.00972222	5G	Haruna	F	1	0	-1.29520658588693	-0.374830842611724	5G	Haruna	-1.00651743121108
aft	1	control	playback	0.0111111	5G	Haruna	F	1	0	-1.29520658588693	-0.176351838956251	5G	Haruna	-1.00651743121108
aft	1	control	playback	0.0125	5G	Haruna	F	1	0	-1.29520658588693	0.0221271646992241	5G	Haruna	-1.00651743121108
aft	1	control	playback	0.0138889	5G	Haruna	F	1	0	-1.29520658588693	0.220606168354699	5G	Haruna	-1.00651743121108
aft	1	control	playback	0.0152778	5G	Haruna	F	1	1	-1.29520658588693	0.419085172010175	5G	Haruna	-1.00651743121108
aft	1	control	playback	0.0166667	5G	Haruna	F	1	0	-1.29520658588693	0.61756417566565	5G	Haruna	-1.00651743121108
aft	1	control	playback	0.0180556	5G	Haruna	F	1	0	-1.29520658588693	0.816043179321125	5G	Haruna	-1.00651743121108
aft	1	control	playback	0.00138889	5G	Sai	F	1	1	-1.29520658588693	-1.56570486454457	5G	Sai	-1.00651743121108
aft	1	control	playback	0.00277778	5G	Sai	F	1	1	-1.29520658588693	-1.36722586088909	5G	Sai	-1.00651743121108
aft	1	control	playback	0.00416667	5G	Sai	F	1	0	-1.29520658588693	-1.16874685723362	5G	Sai	-1.00651743121108
aft	1	control	playback	0.00555556	5G	Sai	F	1	0	-1.29520658588693	-0.970267853578144	5G	Sai	-1.00651743121108
aft	1	control	playback	0.00694444	5G	Sai	F	1	0	-1.29520658588693	-0.77178884992267	5G	Sai	-1.00651743121108
aft	1	control	playback	0.00833333	5G	Sai	F	1	0	-1.29520658588693	-0.573309846267198	5G	Sai	-1.00651743121108
aft	1	control	playback	0.00972222	5G	Sai	F	1	0	-1.29520658588693	-0.374830842611724	5G	Sai	-1.00651743121108
aft	1	control	playback	0.0111111	5G	Sai	F	1	0	-1.29520658588693	-0.176351838956251	5G	Sai	-1.00651743121108
aft	1	control	playback	0.0125	5G	Sai	F	1	0	-1.29520658588693	0.0221271646992241	5G	Sai	-1.00651743121108
aft	1	control	playback	0.0138889	5G	Sai	F	1	0	-1.29520658588693	0.220606168354699	5G	Sai	-1.00651743121108
aft	1	control	playback	0.0152778	5G	Sai	F	1	1	-1.29520658588693	0.419085172010175	5G	Sai	-1.00651743121108
aft	1	control	playback	0.0180556	5G	Sai	F	1	1	-1.29520658588693	0.816043179321125	5G	Sai	-1.00651743121108
aft	1	control	playback	0.00138889	5G	Akina	F	1	0	-1.29520658588693	-1.56570486454457	5G	Akina	-1.00651743121108
aft	1	control	playback	0.00277778	5G	Akina	F	1	0	-1.29520658588693	-1.36722586088909	5G	Akina	-1.00651743121108
aft	1	control	playback	0.00416667	5G	Akina	F	1	0	-1.29520658588693	-1.16874685723362	5G	Akina	-1.00651743121108
aft	1	control	playback	0.00555556	5G	Akina	F	1	0	-1.29520658588693	-0.970267853578144	5G	Akina	-1.00651743121108
aft	1	control	playback	0.00694444	5G	Akina	F	1	0	-1.29520658588693	-0.77178884992267	5G	Akina	-1.00651743121108
aft	1	control	playback	0.00833333	5G	Akina	F	1	0	-1.29520658588693	-0.573309846267198	5G	Akina	-1.00651743121108
aft	1	control	playback	0.00972222	5G	Akina	F	1	0	-1.29520658588693	-0.374830842611724	5G	Akina	-1.00651743121108
aft	1	control	playback	0.0111111	5G	Akina	F	1	0	-1.29520658588693	-0.176351838956251	5G	Akina	-1.00651743121108
aft	1	control	playback	0.0125	5G	Akina	F	1	1	-1.29520658588693	0.0221271646992241	5G	Akina	-1.00651743121108
aft	1	control	playback	0.0138889	5G	Akina	F	1	1	-1.29520658588693	0.220606168354699	5G	Akina	-1.00651743121108
aft	1	control	playback	0.0166667	5G	Akina	F	1	0	-1.29520658588693	0.61756417566565	5G	Akina	-1.00651743121108
aft	1	control	playback	0.0180556	5G	Akina	F	1	0	-1.29520658588693	0.816043179321125	5G	Akina	-1.00651743121108
aft	1	control	playback	0.00138889	5G	Candy	F	1	0	-1.29520658588693	-1.56570486454457	5G	Candy	-1.00651743121108
aft	1	control	playback	0.00277778	5G	Candy	F	1	0	-1.29520658588693	-1.36722586088909	5G	Candy	-1.00651743121108
aft	1	control	playback	0.00416667	5G	Candy	F	1	0	-1.29520658588693	-1.16874685723362	5G	Candy	-1.00651743121108
aft	1	control	playback	0.00555556	5G	Candy	F	1	0	-1.29520658588693	-0.970267853578144	5G	Candy	-1.00651743121108
aft	1	control	playback	0.00694444	5G	Candy	F	1	0	-1.29520658588693	-0.77178884992267	5G	Candy	-1.00651743121108
aft	1	control	playback	0.00833333	5G	Candy	F	1	0	-1.29520658588693	-0.573309846267198	5G	Candy	-1.00651743121108
aft	1	control	playback	0.00972222	5G	Candy	F	1	0	-1.29520658588693	-0.374830842611724	5G	Candy	-1.00651743121108
aft	1	control	playback	0.0111111	5G	Candy	F	1	0	-1.29520658588693	-0.176351838956251	5G	Candy	-1.00651743121108
aft	1	control	playback	0.0125	5G	Candy	F	1	0	-1.29520658588693	0.0221271646992241	5G	Candy	-1.00651743121108
aft	1	control	playback	0.0138889	5G	Candy	F	1	0	-1.29520658588693	0.220606168354699	5G	Candy	-1.00651743121108
aft	1	control	playback	0.0152778	5G	Candy	F	1	1	-1.29520658588693	0.419085172010175	5G	Candy	-1.00651743121108
aft	1	control	playback	0.0166667	5G	Candy	F	1	0	-1.29520658588693	0.61756417566565	5G	Candy	-1.00651743121108
aft	1	control	playback	0.0180556	5G	Candy	F	1	0	-1.29520658588693	0.816043179321125	5G	Candy	-1.00651743121108
aft	1	control	playback	0.00138889	5G	Chiko	F	1	1	-1.29520658588693	-1.56570486454457	5G	Chiko	-1.00651743121108
aft	1	control	playback	0.00277778	5G	Chiko	F	1	1	-1.29520658588693	-1.36722586088909	5G	Chiko	-1.00651743121108
aft	1	control	playback	0.00416667	5G	Chiko	F	1	0	-1.29520658588693	-1.16874685723362	5G	Chiko	-1.00651743121108
aft	1	control	playback	0.00555556	5G	Chiko	F	1	1	-1.29520658588693	-0.970267853578144	5G	Chiko	-1.00651743121108
aft	1	control	playback	0.00694444	5G	Chiko	F	1	1	-1.29520658588693	-0.77178884992267	5G	Chiko	-1.00651743121108
aft	1	control	playback	0.00833333	5G	Chiko	F	1	1	-1.29520658588693	-0.573309846267198	5G	Chiko	-1.00651743121108
aft	1	control	playback	0.00972222	5G	Chiko	F	1	1	-1.29520658588693	-0.374830842611724	5G	Chiko	-1.00651743121108
aft	1	control	playback	0.0138889	5G	Chiko	F	1	1	-1.29520658588693	0.220606168354699	5G	Chiko	-1.00651743121108
aft	1	control	playback	0.0152778	5G	Chiko	F	1	1	-1.29520658588693	0.419085172010175	5G	Chiko	-1.00651743121108
aft	1	control	playback	0.0166667	5G	Chiko	F	1	1	-1.29520658588693	0.61756417566565	5G	Chiko	-1.00651743121108
aft	1	control	playback	0.0180556	5G	Chiko	F	1	1	-1.29520658588693	0.816043179321125	5G	Chiko	-1.00651743121108
aft	1	control	playback	0.00138889	5G	Lina	F	1	1	-1.29520658588693	-1.56570486454457	5G	Lina	-1.00651743121108
aft	1	control	playback	0.00277778	5G	Lina	F	1	1	-1.29520658588693	-1.36722586088909	5G	Lina	-1.00651743121108
aft	1	control	playback	0.00416667	5G	Lina	F	1	1	-1.29520658588693	-1.16874685723362	5G	Lina	-1.00651743121108
aft	1	control	playback	0.00555556	5G	Lina	F	1	1	-1.29520658588693	-0.970267853578144	5G	Lina	-1.00651743121108
aft	1	control	playback	0.00694444	5G	Lina	F	1	1	-1.29520658588693	-0.77178884992267	5G	Lina	-1.00651743121108
aft	1	control	playback	0.00833333	5G	Lina	F	1	1	-1.29520658588693	-0.573309846267198	5G	Lina	-1.00651743121108
aft	1	control	playback	0.00972222	5G	Lina	F	1	1	-1.29520658588693	-0.374830842611724	5G	Lina	-1.00651743121108
aft	1	control	playback	0.0111111	5G	Lina	F	1	0	-1.29520658588693	-0.176351838956251	5G	Lina	-1.00651743121108
aft	1	control	playback	0.0125	5G	Lina	F	1	0	-1.29520658588693	0.0221271646992241	5G	Lina	-1.00651743121108
aft	1	control	playback	0.0138889	5G	Lina	F	1	0	-1.29520658588693	0.220606168354699	5G	Lina	-1.00651743121108
aft	1	control	playback	0.0152778	5G	Lina	F	1	1	-1.29520658588693	0.419085172010175	5G	Lina	-1.00651743121108
aft	1	control	playback	0.0166667	5G	Lina	F	1	1	-1.29520658588693	0.61756417566565	5G	Lina	-1.00651743121108
aft	1	control	playback	0.0180556	5G	Lina	F	1	1	-1.29520658588693	0.816043179321125	5G	Lina	-1.00651743121108
morn	1	outgroup	playback	0.00416667	5G	Kotetsu	M	1	1	-1.29520658588693	-1.16874685723362	5G	Kotetsu	0.993108373010102
morn	1	outgroup	playback	0.00694444	5G	Kotetsu	M	1	0	-1.29520658588693	-0.77178884992267	5G	Kotetsu	0.993108373010102
morn	1	outgroup	playback	0.00833333	5G	Kotetsu	M	1	0	-1.29520658588693	-0.573309846267198	5G	Kotetsu	0.993108373010102
morn	1	outgroup	playback	0.00972222	5G	Kotetsu	M	1	0	-1.29520658588693	-0.374830842611724	5G	Kotetsu	0.993108373010102
morn	1	outgroup	playback	0.0111111	5G	Kotetsu	M	1	0	-1.29520658588693	-0.176351838956251	5G	Kotetsu	0.993108373010102
morn	1	outgroup	playback	0.0125	5G	Kotetsu	M	1	0	-1.29520658588693	0.0221271646992241	5G	Kotetsu	0.993108373010102
morn	1	outgroup	playback	0.0138889	5G	Kotetsu	M	1	0	-1.29520658588693	0.220606168354699	5G	Kotetsu	0.993108373010102
morn	1	outgroup	playback	0.0152778	5G	Kotetsu	M	1	0	-1.29520658588693	0.419085172010175	5G	Kotetsu	0.993108373010102
morn	1	outgroup	playback	0.0166667	5G	Kotetsu	M	1	0	-1.29520658588693	0.61756417566565	5G	Kotetsu	0.993108373010102
morn	1	outgroup	playback	0.0180556	5G	Kotetsu	M	1	0	-1.29520658588693	0.816043179321125	5G	Kotetsu	0.993108373010102
morn	1	outgroup	playback	0.0194444	5G	Kotetsu	M	1	1	-1.29520658588693	1.0145221829766	5G	Kotetsu	0.993108373010102
morn	1	outgroup	playback	0.0208333	5G	Kotetsu	M	1	1	-1.29520658588693	1.21300118663208	5G	Kotetsu	0.993108373010102
morn	1	outgroup	playback	0.0263889	5G	Kotetsu	M	1	1	-1.29520658588693	2.00691720125398	5G	Kotetsu	0.993108373010102
morn	1	outgroup	playback	0.0277778	5G	Kotetsu	M	1	1	-1.29520658588693	2.20539620490945	5G	Kotetsu	0.993108373010102
morn	1	outgroup	playback	0.0305556	5G	Kotetsu	M	1	1	-1.29520658588693	2.6023542122204	5G	Kotetsu	0.993108373010102
morn	1	outgroup	playback	0.00138889	5G	Oumu	F	1	1	-1.29520658588693	-1.56570486454457	5G	Oumu	0.993108373010102
morn	1	outgroup	playback	0.00416667	5G	Oumu	F	1	1	-1.29520658588693	-1.16874685723362	5G	Oumu	0.993108373010102
morn	1	outgroup	playback	0.00555556	5G	Oumu	F	1	1	-1.29520658588693	-0.970267853578144	5G	Oumu	0.993108373010102
morn	1	outgroup	playback	0.00694444	5G	Oumu	F	1	1	-1.29520658588693	-0.77178884992267	5G	Oumu	0.993108373010102
morn	1	outgroup	playback	0.00833333	5G	Oumu	F	1	1	-1.29520658588693	-0.573309846267198	5G	Oumu	0.993108373010102
morn	1	outgroup	playback	0.0152778	5G	Oumu	F	1	0	-1.29520658588693	0.419085172010175	5G	Oumu	0.993108373010102
morn	1	outgroup	playback	0.0194444	5G	Oumu	F	1	0	-1.29520658588693	1.0145221829766	5G	Oumu	0.993108373010102
morn	1	outgroup	playback	0.0208333	5G	Oumu	F	1	0	-1.29520658588693	1.21300118663208	5G	Oumu	0.993108373010102
morn	1	outgroup	playback	0.0222222	5G	Oumu	F	1	0	-1.29520658588693	1.41148019028755	5G	Oumu	0.993108373010102
morn	1	outgroup	playback	0.0236111	5G	Oumu	F	1	0	-1.29520658588693	1.60995919394303	5G	Oumu	0.993108373010102
morn	1	outgroup	playback	0.025	5G	Oumu	F	1	0	-1.29520658588693	1.8084381975985	5G	Oumu	0.993108373010102
morn	1	outgroup	playback	0.0263889	5G	Oumu	F	1	1	-1.29520658588693	2.00691720125398	5G	Oumu	0.993108373010102
morn	1	outgroup	playback	0.0277778	5G	Oumu	F	1	1	-1.29520658588693	2.20539620490945	5G	Oumu	0.993108373010102
morn	1	outgroup	playback	0.0291667	5G	Oumu	F	1	1	-1.29520658588693	2.40387520856493	5G	Oumu	0.993108373010102
morn	1	outgroup	playback	0.0305556	5G	Oumu	F	1	1	-1.29520658588693	2.6023542122204	5G	Oumu	0.993108373010102
morn	1	outgroup	playback	0.00277778	5G	Haruna	F	1	1	-1.29520658588693	-1.36722586088909	5G	Haruna	0.993108373010102
morn	1	outgroup	playback	0.00416667	5G	Haruna	F	1	1	-1.29520658588693	-1.16874685723362	5G	Haruna	0.993108373010102
morn	1	outgroup	playback	0.00555556	5G	Haruna	F	1	1	-1.29520658588693	-0.970267853578144	5G	Haruna	0.993108373010102
morn	1	outgroup	playback	0.00694444	5G	Haruna	F	1	1	-1.29520658588693	-0.77178884992267	5G	Haruna	0.993108373010102
morn	1	outgroup	playback	0.00833333	5G	Haruna	F	1	0	-1.29520658588693	-0.573309846267198	5G	Haruna	0.993108373010102
morn	1	outgroup	playback	0.00972222	5G	Haruna	F	1	0	-1.29520658588693	-0.374830842611724	5G	Haruna	0.993108373010102
morn	1	outgroup	playback	0.0111111	5G	Haruna	F	1	0	-1.29520658588693	-0.176351838956251	5G	Haruna	0.993108373010102
morn	1	outgroup	playback	0.0125	5G	Haruna	F	1	0	-1.29520658588693	0.0221271646992241	5G	Haruna	0.993108373010102
morn	1	outgroup	playback	0.0138889	5G	Haruna	F	1	0	-1.29520658588693	0.220606168354699	5G	Haruna	0.993108373010102
morn	1	outgroup	playback	0.0152778	5G	Haruna	F	1	0	-1.29520658588693	0.419085172010175	5G	Haruna	0.993108373010102
morn	1	outgroup	playback	0.0166667	5G	Haruna	F	1	0	-1.29520658588693	0.61756417566565	5G	Haruna	0.993108373010102
morn	1	outgroup	playback	0.0180556	5G	Haruna	F	1	1	-1.29520658588693	0.816043179321125	5G	Haruna	0.993108373010102
morn	1	outgroup	playback	0.0194444	5G	Haruna	F	1	0	-1.29520658588693	1.0145221829766	5G	Haruna	0.993108373010102
morn	1	outgroup	playback	0.0208333	5G	Haruna	F	1	0	-1.29520658588693	1.21300118663208	5G	Haruna	0.993108373010102
morn	1	outgroup	playback	0.0222222	5G	Haruna	F	1	1	-1.29520658588693	1.41148019028755	5G	Haruna	0.993108373010102
morn	1	outgroup	playback	0.0236111	5G	Haruna	F	1	1	-1.29520658588693	1.60995919394303	5G	Haruna	0.993108373010102
morn	1	outgroup	playback	0.025	5G	Haruna	F	1	1	-1.29520658588693	1.8084381975985	5G	Haruna	0.993108373010102
morn	1	outgroup	playback	0.0263889	5G	Haruna	F	1	1	-1.29520658588693	2.00691720125398	5G	Haruna	0.993108373010102
morn	1	outgroup	playback	0.0277778	5G	Haruna	F	1	1	-1.29520658588693	2.20539620490945	5G	Haruna	0.993108373010102
morn	1	outgroup	playback	0.0291667	5G	Haruna	F	1	1	-1.29520658588693	2.40387520856493	5G	Haruna	0.993108373010102
morn	1	outgroup	playback	0.0305556	5G	Haruna	F	1	1	-1.29520658588693	2.6023542122204	5G	Haruna	0.993108373010102
morn	1	outgroup	playback	0.0111111	5G	Sai	F	1	0	-1.29520658588693	-0.176351838956251	5G	Sai	0.993108373010102
morn	1	outgroup	playback	0.0125	5G	Sai	F	1	0	-1.29520658588693	0.0221271646992241	5G	Sai	0.993108373010102
morn	1	outgroup	playback	0.0138889	5G	Sai	F	1	0	-1.29520658588693	0.220606168354699	5G	Sai	0.993108373010102
morn	1	outgroup	playback	0.0152778	5G	Sai	F	1	0	-1.29520658588693	0.419085172010175	5G	Sai	0.993108373010102
morn	1	outgroup	playback	0.0166667	5G	Sai	F	1	0	-1.29520658588693	0.61756417566565	5G	Sai	0.993108373010102
morn	1	outgroup	playback	0.0180556	5G	Sai	F	1	0	-1.29520658588693	0.816043179321125	5G	Sai	0.993108373010102
morn	1	outgroup	playback	0.0194444	5G	Sai	F	1	0	-1.29520658588693	1.0145221829766	5G	Sai	0.993108373010102
morn	1	outgroup	playback	0.0208333	5G	Sai	F	1	0	-1.29520658588693	1.21300118663208	5G	Sai	0.993108373010102
morn	1	outgroup	playback	0.0277778	5G	Sai	F	1	1	-1.29520658588693	2.20539620490945	5G	Sai	0.993108373010102
morn	1	outgroup	playback	0.0291667	5G	Sai	F	1	1	-1.29520658588693	2.40387520856493	5G	Sai	0.993108373010102
morn	1	outgroup	playback	0.0305556	5G	Sai	F	1	1	-1.29520658588693	2.6023542122204	5G	Sai	0.993108373010102
morn	1	outgroup	playback	0.00277778	5G	Akina	F	1	1	-1.29520658588693	-1.36722586088909	5G	Akina	0.993108373010102
morn	1	outgroup	playback	0.00416667	5G	Akina	F	1	1	-1.29520658588693	-1.16874685723362	5G	Akina	0.993108373010102
morn	1	outgroup	playback	0.00694444	5G	Akina	F	1	1	-1.29520658588693	-0.77178884992267	5G	Akina	0.993108373010102
morn	1	outgroup	playback	0.00833333	5G	Akina	F	1	1	-1.29520658588693	-0.573309846267198	5G	Akina	0.993108373010102
morn	1	outgroup	playback	0.00972222	5G	Akina	F	1	0	-1.29520658588693	-0.374830842611724	5G	Akina	0.993108373010102
morn	1	outgroup	playback	0.0111111	5G	Akina	F	1	0	-1.29520658588693	-0.176351838956251	5G	Akina	0.993108373010102
morn	1	outgroup	playback	0.0125	5G	Akina	F	1	0	-1.29520658588693	0.0221271646992241	5G	Akina	0.993108373010102
morn	1	outgroup	playback	0.0138889	5G	Akina	F	1	0	-1.29520658588693	0.220606168354699	5G	Akina	0.993108373010102
morn	1	outgroup	playback	0.0152778	5G	Akina	F	1	0	-1.29520658588693	0.419085172010175	5G	Akina	0.993108373010102
morn	1	outgroup	playback	0.0166667	5G	Akina	F	1	0	-1.29520658588693	0.61756417566565	5G	Akina	0.993108373010102
morn	1	outgroup	playback	0.0180556	5G	Akina	F	1	0	-1.29520658588693	0.816043179321125	5G	Akina	0.993108373010102
morn	1	outgroup	playback	0.0194444	5G	Akina	F	1	1	-1.29520658588693	1.0145221829766	5G	Akina	0.993108373010102
morn	1	outgroup	playback	0.0208333	5G	Akina	F	1	0	-1.29520658588693	1.21300118663208	5G	Akina	0.993108373010102
morn	1	outgroup	playback	0.0222222	5G	Akina	F	1	1	-1.29520658588693	1.41148019028755	5G	Akina	0.993108373010102
morn	1	outgroup	playback	0.025	5G	Akina	F	1	1	-1.29520658588693	1.8084381975985	5G	Akina	0.993108373010102
morn	1	outgroup	playback	0.0263889	5G	Akina	F	1	1	-1.29520658588693	2.00691720125398	5G	Akina	0.993108373010102
morn	1	outgroup	playback	0.0277778	5G	Akina	F	1	1	-1.29520658588693	2.20539620490945	5G	Akina	0.993108373010102
morn	1	outgroup	playback	0.0291667	5G	Akina	F	1	0	-1.29520658588693	2.40387520856493	5G	Akina	0.993108373010102
morn	1	outgroup	playback	0.0305556	5G	Akina	F	1	0	-1.29520658588693	2.6023542122204	5G	Akina	0.993108373010102
morn	1	outgroup	playback	0.00138889	5G	Candy	F	1	0	-1.29520658588693	-1.56570486454457	5G	Candy	0.993108373010102
morn	1	outgroup	playback	0.00277778	5G	Candy	F	1	0	-1.29520658588693	-1.36722586088909	5G	Candy	0.993108373010102
morn	1	outgroup	playback	0.00416667	5G	Candy	F	1	0	-1.29520658588693	-1.16874685723362	5G	Candy	0.993108373010102
morn	1	outgroup	playback	0.00555556	5G	Candy	F	1	0	-1.29520658588693	-0.970267853578144	5G	Candy	0.993108373010102
morn	1	outgroup	playback	0.00694444	5G	Candy	F	1	0	-1.29520658588693	-0.77178884992267	5G	Candy	0.993108373010102
morn	1	outgroup	playback	0.00833333	5G	Candy	F	1	0	-1.29520658588693	-0.573309846267198	5G	Candy	0.993108373010102
morn	1	outgroup	playback	0.00972222	5G	Candy	F	1	0	-1.29520658588693	-0.374830842611724	5G	Candy	0.993108373010102
morn	1	outgroup	playback	0.0111111	5G	Candy	F	1	0	-1.29520658588693	-0.176351838956251	5G	Candy	0.993108373010102
morn	1	outgroup	playback	0.0125	5G	Candy	F	1	0	-1.29520658588693	0.0221271646992241	5G	Candy	0.993108373010102
morn	1	outgroup	playback	0.0138889	5G	Candy	F	1	0	-1.29520658588693	0.220606168354699	5G	Candy	0.993108373010102
morn	1	outgroup	playback	0.0152778	5G	Candy	F	1	0	-1.29520658588693	0.419085172010175	5G	Candy	0.993108373010102
morn	1	outgroup	playback	0.0166667	5G	Candy	F	1	0	-1.29520658588693	0.61756417566565	5G	Candy	0.993108373010102
morn	1	outgroup	playback	0.0180556	5G	Candy	F	1	0	-1.29520658588693	0.816043179321125	5G	Candy	0.993108373010102
morn	1	outgroup	playback	0.0194444	5G	Candy	F	1	0	-1.29520658588693	1.0145221829766	5G	Candy	0.993108373010102
morn	1	outgroup	playback	0.0208333	5G	Candy	F	1	0	-1.29520658588693	1.21300118663208	5G	Candy	0.993108373010102
morn	1	outgroup	playback	0.0222222	5G	Candy	F	1	1	-1.29520658588693	1.41148019028755	5G	Candy	0.993108373010102
morn	1	outgroup	playback	0.025	5G	Candy	F	1	1	-1.29520658588693	1.8084381975985	5G	Candy	0.993108373010102
morn	1	outgroup	playback	0.0277778	5G	Candy	F	1	1	-1.29520658588693	2.20539620490945	5G	Candy	0.993108373010102
morn	1	outgroup	playback	0.0291667	5G	Candy	F	1	1	-1.29520658588693	2.40387520856493	5G	Candy	0.993108373010102
morn	1	outgroup	playback	0.0305556	5G	Candy	F	1	1	-1.29520658588693	2.6023542122204	5G	Candy	0.993108373010102
morn	1	outgroup	playback	0.00416667	5G	Chiko	F	1	1	-1.29520658588693	-1.16874685723362	5G	Chiko	0.993108373010102
morn	1	outgroup	playback	0.00555556	5G	Chiko	F	1	1	-1.29520658588693	-0.970267853578144	5G	Chiko	0.993108373010102
morn	1	outgroup	playback	0.00694444	5G	Chiko	F	1	1	-1.29520658588693	-0.77178884992267	5G	Chiko	0.993108373010102
morn	1	outgroup	playback	0.00833333	5G	Chiko	F	1	1	-1.29520658588693	-0.573309846267198	5G	Chiko	0.993108373010102
morn	1	outgroup	playback	0.00972222	5G	Chiko	F	1	0	-1.29520658588693	-0.374830842611724	5G	Chiko	0.993108373010102
morn	1	outgroup	playback	0.0111111	5G	Chiko	F	1	0	-1.29520658588693	-0.176351838956251	5G	Chiko	0.993108373010102
morn	1	outgroup	playback	0.0125	5G	Chiko	F	1	1	-1.29520658588693	0.0221271646992241	5G	Chiko	0.993108373010102
morn	1	outgroup	playback	0.0138889	5G	Chiko	F	1	1	-1.29520658588693	0.220606168354699	5G	Chiko	0.993108373010102
morn	1	outgroup	playback	0.0152778	5G	Chiko	F	1	1	-1.29520658588693	0.419085172010175	5G	Chiko	0.993108373010102
morn	1	outgroup	playback	0.0166667	5G	Chiko	F	1	1	-1.29520658588693	0.61756417566565	5G	Chiko	0.993108373010102
morn	1	outgroup	playback	0.0180556	5G	Chiko	F	1	1	-1.29520658588693	0.816043179321125	5G	Chiko	0.993108373010102
morn	1	outgroup	playback	0.025	5G	Chiko	F	1	1	-1.29520658588693	1.8084381975985	5G	Chiko	0.993108373010102
morn	1	outgroup	playback	0.0263889	5G	Chiko	F	1	1	-1.29520658588693	2.00691720125398	5G	Chiko	0.993108373010102
morn	1	outgroup	playback	0.0277778	5G	Chiko	F	1	1	-1.29520658588693	2.20539620490945	5G	Chiko	0.993108373010102
morn	1	outgroup	playback	0.0291667	5G	Chiko	F	1	1	-1.29520658588693	2.40387520856493	5G	Chiko	0.993108373010102
morn	1	outgroup	playback	0.0305556	5G	Chiko	F	1	1	-1.29520658588693	2.6023542122204	5G	Chiko	0.993108373010102
morn	1	outgroup	playback	0.00833333	5G	Lina	F	1	1	-1.29520658588693	-0.573309846267198	5G	Lina	0.993108373010102
morn	1	outgroup	playback	0.00972222	5G	Lina	F	1	0	-1.29520658588693	-0.374830842611724	5G	Lina	0.993108373010102
morn	1	outgroup	playback	0.0111111	5G	Lina	F	1	0	-1.29520658588693	-0.176351838956251	5G	Lina	0.993108373010102
morn	1	outgroup	playback	0.0125	5G	Lina	F	1	1	-1.29520658588693	0.0221271646992241	5G	Lina	0.993108373010102
morn	1	outgroup	playback	0.0138889	5G	Lina	F	1	0	-1.29520658588693	0.220606168354699	5G	Lina	0.993108373010102
morn	1	outgroup	playback	0.0152778	5G	Lina	F	1	0	-1.29520658588693	0.419085172010175	5G	Lina	0.993108373010102
morn	1	outgroup	playback	0.0166667	5G	Lina	F	1	0	-1.29520658588693	0.61756417566565	5G	Lina	0.993108373010102
morn	1	outgroup	playback	0.0180556	5G	Lina	F	1	1	-1.29520658588693	0.816043179321125	5G	Lina	0.993108373010102
morn	1	outgroup	playback	0.0208333	5G	Lina	F	1	0	-1.29520658588693	1.21300118663208	5G	Lina	0.993108373010102
morn	1	outgroup	playback	0.0222222	5G	Lina	F	1	1	-1.29520658588693	1.41148019028755	5G	Lina	0.993108373010102
morn	1	outgroup	playback	0.0236111	5G	Lina	F	1	1	-1.29520658588693	1.60995919394303	5G	Lina	0.993108373010102
morn	1	outgroup	playback	0.025	5G	Lina	F	1	1	-1.29520658588693	1.8084381975985	5G	Lina	0.993108373010102
morn	1	outgroup	playback	0.0263889	5G	Lina	F	1	0	-1.29520658588693	2.00691720125398	5G	Lina	0.993108373010102
morn	1	outgroup	playback	0.0277778	5G	Lina	F	1	0	-1.29520658588693	2.20539620490945	5G	Lina	0.993108373010102
morn	1	outgroup	playback	0.0291667	5G	Lina	F	1	1	-1.29520658588693	2.40387520856493	5G	Lina	0.993108373010102
morn	1	outgroup	playback	0.0305556	5G	Lina	F	1	1	-1.29520658588693	2.6023542122204	5G	Lina	0.993108373010102
morn	2	outgroup	playback	0.00138889	1B	Gorou	M	1	0	-0.379272112286986	-1.56570486454457	1B	Gorou	0.993108373010102
morn	2	outgroup	playback	0.00555556	1B	Gorou	M	1	1	-0.379272112286986	-0.970267853578144	1B	Gorou	0.993108373010102
morn	2	outgroup	playback	0.00694444	1B	Gorou	M	1	1	-0.379272112286986	-0.77178884992267	1B	Gorou	0.993108373010102
morn	2	outgroup	playback	0.00833333	1B	Gorou	M	1	1	-0.379272112286986	-0.573309846267198	1B	Gorou	0.993108373010102
morn	2	outgroup	playback	0.00972222	1B	Gorou	M	1	1	-0.379272112286986	-0.374830842611724	1B	Gorou	0.993108373010102
morn	2	outgroup	playback	0.0111111	1B	Gorou	M	1	1	-0.379272112286986	-0.176351838956251	1B	Gorou	0.993108373010102
morn	2	outgroup	playback	0.0125	1B	Gorou	M	1	1	-0.379272112286986	0.0221271646992241	1B	Gorou	0.993108373010102
morn	2	outgroup	playback	0.0138889	1B	Gorou	M	1	1	-0.379272112286986	0.220606168354699	1B	Gorou	0.993108373010102
morn	2	outgroup	playback	0.00277778	1B	Shoubou	M	1	1	-0.379272112286986	-1.36722586088909	1B	Shoubou	0.993108373010102
morn	2	outgroup	playback	0.00416667	1B	Shoubou	M	1	1	-0.379272112286986	-1.16874685723362	1B	Shoubou	0.993108373010102
morn	2	outgroup	playback	0.00555556	1B	Shoubou	M	1	1	-0.379272112286986	-0.970267853578144	1B	Shoubou	0.993108373010102
morn	2	outgroup	playback	0.00694444	1B	Shoubou	M	1	1	-0.379272112286986	-0.77178884992267	1B	Shoubou	0.993108373010102
morn	2	outgroup	playback	0.00972222	1B	Shoubou	M	1	1	-0.379272112286986	-0.374830842611724	1B	Shoubou	0.993108373010102
morn	2	outgroup	playback	0.0111111	1B	Shoubou	M	1	1	-0.379272112286986	-0.176351838956251	1B	Shoubou	0.993108373010102
morn	2	outgroup	playback	0.0125	1B	Shoubou	M	1	1	-0.379272112286986	0.0221271646992241	1B	Shoubou	0.993108373010102
morn	2	outgroup	playback	0.0152778	1B	Shoubou	M	1	1	-0.379272112286986	0.419085172010175	1B	Shoubou	0.993108373010102
morn	2	outgroup	playback	0.0180556	1B	Shoubou	M	1	1	-0.379272112286986	0.816043179321125	1B	Shoubou	0.993108373010102
morn	2	outgroup	playback	0.0194444	1B	Shoubou	M	1	1	-0.379272112286986	1.0145221829766	1B	Shoubou	0.993108373010102
morn	2	outgroup	playback	0.00138889	1B	Satoru	M	1	0	-0.379272112286986	-1.56570486454457	1B	Satoru	0.993108373010102
morn	2	outgroup	playback	0.00277778	1B	Satoru	M	1	0	-0.379272112286986	-1.36722586088909	1B	Satoru	0.993108373010102
morn	2	outgroup	playback	0.00416667	1B	Satoru	M	1	0	-0.379272112286986	-1.16874685723362	1B	Satoru	0.993108373010102
morn	2	outgroup	playback	0.00555556	1B	Satoru	M	1	0	-0.379272112286986	-0.970267853578144	1B	Satoru	0.993108373010102
morn	2	outgroup	playback	0.00694444	1B	Satoru	M	1	0	-0.379272112286986	-0.77178884992267	1B	Satoru	0.993108373010102
morn	2	outgroup	playback	0.00833333	1B	Satoru	M	1	0	-0.379272112286986	-0.573309846267198	1B	Satoru	0.993108373010102
morn	2	outgroup	playback	0.00972222	1B	Satoru	M	1	0	-0.379272112286986	-0.374830842611724	1B	Satoru	0.993108373010102
morn	2	outgroup	playback	0.0111111	1B	Satoru	M	1	0	-0.379272112286986	-0.176351838956251	1B	Satoru	0.993108373010102
morn	2	outgroup	playback	0.0125	1B	Satoru	M	1	1	-0.379272112286986	0.0221271646992241	1B	Satoru	0.993108373010102
morn	2	outgroup	playback	0.0138889	1B	Satoru	M	1	1	-0.379272112286986	0.220606168354699	1B	Satoru	0.993108373010102
morn	2	outgroup	playback	0.0166667	1B	Satoru	M	1	1	-0.379272112286986	0.61756417566565	1B	Satoru	0.993108373010102
morn	2	outgroup	playback	0.00277778	1B	Kanao	M	1	1	-0.379272112286986	-1.36722586088909	1B	Kanao	0.993108373010102
morn	2	outgroup	playback	0.00416667	1B	Kanao	M	1	1	-0.379272112286986	-1.16874685723362	1B	Kanao	0.993108373010102
morn	2	outgroup	playback	0.00694444	1B	Kanao	M	1	0	-0.379272112286986	-0.77178884992267	1B	Kanao	0.993108373010102
morn	2	outgroup	playback	0.00833333	1B	Kanao	M	1	0	-0.379272112286986	-0.573309846267198	1B	Kanao	0.993108373010102
morn	2	outgroup	playback	0.0138889	1B	Kanao	M	1	1	-0.379272112286986	0.220606168354699	1B	Kanao	0.993108373010102
morn	2	outgroup	playback	0.0152778	1B	Kanao	M	1	1	-0.379272112286986	0.419085172010175	1B	Kanao	0.993108373010102
morn	2	outgroup	playback	0.00416667	1B	Norihei	M	1	1	-0.379272112286986	-1.16874685723362	1B	Norihei	0.993108373010102
morn	2	outgroup	playback	0.0138889	1B	Norihei	M	1	1	-0.379272112286986	0.220606168354699	1B	Norihei	0.993108373010102
aft	2	control	playback	0.00138889	1B	Gorou	M	1	1	-0.379272112286986	-1.56570486454457	1B	Gorou	-1.00651743121108
aft	2	control	playback	0.00277778	1B	Gorou	M	1	1	-0.379272112286986	-1.36722586088909	1B	Gorou	-1.00651743121108
aft	2	control	playback	0.00416667	1B	Gorou	M	1	1	-0.379272112286986	-1.16874685723362	1B	Gorou	-1.00651743121108
aft	2	control	playback	0.0180556	1B	Gorou	M	1	1	-0.379272112286986	0.816043179321125	1B	Gorou	-1.00651743121108
aft	2	control	playback	0.0138889	1B	Shoubou	M	1	1	-0.379272112286986	0.220606168354699	1B	Shoubou	-1.00651743121108
aft	2	control	playback	0.0152778	1B	Shoubou	M	1	1	-0.379272112286986	0.419085172010175	1B	Shoubou	-1.00651743121108
aft	2	control	playback	0.0166667	1B	Shoubou	M	1	1	-0.379272112286986	0.61756417566565	1B	Shoubou	-1.00651743121108
aft	2	control	playback	0.0180556	1B	Shoubou	M	1	1	-0.379272112286986	0.816043179321125	1B	Shoubou	-1.00651743121108
aft	2	control	playback	0.0194444	1B	Shoubou	M	1	1	-0.379272112286986	1.0145221829766	1B	Shoubou	-1.00651743121108
aft	2	control	playback	0.00138889	1B	Satoru	M	1	0	-0.379272112286986	-1.56570486454457	1B	Satoru	-1.00651743121108
aft	2	control	playback	0.00555556	1B	Satoru	M	1	1	-0.379272112286986	-0.970267853578144	1B	Satoru	-1.00651743121108
aft	2	control	playback	0.0125	1B	Satoru	M	1	1	-0.379272112286986	0.0221271646992241	1B	Satoru	-1.00651743121108
aft	2	control	playback	0.0152778	1B	Satoru	M	1	1	-0.379272112286986	0.419085172010175	1B	Satoru	-1.00651743121108
aft	2	control	playback	0.0166667	1B	Satoru	M	1	1	-0.379272112286986	0.61756417566565	1B	Satoru	-1.00651743121108
aft	2	control	playback	0.0180556	1B	Satoru	M	1	1	-0.379272112286986	0.816043179321125	1B	Satoru	-1.00651743121108
aft	2	control	playback	0.0194444	1B	Satoru	M	1	1	-0.379272112286986	1.0145221829766	1B	Satoru	-1.00651743121108
aft	2	control	playback	0.00138889	1B	Kanao	M	1	1	-0.379272112286986	-1.56570486454457	1B	Kanao	-1.00651743121108
aft	2	control	playback	0.00277778	1B	Kanao	M	1	1	-0.379272112286986	-1.36722586088909	1B	Kanao	-1.00651743121108
aft	2	control	playback	0.00416667	1B	Kanao	M	1	1	-0.379272112286986	-1.16874685723362	1B	Kanao	-1.00651743121108
aft	2	control	playback	0.00555556	1B	Kanao	M	1	0	-0.379272112286986	-0.970267853578144	1B	Kanao	-1.00651743121108
aft	2	control	playback	0.0138889	1B	Kanao	M	1	1	-0.379272112286986	0.220606168354699	1B	Kanao	-1.00651743121108
aft	2	control	playback	0.0152778	1B	Kanao	M	1	1	-0.379272112286986	0.419085172010175	1B	Kanao	-1.00651743121108
aft	2	control	playback	0.0166667	1B	Kanao	M	1	1	-0.379272112286986	0.61756417566565	1B	Kanao	-1.00651743121108
aft	2	control	playback	0.0180556	1B	Kanao	M	1	1	-0.379272112286986	0.816043179321125	1B	Kanao	-1.00651743121108
aft	2	control	playback	0.00138889	1B	Norihei	M	1	1	-0.379272112286986	-1.56570486454457	1B	Norihei	-1.00651743121108
aft	2	control	playback	0.00277778	1B	Norihei	M	1	1	-0.379272112286986	-1.36722586088909	1B	Norihei	-1.00651743121108
aft	2	control	playback	0.00416667	1B	Norihei	M	1	1	-0.379272112286986	-1.16874685723362	1B	Norihei	-1.00651743121108
aft	2	control	playback	0.00555556	1B	Norihei	M	1	0	-0.379272112286986	-0.970267853578144	1B	Norihei	-1.00651743121108
aft	2	control	playback	0.00694444	1B	Norihei	M	1	1	-0.379272112286986	-0.77178884992267	1B	Norihei	-1.00651743121108
aft	2	control	playback	0.0166667	1B	Norihei	M	1	1	-0.379272112286986	0.61756417566565	1B	Norihei	-1.00651743121108
morn	2	outgroup	playback	0.00138889	1C	Toon	M	1	1	-0.379272112286986	-1.56570486454457	1C	Toon	0.993108373010102
morn	2	outgroup	playback	0.00277778	1C	Toon	M	1	1	-0.379272112286986	-1.36722586088909	1C	Toon	0.993108373010102
morn	2	outgroup	playback	0.00416667	1C	Toon	M	1	1	-0.379272112286986	-1.16874685723362	1C	Toon	0.993108373010102
morn	2	outgroup	playback	0.00555556	1C	Toon	M	1	1	-0.379272112286986	-0.970267853578144	1C	Toon	0.993108373010102
morn	2	outgroup	playback	0.00694444	1C	Toon	M	1	1	-0.379272112286986	-0.77178884992267	1C	Toon	0.993108373010102
morn	2	outgroup	playback	0.00972222	1C	Toon	M	1	1	-0.379272112286986	-0.374830842611724	1C	Toon	0.993108373010102
morn	2	outgroup	playback	0.0194444	1C	Toon	M	1	1	-0.379272112286986	1.0145221829766	1C	Toon	0.993108373010102
morn	2	outgroup	playback	0.00138889	1C	Mizuo	M	1	1	-0.379272112286986	-1.56570486454457	1C	Mizuo	0.993108373010102
morn	2	outgroup	playback	0.00277778	1C	Mizuo	M	1	1	-0.379272112286986	-1.36722586088909	1C	Mizuo	0.993108373010102
morn	2	outgroup	playback	0.00416667	1C	Mizuo	M	1	1	-0.379272112286986	-1.16874685723362	1C	Mizuo	0.993108373010102
morn	2	outgroup	playback	0.00555556	1C	Mizuo	M	1	1	-0.379272112286986	-0.970267853578144	1C	Mizuo	0.993108373010102
morn	2	outgroup	playback	0.00694444	1C	Mizuo	M	1	1	-0.379272112286986	-0.77178884992267	1C	Mizuo	0.993108373010102
morn	2	outgroup	playback	0.00972222	1C	Mizuo	M	1	1	-0.379272112286986	-0.374830842611724	1C	Mizuo	0.993108373010102
morn	2	outgroup	playback	0.0111111	1C	Mizuo	M	1	1	-0.379272112286986	-0.176351838956251	1C	Mizuo	0.993108373010102
morn	2	outgroup	playback	0.0125	1C	Mizuo	M	1	1	-0.379272112286986	0.0221271646992241	1C	Mizuo	0.993108373010102
morn	2	outgroup	playback	0.0138889	1C	Mizuo	M	1	1	-0.379272112286986	0.220606168354699	1C	Mizuo	0.993108373010102
morn	2	outgroup	playback	0.0194444	1C	Mizuo	M	1	1	-0.379272112286986	1.0145221829766	1C	Mizuo	0.993108373010102
morn	2	outgroup	playback	0.00138889	1C	Musashi	M	1	0	-0.379272112286986	-1.56570486454457	1C	Musashi	0.993108373010102
morn	2	outgroup	playback	0.00277778	1C	Musashi	M	1	0	-0.379272112286986	-1.36722586088909	1C	Musashi	0.993108373010102
morn	2	outgroup	playback	0.00416667	1C	Musashi	M	1	0	-0.379272112286986	-1.16874685723362	1C	Musashi	0.993108373010102
morn	2	outgroup	playback	0.00555556	1C	Musashi	M	1	0	-0.379272112286986	-0.970267853578144	1C	Musashi	0.993108373010102
morn	2	outgroup	playback	0.00694444	1C	Musashi	M	1	0	-0.379272112286986	-0.77178884992267	1C	Musashi	0.993108373010102
morn	2	outgroup	playback	0.00833333	1C	Musashi	M	1	0	-0.379272112286986	-0.573309846267198	1C	Musashi	0.993108373010102
morn	2	outgroup	playback	0.00972222	1C	Musashi	M	1	0	-0.379272112286986	-0.374830842611724	1C	Musashi	0.993108373010102
morn	2	outgroup	playback	0.0111111	1C	Musashi	M	1	0	-0.379272112286986	-0.176351838956251	1C	Musashi	0.993108373010102
morn	2	outgroup	playback	0.0125	1C	Musashi	M	1	1	-0.379272112286986	0.0221271646992241	1C	Musashi	0.993108373010102
morn	2	outgroup	playback	0.0138889	1C	Musashi	M	1	1	-0.379272112286986	0.220606168354699	1C	Musashi	0.993108373010102
morn	2	outgroup	playback	0.0152778	1C	Musashi	M	1	1	-0.379272112286986	0.419085172010175	1C	Musashi	0.993108373010102
morn	2	outgroup	playback	0.0166667	1C	Musashi	M	1	1	-0.379272112286986	0.61756417566565	1C	Musashi	0.993108373010102
morn	2	outgroup	playback	0.0180556	1C	Musashi	M	1	1	-0.379272112286986	0.816043179321125	1C	Musashi	0.993108373010102
morn	2	outgroup	playback	0.0194444	1C	Musashi	M	1	1	-0.379272112286986	1.0145221829766	1C	Musashi	0.993108373010102
morn	2	outgroup	playback	0.00138889	1C	Shirou	M	1	1	-0.379272112286986	-1.56570486454457	1C	Shirou	0.993108373010102
morn	2	outgroup	playback	0.00277778	1C	Shirou	M	1	1	-0.379272112286986	-1.36722586088909	1C	Shirou	0.993108373010102
morn	2	outgroup	playback	0.00416667	1C	Shirou	M	1	1	-0.379272112286986	-1.16874685723362	1C	Shirou	0.993108373010102
morn	2	outgroup	playback	0.00555556	1C	Shirou	M	1	1	-0.379272112286986	-0.970267853578144	1C	Shirou	0.993108373010102
morn	2	outgroup	playback	0.00694444	1C	Shirou	M	1	1	-0.379272112286986	-0.77178884992267	1C	Shirou	0.993108373010102
morn	2	outgroup	playback	0.00972222	1C	Shirou	M	1	1	-0.379272112286986	-0.374830842611724	1C	Shirou	0.993108373010102
morn	2	outgroup	playback	0.0125	1C	Shirou	M	1	1	-0.379272112286986	0.0221271646992241	1C	Shirou	0.993108373010102
morn	2	outgroup	playback	0.0138889	1C	Shirou	M	1	1	-0.379272112286986	0.220606168354699	1C	Shirou	0.993108373010102
morn	2	outgroup	playback	0.0194444	1C	Shirou	M	1	1	-0.379272112286986	1.0145221829766	1C	Shirou	0.993108373010102
morn	2	outgroup	playback	0.00138889	1C	George	M	1	1	-0.379272112286986	-1.56570486454457	1C	George	0.993108373010102
morn	2	outgroup	playback	0.00277778	1C	George	M	1	1	-0.379272112286986	-1.36722586088909	1C	George	0.993108373010102
morn	2	outgroup	playback	0.00555556	1C	George	M	1	1	-0.379272112286986	-0.970267853578144	1C	George	0.993108373010102
morn	2	outgroup	playback	0.00694444	1C	George	M	1	1	-0.379272112286986	-0.77178884992267	1C	George	0.993108373010102
morn	2	outgroup	playback	0.00833333	1C	George	M	1	1	-0.379272112286986	-0.573309846267198	1C	George	0.993108373010102
morn	2	outgroup	playback	0.00972222	1C	George	M	1	1	-0.379272112286986	-0.374830842611724	1C	George	0.993108373010102
morn	2	outgroup	playback	0.0111111	1C	George	M	1	1	-0.379272112286986	-0.176351838956251	1C	George	0.993108373010102
morn	2	outgroup	playback	0.0125	1C	George	M	1	1	-0.379272112286986	0.0221271646992241	1C	George	0.993108373010102
morn	2	outgroup	playback	0.0138889	1C	George	M	1	1	-0.379272112286986	0.220606168354699	1C	George	0.993108373010102
morn	2	outgroup	playback	0.0152778	1C	George	M	1	0	-0.379272112286986	0.419085172010175	1C	George	0.993108373010102
morn	2	outgroup	playback	0.0166667	1C	George	M	1	0	-0.379272112286986	0.61756417566565	1C	George	0.993108373010102
morn	2	outgroup	playback	0.0180556	1C	George	M	1	0	-0.379272112286986	0.816043179321125	1C	George	0.993108373010102
morn	2	outgroup	playback	0.0194444	1C	George	M	1	1	-0.379272112286986	1.0145221829766	1C	George	0.993108373010102
aft	2	control	playback	0.00138889	1C	Toon	M	1	1	-0.379272112286986	-1.56570486454457	1C	Toon	-1.00651743121108
aft	2	control	playback	0.00416667	1C	Toon	M	1	1	-0.379272112286986	-1.16874685723362	1C	Toon	-1.00651743121108
aft	2	control	playback	0.00555556	1C	Toon	M	1	1	-0.379272112286986	-0.970267853578144	1C	Toon	-1.00651743121108
aft	2	control	playback	0.00694444	1C	Toon	M	1	1	-0.379272112286986	-0.77178884992267	1C	Toon	-1.00651743121108
aft	2	control	playback	0.0152778	1C	Toon	M	1	1	-0.379272112286986	0.419085172010175	1C	Toon	-1.00651743121108
aft	2	control	playback	0.0166667	1C	Toon	M	1	1	-0.379272112286986	0.61756417566565	1C	Toon	-1.00651743121108
aft	2	control	playback	0.0180556	1C	Toon	M	1	1	-0.379272112286986	0.816043179321125	1C	Toon	-1.00651743121108
aft	2	control	playback	0.0194444	1C	Toon	M	1	1	-0.379272112286986	1.0145221829766	1C	Toon	-1.00651743121108
aft	2	control	playback	0.00138889	1C	Mizuo	M	1	1	-0.379272112286986	-1.56570486454457	1C	Mizuo	-1.00651743121108
aft	2	control	playback	0.00277778	1C	Mizuo	M	1	1	-0.379272112286986	-1.36722586088909	1C	Mizuo	-1.00651743121108
aft	2	control	playback	0.00416667	1C	Mizuo	M	1	1	-0.379272112286986	-1.16874685723362	1C	Mizuo	-1.00651743121108
aft	2	control	playback	0.00555556	1C	Mizuo	M	1	1	-0.379272112286986	-0.970267853578144	1C	Mizuo	-1.00651743121108
aft	2	control	playback	0.00694444	1C	Mizuo	M	1	1	-0.379272112286986	-0.77178884992267	1C	Mizuo	-1.00651743121108
aft	2	control	playback	0.00833333	1C	Mizuo	M	1	1	-0.379272112286986	-0.573309846267198	1C	Mizuo	-1.00651743121108
aft	2	control	playback	0.0152778	1C	Mizuo	M	1	1	-0.379272112286986	0.419085172010175	1C	Mizuo	-1.00651743121108
aft	2	control	playback	0.00138889	1C	Musashi	M	1	1	-0.379272112286986	-1.56570486454457	1C	Musashi	-1.00651743121108
aft	2	control	playback	0.00277778	1C	Musashi	M	1	1	-0.379272112286986	-1.36722586088909	1C	Musashi	-1.00651743121108
aft	2	control	playback	0.00416667	1C	Musashi	M	1	1	-0.379272112286986	-1.16874685723362	1C	Musashi	-1.00651743121108
aft	2	control	playback	0.00555556	1C	Musashi	M	1	1	-0.379272112286986	-0.970267853578144	1C	Musashi	-1.00651743121108
aft	2	control	playback	0.00694444	1C	Musashi	M	1	1	-0.379272112286986	-0.77178884992267	1C	Musashi	-1.00651743121108
aft	2	control	playback	0.00833333	1C	Musashi	M	1	1	-0.379272112286986	-0.573309846267198	1C	Musashi	-1.00651743121108
aft	2	control	playback	0.0111111	1C	Musashi	M	1	1	-0.379272112286986	-0.176351838956251	1C	Musashi	-1.00651743121108
aft	2	control	playback	0.0125	1C	Musashi	M	1	1	-0.379272112286986	0.0221271646992241	1C	Musashi	-1.00651743121108
aft	2	control	playback	0.0152778	1C	Musashi	M	1	1	-0.379272112286986	0.419085172010175	1C	Musashi	-1.00651743121108
aft	2	control	playback	0.0180556	1C	Musashi	M	1	1	-0.379272112286986	0.816043179321125	1C	Musashi	-1.00651743121108
aft	2	control	playback	0.0194444	1C	Musashi	M	1	1	-0.379272112286986	1.0145221829766	1C	Musashi	-1.00651743121108
aft	2	control	playback	0.00138889	1C	Shirou	M	1	0	-0.379272112286986	-1.56570486454457	1C	Shirou	-1.00651743121108
aft	2	control	playback	0.00277778	1C	Shirou	M	1	0	-0.379272112286986	-1.36722586088909	1C	Shirou	-1.00651743121108
aft	2	control	playback	0.00416667	1C	Shirou	M	1	0	-0.379272112286986	-1.16874685723362	1C	Shirou	-1.00651743121108
aft	2	control	playback	0.00555556	1C	Shirou	M	1	0	-0.379272112286986	-0.970267853578144	1C	Shirou	-1.00651743121108
aft	2	control	playback	0.00694444	1C	Shirou	M	1	0	-0.379272112286986	-0.77178884992267	1C	Shirou	-1.00651743121108
aft	2	control	playback	0.00833333	1C	Shirou	M	1	0	-0.379272112286986	-0.573309846267198	1C	Shirou	-1.00651743121108
aft	2	control	playback	0.0138889	1C	Shirou	M	1	1	-0.379272112286986	0.220606168354699	1C	Shirou	-1.00651743121108
aft	2	control	playback	0.0152778	1C	Shirou	M	1	1	-0.379272112286986	0.419085172010175	1C	Shirou	-1.00651743121108
aft	2	control	playback	0.00138889	1C	George	M	1	1	-0.379272112286986	-1.56570486454457	1C	George	-1.00651743121108
aft	2	control	playback	0.00416667	1C	George	M	1	1	-0.379272112286986	-1.16874685723362	1C	George	-1.00651743121108
aft	2	control	playback	0.00555556	1C	George	M	1	1	-0.379272112286986	-0.970267853578144	1C	George	-1.00651743121108
aft	2	control	playback	0.00694444	1C	George	M	1	1	-0.379272112286986	-0.77178884992267	1C	George	-1.00651743121108
aft	2	control	playback	0.00833333	1C	George	M	1	1	-0.379272112286986	-0.573309846267198	1C	George	-1.00651743121108
aft	2	control	playback	0.0111111	1C	George	M	1	1	-0.379272112286986	-0.176351838956251	1C	George	-1.00651743121108
aft	2	control	playback	0.0125	1C	George	M	1	1	-0.379272112286986	0.0221271646992241	1C	George	-1.00651743121108
aft	2	control	playback	0.0166667	1C	George	M	1	1	-0.379272112286986	0.61756417566565	1C	George	-1.00651743121108
aft	2	control	playback	0.0180556	1C	George	M	1	1	-0.379272112286986	0.816043179321125	1C	George	-1.00651743121108
aft	2	control	playback	0.0194444	1C	George	M	1	1	-0.379272112286986	1.0145221829766	1C	George	-1.00651743121108
morn	2	outgroup	playback	0.00138889	1A	Lennon	M	1	0	-0.379272112286986	-1.56570486454457	1A	Lennon	0.993108373010102
morn	2	outgroup	playback	0.00277778	1A	Lennon	M	1	0	-0.379272112286986	-1.36722586088909	1A	Lennon	0.993108373010102
morn	2	outgroup	playback	0.00416667	1A	Lennon	M	1	0	-0.379272112286986	-1.16874685723362	1A	Lennon	0.993108373010102
morn	2	outgroup	playback	0.00555556	1A	Lennon	M	1	0	-0.379272112286986	-0.970267853578144	1A	Lennon	0.993108373010102
morn	2	outgroup	playback	0.00694444	1A	Lennon	M	1	0	-0.379272112286986	-0.77178884992267	1A	Lennon	0.993108373010102
morn	2	outgroup	playback	0.00833333	1A	Lennon	M	1	1	-0.379272112286986	-0.573309846267198	1A	Lennon	0.993108373010102
morn	2	outgroup	playback	0.00972222	1A	Lennon	M	1	0	-0.379272112286986	-0.374830842611724	1A	Lennon	0.993108373010102
morn	2	outgroup	playback	0.0111111	1A	Lennon	M	1	0	-0.379272112286986	-0.176351838956251	1A	Lennon	0.993108373010102
morn	2	outgroup	playback	0.0125	1A	Lennon	M	1	0	-0.379272112286986	0.0221271646992241	1A	Lennon	0.993108373010102
morn	2	outgroup	playback	0.0138889	1A	Lennon	M	1	0	-0.379272112286986	0.220606168354699	1A	Lennon	0.993108373010102
morn	2	outgroup	playback	0.0152778	1A	Lennon	M	1	0	-0.379272112286986	0.419085172010175	1A	Lennon	0.993108373010102
morn	2	outgroup	playback	0.0166667	1A	Lennon	M	1	0	-0.379272112286986	0.61756417566565	1A	Lennon	0.993108373010102
morn	2	outgroup	playback	0.0180556	1A	Lennon	M	1	0	-0.379272112286986	0.816043179321125	1A	Lennon	0.993108373010102
morn	2	outgroup	playback	0.0194444	1A	Lennon	M	1	0	-0.379272112286986	1.0145221829766	1A	Lennon	0.993108373010102
morn	2	outgroup	playback	0.00138889	1A	Naoya	M	1	1	-0.379272112286986	-1.56570486454457	1A	Naoya	0.993108373010102
morn	2	outgroup	playback	0.00277778	1A	Naoya	M	1	1	-0.379272112286986	-1.36722586088909	1A	Naoya	0.993108373010102
morn	2	outgroup	playback	0.00416667	1A	Naoya	M	1	1	-0.379272112286986	-1.16874685723362	1A	Naoya	0.993108373010102
morn	2	outgroup	playback	0.00555556	1A	Naoya	M	1	1	-0.379272112286986	-0.970267853578144	1A	Naoya	0.993108373010102
morn	2	outgroup	playback	0.00694444	1A	Naoya	M	1	1	-0.379272112286986	-0.77178884992267	1A	Naoya	0.993108373010102
morn	2	outgroup	playback	0.00833333	1A	Naoya	M	1	1	-0.379272112286986	-0.573309846267198	1A	Naoya	0.993108373010102
morn	2	outgroup	playback	0.00972222	1A	Naoya	M	1	1	-0.379272112286986	-0.374830842611724	1A	Naoya	0.993108373010102
morn	2	outgroup	playback	0.0111111	1A	Naoya	M	1	1	-0.379272112286986	-0.176351838956251	1A	Naoya	0.993108373010102
morn	2	outgroup	playback	0.0125	1A	Naoya	M	1	1	-0.379272112286986	0.0221271646992241	1A	Naoya	0.993108373010102
morn	2	outgroup	playback	0.0138889	1A	Naoya	M	1	1	-0.379272112286986	0.220606168354699	1A	Naoya	0.993108373010102
morn	2	outgroup	playback	0.0152778	1A	Naoya	M	1	1	-0.379272112286986	0.419085172010175	1A	Naoya	0.993108373010102
morn	2	outgroup	playback	0.0166667	1A	Naoya	M	1	1	-0.379272112286986	0.61756417566565	1A	Naoya	0.993108373010102
morn	2	outgroup	playback	0.0180556	1A	Naoya	M	1	1	-0.379272112286986	0.816043179321125	1A	Naoya	0.993108373010102
morn	2	outgroup	playback	0.0194444	1A	Naoya	M	1	1	-0.379272112286986	1.0145221829766	1A	Naoya	0.993108373010102
morn	2	outgroup	playback	0.00138889	1A	Norio	M	1	0	-0.379272112286986	-1.56570486454457	1A	Norio	0.993108373010102
morn	2	outgroup	playback	0.00277778	1A	Norio	M	1	0	-0.379272112286986	-1.36722586088909	1A	Norio	0.993108373010102
morn	2	outgroup	playback	0.00416667	1A	Norio	M	1	0	-0.379272112286986	-1.16874685723362	1A	Norio	0.993108373010102
morn	2	outgroup	playback	0.00555556	1A	Norio	M	1	0	-0.379272112286986	-0.970267853578144	1A	Norio	0.993108373010102
morn	2	outgroup	playback	0.00694444	1A	Norio	M	1	0	-0.379272112286986	-0.77178884992267	1A	Norio	0.993108373010102
morn	2	outgroup	playback	0.00833333	1A	Norio	M	1	0	-0.379272112286986	-0.573309846267198	1A	Norio	0.993108373010102
morn	2	outgroup	playback	0.00972222	1A	Norio	M	1	0	-0.379272112286986	-0.374830842611724	1A	Norio	0.993108373010102
morn	2	outgroup	playback	0.0111111	1A	Norio	M	1	0	-0.379272112286986	-0.176351838956251	1A	Norio	0.993108373010102
morn	2	outgroup	playback	0.0138889	1A	Norio	M	1	1	-0.379272112286986	0.220606168354699	1A	Norio	0.993108373010102
morn	2	outgroup	playback	0.0152778	1A	Norio	M	1	1	-0.379272112286986	0.419085172010175	1A	Norio	0.993108373010102
morn	2	outgroup	playback	0.0166667	1A	Norio	M	1	1	-0.379272112286986	0.61756417566565	1A	Norio	0.993108373010102
morn	2	outgroup	playback	0.0180556	1A	Norio	M	1	1	-0.379272112286986	0.816043179321125	1A	Norio	0.993108373010102
morn	2	outgroup	playback	0.0194444	1A	Norio	M	1	1	-0.379272112286986	1.0145221829766	1A	Norio	0.993108373010102
morn	2	outgroup	playback	0.00138889	1A	Minato	M	1	1	-0.379272112286986	-1.56570486454457	1A	Minato	0.993108373010102
morn	2	outgroup	playback	0.00416667	1A	Minato	M	1	1	-0.379272112286986	-1.16874685723362	1A	Minato	0.993108373010102
morn	2	outgroup	playback	0.0125	1A	Minato	M	1	1	-0.379272112286986	0.0221271646992241	1A	Minato	0.993108373010102
morn	2	outgroup	playback	0.0138889	1A	Minato	M	1	1	-0.379272112286986	0.220606168354699	1A	Minato	0.993108373010102
morn	2	outgroup	playback	0.0166667	1A	Minato	M	1	1	-0.379272112286986	0.61756417566565	1A	Minato	0.993108373010102
morn	2	outgroup	playback	0.0180556	1A	Minato	M	1	1	-0.379272112286986	0.816043179321125	1A	Minato	0.993108373010102
morn	2	outgroup	playback	0.0194444	1A	Minato	M	1	1	-0.379272112286986	1.0145221829766	1A	Minato	0.993108373010102
morn	2	outgroup	playback	0.00138889	1A	Takabo	M	1	0	-0.379272112286986	-1.56570486454457	1A	Takabo	0.993108373010102
morn	2	outgroup	playback	0.00277778	1A	Takabo	M	1	0	-0.379272112286986	-1.36722586088909	1A	Takabo	0.993108373010102
morn	2	outgroup	playback	0.00416667	1A	Takabo	M	1	0	-0.379272112286986	-1.16874685723362	1A	Takabo	0.993108373010102
morn	2	outgroup	playback	0.00555556	1A	Takabo	M	1	0	-0.379272112286986	-0.970267853578144	1A	Takabo	0.993108373010102
morn	2	outgroup	playback	0.00694444	1A	Takabo	M	1	0	-0.379272112286986	-0.77178884992267	1A	Takabo	0.993108373010102
morn	2	outgroup	playback	0.00833333	1A	Takabo	M	1	0	-0.379272112286986	-0.573309846267198	1A	Takabo	0.993108373010102
morn	2	outgroup	playback	0.00972222	1A	Takabo	M	1	0	-0.379272112286986	-0.374830842611724	1A	Takabo	0.993108373010102
morn	2	outgroup	playback	0.0111111	1A	Takabo	M	1	0	-0.379272112286986	-0.176351838956251	1A	Takabo	0.993108373010102
morn	2	outgroup	playback	0.0125	1A	Takabo	M	1	1	-0.379272112286986	0.0221271646992241	1A	Takabo	0.993108373010102
morn	2	outgroup	playback	0.0138889	1A	Takabo	M	1	1	-0.379272112286986	0.220606168354699	1A	Takabo	0.993108373010102
morn	2	outgroup	playback	0.0152778	1A	Takabo	M	1	1	-0.379272112286986	0.419085172010175	1A	Takabo	0.993108373010102
morn	2	outgroup	playback	0.0166667	1A	Takabo	M	1	1	-0.379272112286986	0.61756417566565	1A	Takabo	0.993108373010102
morn	2	outgroup	playback	0.0180556	1A	Takabo	M	1	1	-0.379272112286986	0.816043179321125	1A	Takabo	0.993108373010102
morn	2	outgroup	playback	0.0194444	1A	Takabo	M	1	1	-0.379272112286986	1.0145221829766	1A	Takabo	0.993108373010102
aft	2	control	playback	0.00555556	1A	Lennon	M	1	1	-0.379272112286986	-0.970267853578144	1A	Lennon	-1.00651743121108
aft	2	control	playback	0.00972222	1A	Lennon	M	1	1	-0.379272112286986	-0.374830842611724	1A	Lennon	-1.00651743121108
aft	2	control	playback	0.0111111	1A	Lennon	M	1	1	-0.379272112286986	-0.176351838956251	1A	Lennon	-1.00651743121108
aft	2	control	playback	0.0125	1A	Lennon	M	1	1	-0.379272112286986	0.0221271646992241	1A	Lennon	-1.00651743121108
aft	2	control	playback	0.0138889	1A	Lennon	M	1	1	-0.379272112286986	0.220606168354699	1A	Lennon	-1.00651743121108
aft	2	control	playback	0.0152778	1A	Lennon	M	1	1	-0.379272112286986	0.419085172010175	1A	Lennon	-1.00651743121108
aft	2	control	playback	0.0166667	1A	Lennon	M	1	1	-0.379272112286986	0.61756417566565	1A	Lennon	-1.00651743121108
aft	2	control	playback	0.0180556	1A	Lennon	M	1	1	-0.379272112286986	0.816043179321125	1A	Lennon	-1.00651743121108
aft	2	control	playback	0.00555556	1A	Naoya	M	1	1	-0.379272112286986	-0.970267853578144	1A	Naoya	-1.00651743121108
aft	2	control	playback	0.00694444	1A	Naoya	M	1	1	-0.379272112286986	-0.77178884992267	1A	Naoya	-1.00651743121108
aft	2	control	playback	0.0111111	1A	Naoya	M	1	1	-0.379272112286986	-0.176351838956251	1A	Naoya	-1.00651743121108
aft	2	control	playback	0.0125	1A	Naoya	M	1	1	-0.379272112286986	0.0221271646992241	1A	Naoya	-1.00651743121108
aft	2	control	playback	0.0166667	1A	Naoya	M	1	1	-0.379272112286986	0.61756417566565	1A	Naoya	-1.00651743121108
aft	2	control	playback	0.0180556	1A	Naoya	M	1	1	-0.379272112286986	0.816043179321125	1A	Naoya	-1.00651743121108
aft	2	control	playback	0.0194444	1A	Naoya	M	1	1	-0.379272112286986	1.0145221829766	1A	Naoya	-1.00651743121108
aft	2	control	playback	0.00277778	1A	Norio	M	1	1	-0.379272112286986	-1.36722586088909	1A	Norio	-1.00651743121108
aft	2	control	playback	0.00416667	1A	Norio	M	1	1	-0.379272112286986	-1.16874685723362	1A	Norio	-1.00651743121108
aft	2	control	playback	0.00555556	1A	Norio	M	1	1	-0.379272112286986	-0.970267853578144	1A	Norio	-1.00651743121108
aft	2	control	playback	0.00694444	1A	Norio	M	1	1	-0.379272112286986	-0.77178884992267	1A	Norio	-1.00651743121108
aft	2	control	playback	0.00833333	1A	Norio	M	1	1	-0.379272112286986	-0.573309846267198	1A	Norio	-1.00651743121108
aft	2	control	playback	0.0111111	1A	Norio	M	1	1	-0.379272112286986	-0.176351838956251	1A	Norio	-1.00651743121108
aft	2	control	playback	0.0152778	1A	Norio	M	1	1	-0.379272112286986	0.419085172010175	1A	Norio	-1.00651743121108
aft	2	control	playback	0.0166667	1A	Norio	M	1	1	-0.379272112286986	0.61756417566565	1A	Norio	-1.00651743121108
aft	2	control	playback	0.0180556	1A	Norio	M	1	1	-0.379272112286986	0.816043179321125	1A	Norio	-1.00651743121108
aft	2	control	playback	0.0194444	1A	Norio	M	1	1	-0.379272112286986	1.0145221829766	1A	Norio	-1.00651743121108
aft	2	control	playback	0.00277778	1A	Minato	M	1	1	-0.379272112286986	-1.36722586088909	1A	Minato	-1.00651743121108
aft	2	control	playback	0.00555556	1A	Minato	M	1	1	-0.379272112286986	-0.970267853578144	1A	Minato	-1.00651743121108
aft	2	control	playback	0.0166667	1A	Minato	M	1	1	-0.379272112286986	0.61756417566565	1A	Minato	-1.00651743121108
aft	2	control	playback	0.0194444	1A	Minato	M	1	1	-0.379272112286986	1.0145221829766	1A	Minato	-1.00651743121108
aft	2	control	playback	0.0138889	1A	Takabo	M	1	1	-0.379272112286986	0.220606168354699	1A	Takabo	-1.00651743121108
aft	2	control	playback	0.0152778	1A	Takabo	M	1	1	-0.379272112286986	0.419085172010175	1A	Takabo	-1.00651743121108
aft	2	control	playback	0.0180556	1A	Takabo	M	1	1	-0.379272112286986	0.816043179321125	1A	Takabo	-1.00651743121108
morn	2	control	playback	0.0125	5G	Kotetsu	M	1	1	-0.379272112286986	0.0221271646992241	5G	Kotetsu	-1.00651743121108
morn	2	control	playback	0.0138889	5G	Kotetsu	M	1	1	-0.379272112286986	0.220606168354699	5G	Kotetsu	-1.00651743121108
morn	2	control	playback	0.0180556	5G	Kotetsu	M	1	1	-0.379272112286986	0.816043179321125	5G	Kotetsu	-1.00651743121108
morn	2	control	playback	0.025	5G	Kotetsu	M	1	1	-0.379272112286986	1.8084381975985	5G	Kotetsu	-1.00651743121108
morn	2	control	playback	0.00138889	5G	Oumu	F	1	0	-0.379272112286986	-1.56570486454457	5G	Oumu	-1.00651743121108
morn	2	control	playback	0.00277778	5G	Oumu	F	1	0	-0.379272112286986	-1.36722586088909	5G	Oumu	-1.00651743121108
morn	2	control	playback	0.00416667	5G	Oumu	F	1	0	-0.379272112286986	-1.16874685723362	5G	Oumu	-1.00651743121108
morn	2	control	playback	0.00555556	5G	Oumu	F	1	0	-0.379272112286986	-0.970267853578144	5G	Oumu	-1.00651743121108
morn	2	control	playback	0.00694444	5G	Oumu	F	1	0	-0.379272112286986	-0.77178884992267	5G	Oumu	-1.00651743121108
morn	2	control	playback	0.00833333	5G	Oumu	F	1	0	-0.379272112286986	-0.573309846267198	5G	Oumu	-1.00651743121108
morn	2	control	playback	0.00972222	5G	Oumu	F	1	0	-0.379272112286986	-0.374830842611724	5G	Oumu	-1.00651743121108
morn	2	control	playback	0.0111111	5G	Oumu	F	1	0	-0.379272112286986	-0.176351838956251	5G	Oumu	-1.00651743121108
morn	2	control	playback	0.0125	5G	Oumu	F	1	0	-0.379272112286986	0.0221271646992241	5G	Oumu	-1.00651743121108
morn	2	control	playback	0.0138889	5G	Oumu	F	1	0	-0.379272112286986	0.220606168354699	5G	Oumu	-1.00651743121108
morn	2	control	playback	0.0152778	5G	Oumu	F	1	0	-0.379272112286986	0.419085172010175	5G	Oumu	-1.00651743121108
morn	2	control	playback	0.0166667	5G	Oumu	F	1	0	-0.379272112286986	0.61756417566565	5G	Oumu	-1.00651743121108
morn	2	control	playback	0.0180556	5G	Oumu	F	1	0	-0.379272112286986	0.816043179321125	5G	Oumu	-1.00651743121108
morn	2	control	playback	0.00138889	5G	Haruna	F	1	0	-0.379272112286986	-1.56570486454457	5G	Haruna	-1.00651743121108
morn	2	control	playback	0.00277778	5G	Haruna	F	1	0	-0.379272112286986	-1.36722586088909	5G	Haruna	-1.00651743121108
morn	2	control	playback	0.00416667	5G	Haruna	F	1	0	-0.379272112286986	-1.16874685723362	5G	Haruna	-1.00651743121108
morn	2	control	playback	0.00555556	5G	Haruna	F	1	0	-0.379272112286986	-0.970267853578144	5G	Haruna	-1.00651743121108
morn	2	control	playback	0.00833333	5G	Haruna	F	1	0	-0.379272112286986	-0.573309846267198	5G	Haruna	-1.00651743121108
morn	2	control	playback	0.00972222	5G	Haruna	F	1	0	-0.379272112286986	-0.374830842611724	5G	Haruna	-1.00651743121108
morn	2	control	playback	0.0111111	5G	Haruna	F	1	0	-0.379272112286986	-0.176351838956251	5G	Haruna	-1.00651743121108
morn	2	control	playback	0.0125	5G	Haruna	F	1	0	-0.379272112286986	0.0221271646992241	5G	Haruna	-1.00651743121108
morn	2	control	playback	0.0138889	5G	Haruna	F	1	0	-0.379272112286986	0.220606168354699	5G	Haruna	-1.00651743121108
morn	2	control	playback	0.0152778	5G	Haruna	F	1	0	-0.379272112286986	0.419085172010175	5G	Haruna	-1.00651743121108
morn	2	control	playback	0.0166667	5G	Haruna	F	1	0	-0.379272112286986	0.61756417566565	5G	Haruna	-1.00651743121108
morn	2	control	playback	0.0180556	5G	Haruna	F	1	0	-0.379272112286986	0.816043179321125	5G	Haruna	-1.00651743121108
morn	2	control	playback	0.0194444	5G	Haruna	F	1	0	-0.379272112286986	1.0145221829766	5G	Haruna	-1.00651743121108
morn	2	control	playback	0.0208333	5G	Haruna	F	1	0	-0.379272112286986	1.21300118663208	5G	Haruna	-1.00651743121108
morn	2	control	playback	0.0236111	5G	Haruna	F	1	1	-0.379272112286986	1.60995919394303	5G	Haruna	-1.00651743121108
morn	2	control	playback	0.025	5G	Haruna	F	1	1	-0.379272112286986	1.8084381975985	5G	Haruna	-1.00651743121108
morn	2	control	playback	0.00138889	5G	Sai	F	1	0	-0.379272112286986	-1.56570486454457	5G	Sai	-1.00651743121108
morn	2	control	playback	0.00277778	5G	Sai	F	1	0	-0.379272112286986	-1.36722586088909	5G	Sai	-1.00651743121108
morn	2	control	playback	0.00555556	5G	Sai	F	1	0	-0.379272112286986	-0.970267853578144	5G	Sai	-1.00651743121108
morn	2	control	playback	0.00694444	5G	Sai	F	1	0	-0.379272112286986	-0.77178884992267	5G	Sai	-1.00651743121108
morn	2	control	playback	0.00833333	5G	Sai	F	1	0	-0.379272112286986	-0.573309846267198	5G	Sai	-1.00651743121108
morn	2	control	playback	0.00972222	5G	Sai	F	1	0	-0.379272112286986	-0.374830842611724	5G	Sai	-1.00651743121108
morn	2	control	playback	0.0111111	5G	Sai	F	1	0	-0.379272112286986	-0.176351838956251	5G	Sai	-1.00651743121108
morn	2	control	playback	0.0125	5G	Sai	F	1	0	-0.379272112286986	0.0221271646992241	5G	Sai	-1.00651743121108
morn	2	control	playback	0.0138889	5G	Sai	F	1	0	-0.379272112286986	0.220606168354699	5G	Sai	-1.00651743121108
morn	2	control	playback	0.0152778	5G	Sai	F	1	0	-0.379272112286986	0.419085172010175	5G	Sai	-1.00651743121108
morn	2	control	playback	0.0166667	5G	Sai	F	1	0	-0.379272112286986	0.61756417566565	5G	Sai	-1.00651743121108
morn	2	control	playback	0.0180556	5G	Sai	F	1	0	-0.379272112286986	0.816043179321125	5G	Sai	-1.00651743121108
morn	2	control	playback	0.0194444	5G	Sai	F	1	0	-0.379272112286986	1.0145221829766	5G	Sai	-1.00651743121108
morn	2	control	playback	0.0208333	5G	Sai	F	1	0	-0.379272112286986	1.21300118663208	5G	Sai	-1.00651743121108
morn	2	control	playback	0.0236111	5G	Sai	F	1	1	-0.379272112286986	1.60995919394303	5G	Sai	-1.00651743121108
morn	2	control	playback	0.025	5G	Sai	F	1	1	-0.379272112286986	1.8084381975985	5G	Sai	-1.00651743121108
morn	2	control	playback	0.00138889	5G	Akina	F	1	0	-0.379272112286986	-1.56570486454457	5G	Akina	-1.00651743121108
morn	2	control	playback	0.00277778	5G	Akina	F	1	0	-0.379272112286986	-1.36722586088909	5G	Akina	-1.00651743121108
morn	2	control	playback	0.00416667	5G	Akina	F	1	0	-0.379272112286986	-1.16874685723362	5G	Akina	-1.00651743121108
morn	2	control	playback	0.00555556	5G	Akina	F	1	0	-0.379272112286986	-0.970267853578144	5G	Akina	-1.00651743121108
morn	2	control	playback	0.00694444	5G	Akina	F	1	0	-0.379272112286986	-0.77178884992267	5G	Akina	-1.00651743121108
morn	2	control	playback	0.00833333	5G	Akina	F	1	0	-0.379272112286986	-0.573309846267198	5G	Akina	-1.00651743121108
morn	2	control	playback	0.00972222	5G	Akina	F	1	0	-0.379272112286986	-0.374830842611724	5G	Akina	-1.00651743121108
morn	2	control	playback	0.0111111	5G	Akina	F	1	0	-0.379272112286986	-0.176351838956251	5G	Akina	-1.00651743121108
morn	2	control	playback	0.0125	5G	Akina	F	1	0	-0.379272112286986	0.0221271646992241	5G	Akina	-1.00651743121108
morn	2	control	playback	0.0138889	5G	Akina	F	1	0	-0.379272112286986	0.220606168354699	5G	Akina	-1.00651743121108
morn	2	control	playback	0.0152778	5G	Akina	F	1	0	-0.379272112286986	0.419085172010175	5G	Akina	-1.00651743121108
morn	2	control	playback	0.0166667	5G	Akina	F	1	0	-0.379272112286986	0.61756417566565	5G	Akina	-1.00651743121108
morn	2	control	playback	0.0194444	5G	Akina	F	1	0	-0.379272112286986	1.0145221829766	5G	Akina	-1.00651743121108
morn	2	control	playback	0.0208333	5G	Akina	F	1	0	-0.379272112286986	1.21300118663208	5G	Akina	-1.00651743121108
morn	2	control	playback	0.0222222	5G	Akina	F	1	0	-0.379272112286986	1.41148019028755	5G	Akina	-1.00651743121108
morn	2	control	playback	0.0236111	5G	Akina	F	1	1	-0.379272112286986	1.60995919394303	5G	Akina	-1.00651743121108
morn	2	control	playback	0.025	5G	Akina	F	1	1	-0.379272112286986	1.8084381975985	5G	Akina	-1.00651743121108
morn	2	control	playback	0.00277778	5G	Yoshie	F	1	1	-0.379272112286986	-1.36722586088909	5G	Yoshie	-1.00651743121108
morn	2	control	playback	0.0180556	5G	Yoshie	F	1	1	-0.379272112286986	0.816043179321125	5G	Yoshie	-1.00651743121108
morn	2	control	playback	0.0194444	5G	Yoshie	F	1	1	-0.379272112286986	1.0145221829766	5G	Yoshie	-1.00651743121108
morn	2	control	playback	0.0208333	5G	Yoshie	F	1	1	-0.379272112286986	1.21300118663208	5G	Yoshie	-1.00651743121108
morn	2	control	playback	0.0222222	5G	Yoshie	F	1	1	-0.379272112286986	1.41148019028755	5G	Yoshie	-1.00651743121108
morn	2	control	playback	0.00138889	5G	Candy	F	1	0	-0.379272112286986	-1.56570486454457	5G	Candy	-1.00651743121108
morn	2	control	playback	0.00277778	5G	Candy	F	1	0	-0.379272112286986	-1.36722586088909	5G	Candy	-1.00651743121108
morn	2	control	playback	0.00416667	5G	Candy	F	1	0	-0.379272112286986	-1.16874685723362	5G	Candy	-1.00651743121108
morn	2	control	playback	0.00555556	5G	Candy	F	1	0	-0.379272112286986	-0.970267853578144	5G	Candy	-1.00651743121108
morn	2	control	playback	0.00694444	5G	Candy	F	1	0	-0.379272112286986	-0.77178884992267	5G	Candy	-1.00651743121108
morn	2	control	playback	0.00833333	5G	Candy	F	1	0	-0.379272112286986	-0.573309846267198	5G	Candy	-1.00651743121108
morn	2	control	playback	0.00972222	5G	Candy	F	1	0	-0.379272112286986	-0.374830842611724	5G	Candy	-1.00651743121108
morn	2	control	playback	0.0111111	5G	Candy	F	1	0	-0.379272112286986	-0.176351838956251	5G	Candy	-1.00651743121108
morn	2	control	playback	0.0125	5G	Candy	F	1	0	-0.379272112286986	0.0221271646992241	5G	Candy	-1.00651743121108
morn	2	control	playback	0.0138889	5G	Candy	F	1	0	-0.379272112286986	0.220606168354699	5G	Candy	-1.00651743121108
morn	2	control	playback	0.0152778	5G	Candy	F	1	0	-0.379272112286986	0.419085172010175	5G	Candy	-1.00651743121108
morn	2	control	playback	0.0180556	5G	Candy	F	1	0	-0.379272112286986	0.816043179321125	5G	Candy	-1.00651743121108
morn	2	control	playback	0.0194444	5G	Candy	F	1	0	-0.379272112286986	1.0145221829766	5G	Candy	-1.00651743121108
morn	2	control	playback	0.0208333	5G	Candy	F	1	0	-0.379272112286986	1.21300118663208	5G	Candy	-1.00651743121108
morn	2	control	playback	0.00138889	5G	Chiko	F	1	1	-0.379272112286986	-1.56570486454457	5G	Chiko	-1.00651743121108
morn	2	control	playback	0.00555556	5G	Chiko	F	1	1	-0.379272112286986	-0.970267853578144	5G	Chiko	-1.00651743121108
morn	2	control	playback	0.00833333	5G	Chiko	F	1	1	-0.379272112286986	-0.573309846267198	5G	Chiko	-1.00651743121108
morn	2	control	playback	0.00972222	5G	Chiko	F	1	1	-0.379272112286986	-0.374830842611724	5G	Chiko	-1.00651743121108
morn	2	control	playback	0.0125	5G	Chiko	F	1	0	-0.379272112286986	0.0221271646992241	5G	Chiko	-1.00651743121108
morn	2	control	playback	0.0138889	5G	Chiko	F	1	0	-0.379272112286986	0.220606168354699	5G	Chiko	-1.00651743121108
morn	2	control	playback	0.0152778	5G	Chiko	F	1	0	-0.379272112286986	0.419085172010175	5G	Chiko	-1.00651743121108
morn	2	control	playback	0.0166667	5G	Chiko	F	1	1	-0.379272112286986	0.61756417566565	5G	Chiko	-1.00651743121108
morn	2	control	playback	0.0180556	5G	Chiko	F	1	1	-0.379272112286986	0.816043179321125	5G	Chiko	-1.00651743121108
morn	2	control	playback	0.0194444	5G	Chiko	F	1	1	-0.379272112286986	1.0145221829766	5G	Chiko	-1.00651743121108
morn	2	control	playback	0.0208333	5G	Chiko	F	1	1	-0.379272112286986	1.21300118663208	5G	Chiko	-1.00651743121108
morn	2	control	playback	0.0236111	5G	Chiko	F	1	1	-0.379272112286986	1.60995919394303	5G	Chiko	-1.00651743121108
morn	2	control	playback	0.025	5G	Chiko	F	1	1	-0.379272112286986	1.8084381975985	5G	Chiko	-1.00651743121108
morn	2	control	playback	0.00138889	5G	Lina	F	1	1	-0.379272112286986	-1.56570486454457	5G	Lina	-1.00651743121108
morn	2	control	playback	0.00277778	5G	Lina	F	1	1	-0.379272112286986	-1.36722586088909	5G	Lina	-1.00651743121108
morn	2	control	playback	0.00416667	5G	Lina	F	1	1	-0.379272112286986	-1.16874685723362	5G	Lina	-1.00651743121108
morn	2	control	playback	0.00555556	5G	Lina	F	1	1	-0.379272112286986	-0.970267853578144	5G	Lina	-1.00651743121108
morn	2	control	playback	0.00694444	5G	Lina	F	1	1	-0.379272112286986	-0.77178884992267	5G	Lina	-1.00651743121108
morn	2	control	playback	0.00833333	5G	Lina	F	1	1	-0.379272112286986	-0.573309846267198	5G	Lina	-1.00651743121108
morn	2	control	playback	0.00972222	5G	Lina	F	1	1	-0.379272112286986	-0.374830842611724	5G	Lina	-1.00651743121108
morn	2	control	playback	0.0125	5G	Lina	F	1	1	-0.379272112286986	0.0221271646992241	5G	Lina	-1.00651743121108
morn	2	control	playback	0.0138889	5G	Lina	F	1	1	-0.379272112286986	0.220606168354699	5G	Lina	-1.00651743121108
morn	2	control	playback	0.0152778	5G	Lina	F	1	1	-0.379272112286986	0.419085172010175	5G	Lina	-1.00651743121108
morn	2	control	playback	0.0180556	5G	Lina	F	1	1	-0.379272112286986	0.816043179321125	5G	Lina	-1.00651743121108
morn	2	control	playback	0.0194444	5G	Lina	F	1	1	-0.379272112286986	1.0145221829766	5G	Lina	-1.00651743121108
morn	2	control	playback	0.0208333	5G	Lina	F	1	1	-0.379272112286986	1.21300118663208	5G	Lina	-1.00651743121108
aft	2	outgroup	playback	0.00138889	5G	Kotetsu	M	1	1	-0.379272112286986	-1.56570486454457	5G	Kotetsu	0.993108373010102
aft	2	outgroup	playback	0.00416667	5G	Kotetsu	M	1	1	-0.379272112286986	-1.16874685723362	5G	Kotetsu	0.993108373010102
aft	2	outgroup	playback	0.0152778	5G	Kotetsu	M	1	1	-0.379272112286986	0.419085172010175	5G	Kotetsu	0.993108373010102
aft	2	outgroup	playback	0.00416667	5G	Oumu	F	1	1	-0.379272112286986	-1.16874685723362	5G	Oumu	0.993108373010102
aft	2	outgroup	playback	0.00555556	5G	Oumu	F	1	1	-0.379272112286986	-0.970267853578144	5G	Oumu	0.993108373010102
aft	2	outgroup	playback	0.0138889	5G	Oumu	F	1	1	-0.379272112286986	0.220606168354699	5G	Oumu	0.993108373010102
aft	2	outgroup	playback	0.0166667	5G	Oumu	F	1	1	-0.379272112286986	0.61756417566565	5G	Oumu	0.993108373010102
aft	2	outgroup	playback	0.0180556	5G	Oumu	F	1	1	-0.379272112286986	0.816043179321125	5G	Oumu	0.993108373010102
aft	2	outgroup	playback	0.0194444	5G	Oumu	F	1	1	-0.379272112286986	1.0145221829766	5G	Oumu	0.993108373010102
aft	2	outgroup	playback	0.0208333	5G	Oumu	F	1	0	-0.379272112286986	1.21300118663208	5G	Oumu	0.993108373010102
aft	2	outgroup	playback	0.0222222	5G	Oumu	F	1	0	-0.379272112286986	1.41148019028755	5G	Oumu	0.993108373010102
aft	2	outgroup	playback	0.00138889	5G	Haruna	F	1	1	-0.379272112286986	-1.56570486454457	5G	Haruna	0.993108373010102
aft	2	outgroup	playback	0.00277778	5G	Haruna	F	1	1	-0.379272112286986	-1.36722586088909	5G	Haruna	0.993108373010102
aft	2	outgroup	playback	0.00416667	5G	Haruna	F	1	1	-0.379272112286986	-1.16874685723362	5G	Haruna	0.993108373010102
aft	2	outgroup	playback	0.00555556	5G	Haruna	F	1	0	-0.379272112286986	-0.970267853578144	5G	Haruna	0.993108373010102
aft	2	outgroup	playback	0.00694444	5G	Haruna	F	1	0	-0.379272112286986	-0.77178884992267	5G	Haruna	0.993108373010102
aft	2	outgroup	playback	0.00833333	5G	Haruna	F	1	0	-0.379272112286986	-0.573309846267198	5G	Haruna	0.993108373010102
aft	2	outgroup	playback	0.00972222	5G	Haruna	F	1	0	-0.379272112286986	-0.374830842611724	5G	Haruna	0.993108373010102
aft	2	outgroup	playback	0.0111111	5G	Haruna	F	1	0	-0.379272112286986	-0.176351838956251	5G	Haruna	0.993108373010102
aft	2	outgroup	playback	0.0125	5G	Haruna	F	1	0	-0.379272112286986	0.0221271646992241	5G	Haruna	0.993108373010102
aft	2	outgroup	playback	0.0152778	5G	Haruna	F	1	1	-0.379272112286986	0.419085172010175	5G	Haruna	0.993108373010102
aft	2	outgroup	playback	0.0166667	5G	Haruna	F	1	1	-0.379272112286986	0.61756417566565	5G	Haruna	0.993108373010102
aft	2	outgroup	playback	0.0180556	5G	Haruna	F	1	1	-0.379272112286986	0.816043179321125	5G	Haruna	0.993108373010102
aft	2	outgroup	playback	0.0194444	5G	Haruna	F	1	1	-0.379272112286986	1.0145221829766	5G	Haruna	0.993108373010102
aft	2	outgroup	playback	0.0208333	5G	Haruna	F	1	0	-0.379272112286986	1.21300118663208	5G	Haruna	0.993108373010102
aft	2	outgroup	playback	0.0222222	5G	Haruna	F	1	0	-0.379272112286986	1.41148019028755	5G	Haruna	0.993108373010102
aft	2	outgroup	playback	0.00138889	5G	Sai	F	1	0	-0.379272112286986	-1.56570486454457	5G	Sai	0.993108373010102
aft	2	outgroup	playback	0.00277778	5G	Sai	F	1	0	-0.379272112286986	-1.36722586088909	5G	Sai	0.993108373010102
aft	2	outgroup	playback	0.00416667	5G	Sai	F	1	1	-0.379272112286986	-1.16874685723362	5G	Sai	0.993108373010102
aft	2	outgroup	playback	0.00555556	5G	Sai	F	1	1	-0.379272112286986	-0.970267853578144	5G	Sai	0.993108373010102
aft	2	outgroup	playback	0.00694444	5G	Sai	F	1	0	-0.379272112286986	-0.77178884992267	5G	Sai	0.993108373010102
aft	2	outgroup	playback	0.00833333	5G	Sai	F	1	0	-0.379272112286986	-0.573309846267198	5G	Sai	0.993108373010102
aft	2	outgroup	playback	0.00972222	5G	Sai	F	1	0	-0.379272112286986	-0.374830842611724	5G	Sai	0.993108373010102
aft	2	outgroup	playback	0.0111111	5G	Sai	F	1	0	-0.379272112286986	-0.176351838956251	5G	Sai	0.993108373010102
aft	2	outgroup	playback	0.0125	5G	Sai	F	1	0	-0.379272112286986	0.0221271646992241	5G	Sai	0.993108373010102
aft	2	outgroup	playback	0.0152778	5G	Sai	F	1	1	-0.379272112286986	0.419085172010175	5G	Sai	0.993108373010102
aft	2	outgroup	playback	0.0166667	5G	Sai	F	1	1	-0.379272112286986	0.61756417566565	5G	Sai	0.993108373010102
aft	2	outgroup	playback	0.0180556	5G	Sai	F	1	1	-0.379272112286986	0.816043179321125	5G	Sai	0.993108373010102
aft	2	outgroup	playback	0.0194444	5G	Sai	F	1	1	-0.379272112286986	1.0145221829766	5G	Sai	0.993108373010102
aft	2	outgroup	playback	0.0208333	5G	Sai	F	1	1	-0.379272112286986	1.21300118663208	5G	Sai	0.993108373010102
aft	2	outgroup	playback	0.0222222	5G	Sai	F	1	0	-0.379272112286986	1.41148019028755	5G	Sai	0.993108373010102
aft	2	outgroup	playback	0.00138889	5G	Akina	F	1	0	-0.379272112286986	-1.56570486454457	5G	Akina	0.993108373010102
aft	2	outgroup	playback	0.00277778	5G	Akina	F	1	0	-0.379272112286986	-1.36722586088909	5G	Akina	0.993108373010102
aft	2	outgroup	playback	0.00416667	5G	Akina	F	1	1	-0.379272112286986	-1.16874685723362	5G	Akina	0.993108373010102
aft	2	outgroup	playback	0.00555556	5G	Akina	F	1	1	-0.379272112286986	-0.970267853578144	5G	Akina	0.993108373010102
aft	2	outgroup	playback	0.00694444	5G	Akina	F	1	0	-0.379272112286986	-0.77178884992267	5G	Akina	0.993108373010102
aft	2	outgroup	playback	0.00833333	5G	Akina	F	1	0	-0.379272112286986	-0.573309846267198	5G	Akina	0.993108373010102
aft	2	outgroup	playback	0.00972222	5G	Akina	F	1	0	-0.379272112286986	-0.374830842611724	5G	Akina	0.993108373010102
aft	2	outgroup	playback	0.0111111	5G	Akina	F	1	0	-0.379272112286986	-0.176351838956251	5G	Akina	0.993108373010102
aft	2	outgroup	playback	0.0125	5G	Akina	F	1	0	-0.379272112286986	0.0221271646992241	5G	Akina	0.993108373010102
aft	2	outgroup	playback	0.0152778	5G	Akina	F	1	1	-0.379272112286986	0.419085172010175	5G	Akina	0.993108373010102
aft	2	outgroup	playback	0.0166667	5G	Akina	F	1	1	-0.379272112286986	0.61756417566565	5G	Akina	0.993108373010102
aft	2	outgroup	playback	0.0180556	5G	Akina	F	1	0	-0.379272112286986	0.816043179321125	5G	Akina	0.993108373010102
aft	2	outgroup	playback	0.0194444	5G	Akina	F	1	0	-0.379272112286986	1.0145221829766	5G	Akina	0.993108373010102
aft	2	outgroup	playback	0.0208333	5G	Akina	F	1	0	-0.379272112286986	1.21300118663208	5G	Akina	0.993108373010102
aft	2	outgroup	playback	0.0222222	5G	Akina	F	1	0	-0.379272112286986	1.41148019028755	5G	Akina	0.993108373010102
aft	2	outgroup	playback	0.00138889	5G	Candy	F	1	0	-0.379272112286986	-1.56570486454457	5G	Candy	0.993108373010102
aft	2	outgroup	playback	0.00416667	5G	Candy	F	1	1	-0.379272112286986	-1.16874685723362	5G	Candy	0.993108373010102
aft	2	outgroup	playback	0.00555556	5G	Candy	F	1	1	-0.379272112286986	-0.970267853578144	5G	Candy	0.993108373010102
aft	2	outgroup	playback	0.00694444	5G	Candy	F	1	1	-0.379272112286986	-0.77178884992267	5G	Candy	0.993108373010102
aft	2	outgroup	playback	0.0125	5G	Candy	F	1	0	-0.379272112286986	0.0221271646992241	5G	Candy	0.993108373010102
aft	2	outgroup	playback	0.0152778	5G	Candy	F	1	1	-0.379272112286986	0.419085172010175	5G	Candy	0.993108373010102
aft	2	outgroup	playback	0.0166667	5G	Candy	F	1	1	-0.379272112286986	0.61756417566565	5G	Candy	0.993108373010102
aft	2	outgroup	playback	0.0194444	5G	Candy	F	1	1	-0.379272112286986	1.0145221829766	5G	Candy	0.993108373010102
aft	2	outgroup	playback	0.0222222	5G	Candy	F	1	1	-0.379272112286986	1.41148019028755	5G	Candy	0.993108373010102
aft	2	outgroup	playback	0.00416667	5G	Chiko	F	1	1	-0.379272112286986	-1.16874685723362	5G	Chiko	0.993108373010102
aft	2	outgroup	playback	0.00555556	5G	Chiko	F	1	1	-0.379272112286986	-0.970267853578144	5G	Chiko	0.993108373010102
aft	2	outgroup	playback	0.00694444	5G	Chiko	F	1	0	-0.379272112286986	-0.77178884992267	5G	Chiko	0.993108373010102
aft	2	outgroup	playback	0.0138889	5G	Chiko	F	1	1	-0.379272112286986	0.220606168354699	5G	Chiko	0.993108373010102
aft	2	outgroup	playback	0.0152778	5G	Chiko	F	1	1	-0.379272112286986	0.419085172010175	5G	Chiko	0.993108373010102
aft	2	outgroup	playback	0.0166667	5G	Chiko	F	1	1	-0.379272112286986	0.61756417566565	5G	Chiko	0.993108373010102
aft	2	outgroup	playback	0.0222222	5G	Chiko	F	1	0	-0.379272112286986	1.41148019028755	5G	Chiko	0.993108373010102
aft	2	outgroup	playback	0.00138889	5G	Lina	F	1	0	-0.379272112286986	-1.56570486454457	5G	Lina	0.993108373010102
aft	2	outgroup	playback	0.00555556	5G	Lina	F	1	0	-0.379272112286986	-0.970267853578144	5G	Lina	0.993108373010102
aft	2	outgroup	playback	0.00694444	5G	Lina	F	1	0	-0.379272112286986	-0.77178884992267	5G	Lina	0.993108373010102
aft	2	outgroup	playback	0.0111111	5G	Lina	F	1	1	-0.379272112286986	-0.176351838956251	5G	Lina	0.993108373010102
aft	2	outgroup	playback	0.0125	5G	Lina	F	1	1	-0.379272112286986	0.0221271646992241	5G	Lina	0.993108373010102
aft	2	outgroup	playback	0.0138889	5G	Lina	F	1	1	-0.379272112286986	0.220606168354699	5G	Lina	0.993108373010102
aft	2	outgroup	playback	0.0166667	5G	Lina	F	1	1	-0.379272112286986	0.61756417566565	5G	Lina	0.993108373010102
aft	2	outgroup	playback	0.0180556	5G	Lina	F	1	1	-0.379272112286986	0.816043179321125	5G	Lina	0.993108373010102
aft	2	outgroup	playback	0.0194444	5G	Lina	F	1	1	-0.379272112286986	1.0145221829766	5G	Lina	0.993108373010102
aft	2	outgroup	playback	0.0208333	5G	Lina	F	1	1	-0.379272112286986	1.21300118663208	5G	Lina	0.993108373010102
aft	2	outgroup	playback	0.0222222	5G	Lina	F	1	0	-0.379272112286986	1.41148019028755	5G	Lina	0.993108373010102
morn	1	control	playback	0.00138889	5D	Hope	M	1	0	-1.29520658588693	-1.56570486454457	5D	Hope	-1.00651743121108
morn	1	control	playback	0.00416667	5D	Hope	M	1	0	-1.29520658588693	-1.16874685723362	5D	Hope	-1.00651743121108
morn	1	control	playback	0.00555556	5D	Hope	M	1	1	-1.29520658588693	-0.970267853578144	5D	Hope	-1.00651743121108
morn	1	control	playback	0.00694444	5D	Hope	M	1	1	-1.29520658588693	-0.77178884992267	5D	Hope	-1.00651743121108
morn	1	control	playback	0.00833333	5D	Hope	M	1	1	-1.29520658588693	-0.573309846267198	5D	Hope	-1.00651743121108
morn	1	control	playback	0.00972222	5D	Hope	M	1	0	-1.29520658588693	-0.374830842611724	5D	Hope	-1.00651743121108
morn	1	control	playback	0.0125	5D	Hope	M	1	1	-1.29520658588693	0.0221271646992241	5D	Hope	-1.00651743121108
morn	1	control	playback	0.0138889	5D	Hope	M	1	1	-1.29520658588693	0.220606168354699	5D	Hope	-1.00651743121108
morn	1	control	playback	0.0152778	5D	Hope	M	1	0	-1.29520658588693	0.419085172010175	5D	Hope	-1.00651743121108
morn	1	control	playback	0.0166667	5D	Hope	M	1	0	-1.29520658588693	0.61756417566565	5D	Hope	-1.00651743121108
morn	1	control	playback	0.0180556	5D	Hope	M	1	0	-1.29520658588693	0.816043179321125	5D	Hope	-1.00651743121108
morn	1	control	playback	0.00138889	5D	Nacky	F	1	0	-1.29520658588693	-1.56570486454457	5D	Nacky	-1.00651743121108
morn	1	control	playback	0.00277778	5D	Nacky	F	1	0	-1.29520658588693	-1.36722586088909	5D	Nacky	-1.00651743121108
morn	1	control	playback	0.00416667	5D	Nacky	F	1	0	-1.29520658588693	-1.16874685723362	5D	Nacky	-1.00651743121108
morn	1	control	playback	0.00555556	5D	Nacky	F	1	0	-1.29520658588693	-0.970267853578144	5D	Nacky	-1.00651743121108
morn	1	control	playback	0.00694444	5D	Nacky	F	1	0	-1.29520658588693	-0.77178884992267	5D	Nacky	-1.00651743121108
morn	1	control	playback	0.00833333	5D	Nacky	F	1	0	-1.29520658588693	-0.573309846267198	5D	Nacky	-1.00651743121108
morn	1	control	playback	0.00972222	5D	Nacky	F	1	0	-1.29520658588693	-0.374830842611724	5D	Nacky	-1.00651743121108
morn	1	control	playback	0.0111111	5D	Nacky	F	1	0	-1.29520658588693	-0.176351838956251	5D	Nacky	-1.00651743121108
morn	1	control	playback	0.0125	5D	Nacky	F	1	0	-1.29520658588693	0.0221271646992241	5D	Nacky	-1.00651743121108
morn	1	control	playback	0.0138889	5D	Nacky	F	1	0	-1.29520658588693	0.220606168354699	5D	Nacky	-1.00651743121108
morn	1	control	playback	0.0152778	5D	Nacky	F	1	0	-1.29520658588693	0.419085172010175	5D	Nacky	-1.00651743121108
morn	1	control	playback	0.0166667	5D	Nacky	F	1	0	-1.29520658588693	0.61756417566565	5D	Nacky	-1.00651743121108
morn	1	control	playback	0.0180556	5D	Nacky	F	1	0	-1.29520658588693	0.816043179321125	5D	Nacky	-1.00651743121108
morn	1	control	playback	0.0194444	5D	Nacky	F	1	0	-1.29520658588693	1.0145221829766	5D	Nacky	-1.00651743121108
morn	1	control	playback	0.0208333	5D	Nacky	F	1	0	-1.29520658588693	1.21300118663206	5D	Nacky	-1.00651743121108
morn	1	control	playback	0.00138889	5D	Niko	F	1	1	-1.29520658588693	-1.56570486454457	5D	Niko	-1.00651743121108
morn	1	control	playback	0.00277778	5D	Niko	F	1	1	-1.29520658588693	-1.36722586088909	5D	Niko	-1.00651743121108
morn	1	control	playback	0.00416667	5D	Niko	F	1	1	-1.29520658588693	-1.16874685723362	5D	Niko	-1.00651743121108
morn	1	control	playback	0.00555556	5D	Niko	F	1	0	-1.29520658588693	-0.970267853578144	5D	Niko	-1.00651743121108
morn	1	control	playback	0.00694444	5D	Niko	F	1	0	-1.29520658588693	-0.77178884992267	5D	Niko	-1.00651743121108
morn	1	control	playback	0.00833333	5D	Niko	F	1	0	-1.29520658588693	-0.573309846267198	5D	Niko	-1.00651743121108
morn	1	control	playback	0.00972222	5D	Niko	F	1	0	-1.29520658588693	-0.374830842611724	5D	Niko	-1.00651743121108
morn	1	control	playback	0.0111111	5D	Niko	F	1	1	-1.29520658588693	-0.176351838956251	5D	Niko	-1.00651743121108
morn	1	control	playback	0.0125	5D	Niko	F	1	1	-1.29520658588693	0.0221271646992241	5D	Niko	-1.00651743121108
morn	1	control	playback	0.0138889	5D	Niko	F	1	0	-1.29520658588693	0.220606168354699	5D	Niko	-1.00651743121108
morn	1	control	playback	0.0152778	5D	Niko	F	1	0	-1.29520658588693	0.419085172010175	5D	Niko	-1.00651743121108
morn	1	control	playback	0.0166667	5D	Niko	F	1	0	-1.29520658588693	0.61756417566565	5D	Niko	-1.00651743121108
morn	1	control	playback	0.0180556	5D	Niko	F	1	0	-1.29520658588693	0.816043179321125	5D	Niko	-1.00651743121108
morn	1	control	playback	0.0194444	5D	Niko	F	1	0	-1.29520658588693	1.0145221829766	5D	Niko	-1.00651743121108
morn	1	control	playback	0.0208333	5D	Niko	F	1	0	-1.29520658588693	1.21300118663206	5D	Niko	-1.00651743121108
morn	1	control	playback	0.00138889	5D	Sachi	F	1	0	-1.29520658588693	-1.56570486454457	5D	Sachi	-1.00651743121108
morn	1	control	playback	0.00277778	5D	Sachi	F	1	0	-1.29520658588693	-1.36722586088909	5D	Sachi	-1.00651743121108
morn	1	control	playback	0.00416667	5D	Sachi	F	1	0	-1.29520658588693	-1.16874685723362	5D	Sachi	-1.00651743121108
morn	1	control	playback	0.00555556	5D	Sachi	F	1	0	-1.29520658588693	-0.970267853578144	5D	Sachi	-1.00651743121108
morn	1	control	playback	0.00694444	5D	Sachi	F	1	1	-1.29520658588693	-0.77178884992267	5D	Sachi	-1.00651743121108
morn	1	control	playback	0.00833333	5D	Sachi	F	1	1	-1.29520658588693	-0.573309846267198	5D	Sachi	-1.00651743121108
morn	1	control	playback	0.00972222	5D	Sachi	F	1	1	-1.29520658588693	-0.374830842611724	5D	Sachi	-1.00651743121108
morn	1	control	playback	0.0111111	5D	Sachi	F	1	1	-1.29520658588693	-0.176351838956251	5D	Sachi	-1.00651743121108
morn	1	control	playback	0.0125	5D	Sachi	F	1	0	-1.29520658588693	0.0221271646992241	5D	Sachi	-1.00651743121108
morn	1	control	playback	0.0138889	5D	Sachi	F	1	0	-1.29520658588693	0.220606168354699	5D	Sachi	-1.00651743121108
morn	1	control	playback	0.0152778	5D	Sachi	F	1	0	-1.29520658588693	0.419085172010175	5D	Sachi	-1.00651743121108
morn	1	control	playback	0.0166667	5D	Sachi	F	1	1	-1.29520658588693	0.61756417566565	5D	Sachi	-1.00651743121108
morn	1	control	playback	0.0180556	5D	Sachi	F	1	1	-1.29520658588693	0.816043179321125	5D	Sachi	-1.00651743121108
morn	1	control	playback	0.0194444	5D	Sachi	F	1	1	-1.29520658588693	1.0145221829766	5D	Sachi	-1.00651743121108
morn	1	control	playback	0.0208333	5D	Sachi	F	1	1	-1.29520658588693	1.21300118663206	5D	Sachi	-1.00651743121108
morn	1	control	playback	0.00138889	5D	Suzu	F	1	1	-1.29520658588693	-1.56570486454457	5D	Suzu	-1.00651743121108
morn	1	control	playback	0.00277778	5D	Suzu	F	1	1	-1.29520658588693	-1.36722586088909	5D	Suzu	-1.00651743121108
morn	1	control	playback	0.00416667	5D	Suzu	F	1	1	-1.29520658588693	-1.16874685723362	5D	Suzu	-1.00651743121108
morn	1	control	playback	0.00555556	5D	Suzu	F	1	1	-1.29520658588693	-0.970267853578144	5D	Suzu	-1.00651743121108
morn	1	control	playback	0.00694444	5D	Suzu	F	1	1	-1.29520658588693	-0.77178884992267	5D	Suzu	-1.00651743121108
morn	1	control	playback	0.00833333	5D	Suzu	F	1	1	-1.29520658588693	-0.573309846267198	5D	Suzu	-1.00651743121108
morn	1	control	playback	0.00972222	5D	Suzu	F	1	1	-1.29520658588693	-0.374830842611724	5D	Suzu	-1.00651743121108
morn	1	control	playback	0.0111111	5D	Suzu	F	1	1	-1.29520658588693	-0.176351838956251	5D	Suzu	-1.00651743121108
morn	1	control	playback	0.0125	5D	Suzu	F	1	1	-1.29520658588693	0.0221271646992241	5D	Suzu	-1.00651743121108
morn	1	control	playback	0.0138889	5D	Suzu	F	1	0	-1.29520658588693	0.220606168354699	5D	Suzu	-1.00651743121108
morn	1	control	playback	0.0152778	5D	Suzu	F	1	0	-1.29520658588693	0.419085172010175	5D	Suzu	-1.00651743121108
morn	1	control	playback	0.0166667	5D	Suzu	F	1	0	-1.29520658588693	0.61756417566565	5D	Suzu	-1.00651743121108
morn	1	control	playback	0.0180556	5D	Suzu	F	1	0	-1.29520658588693	0.816043179321125	5D	Suzu	-1.00651743121108
morn	1	control	playback	0.0194444	5D	Suzu	F	1	0	-1.29520658588693	1.0145221829766	5D	Suzu	-1.00651743121108
morn	1	control	playback	0.0208333	5D	Suzu	F	1	0	-1.29520658588693	1.21300118663206	5D	Suzu	-1.00651743121108
aft	1	outgroup	playback	0.00138889	5D	Hope	M	1	0	-1.29520658588693	-1.56570486454457	5D	Hope	0.993108373010102
aft	1	outgroup	playback	0.00277778	5D	Hope	M	1	0	-1.29520658588693	-1.36722586088909	5D	Hope	0.993108373010102
aft	1	outgroup	playback	0.00416667	5D	Hope	M	1	0	-1.29520658588693	-1.16874685723362	5D	Hope	0.993108373010102
aft	1	outgroup	playback	0.00555556	5D	Hope	M	1	0	-1.29520658588693	-0.970267853578144	5D	Hope	0.993108373010102
aft	1	outgroup	playback	0.00694444	5D	Hope	M	1	0	-1.29520658588693	-0.77178884992267	5D	Hope	0.993108373010102
aft	1	outgroup	playback	0.00833333	5D	Hope	M	1	0	-1.29520658588693	-0.573309846267198	5D	Hope	0.993108373010102
aft	1	outgroup	playback	0.00972222	5D	Hope	M	1	0	-1.29520658588693	-0.374830842611724	5D	Hope	0.993108373010102
aft	1	outgroup	playback	0.0111111	5D	Hope	M	1	0	-1.29520658588693	-0.176351838956251	5D	Hope	0.993108373010102
aft	1	outgroup	playback	0.0125	5D	Hope	M	1	0	-1.29520658588693	0.0221271646992241	5D	Hope	0.993108373010102
aft	1	outgroup	playback	0.0138889	5D	Hope	M	1	0	-1.29520658588693	0.220606168354699	5D	Hope	0.993108373010102
aft	1	outgroup	playback	0.0166667	5D	Hope	M	1	1	-1.29520658588693	0.61756417566565	5D	Hope	0.993108373010102
aft	1	outgroup	playback	0.0194444	5D	Hope	M	1	1	-1.29520658588693	1.0145221829766	5D	Hope	0.993108373010102
aft	1	outgroup	playback	0.0222222	5D	Hope	M	1	0	-1.29520658588693	1.41148019028752	5D	Hope	0.993108373010102
aft	1	outgroup	playback	0.00138889	5D	Nacky	F	1	0	-1.29520658588693	-1.56570486454457	5D	Nacky	0.993108373010102
aft	1	outgroup	playback	0.00277778	5D	Nacky	F	1	0	-1.29520658588693	-1.36722586088909	5D	Nacky	0.993108373010102
aft	1	outgroup	playback	0.00416667	5D	Nacky	F	1	0	-1.29520658588693	-1.16874685723362	5D	Nacky	0.993108373010102
aft	1	outgroup	playback	0.00555556	5D	Nacky	F	1	0	-1.29520658588693	-0.970267853578144	5D	Nacky	0.993108373010102
aft	1	outgroup	playback	0.00694444	5D	Nacky	F	1	0	-1.29520658588693	-0.77178884992267	5D	Nacky	0.993108373010102
aft	1	outgroup	playback	0.00833333	5D	Nacky	F	1	0	-1.29520658588693	-0.573309846267198	5D	Nacky	0.993108373010102
aft	1	outgroup	playback	0.00972222	5D	Nacky	F	1	0	-1.29520658588693	-0.374830842611724	5D	Nacky	0.993108373010102
aft	1	outgroup	playback	0.0111111	5D	Nacky	F	1	0	-1.29520658588693	-0.176351838956251	5D	Nacky	0.993108373010102
aft	1	outgroup	playback	0.0125	5D	Nacky	F	1	0	-1.29520658588693	0.0221271646992241	5D	Nacky	0.993108373010102
aft	1	outgroup	playback	0.0166667	5D	Nacky	F	1	0	-1.29520658588693	0.61756417566565	5D	Nacky	0.993108373010102
aft	1	outgroup	playback	0.0180556	5D	Nacky	F	1	0	-1.29520658588693	0.816043179321125	5D	Nacky	0.993108373010102
aft	1	outgroup	playback	0.0194444	5D	Nacky	F	1	0	-1.29520658588693	1.0145221829766	5D	Nacky	0.993108373010102
aft	1	outgroup	playback	0.0208333	5D	Nacky	F	1	0	-1.29520658588693	1.21300118663206	5D	Nacky	0.993108373010102
aft	1	outgroup	playback	0.00138889	5D	Niko	F	1	0	-1.29520658588693	-1.56570486454457	5D	Niko	0.993108373010102
aft	1	outgroup	playback	0.00694444	5D	Niko	F	1	1	-1.29520658588693	-0.77178884992267	5D	Niko	0.993108373010102
aft	1	outgroup	playback	0.00972222	5D	Niko	F	1	1	-1.29520658588693	-0.374830842611724	5D	Niko	0.993108373010102
aft	1	outgroup	playback	0.0138889	5D	Niko	F	1	1	-1.29520658588693	0.220606168354699	5D	Niko	0.993108373010102
aft	1	outgroup	playback	0.0152778	5D	Niko	F	1	1	-1.29520658588693	0.419085172010175	5D	Niko	0.993108373010102
aft	1	outgroup	playback	0.0166667	5D	Niko	F	1	1	-1.29520658588693	0.61756417566565	5D	Niko	0.993108373010102
aft	1	outgroup	playback	0.0180556	5D	Niko	F	1	1	-1.29520658588693	0.816043179321125	5D	Niko	0.993108373010102
aft	1	outgroup	playback	0.0194444	5D	Niko	F	1	1	-1.29520658588693	1.0145221829766	5D	Niko	0.993108373010102
aft	1	outgroup	playback	0.0208333	5D	Niko	F	1	1	-1.29520658588693	1.21300118663206	5D	Niko	0.993108373010102
aft	1	outgroup	playback	0.0222222	5D	Niko	F	1	1	-1.29520658588693	1.41148019028752	5D	Niko	0.993108373010102
aft	1	outgroup	playback	0.00972222	5D	Sachi	F	1	0	-1.29520658588693	-0.374830842611724	5D	Sachi	0.993108373010102
aft	1	outgroup	playback	0.0111111	5D	Sachi	F	1	1	-1.29520658588693	-0.176351838956251	5D	Sachi	0.993108373010102
aft	1	outgroup	playback	0.0125	5D	Sachi	F	1	1	-1.29520658588693	0.0221271646992241	5D	Sachi	0.993108373010102
aft	1	outgroup	playback	0.0138889	5D	Sachi	F	1	0	-1.29520658588693	0.220606168354699	5D	Sachi	0.993108373010102
aft	1	outgroup	playback	0.0152778	5D	Sachi	F	1	0	-1.29520658588693	0.419085172010175	5D	Sachi	0.993108373010102
aft	1	outgroup	playback	0.0166667	5D	Sachi	F	1	0	-1.29520658588693	0.61756417566565	5D	Sachi	0.993108373010102
aft	1	outgroup	playback	0.0180556	5D	Sachi	F	1	0	-1.29520658588693	0.816043179321125	5D	Sachi	0.993108373010102
aft	1	outgroup	playback	0.0194444	5D	Sachi	F	1	1	-1.29520658588693	1.0145221829766	5D	Sachi	0.993108373010102
aft	1	outgroup	playback	0.0208333	5D	Sachi	F	1	1	-1.29520658588693	1.21300118663206	5D	Sachi	0.993108373010102
aft	1	outgroup	playback	0.00138889	5D	Suzu	F	1	0	-1.29520658588693	-1.56570486454457	5D	Suzu	0.993108373010102
aft	1	outgroup	playback	0.00277778	5D	Suzu	F	1	0	-1.29520658588693	-1.36722586088909	5D	Suzu	0.993108373010102
aft	1	outgroup	playback	0.00416667	5D	Suzu	F	1	0	-1.29520658588693	-1.16874685723362	5D	Suzu	0.993108373010102
aft	1	outgroup	playback	0.00555556	5D	Suzu	F	1	0	-1.29520658588693	-0.970267853578144	5D	Suzu	0.993108373010102
aft	1	outgroup	playback	0.00694444	5D	Suzu	F	1	0	-1.29520658588693	-0.77178884992267	5D	Suzu	0.993108373010102
aft	1	outgroup	playback	0.00833333	5D	Suzu	F	1	0	-1.29520658588693	-0.573309846267198	5D	Suzu	0.993108373010102
aft	1	outgroup	playback	0.00972222	5D	Suzu	F	1	0	-1.29520658588693	-0.374830842611724	5D	Suzu	0.993108373010102
aft	1	outgroup	playback	0.0111111	5D	Suzu	F	1	0	-1.29520658588693	-0.176351838956251	5D	Suzu	0.993108373010102
aft	1	outgroup	playback	0.0125	5D	Suzu	F	1	0	-1.29520658588693	0.0221271646992241	5D	Suzu	0.993108373010102
aft	1	outgroup	playback	0.0180556	5D	Suzu	F	1	1	-1.29520658588693	0.816043179321125	5D	Suzu	0.993108373010102
aft	1	outgroup	playback	0.0194444	5D	Suzu	F	1	1	-1.29520658588693	1.0145221829766	5D	Suzu	0.993108373010102
aft	1	outgroup	playback	0.0208333	5D	Suzu	F	1	1	-1.29520658588693	1.21300118663206	5D	Suzu	0.993108373010102
aft	1	outgroup	playback	0.0222222	5D	Suzu	F	1	1	-1.29520658588693	1.41148019028752	5D	Suzu	0.993108373010102
morn	3	outgroup	playback	0.00138889	1A	Lennon	M	1	0	0.536662361312961	-1.56570486454457	1A	Lennon	0.993108373010102
morn	3	outgroup	playback	0.00277778	1A	Lennon	M	1	1	0.536662361312961	-1.36722586088909	1A	Lennon	0.993108373010102
morn	3	outgroup	playback	0.00416667	1A	Lennon	M	1	1	0.536662361312961	-1.16874685723362	1A	Lennon	0.993108373010102
morn	3	outgroup	playback	0.00555556	1A	Lennon	M	1	0	0.536662361312961	-0.970267853578144	1A	Lennon	0.993108373010102
morn	3	outgroup	playback	0.00694444	1A	Lennon	M	1	0	0.536662361312961	-0.77178884992267	1A	Lennon	0.993108373010102
morn	3	outgroup	playback	0.00833333	1A	Lennon	M	1	0	0.536662361312961	-0.573309846267198	1A	Lennon	0.993108373010102
morn	3	outgroup	playback	0.00972222	1A	Lennon	M	1	0	0.536662361312961	-0.374830842611724	1A	Lennon	0.993108373010102
morn	3	outgroup	playback	0.0111111	1A	Lennon	M	1	0	0.536662361312961	-0.176351838956251	1A	Lennon	0.993108373010102
morn	3	outgroup	playback	0.0125	1A	Lennon	M	1	1	0.536662361312961	0.0221271646992241	1A	Lennon	0.993108373010102
morn	3	outgroup	playback	0.0138889	1A	Lennon	M	1	0	0.536662361312961	0.220606168354699	1A	Lennon	0.993108373010102
morn	3	outgroup	playback	0.0152778	1A	Lennon	M	1	0	0.536662361312961	0.419085172010175	1A	Lennon	0.993108373010102
morn	3	outgroup	playback	0.0166667	1A	Lennon	M	1	0	0.536662361312961	0.61756417566565	1A	Lennon	0.993108373010102
morn	3	outgroup	playback	0.0180556	1A	Lennon	M	1	0	0.536662361312961	0.816043179321125	1A	Lennon	0.993108373010102
morn	3	outgroup	playback	0.0194444	1A	Lennon	M	1	0	0.536662361312961	1.0145221829766	1A	Lennon	0.993108373010102
morn	3	outgroup	playback	0.0208333	1A	Lennon	M	1	0	0.536662361312961	1.21300118663208	1A	Lennon	0.993108373010102
morn	3	outgroup	playback	0.0222222	1A	Lennon	M	1	0	0.536662361312961	1.41148019028755	1A	Lennon	0.993108373010102
morn	3	outgroup	playback	0.0236111	1A	Lennon	M	1	0	0.536662361312961	1.60995919394303	1A	Lennon	0.993108373010102
morn	3	outgroup	playback	0.00138889	1A	Naoya	M	1	1	0.536662361312961	-1.56570486454457	1A	Naoya	0.993108373010102
morn	3	outgroup	playback	0.00277778	1A	Naoya	M	1	1	0.536662361312961	-1.36722586088909	1A	Naoya	0.993108373010102
morn	3	outgroup	playback	0.00416667	1A	Naoya	M	1	1	0.536662361312961	-1.16874685723362	1A	Naoya	0.993108373010102
morn	3	outgroup	playback	0.00555556	1A	Naoya	M	1	1	0.536662361312961	-0.970267853578144	1A	Naoya	0.993108373010102
morn	3	outgroup	playback	0.00833333	1A	Naoya	M	1	0	0.536662361312961	-0.573309846267198	1A	Naoya	0.993108373010102
morn	3	outgroup	playback	0.0125	1A	Naoya	M	1	0	0.536662361312961	0.0221271646992241	1A	Naoya	0.993108373010102
morn	3	outgroup	playback	0.0138889	1A	Naoya	M	1	0	0.536662361312961	0.220606168354699	1A	Naoya	0.993108373010102
morn	3	outgroup	playback	0.0152778	1A	Naoya	M	1	0	0.536662361312961	0.419085172010175	1A	Naoya	0.993108373010102
morn	3	outgroup	playback	0.0166667	1A	Naoya	M	1	0	0.536662361312961	0.61756417566565	1A	Naoya	0.993108373010102
morn	3	outgroup	playback	0.0180556	1A	Naoya	M	1	0	0.536662361312961	0.816043179321125	1A	Naoya	0.993108373010102
morn	3	outgroup	playback	0.0194444	1A	Naoya	M	1	0	0.536662361312961	1.0145221829766	1A	Naoya	0.993108373010102
morn	3	outgroup	playback	0.0208333	1A	Naoya	M	1	0	0.536662361312961	1.21300118663208	1A	Naoya	0.993108373010102
morn	3	outgroup	playback	0.0222222	1A	Naoya	M	1	0	0.536662361312961	1.41148019028755	1A	Naoya	0.993108373010102
morn	3	outgroup	playback	0.0236111	1A	Naoya	M	1	0	0.536662361312961	1.60995919394303	1A	Naoya	0.993108373010102
morn	3	outgroup	playback	0.00138889	1A	Norio	M	1	0	0.536662361312961	-1.56570486454457	1A	Norio	0.993108373010102
morn	3	outgroup	playback	0.00277778	1A	Norio	M	1	0	0.536662361312961	-1.36722586088909	1A	Norio	0.993108373010102
morn	3	outgroup	playback	0.00555556	1A	Norio	M	1	1	0.536662361312961	-0.970267853578144	1A	Norio	0.993108373010102
morn	3	outgroup	playback	0.00833333	1A	Norio	M	1	1	0.536662361312961	-0.573309846267198	1A	Norio	0.993108373010102
morn	3	outgroup	playback	0.00972222	1A	Norio	M	1	1	0.536662361312961	-0.374830842611724	1A	Norio	0.993108373010102
morn	3	outgroup	playback	0.0111111	1A	Norio	M	1	0	0.536662361312961	-0.176351838956251	1A	Norio	0.993108373010102
morn	3	outgroup	playback	0.0125	1A	Norio	M	1	0	0.536662361312961	0.0221271646992241	1A	Norio	0.993108373010102
morn	3	outgroup	playback	0.0138889	1A	Norio	M	1	0	0.536662361312961	0.220606168354699	1A	Norio	0.993108373010102
morn	3	outgroup	playback	0.0152778	1A	Norio	M	1	0	0.536662361312961	0.419085172010175	1A	Norio	0.993108373010102
morn	3	outgroup	playback	0.0166667	1A	Norio	M	1	0	0.536662361312961	0.61756417566565	1A	Norio	0.993108373010102
morn	3	outgroup	playback	0.0180556	1A	Norio	M	1	0	0.536662361312961	0.816043179321125	1A	Norio	0.993108373010102
morn	3	outgroup	playback	0.0194444	1A	Norio	M	1	0	0.536662361312961	1.0145221829766	1A	Norio	0.993108373010102
morn	3	outgroup	playback	0.0208333	1A	Norio	M	1	0	0.536662361312961	1.21300118663208	1A	Norio	0.993108373010102
morn	3	outgroup	playback	0.0222222	1A	Norio	M	1	0	0.536662361312961	1.41148019028755	1A	Norio	0.993108373010102
morn	3	outgroup	playback	0.0236111	1A	Norio	M	1	0	0.536662361312961	1.60995919394303	1A	Norio	0.993108373010102
morn	3	outgroup	playback	0.00277778	1A	Minato	M	1	1	0.536662361312961	-1.36722586088909	1A	Minato	0.993108373010102
morn	3	outgroup	playback	0.00833333	1A	Minato	M	1	1	0.536662361312961	-0.573309846267198	1A	Minato	0.993108373010102
morn	3	outgroup	playback	0.00972222	1A	Minato	M	1	0	0.536662361312961	-0.374830842611724	1A	Minato	0.993108373010102
morn	3	outgroup	playback	0.0111111	1A	Minato	M	1	0	0.536662361312961	-0.176351838956251	1A	Minato	0.993108373010102
morn	3	outgroup	playback	0.0125	1A	Minato	M	1	0	0.536662361312961	0.0221271646992241	1A	Minato	0.993108373010102
morn	3	outgroup	playback	0.0152778	1A	Minato	M	1	1	0.536662361312961	0.419085172010175	1A	Minato	0.993108373010102
morn	3	outgroup	playback	0.0166667	1A	Minato	M	1	1	0.536662361312961	0.61756417566565	1A	Minato	0.993108373010102
morn	3	outgroup	playback	0.0180556	1A	Minato	M	1	1	0.536662361312961	0.816043179321125	1A	Minato	0.993108373010102
morn	3	outgroup	playback	0.0194444	1A	Minato	M	1	0	0.536662361312961	1.0145221829766	1A	Minato	0.993108373010102
morn	3	outgroup	playback	0.0208333	1A	Minato	M	1	0	0.536662361312961	1.21300118663208	1A	Minato	0.993108373010102
morn	3	outgroup	playback	0.0222222	1A	Minato	M	1	0	0.536662361312961	1.41148019028755	1A	Minato	0.993108373010102
morn	3	outgroup	playback	0.0236111	1A	Minato	M	1	0	0.536662361312961	1.60995919394303	1A	Minato	0.993108373010102
morn	3	outgroup	playback	0.00138889	1A	Takabo	M	1	1	0.536662361312961	-1.56570486454457	1A	Takabo	0.993108373010102
morn	3	outgroup	playback	0.0236111	1A	Takabo	M	1	1	0.536662361312961	1.60995919394303	1A	Takabo	0.993108373010102
aft	3	control	playback	0.00555556	1A	Lennon	M	1	0	0.536662361312961	-0.970267853578144	1A	Lennon	-1.00651743121108
aft	3	control	playback	0.00694444	1A	Lennon	M	1	0	0.536662361312961	-0.77178884992267	1A	Lennon	-1.00651743121108
aft	3	control	playback	0.00833333	1A	Lennon	M	1	0	0.536662361312961	-0.573309846267198	1A	Lennon	-1.00651743121108
aft	3	control	playback	0.00972222	1A	Lennon	M	1	0	0.536662361312961	-0.374830842611724	1A	Lennon	-1.00651743121108
aft	3	control	playback	0.0111111	1A	Lennon	M	1	0	0.536662361312961	-0.176351838956251	1A	Lennon	-1.00651743121108
aft	3	control	playback	0.0125	1A	Lennon	M	1	0	0.536662361312961	0.0221271646992241	1A	Lennon	-1.00651743121108
aft	3	control	playback	0.0138889	1A	Lennon	M	1	0	0.536662361312961	0.220606168354699	1A	Lennon	-1.00651743121108
aft	3	control	playback	0.0152778	1A	Lennon	M	1	0	0.536662361312961	0.419085172010175	1A	Lennon	-1.00651743121108
aft	3	control	playback	0.0166667	1A	Lennon	M	1	0	0.536662361312961	0.61756417566565	1A	Lennon	-1.00651743121108
aft	3	control	playback	0.0180556	1A	Lennon	M	1	1	0.536662361312961	0.816043179321125	1A	Lennon	-1.00651743121108
aft	3	control	playback	0.0194444	1A	Lennon	M	1	1	0.536662361312961	1.0145221829766	1A	Lennon	-1.00651743121108
aft	3	control	playback	0.0208333	1A	Lennon	M	1	1	0.536662361312961	1.21300118663208	1A	Lennon	-1.00651743121108
aft	3	control	playback	0.0222222	1A	Lennon	M	1	0	0.536662361312961	1.41148019028755	1A	Lennon	-1.00651743121108
aft	3	control	playback	0.0236111	1A	Lennon	M	1	0	0.536662361312961	1.60995919394303	1A	Lennon	-1.00651743121108
aft	3	control	playback	0.025	1A	Lennon	M	1	0	0.536662361312961	1.8084381975985	1A	Lennon	-1.00651743121108
aft	3	control	playback	0.0263889	1A	Lennon	M	1	0	0.536662361312961	2.00691720125398	1A	Lennon	-1.00651743121108
aft	3	control	playback	0.0277778	1A	Lennon	M	1	0	0.536662361312961	2.20539620490945	1A	Lennon	-1.00651743121108
aft	3	control	playback	0.00138889	1A	Naoya	M	1	1	0.536662361312961	-1.56570486454457	1A	Naoya	-1.00651743121108
aft	3	control	playback	0.00277778	1A	Naoya	M	1	1	0.536662361312961	-1.36722586088909	1A	Naoya	-1.00651743121108
aft	3	control	playback	0.00416667	1A	Naoya	M	1	1	0.536662361312961	-1.16874685723362	1A	Naoya	-1.00651743121108
aft	3	control	playback	0.00694444	1A	Naoya	M	1	0	0.536662361312961	-0.77178884992267	1A	Naoya	-1.00651743121108
aft	3	control	playback	0.0152778	1A	Naoya	M	1	0	0.536662361312961	0.419085172010175	1A	Naoya	-1.00651743121108
aft	3	control	playback	0.0166667	1A	Naoya	M	1	0	0.536662361312961	0.61756417566565	1A	Naoya	-1.00651743121108
aft	3	control	playback	0.0180556	1A	Naoya	M	1	1	0.536662361312961	0.816043179321125	1A	Naoya	-1.00651743121108
aft	3	control	playback	0.0194444	1A	Naoya	M	1	1	0.536662361312961	1.0145221829766	1A	Naoya	-1.00651743121108
aft	3	control	playback	0.0208333	1A	Naoya	M	1	1	0.536662361312961	1.21300118663208	1A	Naoya	-1.00651743121108
aft	3	control	playback	0.0222222	1A	Naoya	M	1	1	0.536662361312961	1.41148019028755	1A	Naoya	-1.00651743121108
aft	3	control	playback	0.0277778	1A	Naoya	M	1	0	0.536662361312961	2.20539620490945	1A	Naoya	-1.00651743121108
aft	3	control	playback	0.00138889	1A	Norio	M	1	0	0.536662361312961	-1.56570486454457	1A	Norio	-1.00651743121108
aft	3	control	playback	0.00277778	1A	Norio	M	1	0	0.536662361312961	-1.36722586088909	1A	Norio	-1.00651743121108
aft	3	control	playback	0.00416667	1A	Norio	M	1	0	0.536662361312961	-1.16874685723362	1A	Norio	-1.00651743121108
aft	3	control	playback	0.00555556	1A	Norio	M	1	0	0.536662361312961	-0.970267853578144	1A	Norio	-1.00651743121108
aft	3	control	playback	0.00694444	1A	Norio	M	1	0	0.536662361312961	-0.77178884992267	1A	Norio	-1.00651743121108
aft	3	control	playback	0.0152778	1A	Norio	M	1	1	0.536662361312961	0.419085172010175	1A	Norio	-1.00651743121108
aft	3	control	playback	0.0166667	1A	Norio	M	1	1	0.536662361312961	0.61756417566565	1A	Norio	-1.00651743121108
aft	3	control	playback	0.00138889	1A	Minato	M	1	0	0.536662361312961	-1.56570486454457	1A	Minato	-1.00651743121108
aft	3	control	playback	0.00277778	1A	Minato	M	1	0	0.536662361312961	-1.36722586088909	1A	Minato	-1.00651743121108
aft	3	control	playback	0.00416667	1A	Minato	M	1	0	0.536662361312961	-1.16874685723362	1A	Minato	-1.00651743121108
aft	3	control	playback	0.00555556	1A	Minato	M	1	0	0.536662361312961	-0.970267853578144	1A	Minato	-1.00651743121108
aft	3	control	playback	0.00694444	1A	Minato	M	1	0	0.536662361312961	-0.77178884992267	1A	Minato	-1.00651743121108
aft	3	control	playback	0.00833333	1A	Minato	M	1	0	0.536662361312961	-0.573309846267198	1A	Minato	-1.00651743121108
aft	3	control	playback	0.00972222	1A	Minato	M	1	0	0.536662361312961	-0.374830842611724	1A	Minato	-1.00651743121108
aft	3	control	playback	0.0111111	1A	Minato	M	1	0	0.536662361312961	-0.176351838956251	1A	Minato	-1.00651743121108
aft	3	control	playback	0.0125	1A	Minato	M	1	0	0.536662361312961	0.0221271646992241	1A	Minato	-1.00651743121108
aft	3	control	playback	0.0138889	1A	Minato	M	1	0	0.536662361312961	0.220606168354699	1A	Minato	-1.00651743121108
aft	3	control	playback	0.0152778	1A	Minato	M	1	0	0.536662361312961	0.419085172010175	1A	Minato	-1.00651743121108
aft	3	control	playback	0.0166667	1A	Minato	M	1	0	0.536662361312961	0.61756417566565	1A	Minato	-1.00651743121108
aft	3	control	playback	0.0180556	1A	Minato	M	1	0	0.536662361312961	0.816043179321125	1A	Minato	-1.00651743121108
aft	3	control	playback	0.0194444	1A	Minato	M	1	0	0.536662361312961	1.0145221829766	1A	Minato	-1.00651743121108
aft	3	control	playback	0.0208333	1A	Minato	M	1	0	0.536662361312961	1.21300118663208	1A	Minato	-1.00651743121108
aft	3	control	playback	0.0222222	1A	Minato	M	1	0	0.536662361312961	1.41148019028755	1A	Minato	-1.00651743121108
aft	3	control	playback	0.0236111	1A	Minato	M	1	0	0.536662361312961	1.60995919394303	1A	Minato	-1.00651743121108
aft	3	control	playback	0.025	1A	Minato	M	1	0	0.536662361312961	1.8084381975985	1A	Minato	-1.00651743121108
aft	3	control	playback	0.0263889	1A	Minato	M	1	0	0.536662361312961	2.00691720125398	1A	Minato	-1.00651743121108
aft	3	control	playback	0.0277778	1A	Minato	M	1	0	0.536662361312961	2.20539620490945	1A	Minato	-1.00651743121108
aft	3	control	playback	0.00416667	1A	Takabo	M	1	1	0.536662361312961	-1.16874685723362	1A	Takabo	-1.00651743121108
aft	3	control	playback	0.00555556	1A	Takabo	M	1	1	0.536662361312961	-0.970267853578144	1A	Takabo	-1.00651743121108
aft	3	control	playback	0.00694444	1A	Takabo	M	1	0	0.536662361312961	-0.77178884992267	1A	Takabo	-1.00651743121108
aft	3	control	playback	0.00833333	1A	Takabo	M	1	0	0.536662361312961	-0.573309846267198	1A	Takabo	-1.00651743121108
aft	3	control	playback	0.00972222	1A	Takabo	M	1	0	0.536662361312961	-0.374830842611724	1A	Takabo	-1.00651743121108
aft	3	control	playback	0.0111111	1A	Takabo	M	1	1	0.536662361312961	-0.176351838956251	1A	Takabo	-1.00651743121108
aft	3	control	playback	0.0125	1A	Takabo	M	1	1	0.536662361312961	0.0221271646992241	1A	Takabo	-1.00651743121108
aft	3	control	playback	0.0138889	1A	Takabo	M	1	1	0.536662361312961	0.220606168354699	1A	Takabo	-1.00651743121108
aft	3	control	playback	0.0152778	1A	Takabo	M	1	0	0.536662361312961	0.419085172010175	1A	Takabo	-1.00651743121108
aft	3	control	playback	0.0166667	1A	Takabo	M	1	0	0.536662361312961	0.61756417566565	1A	Takabo	-1.00651743121108
aft	3	control	playback	0.0194444	1A	Takabo	M	1	1	0.536662361312961	1.0145221829766	1A	Takabo	-1.00651743121108
aft	3	control	playback	0.0208333	1A	Takabo	M	1	1	0.536662361312961	1.21300118663208	1A	Takabo	-1.00651743121108
aft	3	control	playback	0.0222222	1A	Takabo	M	1	1	0.536662361312961	1.41148019028755	1A	Takabo	-1.00651743121108
aft	3	control	playback	0.0236111	1A	Takabo	M	1	1	0.536662361312961	1.60995919394303	1A	Takabo	-1.00651743121108
aft	3	control	playback	0.025	1A	Takabo	M	1	1	0.536662361312961	1.8084381975985	1A	Takabo	-1.00651743121108
aft	3	control	playback	0.0263889	1A	Takabo	M	1	1	0.536662361312961	2.00691720125398	1A	Takabo	-1.00651743121108
aft	3	control	playback	0.0277778	1A	Takabo	M	1	0	0.536662361312961	2.20539620490945	1A	Takabo	-1.00651743121108
morn	3	outgroup	playback	0.00138889	1B	Gorou	M	1	1	0.536662361312961	-1.56570486454457	1B	Gorou	0.993108373010102
morn	3	outgroup	playback	0.0236111	1B	Gorou	M	1	1	0.536662361312961	1.60995919394303	1B	Gorou	0.993108373010102
morn	3	outgroup	playback	0.00138889	1B	Shoubou	M	1	1	0.536662361312961	-1.56570486454457	1B	Shoubou	0.993108373010102
morn	3	outgroup	playback	0.00277778	1B	Shoubou	M	1	1	0.536662361312961	-1.36722586088909	1B	Shoubou	0.993108373010102
morn	3	outgroup	playback	0.00416667	1B	Shoubou	M	1	1	0.536662361312961	-1.16874685723362	1B	Shoubou	0.993108373010102
morn	3	outgroup	playback	0.00555556	1B	Shoubou	M	1	1	0.536662361312961	-0.970267853578144	1B	Shoubou	0.993108373010102
morn	3	outgroup	playback	0.00694444	1B	Shoubou	M	1	1	0.536662361312961	-0.77178884992267	1B	Shoubou	0.993108373010102
morn	3	outgroup	playback	0.00833333	1B	Shoubou	M	1	1	0.536662361312961	-0.573309846267198	1B	Shoubou	0.993108373010102
morn	3	outgroup	playback	0.00972222	1B	Shoubou	M	1	1	0.536662361312961	-0.374830842611724	1B	Shoubou	0.993108373010102
morn	3	outgroup	playback	0.0111111	1B	Shoubou	M	1	1	0.536662361312961	-0.176351838956251	1B	Shoubou	0.993108373010102
morn	3	outgroup	playback	0.0125	1B	Shoubou	M	1	0	0.536662361312961	0.0221271646992241	1B	Shoubou	0.993108373010102
morn	3	outgroup	playback	0.0138889	1B	Shoubou	M	1	0	0.536662361312961	0.220606168354699	1B	Shoubou	0.993108373010102
morn	3	outgroup	playback	0.0152778	1B	Shoubou	M	1	1	0.536662361312961	0.419085172010175	1B	Shoubou	0.993108373010102
morn	3	outgroup	playback	0.0166667	1B	Shoubou	M	1	1	0.536662361312961	0.61756417566565	1B	Shoubou	0.993108373010102
morn	3	outgroup	playback	0.0180556	1B	Shoubou	M	1	1	0.536662361312961	0.816043179321125	1B	Shoubou	0.993108373010102
morn	3	outgroup	playback	0.0194444	1B	Shoubou	M	1	1	0.536662361312961	1.0145221829766	1B	Shoubou	0.993108373010102
morn	3	outgroup	playback	0.0208333	1B	Shoubou	M	1	1	0.536662361312961	1.21300118663208	1B	Shoubou	0.993108373010102
morn	3	outgroup	playback	0.0222222	1B	Shoubou	M	1	1	0.536662361312961	1.41148019028755	1B	Shoubou	0.993108373010102
morn	3	outgroup	playback	0.0236111	1B	Shoubou	M	1	1	0.536662361312961	1.60995919394303	1B	Shoubou	0.993108373010102
morn	3	outgroup	playback	0.00138889	1B	Satoru	M	1	0	0.536662361312961	-1.56570486454457	1B	Satoru	0.993108373010102
morn	3	outgroup	playback	0.00277778	1B	Satoru	M	1	0	0.536662361312961	-1.36722586088909	1B	Satoru	0.993108373010102
morn	3	outgroup	playback	0.00416667	1B	Satoru	M	1	0	0.536662361312961	-1.16874685723362	1B	Satoru	0.993108373010102
morn	3	outgroup	playback	0.00555556	1B	Satoru	M	1	0	0.536662361312961	-0.970267853578144	1B	Satoru	0.993108373010102
morn	3	outgroup	playback	0.00694444	1B	Satoru	M	1	0	0.536662361312961	-0.77178884992267	1B	Satoru	0.993108373010102
morn	3	outgroup	playback	0.00833333	1B	Satoru	M	1	0	0.536662361312961	-0.573309846267198	1B	Satoru	0.993108373010102
morn	3	outgroup	playback	0.00972222	1B	Satoru	M	1	0	0.536662361312961	-0.374830842611724	1B	Satoru	0.993108373010102
morn	3	outgroup	playback	0.0111111	1B	Satoru	M	1	0	0.536662361312961	-0.176351838956251	1B	Satoru	0.993108373010102
morn	3	outgroup	playback	0.0125	1B	Satoru	M	1	0	0.536662361312961	0.0221271646992241	1B	Satoru	0.993108373010102
morn	3	outgroup	playback	0.0138889	1B	Satoru	M	1	0	0.536662361312961	0.220606168354699	1B	Satoru	0.993108373010102
morn	3	outgroup	playback	0.0152778	1B	Satoru	M	1	0	0.536662361312961	0.419085172010175	1B	Satoru	0.993108373010102
morn	3	outgroup	playback	0.0166667	1B	Satoru	M	1	0	0.536662361312961	0.61756417566565	1B	Satoru	0.993108373010102
morn	3	outgroup	playback	0.0180556	1B	Satoru	M	1	0	0.536662361312961	0.816043179321125	1B	Satoru	0.993108373010102
morn	3	outgroup	playback	0.0194444	1B	Satoru	M	1	0	0.536662361312961	1.0145221829766	1B	Satoru	0.993108373010102
morn	3	outgroup	playback	0.0208333	1B	Satoru	M	1	0	0.536662361312961	1.21300118663208	1B	Satoru	0.993108373010102
morn	3	outgroup	playback	0.0222222	1B	Satoru	M	1	0	0.536662361312961	1.41148019028755	1B	Satoru	0.993108373010102
morn	3	outgroup	playback	0.0236111	1B	Satoru	M	1	0	0.536662361312961	1.60995919394303	1B	Satoru	0.993108373010102
morn	3	outgroup	playback	0.0111111	1B	Kanao	M	1	0	0.536662361312961	-0.176351838956251	1B	Kanao	0.993108373010102
morn	3	outgroup	playback	0.0125	1B	Kanao	M	1	0	0.536662361312961	0.0221271646992241	1B	Kanao	0.993108373010102
morn	3	outgroup	playback	0.0138889	1B	Kanao	M	1	0	0.536662361312961	0.220606168354699	1B	Kanao	0.993108373010102
morn	3	outgroup	playback	0.0152778	1B	Kanao	M	1	0	0.536662361312961	0.419085172010175	1B	Kanao	0.993108373010102
morn	3	outgroup	playback	0.0166667	1B	Kanao	M	1	0	0.536662361312961	0.61756417566565	1B	Kanao	0.993108373010102
morn	3	outgroup	playback	0.0180556	1B	Kanao	M	1	0	0.536662361312961	0.816043179321125	1B	Kanao	0.993108373010102
morn	3	outgroup	playback	0.0194444	1B	Kanao	M	1	0	0.536662361312961	1.0145221829766	1B	Kanao	0.993108373010102
morn	3	outgroup	playback	0.0208333	1B	Kanao	M	1	0	0.536662361312961	1.21300118663208	1B	Kanao	0.993108373010102
morn	3	outgroup	playback	0.0222222	1B	Kanao	M	1	0	0.536662361312961	1.41148019028755	1B	Kanao	0.993108373010102
morn	3	outgroup	playback	0.0236111	1B	Kanao	M	1	0	0.536662361312961	1.60995919394303	1B	Kanao	0.993108373010102
morn	3	outgroup	playback	0.00138889	1B	Norihei	M	1	0	0.536662361312961	-1.56570486454457	1B	Norihei	0.993108373010102
morn	3	outgroup	playback	0.00277778	1B	Norihei	M	1	0	0.536662361312961	-1.36722586088909	1B	Norihei	0.993108373010102
morn	3	outgroup	playback	0.00416667	1B	Norihei	M	1	0	0.536662361312961	-1.16874685723362	1B	Norihei	0.993108373010102
morn	3	outgroup	playback	0.0138889	1B	Norihei	M	1	0	0.536662361312961	0.220606168354699	1B	Norihei	0.993108373010102
morn	3	outgroup	playback	0.0152778	1B	Norihei	M	1	0	0.536662361312961	0.419085172010175	1B	Norihei	0.993108373010102
morn	3	outgroup	playback	0.0166667	1B	Norihei	M	1	0	0.536662361312961	0.61756417566565	1B	Norihei	0.993108373010102
morn	3	outgroup	playback	0.0180556	1B	Norihei	M	1	1	0.536662361312961	0.816043179321125	1B	Norihei	0.993108373010102
morn	3	outgroup	playback	0.0194444	1B	Norihei	M	1	1	0.536662361312961	1.0145221829766	1B	Norihei	0.993108373010102
morn	3	outgroup	playback	0.0208333	1B	Norihei	M	1	0	0.536662361312961	1.21300118663208	1B	Norihei	0.993108373010102
morn	3	outgroup	playback	0.0222222	1B	Norihei	M	1	0	0.536662361312961	1.41148019028755	1B	Norihei	0.993108373010102
morn	3	outgroup	playback	0.0236111	1B	Norihei	M	1	0	0.536662361312961	1.60995919394303	1B	Norihei	0.993108373010102
aft	3	control	playback	0.0111111	1B	Gorou	M	1	1	0.536662361312961	-0.176351838956251	1B	Gorou	-1.00651743121108
aft	3	control	playback	0.0125	1B	Gorou	M	1	1	0.536662361312961	0.0221271646992241	1B	Gorou	-1.00651743121108
aft	3	control	playback	0.0138889	1B	Gorou	M	1	1	0.536662361312961	0.220606168354699	1B	Gorou	-1.00651743121108
aft	3	control	playback	0.0152778	1B	Gorou	M	1	1	0.536662361312961	0.419085172010175	1B	Gorou	-1.00651743121108
aft	3	control	playback	0.0166667	1B	Gorou	M	1	1	0.536662361312961	0.61756417566565	1B	Gorou	-1.00651743121108
aft	3	control	playback	0.0180556	1B	Gorou	M	1	1	0.536662361312961	0.816043179321125	1B	Gorou	-1.00651743121108
aft	3	control	playback	0.0194444	1B	Gorou	M	1	1	0.536662361312961	1.0145221829766	1B	Gorou	-1.00651743121108
aft	3	control	playback	0.0208333	1B	Gorou	M	1	1	0.536662361312961	1.21300118663208	1B	Gorou	-1.00651743121108
aft	3	control	playback	0.0222222	1B	Gorou	M	1	1	0.536662361312961	1.41148019028755	1B	Gorou	-1.00651743121108
aft	3	control	playback	0.0236111	1B	Gorou	M	1	1	0.536662361312961	1.60995919394303	1B	Gorou	-1.00651743121108
aft	3	control	playback	0.025	1B	Gorou	M	1	1	0.536662361312961	1.8084381975985	1B	Gorou	-1.00651743121108
aft	3	control	playback	0.0263889	1B	Gorou	M	1	1	0.536662361312961	2.00691720125398	1B	Gorou	-1.00651743121108
aft	3	control	playback	0.0277778	1B	Gorou	M	1	1	0.536662361312961	2.20539620490945	1B	Gorou	-1.00651743121108
aft	3	control	playback	0.00555556	1B	Shoubou	M	1	0	0.536662361312961	-0.970267853578144	1B	Shoubou	-1.00651743121108
aft	3	control	playback	0.00694444	1B	Shoubou	M	1	0	0.536662361312961	-0.77178884992267	1B	Shoubou	-1.00651743121108
aft	3	control	playback	0.00833333	1B	Shoubou	M	1	0	0.536662361312961	-0.573309846267198	1B	Shoubou	-1.00651743121108
aft	3	control	playback	0.00972222	1B	Shoubou	M	1	0	0.536662361312961	-0.374830842611724	1B	Shoubou	-1.00651743121108
aft	3	control	playback	0.0111111	1B	Shoubou	M	1	0	0.536662361312961	-0.176351838956251	1B	Shoubou	-1.00651743121108
aft	3	control	playback	0.0138889	1B	Shoubou	M	1	0	0.536662361312961	0.220606168354699	1B	Shoubou	-1.00651743121108
aft	3	control	playback	0.0152778	1B	Shoubou	M	1	0	0.536662361312961	0.419085172010175	1B	Shoubou	-1.00651743121108
aft	3	control	playback	0.0166667	1B	Shoubou	M	1	0	0.536662361312961	0.61756417566565	1B	Shoubou	-1.00651743121108
aft	3	control	playback	0.0194444	1B	Shoubou	M	1	0	0.536662361312961	1.0145221829766	1B	Shoubou	-1.00651743121108
aft	3	control	playback	0.0208333	1B	Shoubou	M	1	0	0.536662361312961	1.21300118663208	1B	Shoubou	-1.00651743121108
aft	3	control	playback	0.0263889	1B	Shoubou	M	1	0	0.536662361312961	2.00691720125398	1B	Shoubou	-1.00651743121108
aft	3	control	playback	0.0277778	1B	Shoubou	M	1	0	0.536662361312961	2.20539620490945	1B	Shoubou	-1.00651743121108
aft	3	control	playback	0.00555556	1B	Satoru	M	1	0	0.536662361312961	-0.970267853578144	1B	Satoru	-1.00651743121108
aft	3	control	playback	0.00694444	1B	Satoru	M	1	0	0.536662361312961	-0.77178884992267	1B	Satoru	-1.00651743121108
aft	3	control	playback	0.00833333	1B	Satoru	M	1	0	0.536662361312961	-0.573309846267198	1B	Satoru	-1.00651743121108
aft	3	control	playback	0.0138889	1B	Satoru	M	1	0	0.536662361312961	0.220606168354699	1B	Satoru	-1.00651743121108
aft	3	control	playback	0.0152778	1B	Satoru	M	1	0	0.536662361312961	0.419085172010175	1B	Satoru	-1.00651743121108
aft	3	control	playback	0.0194444	1B	Satoru	M	1	0	0.536662361312961	1.0145221829766	1B	Satoru	-1.00651743121108
aft	3	control	playback	0.0208333	1B	Satoru	M	1	0	0.536662361312961	1.21300118663208	1B	Satoru	-1.00651743121108
aft	3	control	playback	0.0263889	1B	Satoru	M	1	1	0.536662361312961	2.00691720125398	1B	Satoru	-1.00651743121108
aft	3	control	playback	0.0277778	1B	Satoru	M	1	1	0.536662361312961	2.20539620490945	1B	Satoru	-1.00651743121108
aft	3	control	playback	0.0111111	1B	Kanao	M	1	0	0.536662361312961	-0.176351838956251	1B	Kanao	-1.00651743121108
aft	3	control	playback	0.0125	1B	Kanao	M	1	0	0.536662361312961	0.0221271646992241	1B	Kanao	-1.00651743121108
aft	3	control	playback	0.0138889	1B	Kanao	M	1	0	0.536662361312961	0.220606168354699	1B	Kanao	-1.00651743121108
aft	3	control	playback	0.0152778	1B	Kanao	M	1	0	0.536662361312961	0.419085172010175	1B	Kanao	-1.00651743121108
aft	3	control	playback	0.0166667	1B	Kanao	M	1	0	0.536662361312961	0.61756417566565	1B	Kanao	-1.00651743121108
aft	3	control	playback	0.0180556	1B	Kanao	M	1	1	0.536662361312961	0.816043179321125	1B	Kanao	-1.00651743121108
aft	3	control	playback	0.0194444	1B	Kanao	M	1	0	0.536662361312961	1.0145221829766	1B	Kanao	-1.00651743121108
aft	3	control	playback	0.0208333	1B	Kanao	M	1	0	0.536662361312961	1.21300118663208	1B	Kanao	-1.00651743121108
aft	3	control	playback	0.0222222	1B	Kanao	M	1	0	0.536662361312961	1.41148019028755	1B	Kanao	-1.00651743121108
aft	3	control	playback	0.0236111	1B	Kanao	M	1	0	0.536662361312961	1.60995919394303	1B	Kanao	-1.00651743121108
aft	3	control	playback	0.025	1B	Kanao	M	1	0	0.536662361312961	1.8084381975985	1B	Kanao	-1.00651743121108
aft	3	control	playback	0.0263889	1B	Kanao	M	1	0	0.536662361312961	2.00691720125398	1B	Kanao	-1.00651743121108
aft	3	control	playback	0.0277778	1B	Kanao	M	1	0	0.536662361312961	2.20539620490945	1B	Kanao	-1.00651743121108
aft	3	control	playback	0.00138889	1B	Norihei	M	1	1	0.536662361312961	-1.56570486454457	1B	Norihei	-1.00651743121108
aft	3	control	playback	0.00277778	1B	Norihei	M	1	1	0.536662361312961	-1.36722586088909	1B	Norihei	-1.00651743121108
aft	3	control	playback	0.00972222	1B	Norihei	M	1	1	0.536662361312961	-0.374830842611724	1B	Norihei	-1.00651743121108
aft	3	control	playback	0.0111111	1B	Norihei	M	1	1	0.536662361312961	-0.176351838956251	1B	Norihei	-1.00651743121108
aft	3	control	playback	0.0125	1B	Norihei	M	1	1	0.536662361312961	0.0221271646992241	1B	Norihei	-1.00651743121108
aft	3	control	playback	0.0138889	1B	Norihei	M	1	0	0.536662361312961	0.220606168354699	1B	Norihei	-1.00651743121108
aft	3	control	playback	0.0152778	1B	Norihei	M	1	0	0.536662361312961	0.419085172010175	1B	Norihei	-1.00651743121108
aft	3	control	playback	0.0166667	1B	Norihei	M	1	0	0.536662361312961	0.61756417566565	1B	Norihei	-1.00651743121108
aft	3	control	playback	0.0180556	1B	Norihei	M	1	0	0.536662361312961	0.816043179321125	1B	Norihei	-1.00651743121108
aft	3	control	playback	0.0194444	1B	Norihei	M	1	0	0.536662361312961	1.0145221829766	1B	Norihei	-1.00651743121108
aft	3	control	playback	0.0208333	1B	Norihei	M	1	0	0.536662361312961	1.21300118663208	1B	Norihei	-1.00651743121108
aft	3	control	playback	0.0222222	1B	Norihei	M	1	0	0.536662361312961	1.41148019028755	1B	Norihei	-1.00651743121108
aft	3	control	playback	0.0236111	1B	Norihei	M	1	0	0.536662361312961	1.60995919394303	1B	Norihei	-1.00651743121108
aft	3	control	playback	0.025	1B	Norihei	M	1	0	0.536662361312961	1.8084381975985	1B	Norihei	-1.00651743121108
aft	3	control	playback	0.0263889	1B	Norihei	M	1	0	0.536662361312961	2.00691720125398	1B	Norihei	-1.00651743121108
aft	3	control	playback	0.0277778	1B	Norihei	M	1	0	0.536662361312961	2.20539620490945	1B	Norihei	-1.00651743121108
morn	3	outgroup	playback	0.00138889	1C	Toon	M	1	1	0.536662361312961	-1.56570486454457	1C	Toon	0.993108373010102
morn	3	outgroup	playback	0.00277778	1C	Toon	M	1	1	0.536662361312961	-1.36722586088909	1C	Toon	0.993108373010102
morn	3	outgroup	playback	0.00416667	1C	Toon	M	1	1	0.536662361312961	-1.16874685723362	1C	Toon	0.993108373010102
morn	3	outgroup	playback	0.00555556	1C	Toon	M	1	1	0.536662361312961	-0.970267853578144	1C	Toon	0.993108373010102
morn	3	outgroup	playback	0.00694444	1C	Toon	M	1	1	0.536662361312961	-0.77178884992267	1C	Toon	0.993108373010102
morn	3	outgroup	playback	0.00833333	1C	Toon	M	1	1	0.536662361312961	-0.573309846267198	1C	Toon	0.993108373010102
morn	3	outgroup	playback	0.00972222	1C	Toon	M	1	1	0.536662361312961	-0.374830842611724	1C	Toon	0.993108373010102
morn	3	outgroup	playback	0.0111111	1C	Toon	M	1	1	0.536662361312961	-0.176351838956251	1C	Toon	0.993108373010102
morn	3	outgroup	playback	0.0125	1C	Toon	M	1	1	0.536662361312961	0.0221271646992241	1C	Toon	0.993108373010102
morn	3	outgroup	playback	0.0166667	1C	Toon	M	1	1	0.536662361312961	0.61756417566565	1C	Toon	0.993108373010102
morn	3	outgroup	playback	0.0180556	1C	Toon	M	1	1	0.536662361312961	0.816043179321125	1C	Toon	0.993108373010102
morn	3	outgroup	playback	0.0194444	1C	Toon	M	1	1	0.536662361312961	1.0145221829766	1C	Toon	0.993108373010102
morn	3	outgroup	playback	0.0208333	1C	Toon	M	1	1	0.536662361312961	1.21300118663208	1C	Toon	0.993108373010102
morn	3	outgroup	playback	0.0222222	1C	Toon	M	1	1	0.536662361312961	1.41148019028755	1C	Toon	0.993108373010102
morn	3	outgroup	playback	0.0236111	1C	Toon	M	1	1	0.536662361312961	1.60995919394303	1C	Toon	0.993108373010102
morn	3	outgroup	playback	0.00277778	1C	Mizuo	M	1	1	0.536662361312961	-1.36722586088909	1C	Mizuo	0.993108373010102
morn	3	outgroup	playback	0.00555556	1C	Mizuo	M	1	0	0.536662361312961	-0.970267853578144	1C	Mizuo	0.993108373010102
morn	3	outgroup	playback	0.00694444	1C	Mizuo	M	1	0	0.536662361312961	-0.77178884992267	1C	Mizuo	0.993108373010102
morn	3	outgroup	playback	0.00833333	1C	Mizuo	M	1	0	0.536662361312961	-0.573309846267198	1C	Mizuo	0.993108373010102
morn	3	outgroup	playback	0.00972222	1C	Mizuo	M	1	0	0.536662361312961	-0.374830842611724	1C	Mizuo	0.993108373010102
morn	3	outgroup	playback	0.0111111	1C	Mizuo	M	1	0	0.536662361312961	-0.176351838956251	1C	Mizuo	0.993108373010102
morn	3	outgroup	playback	0.0125	1C	Mizuo	M	1	0	0.536662361312961	0.0221271646992241	1C	Mizuo	0.993108373010102
morn	3	outgroup	playback	0.0138889	1C	Mizuo	M	1	0	0.536662361312961	0.220606168354699	1C	Mizuo	0.993108373010102
morn	3	outgroup	playback	0.0152778	1C	Mizuo	M	1	0	0.536662361312961	0.419085172010175	1C	Mizuo	0.993108373010102
morn	3	outgroup	playback	0.0166667	1C	Mizuo	M	1	0	0.536662361312961	0.61756417566565	1C	Mizuo	0.993108373010102
morn	3	outgroup	playback	0.0180556	1C	Mizuo	M	1	0	0.536662361312961	0.816043179321125	1C	Mizuo	0.993108373010102
morn	3	outgroup	playback	0.00138889	1C	Musashi	M	1	0	0.536662361312961	-1.56570486454457	1C	Musashi	0.993108373010102
morn	3	outgroup	playback	0.00277778	1C	Musashi	M	1	0	0.536662361312961	-1.36722586088909	1C	Musashi	0.993108373010102
morn	3	outgroup	playback	0.00416667	1C	Musashi	M	1	0	0.536662361312961	-1.16874685723362	1C	Musashi	0.993108373010102
morn	3	outgroup	playback	0.00555556	1C	Musashi	M	1	0	0.536662361312961	-0.970267853578144	1C	Musashi	0.993108373010102
morn	3	outgroup	playback	0.00694444	1C	Musashi	M	1	0	0.536662361312961	-0.77178884992267	1C	Musashi	0.993108373010102
morn	3	outgroup	playback	0.00833333	1C	Musashi	M	1	0	0.536662361312961	-0.573309846267198	1C	Musashi	0.993108373010102
morn	3	outgroup	playback	0.00972222	1C	Musashi	M	1	0	0.536662361312961	-0.374830842611724	1C	Musashi	0.993108373010102
morn	3	outgroup	playback	0.0111111	1C	Musashi	M	1	0	0.536662361312961	-0.176351838956251	1C	Musashi	0.993108373010102
morn	3	outgroup	playback	0.0125	1C	Musashi	M	1	0	0.536662361312961	0.0221271646992241	1C	Musashi	0.993108373010102
morn	3	outgroup	playback	0.0138889	1C	Musashi	M	1	0	0.536662361312961	0.220606168354699	1C	Musashi	0.993108373010102
morn	3	outgroup	playback	0.0152778	1C	Musashi	M	1	0	0.536662361312961	0.419085172010175	1C	Musashi	0.993108373010102
morn	3	outgroup	playback	0.0166667	1C	Musashi	M	1	0	0.536662361312961	0.61756417566565	1C	Musashi	0.993108373010102
morn	3	outgroup	playback	0.0180556	1C	Musashi	M	1	0	0.536662361312961	0.816043179321125	1C	Musashi	0.993108373010102
morn	3	outgroup	playback	0.0194444	1C	Musashi	M	1	0	0.536662361312961	1.0145221829766	1C	Musashi	0.993108373010102
morn	3	outgroup	playback	0.0208333	1C	Musashi	M	1	0	0.536662361312961	1.21300118663208	1C	Musashi	0.993108373010102
morn	3	outgroup	playback	0.0222222	1C	Musashi	M	1	0	0.536662361312961	1.41148019028755	1C	Musashi	0.993108373010102
morn	3	outgroup	playback	0.0236111	1C	Musashi	M	1	0	0.536662361312961	1.60995919394303	1C	Musashi	0.993108373010102
morn	3	outgroup	playback	0.00138889	1C	Shirou	M	1	0	0.536662361312961	-1.56570486454457	1C	Shirou	0.993108373010102
morn	3	outgroup	playback	0.00277778	1C	Shirou	M	1	0	0.536662361312961	-1.36722586088909	1C	Shirou	0.993108373010102
morn	3	outgroup	playback	0.00416667	1C	Shirou	M	1	0	0.536662361312961	-1.16874685723362	1C	Shirou	0.993108373010102
morn	3	outgroup	playback	0.00555556	1C	Shirou	M	1	0	0.536662361312961	-0.970267853578144	1C	Shirou	0.993108373010102
morn	3	outgroup	playback	0.00694444	1C	Shirou	M	1	0	0.536662361312961	-0.77178884992267	1C	Shirou	0.993108373010102
morn	3	outgroup	playback	0.00833333	1C	Shirou	M	1	0	0.536662361312961	-0.573309846267198	1C	Shirou	0.993108373010102
morn	3	outgroup	playback	0.00972222	1C	Shirou	M	1	0	0.536662361312961	-0.374830842611724	1C	Shirou	0.993108373010102
morn	3	outgroup	playback	0.0111111	1C	Shirou	M	1	0	0.536662361312961	-0.176351838956251	1C	Shirou	0.993108373010102
morn	3	outgroup	playback	0.0125	1C	Shirou	M	1	0	0.536662361312961	0.0221271646992241	1C	Shirou	0.993108373010102
morn	3	outgroup	playback	0.0138889	1C	Shirou	M	1	0	0.536662361312961	0.220606168354699	1C	Shirou	0.993108373010102
morn	3	outgroup	playback	0.0152778	1C	Shirou	M	1	0	0.536662361312961	0.419085172010175	1C	Shirou	0.993108373010102
morn	3	outgroup	playback	0.0166667	1C	Shirou	M	1	0	0.536662361312961	0.61756417566565	1C	Shirou	0.993108373010102
morn	3	outgroup	playback	0.0180556	1C	Shirou	M	1	0	0.536662361312961	0.816043179321125	1C	Shirou	0.993108373010102
morn	3	outgroup	playback	0.0194444	1C	Shirou	M	1	0	0.536662361312961	1.0145221829766	1C	Shirou	0.993108373010102
morn	3	outgroup	playback	0.0208333	1C	Shirou	M	1	0	0.536662361312961	1.21300118663208	1C	Shirou	0.993108373010102
morn	3	outgroup	playback	0.0222222	1C	Shirou	M	1	0	0.536662361312961	1.41148019028755	1C	Shirou	0.993108373010102
morn	3	outgroup	playback	0.0236111	1C	Shirou	M	1	0	0.536662361312961	1.60995919394303	1C	Shirou	0.993108373010102
morn	3	outgroup	playback	0.00138889	1C	George	M	1	1	0.536662361312961	-1.56570486454457	1C	George	0.993108373010102
morn	3	outgroup	playback	0.00277778	1C	George	M	1	1	0.536662361312961	-1.36722586088909	1C	George	0.993108373010102
morn	3	outgroup	playback	0.00416667	1C	George	M	1	1	0.536662361312961	-1.16874685723362	1C	George	0.993108373010102
morn	3	outgroup	playback	0.00555556	1C	George	M	1	1	0.536662361312961	-0.970267853578144	1C	George	0.993108373010102
morn	3	outgroup	playback	0.00694444	1C	George	M	1	1	0.536662361312961	-0.77178884992267	1C	George	0.993108373010102
morn	3	outgroup	playback	0.00833333	1C	George	M	1	1	0.536662361312961	-0.573309846267198	1C	George	0.993108373010102
morn	3	outgroup	playback	0.00972222	1C	George	M	1	0	0.536662361312961	-0.374830842611724	1C	George	0.993108373010102
morn	3	outgroup	playback	0.0111111	1C	George	M	1	0	0.536662361312961	-0.176351838956251	1C	George	0.993108373010102
morn	3	outgroup	playback	0.0125	1C	George	M	1	0	0.536662361312961	0.0221271646992241	1C	George	0.993108373010102
morn	3	outgroup	playback	0.0138889	1C	George	M	1	0	0.536662361312961	0.220606168354699	1C	George	0.993108373010102
morn	3	outgroup	playback	0.0152778	1C	George	M	1	0	0.536662361312961	0.419085172010175	1C	George	0.993108373010102
morn	3	outgroup	playback	0.0166667	1C	George	M	1	0	0.536662361312961	0.61756417566565	1C	George	0.993108373010102
morn	3	outgroup	playback	0.0180556	1C	George	M	1	1	0.536662361312961	0.816043179321125	1C	George	0.993108373010102
morn	3	outgroup	playback	0.0194444	1C	George	M	1	1	0.536662361312961	1.0145221829766	1C	George	0.993108373010102
morn	3	outgroup	playback	0.0222222	1C	George	M	1	0	0.536662361312961	1.41148019028755	1C	George	0.993108373010102
morn	3	outgroup	playback	0.0236111	1C	George	M	1	0	0.536662361312961	1.60995919394303	1C	George	0.993108373010102
aft	3	control	playback	0.00416667	1C	Toon	M	1	1	0.536662361312961	-1.16874685723362	1C	Toon	-1.00651743121108
aft	3	control	playback	0.00694444	1C	Toon	M	1	1	0.536662361312961	-0.77178884992267	1C	Toon	-1.00651743121108
aft	3	control	playback	0.0138889	1C	Toon	M	1	1	0.536662361312961	0.220606168354699	1C	Toon	-1.00651743121108
aft	3	control	playback	0.0152778	1C	Toon	M	1	1	0.536662361312961	0.419085172010175	1C	Toon	-1.00651743121108
aft	3	control	playback	0.0166667	1C	Toon	M	1	1	0.536662361312961	0.61756417566565	1C	Toon	-1.00651743121108
aft	3	control	playback	0.0180556	1C	Toon	M	1	1	0.536662361312961	0.816043179321125	1C	Toon	-1.00651743121108
aft	3	control	playback	0.0194444	1C	Toon	M	1	1	0.536662361312961	1.0145221829766	1C	Toon	-1.00651743121108
aft	3	control	playback	0.0208333	1C	Toon	M	1	1	0.536662361312961	1.21300118663208	1C	Toon	-1.00651743121108
aft	3	control	playback	0.0222222	1C	Toon	M	1	1	0.536662361312961	1.41148019028755	1C	Toon	-1.00651743121108
aft	3	control	playback	0.0236111	1C	Toon	M	1	1	0.536662361312961	1.60995919394303	1C	Toon	-1.00651743121108
aft	3	control	playback	0.025	1C	Toon	M	1	1	0.536662361312961	1.8084381975985	1C	Toon	-1.00651743121108
aft	3	control	playback	0.0263889	1C	Toon	M	1	1	0.536662361312961	2.00691720125398	1C	Toon	-1.00651743121108
aft	3	control	playback	0.0277778	1C	Toon	M	1	1	0.536662361312961	2.20539620490945	1C	Toon	-1.00651743121108
aft	3	control	playback	0.00277778	1C	Mizuo	M	1	1	0.536662361312961	-1.36722586088909	1C	Mizuo	-1.00651743121108
aft	3	control	playback	0.00416667	1C	Mizuo	M	1	1	0.536662361312961	-1.16874685723362	1C	Mizuo	-1.00651743121108
aft	3	control	playback	0.00555556	1C	Mizuo	M	1	1	0.536662361312961	-0.970267853578144	1C	Mizuo	-1.00651743121108
aft	3	control	playback	0.00694444	1C	Mizuo	M	1	1	0.536662361312961	-0.77178884992267	1C	Mizuo	-1.00651743121108
aft	3	control	playback	0.00833333	1C	Mizuo	M	1	1	0.536662361312961	-0.573309846267198	1C	Mizuo	-1.00651743121108
aft	3	control	playback	0.00972222	1C	Mizuo	M	1	1	0.536662361312961	-0.374830842611724	1C	Mizuo	-1.00651743121108
aft	3	control	playback	0.0166667	1C	Mizuo	M	1	1	0.536662361312961	0.61756417566565	1C	Mizuo	-1.00651743121108
aft	3	control	playback	0.0180556	1C	Mizuo	M	1	1	0.536662361312961	0.816043179321125	1C	Mizuo	-1.00651743121108
aft	3	control	playback	0.0194444	1C	Mizuo	M	1	1	0.536662361312961	1.0145221829766	1C	Mizuo	-1.00651743121108
aft	3	control	playback	0.0208333	1C	Mizuo	M	1	1	0.536662361312961	1.21300118663208	1C	Mizuo	-1.00651743121108
aft	3	control	playback	0.0222222	1C	Mizuo	M	1	1	0.536662361312961	1.41148019028755	1C	Mizuo	-1.00651743121108
aft	3	control	playback	0.00138889	1C	Musashi	M	1	0	0.536662361312961	-1.56570486454457	1C	Musashi	-1.00651743121108
aft	3	control	playback	0.00277778	1C	Musashi	M	1	0	0.536662361312961	-1.36722586088909	1C	Musashi	-1.00651743121108
aft	3	control	playback	0.00416667	1C	Musashi	M	1	0	0.536662361312961	-1.16874685723362	1C	Musashi	-1.00651743121108
aft	3	control	playback	0.00555556	1C	Musashi	M	1	0	0.536662361312961	-0.970267853578144	1C	Musashi	-1.00651743121108
aft	3	control	playback	0.00694444	1C	Musashi	M	1	0	0.536662361312961	-0.77178884992267	1C	Musashi	-1.00651743121108
aft	3	control	playback	0.00833333	1C	Musashi	M	1	0	0.536662361312961	-0.573309846267198	1C	Musashi	-1.00651743121108
aft	3	control	playback	0.00972222	1C	Musashi	M	1	0	0.536662361312961	-0.374830842611724	1C	Musashi	-1.00651743121108
aft	3	control	playback	0.0111111	1C	Musashi	M	1	0	0.536662361312961	-0.176351838956251	1C	Musashi	-1.00651743121108
aft	3	control	playback	0.0125	1C	Musashi	M	1	0	0.536662361312961	0.0221271646992241	1C	Musashi	-1.00651743121108
aft	3	control	playback	0.0138889	1C	Musashi	M	1	0	0.536662361312961	0.220606168354699	1C	Musashi	-1.00651743121108
aft	3	control	playback	0.0152778	1C	Musashi	M	1	0	0.536662361312961	0.419085172010175	1C	Musashi	-1.00651743121108
aft	3	control	playback	0.0166667	1C	Musashi	M	1	0	0.536662361312961	0.61756417566565	1C	Musashi	-1.00651743121108
aft	3	control	playback	0.0180556	1C	Musashi	M	1	1	0.536662361312961	0.816043179321125	1C	Musashi	-1.00651743121108
aft	3	control	playback	0.0194444	1C	Musashi	M	1	1	0.536662361312961	1.0145221829766	1C	Musashi	-1.00651743121108
aft	3	control	playback	0.0208333	1C	Musashi	M	1	1	0.536662361312961	1.21300118663208	1C	Musashi	-1.00651743121108
aft	3	control	playback	0.0222222	1C	Musashi	M	1	1	0.536662361312961	1.41148019028755	1C	Musashi	-1.00651743121108
aft	3	control	playback	0.0236111	1C	Musashi	M	1	1	0.536662361312961	1.60995919394303	1C	Musashi	-1.00651743121108
aft	3	control	playback	0.025	1C	Musashi	M	1	1	0.536662361312961	1.8084381975985	1C	Musashi	-1.00651743121108
aft	3	control	playback	0.0263889	1C	Musashi	M	1	1	0.536662361312961	2.00691720125398	1C	Musashi	-1.00651743121108
aft	3	control	playback	0.0277778	1C	Musashi	M	1	1	0.536662361312961	2.20539620490945	1C	Musashi	-1.00651743121108
aft	3	control	playback	0.00138889	1C	Shirou	M	1	0	0.536662361312961	-1.56570486454457	1C	Shirou	-1.00651743121108
aft	3	control	playback	0.00277778	1C	Shirou	M	1	0	0.536662361312961	-1.36722586088909	1C	Shirou	-1.00651743121108
aft	3	control	playback	0.00416667	1C	Shirou	M	1	0	0.536662361312961	-1.16874685723362	1C	Shirou	-1.00651743121108
aft	3	control	playback	0.00555556	1C	Shirou	M	1	0	0.536662361312961	-0.970267853578144	1C	Shirou	-1.00651743121108
aft	3	control	playback	0.00694444	1C	Shirou	M	1	0	0.536662361312961	-0.77178884992267	1C	Shirou	-1.00651743121108
aft	3	control	playback	0.00833333	1C	Shirou	M	1	0	0.536662361312961	-0.573309846267198	1C	Shirou	-1.00651743121108
aft	3	control	playback	0.00972222	1C	Shirou	M	1	0	0.536662361312961	-0.374830842611724	1C	Shirou	-1.00651743121108
aft	3	control	playback	0.0111111	1C	Shirou	M	1	0	0.536662361312961	-0.176351838956251	1C	Shirou	-1.00651743121108
aft	3	control	playback	0.0125	1C	Shirou	M	1	0	0.536662361312961	0.0221271646992241	1C	Shirou	-1.00651743121108
aft	3	control	playback	0.0138889	1C	Shirou	M	1	0	0.536662361312961	0.220606168354699	1C	Shirou	-1.00651743121108
aft	3	control	playback	0.0152778	1C	Shirou	M	1	0	0.536662361312961	0.419085172010175	1C	Shirou	-1.00651743121108
aft	3	control	playback	0.0166667	1C	Shirou	M	1	0	0.536662361312961	0.61756417566565	1C	Shirou	-1.00651743121108
aft	3	control	playback	0.0180556	1C	Shirou	M	1	1	0.536662361312961	0.816043179321125	1C	Shirou	-1.00651743121108
aft	3	control	playback	0.0194444	1C	Shirou	M	1	1	0.536662361312961	1.0145221829766	1C	Shirou	-1.00651743121108
aft	3	control	playback	0.0208333	1C	Shirou	M	1	1	0.536662361312961	1.21300118663208	1C	Shirou	-1.00651743121108
aft	3	control	playback	0.00138889	1C	George	M	1	1	0.536662361312961	-1.56570486454457	1C	George	-1.00651743121108
aft	3	control	playback	0.00277778	1C	George	M	1	1	0.536662361312961	-1.36722586088909	1C	George	-1.00651743121108
aft	3	control	playback	0.00416667	1C	George	M	1	1	0.536662361312961	-1.16874685723362	1C	George	-1.00651743121108
aft	3	control	playback	0.00694444	1C	George	M	1	1	0.536662361312961	-0.77178884992267	1C	George	-1.00651743121108
aft	3	control	playback	0.00972222	1C	George	M	1	0	0.536662361312961	-0.374830842611724	1C	George	-1.00651743121108
aft	3	control	playback	0.0111111	1C	George	M	1	0	0.536662361312961	-0.176351838956251	1C	George	-1.00651743121108
aft	3	control	playback	0.0125	1C	George	M	1	1	0.536662361312961	0.0221271646992241	1C	George	-1.00651743121108
aft	3	control	playback	0.0138889	1C	George	M	1	0	0.536662361312961	0.220606168354699	1C	George	-1.00651743121108
aft	3	control	playback	0.0152778	1C	George	M	1	0	0.536662361312961	0.419085172010175	1C	George	-1.00651743121108
aft	3	control	playback	0.0166667	1C	George	M	1	0	0.536662361312961	0.61756417566565	1C	George	-1.00651743121108
aft	3	control	playback	0.0180556	1C	George	M	1	1	0.536662361312961	0.816043179321125	1C	George	-1.00651743121108
aft	3	control	playback	0.0194444	1C	George	M	1	1	0.536662361312961	1.0145221829766	1C	George	-1.00651743121108
aft	3	control	playback	0.0208333	1C	George	M	1	1	0.536662361312961	1.21300118663208	1C	George	-1.00651743121108
aft	3	control	playback	0.0222222	1C	George	M	1	1	0.536662361312961	1.41148019028755	1C	George	-1.00651743121108
aft	3	control	playback	0.0236111	1C	George	M	1	1	0.536662361312961	1.60995919394303	1C	George	-1.00651743121108
aft	3	control	playback	0.025	1C	George	M	1	1	0.536662361312961	1.8084381975985	1C	George	-1.00651743121108
aft	3	control	playback	0.0263889	1C	George	M	1	0	0.536662361312961	2.00691720125398	1C	George	-1.00651743121108
aft	3	control	playback	0.0277778	1C	George	M	1	0	0.536662361312961	2.20539620490945	1C	George	-1.00651743121108
morn	3	control	playback	0.00555556	5G	Kotetsu	M	1	1	0.536662361312961	-0.970267853578144	5G	Kotetsu	-1.00651743121108
morn	3	control	playback	0.00694444	5G	Kotetsu	M	1	0	0.536662361312961	-0.77178884992267	5G	Kotetsu	-1.00651743121108
morn	3	control	playback	0.00833333	5G	Kotetsu	M	1	0	0.536662361312961	-0.573309846267198	5G	Kotetsu	-1.00651743121108
morn	3	control	playback	0.00972222	5G	Kotetsu	M	1	0	0.536662361312961	-0.374830842611724	5G	Kotetsu	-1.00651743121108
morn	3	control	playback	0.0111111	5G	Kotetsu	M	1	0	0.536662361312961	-0.176351838956251	5G	Kotetsu	-1.00651743121108
morn	3	control	playback	0.0125	5G	Kotetsu	M	1	0	0.536662361312961	0.0221271646992241	5G	Kotetsu	-1.00651743121108
morn	3	control	playback	0.0138889	5G	Kotetsu	M	1	0	0.536662361312961	0.220606168354699	5G	Kotetsu	-1.00651743121108
morn	3	control	playback	0.0152778	5G	Kotetsu	M	1	0	0.536662361312961	0.419085172010175	5G	Kotetsu	-1.00651743121108
morn	3	control	playback	0.0166667	5G	Kotetsu	M	1	0	0.536662361312961	0.61756417566565	5G	Kotetsu	-1.00651743121108
morn	3	control	playback	0.0180556	5G	Kotetsu	M	1	0	0.536662361312961	0.816043179321125	5G	Kotetsu	-1.00651743121108
morn	3	control	playback	0.0194444	5G	Kotetsu	M	1	1	0.536662361312961	1.0145221829766	5G	Kotetsu	-1.00651743121108
morn	3	control	playback	0.00138889	5G	Oumu	F	1	0	0.536662361312961	-1.56570486454457	5G	Oumu	-1.00651743121108
morn	3	control	playback	0.00277778	5G	Oumu	F	1	0	0.536662361312961	-1.36722586088909	5G	Oumu	-1.00651743121108
morn	3	control	playback	0.00416667	5G	Oumu	F	1	0	0.536662361312961	-1.16874685723362	5G	Oumu	-1.00651743121108
morn	3	control	playback	0.00555556	5G	Oumu	F	1	0	0.536662361312961	-0.970267853578144	5G	Oumu	-1.00651743121108
morn	3	control	playback	0.00694444	5G	Oumu	F	1	0	0.536662361312961	-0.77178884992267	5G	Oumu	-1.00651743121108
morn	3	control	playback	0.00833333	5G	Oumu	F	1	0	0.536662361312961	-0.573309846267198	5G	Oumu	-1.00651743121108
morn	3	control	playback	0.00972222	5G	Oumu	F	1	0	0.536662361312961	-0.374830842611724	5G	Oumu	-1.00651743121108
morn	3	control	playback	0.0111111	5G	Oumu	F	1	0	0.536662361312961	-0.176351838956251	5G	Oumu	-1.00651743121108
morn	3	control	playback	0.0125	5G	Oumu	F	1	0	0.536662361312961	0.0221271646992241	5G	Oumu	-1.00651743121108
morn	3	control	playback	0.0138889	5G	Oumu	F	1	0	0.536662361312961	0.220606168354699	5G	Oumu	-1.00651743121108
morn	3	control	playback	0.0152778	5G	Oumu	F	1	0	0.536662361312961	0.419085172010175	5G	Oumu	-1.00651743121108
morn	3	control	playback	0.0166667	5G	Oumu	F	1	0	0.536662361312961	0.61756417566565	5G	Oumu	-1.00651743121108
morn	3	control	playback	0.0180556	5G	Oumu	F	1	0	0.536662361312961	0.816043179321125	5G	Oumu	-1.00651743121108
morn	3	control	playback	0.00277778	5G	Haruna	F	1	0	0.536662361312961	-1.36722586088909	5G	Haruna	-1.00651743121108
morn	3	control	playback	0.00416667	5G	Haruna	F	1	0	0.536662361312961	-1.16874685723362	5G	Haruna	-1.00651743121108
morn	3	control	playback	0.00555556	5G	Haruna	F	1	0	0.536662361312961	-0.970267853578144	5G	Haruna	-1.00651743121108
morn	3	control	playback	0.00694444	5G	Haruna	F	1	0	0.536662361312961	-0.77178884992267	5G	Haruna	-1.00651743121108
morn	3	control	playback	0.00833333	5G	Haruna	F	1	0	0.536662361312961	-0.573309846267198	5G	Haruna	-1.00651743121108
morn	3	control	playback	0.00972222	5G	Haruna	F	1	0	0.536662361312961	-0.374830842611724	5G	Haruna	-1.00651743121108
morn	3	control	playback	0.0111111	5G	Haruna	F	1	0	0.536662361312961	-0.176351838956251	5G	Haruna	-1.00651743121108
morn	3	control	playback	0.0125	5G	Haruna	F	1	0	0.536662361312961	0.0221271646992241	5G	Haruna	-1.00651743121108
morn	3	control	playback	0.0138889	5G	Haruna	F	1	0	0.536662361312961	0.220606168354699	5G	Haruna	-1.00651743121108
morn	3	control	playback	0.0152778	5G	Haruna	F	1	0	0.536662361312961	0.419085172010175	5G	Haruna	-1.00651743121108
morn	3	control	playback	0.0166667	5G	Haruna	F	1	0	0.536662361312961	0.61756417566565	5G	Haruna	-1.00651743121108
morn	3	control	playback	0.00138889	5G	Sai	F	1	1	0.536662361312961	-1.56570486454457	5G	Sai	-1.00651743121108
morn	3	control	playback	0.00277778	5G	Sai	F	1	0	0.536662361312961	-1.36722586088909	5G	Sai	-1.00651743121108
morn	3	control	playback	0.00416667	5G	Sai	F	1	0	0.536662361312961	-1.16874685723362	5G	Sai	-1.00651743121108
morn	3	control	playback	0.00555556	5G	Sai	F	1	0	0.536662361312961	-0.970267853578144	5G	Sai	-1.00651743121108
morn	3	control	playback	0.00694444	5G	Sai	F	1	0	0.536662361312961	-0.77178884992267	5G	Sai	-1.00651743121108
morn	3	control	playback	0.00833333	5G	Sai	F	1	0	0.536662361312961	-0.573309846267198	5G	Sai	-1.00651743121108
morn	3	control	playback	0.00972222	5G	Sai	F	1	0	0.536662361312961	-0.374830842611724	5G	Sai	-1.00651743121108
morn	3	control	playback	0.0111111	5G	Sai	F	1	0	0.536662361312961	-0.176351838956251	5G	Sai	-1.00651743121108
morn	3	control	playback	0.0125	5G	Sai	F	1	0	0.536662361312961	0.0221271646992241	5G	Sai	-1.00651743121108
morn	3	control	playback	0.0138889	5G	Sai	F	1	0	0.536662361312961	0.220606168354699	5G	Sai	-1.00651743121108
morn	3	control	playback	0.0152778	5G	Sai	F	1	0	0.536662361312961	0.419085172010175	5G	Sai	-1.00651743121108
morn	3	control	playback	0.00138889	5G	Akina	F	1	0	0.536662361312961	-1.56570486454457	5G	Akina	-1.00651743121108
morn	3	control	playback	0.00277778	5G	Akina	F	1	0	0.536662361312961	-1.36722586088909	5G	Akina	-1.00651743121108
morn	3	control	playback	0.00416667	5G	Akina	F	1	0	0.536662361312961	-1.16874685723362	5G	Akina	-1.00651743121108
morn	3	control	playback	0.00555556	5G	Akina	F	1	0	0.536662361312961	-0.970267853578144	5G	Akina	-1.00651743121108
morn	3	control	playback	0.00694444	5G	Akina	F	1	0	0.536662361312961	-0.77178884992267	5G	Akina	-1.00651743121108
morn	3	control	playback	0.00833333	5G	Akina	F	1	0	0.536662361312961	-0.573309846267198	5G	Akina	-1.00651743121108
morn	3	control	playback	0.00972222	5G	Akina	F	1	0	0.536662361312961	-0.374830842611724	5G	Akina	-1.00651743121108
morn	3	control	playback	0.0111111	5G	Akina	F	1	0	0.536662361312961	-0.176351838956251	5G	Akina	-1.00651743121108
morn	3	control	playback	0.0125	5G	Akina	F	1	0	0.536662361312961	0.0221271646992241	5G	Akina	-1.00651743121108
morn	3	control	playback	0.0138889	5G	Akina	F	1	0	0.536662361312961	0.220606168354699	5G	Akina	-1.00651743121108
morn	3	control	playback	0.0152778	5G	Akina	F	1	0	0.536662361312961	0.419085172010175	5G	Akina	-1.00651743121108
morn	3	control	playback	0.0166667	5G	Akina	F	1	1	0.536662361312961	0.61756417566565	5G	Akina	-1.00651743121108
morn	3	control	playback	0.0180556	5G	Akina	F	1	1	0.536662361312961	0.816043179321125	5G	Akina	-1.00651743121108
morn	3	control	playback	0.0194444	5G	Akina	F	1	1	0.536662361312961	1.0145221829766	5G	Akina	-1.00651743121108
morn	3	control	playback	0.00138889	5G	Yoshie	F	1	1	0.536662361312961	-1.56570486454457	5G	Yoshie	-1.00651743121108
morn	3	control	playback	0.00277778	5G	Yoshie	F	1	1	0.536662361312961	-1.36722586088909	5G	Yoshie	-1.00651743121108
morn	3	control	playback	0.00416667	5G	Yoshie	F	1	1	0.536662361312961	-1.16874685723362	5G	Yoshie	-1.00651743121108
morn	3	control	playback	0.00555556	5G	Yoshie	F	1	1	0.536662361312961	-0.970267853578144	5G	Yoshie	-1.00651743121108
morn	3	control	playback	0.00694444	5G	Yoshie	F	1	1	0.536662361312961	-0.77178884992267	5G	Yoshie	-1.00651743121108
morn	3	control	playback	0.00833333	5G	Yoshie	F	1	1	0.536662361312961	-0.573309846267198	5G	Yoshie	-1.00651743121108
morn	3	control	playback	0.00972222	5G	Yoshie	F	1	0	0.536662361312961	-0.374830842611724	5G	Yoshie	-1.00651743121108
morn	3	control	playback	0.0111111	5G	Yoshie	F	1	0	0.536662361312961	-0.176351838956251	5G	Yoshie	-1.00651743121108
morn	3	control	playback	0.0125	5G	Yoshie	F	1	0	0.536662361312961	0.0221271646992241	5G	Yoshie	-1.00651743121108
morn	3	control	playback	0.0138889	5G	Yoshie	F	1	0	0.536662361312961	0.220606168354699	5G	Yoshie	-1.00651743121108
morn	3	control	playback	0.0152778	5G	Yoshie	F	1	0	0.536662361312961	0.419085172010175	5G	Yoshie	-1.00651743121108
morn	3	control	playback	0.0166667	5G	Yoshie	F	1	1	0.536662361312961	0.61756417566565	5G	Yoshie	-1.00651743121108
morn	3	control	playback	0.0180556	5G	Yoshie	F	1	1	0.536662361312961	0.816043179321125	5G	Yoshie	-1.00651743121108
morn	3	control	playback	0.0194444	5G	Yoshie	F	1	1	0.536662361312961	1.0145221829766	5G	Yoshie	-1.00651743121108
morn	3	control	playback	0.00138889	5G	Candy	F	1	1	0.536662361312961	-1.56570486454457	5G	Candy	-1.00651743121108
morn	3	control	playback	0.00277778	5G	Candy	F	1	1	0.536662361312961	-1.36722586088909	5G	Candy	-1.00651743121108
morn	3	control	playback	0.00416667	5G	Candy	F	1	0	0.536662361312961	-1.16874685723362	5G	Candy	-1.00651743121108
morn	3	control	playback	0.00555556	5G	Candy	F	1	0	0.536662361312961	-0.970267853578144	5G	Candy	-1.00651743121108
morn	3	control	playback	0.00694444	5G	Candy	F	1	0	0.536662361312961	-0.77178884992267	5G	Candy	-1.00651743121108
morn	3	control	playback	0.00833333	5G	Candy	F	1	0	0.536662361312961	-0.573309846267198	5G	Candy	-1.00651743121108
morn	3	control	playback	0.00972222	5G	Candy	F	1	0	0.536662361312961	-0.374830842611724	5G	Candy	-1.00651743121108
morn	3	control	playback	0.0111111	5G	Candy	F	1	0	0.536662361312961	-0.176351838956251	5G	Candy	-1.00651743121108
morn	3	control	playback	0.0125	5G	Candy	F	1	0	0.536662361312961	0.0221271646992241	5G	Candy	-1.00651743121108
morn	3	control	playback	0.0138889	5G	Candy	F	1	0	0.536662361312961	0.220606168354699	5G	Candy	-1.00651743121108
morn	3	control	playback	0.0152778	5G	Candy	F	1	0	0.536662361312961	0.419085172010175	5G	Candy	-1.00651743121108
morn	3	control	playback	0.0166667	5G	Candy	F	1	0	0.536662361312961	0.61756417566565	5G	Candy	-1.00651743121108
morn	3	control	playback	0.0180556	5G	Candy	F	1	0	0.536662361312961	0.816043179321125	5G	Candy	-1.00651743121108
morn	3	control	playback	0.0194444	5G	Candy	F	1	0	0.536662361312961	1.0145221829766	5G	Candy	-1.00651743121108
morn	3	control	playback	0.00138889	5G	Chiko	F	1	0	0.536662361312961	-1.56570486454457	5G	Chiko	-1.00651743121108
morn	3	control	playback	0.00277778	5G	Chiko	F	1	0	0.536662361312961	-1.36722586088909	5G	Chiko	-1.00651743121108
morn	3	control	playback	0.00416667	5G	Chiko	F	1	0	0.536662361312961	-1.16874685723362	5G	Chiko	-1.00651743121108
morn	3	control	playback	0.00555556	5G	Chiko	F	1	0	0.536662361312961	-0.970267853578144	5G	Chiko	-1.00651743121108
morn	3	control	playback	0.00694444	5G	Chiko	F	1	0	0.536662361312961	-0.77178884992267	5G	Chiko	-1.00651743121108
morn	3	control	playback	0.00833333	5G	Chiko	F	1	0	0.536662361312961	-0.573309846267198	5G	Chiko	-1.00651743121108
morn	3	control	playback	0.00972222	5G	Chiko	F	1	0	0.536662361312961	-0.374830842611724	5G	Chiko	-1.00651743121108
morn	3	control	playback	0.0111111	5G	Chiko	F	1	0	0.536662361312961	-0.176351838956251	5G	Chiko	-1.00651743121108
morn	3	control	playback	0.0125	5G	Chiko	F	1	0	0.536662361312961	0.0221271646992241	5G	Chiko	-1.00651743121108
morn	3	control	playback	0.0138889	5G	Chiko	F	1	0	0.536662361312961	0.220606168354699	5G	Chiko	-1.00651743121108
morn	3	control	playback	0.0152778	5G	Chiko	F	1	0	0.536662361312961	0.419085172010175	5G	Chiko	-1.00651743121108
morn	3	control	playback	0.0166667	5G	Chiko	F	1	0	0.536662361312961	0.61756417566565	5G	Chiko	-1.00651743121108
morn	3	control	playback	0.0180556	5G	Chiko	F	1	0	0.536662361312961	0.816043179321125	5G	Chiko	-1.00651743121108
morn	3	control	playback	0.0194444	5G	Chiko	F	1	1	0.536662361312961	1.0145221829766	5G	Chiko	-1.00651743121108
morn	3	control	playback	0.00138889	5G	Lina	F	1	0	0.536662361312961	-1.56570486454457	5G	Lina	-1.00651743121108
morn	3	control	playback	0.00277778	5G	Lina	F	1	0	0.536662361312961	-1.36722586088909	5G	Lina	-1.00651743121108
morn	3	control	playback	0.00416667	5G	Lina	F	1	0	0.536662361312961	-1.16874685723362	5G	Lina	-1.00651743121108
morn	3	control	playback	0.00694444	5G	Lina	F	1	1	0.536662361312961	-0.77178884992267	5G	Lina	-1.00651743121108
morn	3	control	playback	0.00972222	5G	Lina	F	1	0	0.536662361312961	-0.374830842611724	5G	Lina	-1.00651743121108
morn	3	control	playback	0.0111111	5G	Lina	F	1	1	0.536662361312961	-0.176351838956251	5G	Lina	-1.00651743121108
morn	3	control	playback	0.0125	5G	Lina	F	1	1	0.536662361312961	0.0221271646992241	5G	Lina	-1.00651743121108
morn	3	control	playback	0.0138889	5G	Lina	F	1	1	0.536662361312961	0.220606168354699	5G	Lina	-1.00651743121108
morn	3	control	playback	0.0152778	5G	Lina	F	1	1	0.536662361312961	0.419085172010175	5G	Lina	-1.00651743121108
morn	3	control	playback	0.0166667	5G	Lina	F	1	0	0.536662361312961	0.61756417566565	5G	Lina	-1.00651743121108
morn	3	control	playback	0.0180556	5G	Lina	F	1	0	0.536662361312961	0.816043179321125	5G	Lina	-1.00651743121108
aft	3	outgroup	playback	0.0180556	5G	Kotetsu	M	1	0	0.536662361312961	0.816043179321125	5G	Kotetsu	0.993108373010102
aft	3	outgroup	playback	0.0194444	5G	Kotetsu	M	1	0	0.536662361312961	1.0145221829766	5G	Kotetsu	0.993108373010102
aft	3	outgroup	playback	0.0208333	5G	Kotetsu	M	1	0	0.536662361312961	1.21300118663208	5G	Kotetsu	0.993108373010102
aft	3	outgroup	playback	0.00138889	5G	Oumu	F	1	1	0.536662361312961	-1.56570486454457	5G	Oumu	0.993108373010102
aft	3	outgroup	playback	0.00277778	5G	Oumu	F	1	1	0.536662361312961	-1.36722586088909	5G	Oumu	0.993108373010102
aft	3	outgroup	playback	0.00416667	5G	Oumu	F	1	1	0.536662361312961	-1.16874685723362	5G	Oumu	0.993108373010102
aft	3	outgroup	playback	0.00555556	5G	Oumu	F	1	1	0.536662361312961	-0.970267853578144	5G	Oumu	0.993108373010102
aft	3	outgroup	playback	0.00833333	5G	Oumu	F	1	1	0.536662361312961	-0.573309846267198	5G	Oumu	0.993108373010102
aft	3	outgroup	playback	0.00972222	5G	Oumu	F	1	0	0.536662361312961	-0.374830842611724	5G	Oumu	0.993108373010102
aft	3	outgroup	playback	0.0111111	5G	Oumu	F	1	0	0.536662361312961	-0.176351838956251	5G	Oumu	0.993108373010102
aft	3	outgroup	playback	0.0125	5G	Oumu	F	1	1	0.536662361312961	0.0221271646992241	5G	Oumu	0.993108373010102
aft	3	outgroup	playback	0.0138889	5G	Oumu	F	1	1	0.536662361312961	0.220606168354699	5G	Oumu	0.993108373010102
aft	3	outgroup	playback	0.0152778	5G	Oumu	F	1	1	0.536662361312961	0.419085172010175	5G	Oumu	0.993108373010102
aft	3	outgroup	playback	0.0166667	5G	Oumu	F	1	0	0.536662361312961	0.61756417566565	5G	Oumu	0.993108373010102
aft	3	outgroup	playback	0.0180556	5G	Oumu	F	1	0	0.536662361312961	0.816043179321125	5G	Oumu	0.993108373010102
aft	3	outgroup	playback	0.0194444	5G	Oumu	F	1	0	0.536662361312961	1.0145221829766	5G	Oumu	0.993108373010102
aft	3	outgroup	playback	0.0208333	5G	Oumu	F	1	0	0.536662361312961	1.21300118663208	5G	Oumu	0.993108373010102
aft	3	outgroup	playback	0.0222222	5G	Oumu	F	1	0	0.536662361312961	1.41148019028755	5G	Oumu	0.993108373010102
aft	3	outgroup	playback	0.00138889	5G	Haruna	F	1	1	0.536662361312961	-1.56570486454457	5G	Haruna	0.993108373010102
aft	3	outgroup	playback	0.00277778	5G	Haruna	F	1	1	0.536662361312961	-1.36722586088909	5G	Haruna	0.993108373010102
aft	3	outgroup	playback	0.00416667	5G	Haruna	F	1	1	0.536662361312961	-1.16874685723362	5G	Haruna	0.993108373010102
aft	3	outgroup	playback	0.00555556	5G	Haruna	F	1	1	0.536662361312961	-0.970267853578144	5G	Haruna	0.993108373010102
aft	3	outgroup	playback	0.00694444	5G	Haruna	F	1	1	0.536662361312961	-0.77178884992267	5G	Haruna	0.993108373010102
aft	3	outgroup	playback	0.0125	5G	Haruna	F	1	1	0.536662361312961	0.0221271646992241	5G	Haruna	0.993108373010102
aft	3	outgroup	playback	0.0138889	5G	Haruna	F	1	1	0.536662361312961	0.220606168354699	5G	Haruna	0.993108373010102
aft	3	outgroup	playback	0.0152778	5G	Haruna	F	1	1	0.536662361312961	0.419085172010175	5G	Haruna	0.993108373010102
aft	3	outgroup	playback	0.0166667	5G	Haruna	F	1	0	0.536662361312961	0.61756417566565	5G	Haruna	0.993108373010102
aft	3	outgroup	playback	0.0180556	5G	Haruna	F	1	0	0.536662361312961	0.816043179321125	5G	Haruna	0.993108373010102
aft	3	outgroup	playback	0.00138889	5G	Sai	F	1	1	0.536662361312961	-1.56570486454457	5G	Sai	0.993108373010102
aft	3	outgroup	playback	0.00277778	5G	Sai	F	1	1	0.536662361312961	-1.36722586088909	5G	Sai	0.993108373010102
aft	3	outgroup	playback	0.00416667	5G	Sai	F	1	1	0.536662361312961	-1.16874685723362	5G	Sai	0.993108373010102
aft	3	outgroup	playback	0.00555556	5G	Sai	F	1	1	0.536662361312961	-0.970267853578144	5G	Sai	0.993108373010102
aft	3	outgroup	playback	0.00694444	5G	Sai	F	1	1	0.536662361312961	-0.77178884992267	5G	Sai	0.993108373010102
aft	3	outgroup	playback	0.0138889	5G	Sai	F	1	1	0.536662361312961	0.220606168354699	5G	Sai	0.993108373010102
aft	3	outgroup	playback	0.0180556	5G	Sai	F	1	1	0.536662361312961	0.816043179321125	5G	Sai	0.993108373010102
aft	3	outgroup	playback	0.0222222	5G	Sai	F	1	1	0.536662361312961	1.41148019028755	5G	Sai	0.993108373010102
aft	3	outgroup	playback	0.00277778	5G	Akina	F	1	1	0.536662361312961	-1.36722586088909	5G	Akina	0.993108373010102
aft	3	outgroup	playback	0.00416667	5G	Akina	F	1	1	0.536662361312961	-1.16874685723362	5G	Akina	0.993108373010102
aft	3	outgroup	playback	0.00694444	5G	Akina	F	1	1	0.536662361312961	-0.77178884992267	5G	Akina	0.993108373010102
aft	3	outgroup	playback	0.00833333	5G	Akina	F	1	1	0.536662361312961	-0.573309846267198	5G	Akina	0.993108373010102
aft	3	outgroup	playback	0.0111111	5G	Akina	F	1	0	0.536662361312961	-0.176351838956251	5G	Akina	0.993108373010102
aft	3	outgroup	playback	0.0125	5G	Akina	F	1	0	0.536662361312961	0.0221271646992241	5G	Akina	0.993108373010102
aft	3	outgroup	playback	0.0138889	5G	Akina	F	1	0	0.536662361312961	0.220606168354699	5G	Akina	0.993108373010102
aft	3	outgroup	playback	0.0152778	5G	Akina	F	1	0	0.536662361312961	0.419085172010175	5G	Akina	0.993108373010102
aft	3	outgroup	playback	0.0166667	5G	Akina	F	1	0	0.536662361312961	0.61756417566565	5G	Akina	0.993108373010102
aft	3	outgroup	playback	0.0180556	5G	Akina	F	1	0	0.536662361312961	0.816043179321125	5G	Akina	0.993108373010102
aft	3	outgroup	playback	0.0194444	5G	Akina	F	1	0	0.536662361312961	1.0145221829766	5G	Akina	0.993108373010102
aft	3	outgroup	playback	0.0222222	5G	Akina	F	1	0	0.536662361312961	1.41148019028755	5G	Akina	0.993108373010102
aft	3	outgroup	playback	0.00277778	5G	Yoshie	F	1	1	0.536662361312961	-1.36722586088909	5G	Yoshie	0.993108373010102
aft	3	outgroup	playback	0.00416667	5G	Yoshie	F	1	1	0.536662361312961	-1.16874685723362	5G	Yoshie	0.993108373010102
aft	3	outgroup	playback	0.00555556	5G	Yoshie	F	1	1	0.536662361312961	-0.970267853578144	5G	Yoshie	0.993108373010102
aft	3	outgroup	playback	0.00694444	5G	Yoshie	F	1	1	0.536662361312961	-0.77178884992267	5G	Yoshie	0.993108373010102
aft	3	outgroup	playback	0.00833333	5G	Yoshie	F	1	1	0.536662361312961	-0.573309846267198	5G	Yoshie	0.993108373010102
aft	3	outgroup	playback	0.0194444	5G	Yoshie	F	1	1	0.536662361312961	1.0145221829766	5G	Yoshie	0.993108373010102
aft	3	outgroup	playback	0.0208333	5G	Yoshie	F	1	1	0.536662361312961	1.21300118663208	5G	Yoshie	0.993108373010102
aft	3	outgroup	playback	0.00277778	5G	Candy	F	1	1	0.536662361312961	-1.36722586088909	5G	Candy	0.993108373010102
aft	3	outgroup	playback	0.00416667	5G	Candy	F	1	0	0.536662361312961	-1.16874685723362	5G	Candy	0.993108373010102
aft	3	outgroup	playback	0.00555556	5G	Candy	F	1	0	0.536662361312961	-0.970267853578144	5G	Candy	0.993108373010102
aft	3	outgroup	playback	0.00694444	5G	Candy	F	1	0	0.536662361312961	-0.77178884992267	5G	Candy	0.993108373010102
aft	3	outgroup	playback	0.00833333	5G	Candy	F	1	0	0.536662361312961	-0.573309846267198	5G	Candy	0.993108373010102
aft	3	outgroup	playback	0.00972222	5G	Candy	F	1	0	0.536662361312961	-0.374830842611724	5G	Candy	0.993108373010102
aft	3	outgroup	playback	0.0111111	5G	Candy	F	1	0	0.536662361312961	-0.176351838956251	5G	Candy	0.993108373010102
aft	3	outgroup	playback	0.0125	5G	Candy	F	1	0	0.536662361312961	0.0221271646992241	5G	Candy	0.993108373010102
aft	3	outgroup	playback	0.0138889	5G	Candy	F	1	0	0.536662361312961	0.220606168354699	5G	Candy	0.993108373010102
aft	3	outgroup	playback	0.0152778	5G	Candy	F	1	0	0.536662361312961	0.419085172010175	5G	Candy	0.993108373010102
aft	3	outgroup	playback	0.0166667	5G	Candy	F	1	0	0.536662361312961	0.61756417566565	5G	Candy	0.993108373010102
aft	3	outgroup	playback	0.0180556	5G	Candy	F	1	0	0.536662361312961	0.816043179321125	5G	Candy	0.993108373010102
aft	3	outgroup	playback	0.0194444	5G	Candy	F	1	0	0.536662361312961	1.0145221829766	5G	Candy	0.993108373010102
aft	3	outgroup	playback	0.0208333	5G	Candy	F	1	0	0.536662361312961	1.21300118663208	5G	Candy	0.993108373010102
aft	3	outgroup	playback	0.0222222	5G	Candy	F	1	0	0.536662361312961	1.41148019028755	5G	Candy	0.993108373010102
aft	3	outgroup	playback	0.00277778	5G	Chiko	F	1	1	0.536662361312961	-1.36722586088909	5G	Chiko	0.993108373010102
aft	3	outgroup	playback	0.00416667	5G	Chiko	F	1	1	0.536662361312961	-1.16874685723362	5G	Chiko	0.993108373010102
aft	3	outgroup	playback	0.00555556	5G	Chiko	F	1	1	0.536662361312961	-0.970267853578144	5G	Chiko	0.993108373010102
aft	3	outgroup	playback	0.00833333	5G	Chiko	F	1	1	0.536662361312961	-0.573309846267198	5G	Chiko	0.993108373010102
aft	3	outgroup	playback	0.00277778	5G	Lina	F	1	1	0.536662361312961	-1.36722586088909	5G	Lina	0.993108373010102
aft	3	outgroup	playback	0.00555556	5G	Lina	F	1	0	0.536662361312961	-0.970267853578144	5G	Lina	0.993108373010102
aft	3	outgroup	playback	0.00694444	5G	Lina	F	1	0	0.536662361312961	-0.77178884992267	5G	Lina	0.993108373010102
aft	3	outgroup	playback	0.00833333	5G	Lina	F	1	0	0.536662361312961	-0.573309846267198	5G	Lina	0.993108373010102
aft	3	outgroup	playback	0.00972222	5G	Lina	F	1	0	0.536662361312961	-0.374830842611724	5G	Lina	0.993108373010102
aft	3	outgroup	playback	0.0111111	5G	Lina	F	1	0	0.536662361312961	-0.176351838956251	5G	Lina	0.993108373010102
aft	3	outgroup	playback	0.0125	5G	Lina	F	1	1	0.536662361312961	0.0221271646992241	5G	Lina	0.993108373010102
aft	3	outgroup	playback	0.0138889	5G	Lina	F	1	1	0.536662361312961	0.220606168354699	5G	Lina	0.993108373010102
aft	3	outgroup	playback	0.0152778	5G	Lina	F	1	1	0.536662361312961	0.419085172010175	5G	Lina	0.993108373010102
aft	3	outgroup	playback	0.0180556	5G	Lina	F	1	0	0.536662361312961	0.816043179321125	5G	Lina	0.993108373010102
aft	3	outgroup	playback	0.0194444	5G	Lina	F	1	0	0.536662361312961	1.0145221829766	5G	Lina	0.993108373010102
aft	3	outgroup	playback	0.0208333	5G	Lina	F	1	0	0.536662361312961	1.21300118663208	5G	Lina	0.993108373010102
aft	3	outgroup	playback	0.0222222	5G	Lina	F	1	0	0.536662361312961	1.41148019028755	5G	Lina	0.993108373010102
morn	2	control	playback	0.00138889	5D	Hope	M	1	1	-0.379272112286986	-1.56570486454457	5D	Hope	-1.00651743121108
morn	2	control	playback	0.00277778	5D	Hope	M	1	1	-0.379272112286986	-1.36722586088909	5D	Hope	-1.00651743121108
morn	2	control	playback	0.00555556	5D	Hope	M	1	0	-0.379272112286986	-0.970267853578144	5D	Hope	-1.00651743121108
morn	2	control	playback	0.00694444	5D	Hope	M	1	0	-0.379272112286986	-0.77178884992267	5D	Hope	-1.00651743121108
morn	2	control	playback	0.00833333	5D	Hope	M	1	0	-0.379272112286986	-0.573309846267198	5D	Hope	-1.00651743121108
morn	2	control	playback	0.00972222	5D	Hope	M	1	0	-0.379272112286986	-0.374830842611724	5D	Hope	-1.00651743121108
morn	2	control	playback	0.0111111	5D	Hope	M	1	0	-0.379272112286986	-0.176351838956251	5D	Hope	-1.00651743121108
morn	2	control	playback	0.0125	5D	Hope	M	1	0	-0.379272112286986	0.0221271646992241	5D	Hope	-1.00651743121108
morn	2	control	playback	0.0138889	5D	Hope	M	1	0	-0.379272112286986	0.220606168354699	5D	Hope	-1.00651743121108
morn	2	control	playback	0.0152778	5D	Hope	M	1	0	-0.379272112286986	0.419085172010175	5D	Hope	-1.00651743121108
morn	2	control	playback	0.0166667	5D	Hope	M	1	0	-0.379272112286986	0.61756417566565	5D	Hope	-1.00651743121108
morn	2	control	playback	0.0180556	5D	Hope	M	1	0	-0.379272112286986	0.816043179321125	5D	Hope	-1.00651743121108
morn	2	control	playback	0.00138889	5D	Nacky	F	1	0	-0.379272112286986	-1.56570486454457	5D	Nacky	-1.00651743121108
morn	2	control	playback	0.00277778	5D	Nacky	F	1	0	-0.379272112286986	-1.36722586088909	5D	Nacky	-1.00651743121108
morn	2	control	playback	0.00416667	5D	Nacky	F	1	0	-0.379272112286986	-1.16874685723362	5D	Nacky	-1.00651743121108
morn	2	control	playback	0.00555556	5D	Nacky	F	1	0	-0.379272112286986	-0.970267853578144	5D	Nacky	-1.00651743121108
morn	2	control	playback	0.00694444	5D	Nacky	F	1	0	-0.379272112286986	-0.77178884992267	5D	Nacky	-1.00651743121108
morn	2	control	playback	0.00833333	5D	Nacky	F	1	0	-0.379272112286986	-0.573309846267198	5D	Nacky	-1.00651743121108
morn	2	control	playback	0.00972222	5D	Nacky	F	1	0	-0.379272112286986	-0.374830842611724	5D	Nacky	-1.00651743121108
morn	2	control	playback	0.0111111	5D	Nacky	F	1	0	-0.379272112286986	-0.176351838956251	5D	Nacky	-1.00651743121108
morn	2	control	playback	0.0125	5D	Nacky	F	1	0	-0.379272112286986	0.0221271646992241	5D	Nacky	-1.00651743121108
morn	2	control	playback	0.0138889	5D	Nacky	F	1	0	-0.379272112286986	0.220606168354699	5D	Nacky	-1.00651743121108
morn	2	control	playback	0.0152778	5D	Nacky	F	1	0	-0.379272112286986	0.419085172010175	5D	Nacky	-1.00651743121108
morn	2	control	playback	0.0166667	5D	Nacky	F	1	0	-0.379272112286986	0.61756417566565	5D	Nacky	-1.00651743121108
morn	2	control	playback	0.0180556	5D	Nacky	F	1	0	-0.379272112286986	0.816043179321125	5D	Nacky	-1.00651743121108
morn	2	control	playback	0.00138889	5D	Niko	F	1	1	-0.379272112286986	-1.56570486454457	5D	Niko	-1.00651743121108
morn	2	control	playback	0.00277778	5D	Niko	F	1	1	-0.379272112286986	-1.36722586088909	5D	Niko	-1.00651743121108
morn	2	control	playback	0.00416667	5D	Niko	F	1	1	-0.379272112286986	-1.16874685723362	5D	Niko	-1.00651743121108
morn	2	control	playback	0.00555556	5D	Niko	F	1	1	-0.379272112286986	-0.970267853578144	5D	Niko	-1.00651743121108
morn	2	control	playback	0.00694444	5D	Niko	F	1	1	-0.379272112286986	-0.77178884992267	5D	Niko	-1.00651743121108
morn	2	control	playback	0.00833333	5D	Niko	F	1	1	-0.379272112286986	-0.573309846267198	5D	Niko	-1.00651743121108
morn	2	control	playback	0.00972222	5D	Niko	F	1	1	-0.379272112286986	-0.374830842611724	5D	Niko	-1.00651743121108
morn	2	control	playback	0.0111111	5D	Niko	F	1	1	-0.379272112286986	-0.176351838956251	5D	Niko	-1.00651743121108
morn	2	control	playback	0.0125	5D	Niko	F	1	1	-0.379272112286986	0.0221271646992241	5D	Niko	-1.00651743121108
morn	2	control	playback	0.0138889	5D	Niko	F	1	1	-0.379272112286986	0.220606168354699	5D	Niko	-1.00651743121108
morn	2	control	playback	0.0152778	5D	Niko	F	1	1	-0.379272112286986	0.419085172010175	5D	Niko	-1.00651743121108
morn	2	control	playback	0.00555556	5D	Sachi	F	1	1	-0.379272112286986	-0.970267853578144	5D	Sachi	-1.00651743121108
morn	2	control	playback	0.00694444	5D	Sachi	F	1	1	-0.379272112286986	-0.77178884992267	5D	Sachi	-1.00651743121108
morn	2	control	playback	0.00833333	5D	Sachi	F	1	1	-0.379272112286986	-0.573309846267198	5D	Sachi	-1.00651743121108
morn	2	control	playback	0.00972222	5D	Sachi	F	1	1	-0.379272112286986	-0.374830842611724	5D	Sachi	-1.00651743121108
morn	2	control	playback	0.0111111	5D	Sachi	F	1	1	-0.379272112286986	-0.176351838956251	5D	Sachi	-1.00651743121108
morn	2	control	playback	0.00138889	5D	Suzu	F	1	0	-0.379272112286986	-1.56570486454457	5D	Suzu	-1.00651743121108
morn	2	control	playback	0.00277778	5D	Suzu	F	1	0	-0.379272112286986	-1.36722586088909	5D	Suzu	-1.00651743121108
morn	2	control	playback	0.00416667	5D	Suzu	F	1	0	-0.379272112286986	-1.16874685723362	5D	Suzu	-1.00651743121108
morn	2	control	playback	0.00555556	5D	Suzu	F	1	0	-0.379272112286986	-0.970267853578144	5D	Suzu	-1.00651743121108
morn	2	control	playback	0.00694444	5D	Suzu	F	1	0	-0.379272112286986	-0.77178884992267	5D	Suzu	-1.00651743121108
morn	2	control	playback	0.00833333	5D	Suzu	F	1	0	-0.379272112286986	-0.573309846267198	5D	Suzu	-1.00651743121108
morn	2	control	playback	0.00972222	5D	Suzu	F	1	0	-0.379272112286986	-0.374830842611724	5D	Suzu	-1.00651743121108
morn	2	control	playback	0.0111111	5D	Suzu	F	1	0	-0.379272112286986	-0.176351838956251	5D	Suzu	-1.00651743121108
morn	2	control	playback	0.0125	5D	Suzu	F	1	0	-0.379272112286986	0.0221271646992241	5D	Suzu	-1.00651743121108
morn	2	control	playback	0.0138889	5D	Suzu	F	1	0	-0.379272112286986	0.220606168354699	5D	Suzu	-1.00651743121108
morn	2	control	playback	0.0152778	5D	Suzu	F	1	0	-0.379272112286986	0.419085172010175	5D	Suzu	-1.00651743121108
morn	2	control	playback	0.0166667	5D	Suzu	F	1	0	-0.379272112286986	0.61756417566565	5D	Suzu	-1.00651743121108
morn	2	control	playback	0.0180556	5D	Suzu	F	1	0	-0.379272112286986	0.816043179321125	5D	Suzu	-1.00651743121108
aft	2	outgroup	playback	0.0125	5D	Hope	M	1	1	-0.379272112286986	0.0221271646992241	5D	Hope	0.993108373010102
aft	2	outgroup	playback	0.00138889	5D	Nacky	F	1	0	-0.379272112286986	-1.56570486454457	5D	Nacky	0.993108373010102
aft	2	outgroup	playback	0.00277778	5D	Nacky	F	1	0	-0.379272112286986	-1.36722586088909	5D	Nacky	0.993108373010102
aft	2	outgroup	playback	0.00416667	5D	Nacky	F	1	0	-0.379272112286986	-1.16874685723362	5D	Nacky	0.993108373010102
aft	2	outgroup	playback	0.00555556	5D	Nacky	F	1	0	-0.379272112286986	-0.970267853578144	5D	Nacky	0.993108373010102
aft	2	outgroup	playback	0.00694444	5D	Nacky	F	1	0	-0.379272112286986	-0.77178884992267	5D	Nacky	0.993108373010102
aft	2	outgroup	playback	0.00833333	5D	Nacky	F	1	0	-0.379272112286986	-0.573309846267198	5D	Nacky	0.993108373010102
aft	2	outgroup	playback	0.00972222	5D	Nacky	F	1	0	-0.379272112286986	-0.374830842611724	5D	Nacky	0.993108373010102
aft	2	outgroup	playback	0.0111111	5D	Nacky	F	1	0	-0.379272112286986	-0.176351838956251	5D	Nacky	0.993108373010102
aft	2	outgroup	playback	0.0125	5D	Nacky	F	1	0	-0.379272112286986	0.0221271646992241	5D	Nacky	0.993108373010102
aft	2	outgroup	playback	0.0138889	5D	Nacky	F	1	0	-0.379272112286986	0.220606168354699	5D	Nacky	0.993108373010102
aft	2	outgroup	playback	0.0152778	5D	Nacky	F	1	0	-0.379272112286986	0.419085172010175	5D	Nacky	0.993108373010102
aft	2	outgroup	playback	0.0166667	5D	Nacky	F	1	0	-0.379272112286986	0.61756417566565	5D	Nacky	0.993108373010102
aft	2	outgroup	playback	0.0180556	5D	Nacky	F	1	0	-0.379272112286986	0.816043179321125	5D	Nacky	0.993108373010102
aft	2	outgroup	playback	0.0194444	5D	Nacky	F	1	0	-0.379272112286986	1.0145221829766	5D	Nacky	0.993108373010102
aft	2	outgroup	playback	0.0208333	5D	Nacky	F	1	0	-0.379272112286986	1.21300118663208	5D	Nacky	0.993108373010102
aft	2	outgroup	playback	0.0222222	5D	Nacky	F	1	0	-0.379272112286986	1.41148019028755	5D	Nacky	0.993108373010102
aft	2	outgroup	playback	0.0125	5D	Niko	F	1	1	-0.379272112286986	0.0221271646992241	5D	Niko	0.993108373010102
aft	2	outgroup	playback	0.0138889	5D	Niko	F	1	1	-0.379272112286986	0.220606168354699	5D	Niko	0.993108373010102
aft	2	outgroup	playback	0.0194444	5D	Niko	F	1	0	-0.379272112286986	1.0145221829766	5D	Niko	0.993108373010102
aft	2	outgroup	playback	0.0208333	5D	Niko	F	1	0	-0.379272112286986	1.21300118663208	5D	Niko	0.993108373010102
aft	2	outgroup	playback	0.0222222	5D	Niko	F	1	0	-0.379272112286986	1.41148019028755	5D	Niko	0.993108373010102
aft	2	outgroup	playback	0.00277778	5D	Sachi	F	1	1	-0.379272112286986	-1.36722586088909	5D	Sachi	0.993108373010102
aft	2	outgroup	playback	0.00833333	5D	Sachi	F	1	0	-0.379272112286986	-0.573309846267198	5D	Sachi	0.993108373010102
aft	2	outgroup	playback	0.00972222	5D	Sachi	F	1	0	-0.379272112286986	-0.374830842611724	5D	Sachi	0.993108373010102
aft	2	outgroup	playback	0.0111111	5D	Sachi	F	1	0	-0.379272112286986	-0.176351838956251	5D	Sachi	0.993108373010102
aft	2	outgroup	playback	0.0125	5D	Sachi	F	1	0	-0.379272112286986	0.0221271646992241	5D	Sachi	0.993108373010102
aft	2	outgroup	playback	0.0138889	5D	Sachi	F	1	0	-0.379272112286986	0.220606168354699	5D	Sachi	0.993108373010102
aft	2	outgroup	playback	0.0152778	5D	Sachi	F	1	0	-0.379272112286986	0.419085172010175	5D	Sachi	0.993108373010102
aft	2	outgroup	playback	0.0166667	5D	Sachi	F	1	0	-0.379272112286986	0.61756417566565	5D	Sachi	0.993108373010102
aft	2	outgroup	playback	0.0180556	5D	Sachi	F	1	0	-0.379272112286986	0.816043179321125	5D	Sachi	0.993108373010102
aft	2	outgroup	playback	0.0194444	5D	Sachi	F	1	0	-0.379272112286986	1.0145221829766	5D	Sachi	0.993108373010102
aft	2	outgroup	playback	0.0208333	5D	Sachi	F	1	0	-0.379272112286986	1.21300118663208	5D	Sachi	0.993108373010102
aft	2	outgroup	playback	0.0222222	5D	Sachi	F	1	0	-0.379272112286986	1.41148019028755	5D	Sachi	0.993108373010102
aft	2	outgroup	playback	0.00138889	5D	Suzu	F	1	0	-0.379272112286986	-1.56570486454457	5D	Suzu	0.993108373010102
aft	2	outgroup	playback	0.00277778	5D	Suzu	F	1	0	-0.379272112286986	-1.36722586088909	5D	Suzu	0.993108373010102
aft	2	outgroup	playback	0.00833333	5D	Suzu	F	1	0	-0.379272112286986	-0.573309846267198	5D	Suzu	0.993108373010102
aft	2	outgroup	playback	0.0125	5D	Suzu	F	1	0	-0.379272112286986	0.0221271646992241	5D	Suzu	0.993108373010102
aft	2	outgroup	playback	0.0138889	5D	Suzu	F	1	0	-0.379272112286986	0.220606168354699	5D	Suzu	0.993108373010102
aft	2	outgroup	playback	0.0166667	5D	Suzu	F	1	1	-0.379272112286986	0.61756417566565	5D	Suzu	0.993108373010102
aft	2	outgroup	playback	0.0180556	5D	Suzu	F	1	1	-0.379272112286986	0.816043179321125	5D	Suzu	0.993108373010102
morn	4	control	playback	0.00138889	1A	Lennon	M	1	1	1.45259683491291	-1.56570486454457	1A	Lennon	-1.00651743121108
morn	4	control	playback	0.00277778	1A	Lennon	M	1	0	1.45259683491291	-1.36722586088909	1A	Lennon	-1.00651743121108
morn	4	control	playback	0.00416667	1A	Lennon	M	1	0	1.45259683491291	-1.16874685723362	1A	Lennon	-1.00651743121108
morn	4	control	playback	0.00555556	1A	Lennon	M	1	0	1.45259683491291	-0.970267853578144	1A	Lennon	-1.00651743121108
morn	4	control	playback	0.00694444	1A	Lennon	M	1	0	1.45259683491291	-0.77178884992267	1A	Lennon	-1.00651743121108
morn	4	control	playback	0.00833333	1A	Lennon	M	1	0	1.45259683491291	-0.573309846267198	1A	Lennon	-1.00651743121108
morn	4	control	playback	0.00972222	1A	Lennon	M	1	0	1.45259683491291	-0.374830842611724	1A	Lennon	-1.00651743121108
morn	4	control	playback	0.0111111	1A	Lennon	M	1	0	1.45259683491291	-0.176351838956251	1A	Lennon	-1.00651743121108
morn	4	control	playback	0.0125	1A	Lennon	M	1	0	1.45259683491291	0.0221271646992241	1A	Lennon	-1.00651743121108
morn	4	control	playback	0.0138889	1A	Lennon	M	1	0	1.45259683491291	0.220606168354699	1A	Lennon	-1.00651743121108
morn	4	control	playback	0.0152778	1A	Lennon	M	1	0	1.45259683491291	0.419085172010175	1A	Lennon	-1.00651743121108
morn	4	control	playback	0.0166667	1A	Lennon	M	1	1	1.45259683491291	0.61756417566565	1A	Lennon	-1.00651743121108
morn	4	control	playback	0.0180556	1A	Lennon	M	1	1	1.45259683491291	0.816043179321125	1A	Lennon	-1.00651743121108
morn	4	control	playback	0.0194444	1A	Lennon	M	1	0	1.45259683491291	1.0145221829766	1A	Lennon	-1.00651743121108
morn	4	control	playback	0.0208333	1A	Lennon	M	1	0	1.45259683491291	1.21300118663208	1A	Lennon	-1.00651743121108
morn	4	control	playback	0.0222222	1A	Lennon	M	1	1	1.45259683491291	1.41148019028755	1A	Lennon	-1.00651743121108
morn	4	control	playback	0.00277778	1A	Naoya	M	1	1	1.45259683491291	-1.36722586088909	1A	Naoya	-1.00651743121108
morn	4	control	playback	0.0152778	1A	Naoya	M	1	1	1.45259683491291	0.419085172010175	1A	Naoya	-1.00651743121108
morn	4	control	playback	0.0166667	1A	Naoya	M	1	1	1.45259683491291	0.61756417566565	1A	Naoya	-1.00651743121108
morn	4	control	playback	0.0180556	1A	Naoya	M	1	1	1.45259683491291	0.816043179321125	1A	Naoya	-1.00651743121108
morn	4	control	playback	0.0194444	1A	Naoya	M	1	1	1.45259683491291	1.0145221829766	1A	Naoya	-1.00651743121108
morn	4	control	playback	0.0208333	1A	Naoya	M	1	1	1.45259683491291	1.21300118663208	1A	Naoya	-1.00651743121108
morn	4	control	playback	0.0222222	1A	Naoya	M	1	1	1.45259683491291	1.41148019028755	1A	Naoya	-1.00651743121108
morn	4	control	playback	0.0236111	1A	Naoya	M	1	1	1.45259683491291	1.60995919394303	1A	Naoya	-1.00651743121108
morn	4	control	playback	0.00138889	1A	Norio	M	1	1	1.45259683491291	-1.56570486454457	1A	Norio	-1.00651743121108
morn	4	control	playback	0.00277778	1A	Norio	M	1	1	1.45259683491291	-1.36722586088909	1A	Norio	-1.00651743121108
morn	4	control	playback	0.0208333	1A	Norio	M	1	1	1.45259683491291	1.21300118663208	1A	Norio	-1.00651743121108
morn	4	control	playback	0.0236111	1A	Norio	M	1	1	1.45259683491291	1.60995919394303	1A	Norio	-1.00651743121108
morn	4	control	playback	0.00277778	1A	Minato	M	1	1	1.45259683491291	-1.36722586088909	1A	Minato	-1.00651743121108
morn	4	control	playback	0.0152778	1A	Minato	M	1	0	1.45259683491291	0.419085172010175	1A	Minato	-1.00651743121108
morn	4	control	playback	0.0166667	1A	Minato	M	1	1	1.45259683491291	0.61756417566565	1A	Minato	-1.00651743121108
morn	4	control	playback	0.0180556	1A	Minato	M	1	1	1.45259683491291	0.816043179321125	1A	Minato	-1.00651743121108
morn	4	control	playback	0.0194444	1A	Minato	M	1	1	1.45259683491291	1.0145221829766	1A	Minato	-1.00651743121108
morn	4	control	playback	0.0222222	1A	Minato	M	1	1	1.45259683491291	1.41148019028755	1A	Minato	-1.00651743121108
morn	4	control	playback	0.0236111	1A	Minato	M	1	1	1.45259683491291	1.60995919394303	1A	Minato	-1.00651743121108
morn	4	control	playback	0.00138889	1A	Takabo	M	1	1	1.45259683491291	-1.56570486454457	1A	Takabo	-1.00651743121108
morn	4	control	playback	0.00277778	1A	Takabo	M	1	1	1.45259683491291	-1.36722586088909	1A	Takabo	-1.00651743121108
morn	4	control	playback	0.00416667	1A	Takabo	M	1	0	1.45259683491291	-1.16874685723362	1A	Takabo	-1.00651743121108
morn	4	control	playback	0.00555556	1A	Takabo	M	1	0	1.45259683491291	-0.970267853578144	1A	Takabo	-1.00651743121108
morn	4	control	playback	0.00694444	1A	Takabo	M	1	0	1.45259683491291	-0.77178884992267	1A	Takabo	-1.00651743121108
morn	4	control	playback	0.0208333	1A	Takabo	M	1	0	1.45259683491291	1.21300118663208	1A	Takabo	-1.00651743121108
morn	4	control	playback	0.0222222	1A	Takabo	M	1	1	1.45259683491291	1.41148019028755	1A	Takabo	-1.00651743121108
morn	4	control	playback	0.0236111	1A	Takabo	M	1	1	1.45259683491291	1.60995919394303	1A	Takabo	-1.00651743121108
aft	4	outgroup	playback	0.00277778	1A	Lennon	M	1	1	1.45259683491291	-1.36722586088909	1A	Lennon	0.993108373010102
aft	4	outgroup	playback	0.0166667	1A	Lennon	M	1	0	1.45259683491291	0.61756417566565	1A	Lennon	0.993108373010102
aft	4	outgroup	playback	0.0180556	1A	Lennon	M	1	0	1.45259683491291	0.816043179321125	1A	Lennon	0.993108373010102
aft	4	outgroup	playback	0.0194444	1A	Lennon	M	1	0	1.45259683491291	1.0145221829766	1A	Lennon	0.993108373010102
aft	4	outgroup	playback	0.0208333	1A	Lennon	M	1	0	1.45259683491291	1.21300118663208	1A	Lennon	0.993108373010102
aft	4	outgroup	playback	0.0222222	1A	Lennon	M	1	0	1.45259683491291	1.41148019028755	1A	Lennon	0.993108373010102
aft	4	outgroup	playback	0.0236111	1A	Lennon	M	1	0	1.45259683491291	1.60995919394303	1A	Lennon	0.993108373010102
aft	4	outgroup	playback	0.025	1A	Lennon	M	1	0	1.45259683491291	1.8084381975985	1A	Lennon	0.993108373010102
aft	4	outgroup	playback	0.0263889	1A	Lennon	M	1	0	1.45259683491291	2.00691720125398	1A	Lennon	0.993108373010102
aft	4	outgroup	playback	0.0277778	1A	Lennon	M	1	0	1.45259683491291	2.20539620490945	1A	Lennon	0.993108373010102
aft	4	outgroup	playback	0.00138889	1A	Naoya	M	1	1	1.45259683491291	-1.56570486454457	1A	Naoya	0.993108373010102
aft	4	outgroup	playback	0.00277778	1A	Naoya	M	1	1	1.45259683491291	-1.36722586088909	1A	Naoya	0.993108373010102
aft	4	outgroup	playback	0.00555556	1A	Naoya	M	1	1	1.45259683491291	-0.970267853578144	1A	Naoya	0.993108373010102
aft	4	outgroup	playback	0.00694444	1A	Naoya	M	1	1	1.45259683491291	-0.77178884992267	1A	Naoya	0.993108373010102
aft	4	outgroup	playback	0.00833333	1A	Naoya	M	1	1	1.45259683491291	-0.573309846267198	1A	Naoya	0.993108373010102
aft	4	outgroup	playback	0.00972222	1A	Naoya	M	1	1	1.45259683491291	-0.374830842611724	1A	Naoya	0.993108373010102
aft	4	outgroup	playback	0.0111111	1A	Naoya	M	1	1	1.45259683491291	-0.176351838956251	1A	Naoya	0.993108373010102
aft	4	outgroup	playback	0.0125	1A	Naoya	M	1	1	1.45259683491291	0.0221271646992241	1A	Naoya	0.993108373010102
aft	4	outgroup	playback	0.0138889	1A	Naoya	M	1	1	1.45259683491291	0.220606168354699	1A	Naoya	0.993108373010102
aft	4	outgroup	playback	0.0166667	1A	Naoya	M	1	1	1.45259683491291	0.61756417566565	1A	Naoya	0.993108373010102
aft	4	outgroup	playback	0.0180556	1A	Naoya	M	1	1	1.45259683491291	0.816043179321125	1A	Naoya	0.993108373010102
aft	4	outgroup	playback	0.0208333	1A	Naoya	M	1	1	1.45259683491291	1.21300118663208	1A	Naoya	0.993108373010102
aft	4	outgroup	playback	0.0222222	1A	Naoya	M	1	1	1.45259683491291	1.41148019028755	1A	Naoya	0.993108373010102
aft	4	outgroup	playback	0.0236111	1A	Naoya	M	1	1	1.45259683491291	1.60995919394303	1A	Naoya	0.993108373010102
aft	4	outgroup	playback	0.025	1A	Naoya	M	1	1	1.45259683491291	1.8084381975985	1A	Naoya	0.993108373010102
aft	4	outgroup	playback	0.0263889	1A	Naoya	M	1	0	1.45259683491291	2.00691720125398	1A	Naoya	0.993108373010102
aft	4	outgroup	playback	0.0277778	1A	Naoya	M	1	0	1.45259683491291	2.20539620490945	1A	Naoya	0.993108373010102
aft	4	outgroup	playback	0.0166667	1A	Norio	M	1	1	1.45259683491291	0.61756417566565	1A	Norio	0.993108373010102
aft	4	outgroup	playback	0.0180556	1A	Norio	M	1	1	1.45259683491291	0.816043179321125	1A	Norio	0.993108373010102
aft	4	outgroup	playback	0.0194444	1A	Norio	M	1	1	1.45259683491291	1.0145221829766	1A	Norio	0.993108373010102
aft	4	outgroup	playback	0.0208333	1A	Norio	M	1	1	1.45259683491291	1.21300118663208	1A	Norio	0.993108373010102
aft	4	outgroup	playback	0.0222222	1A	Norio	M	1	1	1.45259683491291	1.41148019028755	1A	Norio	0.993108373010102
aft	4	outgroup	playback	0.0236111	1A	Norio	M	1	1	1.45259683491291	1.60995919394303	1A	Norio	0.993108373010102
aft	4	outgroup	playback	0.025	1A	Norio	M	1	1	1.45259683491291	1.8084381975985	1A	Norio	0.993108373010102
aft	4	outgroup	playback	0.0263889	1A	Norio	M	1	1	1.45259683491291	2.00691720125398	1A	Norio	0.993108373010102
aft	4	outgroup	playback	0.0277778	1A	Norio	M	1	1	1.45259683491291	2.20539620490945	1A	Norio	0.993108373010102
aft	4	outgroup	playback	0.00138889	1A	Minato	M	1	1	1.45259683491291	-1.56570486454457	1A	Minato	0.993108373010102
aft	4	outgroup	playback	0.00416667	1A	Minato	M	1	1	1.45259683491291	-1.16874685723362	1A	Minato	0.993108373010102
aft	4	outgroup	playback	0.00694444	1A	Minato	M	1	1	1.45259683491291	-0.77178884992267	1A	Minato	0.993108373010102
aft	4	outgroup	playback	0.00833333	1A	Minato	M	1	1	1.45259683491291	-0.573309846267198	1A	Minato	0.993108373010102
aft	4	outgroup	playback	0.0166667	1A	Minato	M	1	1	1.45259683491291	0.61756417566565	1A	Minato	0.993108373010102
aft	4	outgroup	playback	0.0180556	1A	Minato	M	1	0	1.45259683491291	0.816043179321125	1A	Minato	0.993108373010102
aft	4	outgroup	playback	0.0208333	1A	Minato	M	1	1	1.45259683491291	1.21300118663208	1A	Minato	0.993108373010102
aft	4	outgroup	playback	0.0222222	1A	Minato	M	1	1	1.45259683491291	1.41148019028755	1A	Minato	0.993108373010102
aft	4	outgroup	playback	0.025	1A	Minato	M	1	1	1.45259683491291	1.8084381975985	1A	Minato	0.993108373010102
aft	4	outgroup	playback	0.0263889	1A	Minato	M	1	0	1.45259683491291	2.00691720125398	1A	Minato	0.993108373010102
aft	4	outgroup	playback	0.0277778	1A	Minato	M	1	0	1.45259683491291	2.20539620490945	1A	Minato	0.993108373010102
aft	4	outgroup	playback	0.00138889	1A	Takabo	M	1	1	1.45259683491291	-1.56570486454457	1A	Takabo	0.993108373010102
aft	4	outgroup	playback	0.00277778	1A	Takabo	M	1	1	1.45259683491291	-1.36722586088909	1A	Takabo	0.993108373010102
aft	4	outgroup	playback	0.00416667	1A	Takabo	M	1	1	1.45259683491291	-1.16874685723362	1A	Takabo	0.993108373010102
aft	4	outgroup	playback	0.00555556	1A	Takabo	M	1	1	1.45259683491291	-0.970267853578144	1A	Takabo	0.993108373010102
aft	4	outgroup	playback	0.00694444	1A	Takabo	M	1	1	1.45259683491291	-0.77178884992267	1A	Takabo	0.993108373010102
aft	4	outgroup	playback	0.00833333	1A	Takabo	M	1	1	1.45259683491291	-0.573309846267198	1A	Takabo	0.993108373010102
aft	4	outgroup	playback	0.0166667	1A	Takabo	M	1	1	1.45259683491291	0.61756417566565	1A	Takabo	0.993108373010102
aft	4	outgroup	playback	0.0180556	1A	Takabo	M	1	1	1.45259683491291	0.816043179321125	1A	Takabo	0.993108373010102
aft	4	outgroup	playback	0.0194444	1A	Takabo	M	1	1	1.45259683491291	1.0145221829766	1A	Takabo	0.993108373010102
aft	4	outgroup	playback	0.0208333	1A	Takabo	M	1	1	1.45259683491291	1.21300118663208	1A	Takabo	0.993108373010102
aft	4	outgroup	playback	0.0222222	1A	Takabo	M	1	1	1.45259683491291	1.41148019028755	1A	Takabo	0.993108373010102
aft	4	outgroup	playback	0.0236111	1A	Takabo	M	1	1	1.45259683491291	1.60995919394303	1A	Takabo	0.993108373010102
aft	4	outgroup	playback	0.025	1A	Takabo	M	1	1	1.45259683491291	1.8084381975985	1A	Takabo	0.993108373010102
aft	4	outgroup	playback	0.0263889	1A	Takabo	M	1	1	1.45259683491291	2.00691720125398	1A	Takabo	0.993108373010102
aft	4	outgroup	playback	0.0277778	1A	Takabo	M	1	1	1.45259683491291	2.20539620490945	1A	Takabo	0.993108373010102
morn	4	control	playback	0.00277778	1B	Gorou	M	1	0	1.45259683491291	-1.36722586088909	1B	Gorou	-1.00651743121108
morn	4	control	playback	0.00416667	1B	Gorou	M	1	0	1.45259683491291	-1.16874685723362	1B	Gorou	-1.00651743121108
morn	4	control	playback	0.00555556	1B	Gorou	M	1	0	1.45259683491291	-0.970267853578144	1B	Gorou	-1.00651743121108
morn	4	control	playback	0.00694444	1B	Gorou	M	1	1	1.45259683491291	-0.77178884992267	1B	Gorou	-1.00651743121108
morn	4	control	playback	0.00833333	1B	Gorou	M	1	1	1.45259683491291	-0.573309846267198	1B	Gorou	-1.00651743121108
morn	4	control	playback	0.00972222	1B	Gorou	M	1	1	1.45259683491291	-0.374830842611724	1B	Gorou	-1.00651743121108
morn	4	control	playback	0.0111111	1B	Gorou	M	1	1	1.45259683491291	-0.176351838956251	1B	Gorou	-1.00651743121108
morn	4	control	playback	0.0138889	1B	Gorou	M	1	1	1.45259683491291	0.220606168354699	1B	Gorou	-1.00651743121108
morn	4	control	playback	0.0152778	1B	Gorou	M	1	1	1.45259683491291	0.419085172010175	1B	Gorou	-1.00651743121108
morn	4	control	playback	0.0166667	1B	Gorou	M	1	1	1.45259683491291	0.61756417566565	1B	Gorou	-1.00651743121108
morn	4	control	playback	0.0180556	1B	Gorou	M	1	1	1.45259683491291	0.816043179321125	1B	Gorou	-1.00651743121108
morn	4	control	playback	0.0194444	1B	Gorou	M	1	0	1.45259683491291	1.0145221829766	1B	Gorou	-1.00651743121108
morn	4	control	playback	0.0208333	1B	Gorou	M	1	0	1.45259683491291	1.21300118663208	1B	Gorou	-1.00651743121108
morn	4	control	playback	0.0222222	1B	Gorou	M	1	1	1.45259683491291	1.41148019028755	1B	Gorou	-1.00651743121108
morn	4	control	playback	0.00138889	1B	Shoubou	M	1	1	1.45259683491291	-1.56570486454457	1B	Shoubou	-1.00651743121108
morn	4	control	playback	0.00277778	1B	Shoubou	M	1	0	1.45259683491291	-1.36722586088909	1B	Shoubou	-1.00651743121108
morn	4	control	playback	0.00416667	1B	Shoubou	M	1	0	1.45259683491291	-1.16874685723362	1B	Shoubou	-1.00651743121108
morn	4	control	playback	0.0138889	1B	Shoubou	M	1	1	1.45259683491291	0.220606168354699	1B	Shoubou	-1.00651743121108
morn	4	control	playback	0.0152778	1B	Shoubou	M	1	0	1.45259683491291	0.419085172010175	1B	Shoubou	-1.00651743121108
morn	4	control	playback	0.0166667	1B	Shoubou	M	1	0	1.45259683491291	0.61756417566565	1B	Shoubou	-1.00651743121108
morn	4	control	playback	0.0180556	1B	Shoubou	M	1	1	1.45259683491291	0.816043179321125	1B	Shoubou	-1.00651743121108
morn	4	control	playback	0.0194444	1B	Shoubou	M	1	1	1.45259683491291	1.0145221829766	1B	Shoubou	-1.00651743121108
morn	4	control	playback	0.0208333	1B	Shoubou	M	1	1	1.45259683491291	1.21300118663208	1B	Shoubou	-1.00651743121108
morn	4	control	playback	0.0222222	1B	Shoubou	M	1	1	1.45259683491291	1.41148019028755	1B	Shoubou	-1.00651743121108
morn	4	control	playback	0.00416667	1B	Satoru	M	1	1	1.45259683491291	-1.16874685723362	1B	Satoru	-1.00651743121108
morn	4	control	playback	0.0111111	1B	Satoru	M	1	0	1.45259683491291	-0.176351838956251	1B	Satoru	-1.00651743121108
morn	4	control	playback	0.0125	1B	Satoru	M	1	0	1.45259683491291	0.0221271646992241	1B	Satoru	-1.00651743121108
morn	4	control	playback	0.0138889	1B	Satoru	M	1	0	1.45259683491291	0.220606168354699	1B	Satoru	-1.00651743121108
morn	4	control	playback	0.0166667	1B	Satoru	M	1	0	1.45259683491291	0.61756417566565	1B	Satoru	-1.00651743121108
morn	4	control	playback	0.0208333	1B	Satoru	M	1	1	1.45259683491291	1.21300118663208	1B	Satoru	-1.00651743121108
morn	4	control	playback	0.0222222	1B	Satoru	M	1	1	1.45259683491291	1.41148019028755	1B	Satoru	-1.00651743121108
morn	4	control	playback	0.0236111	1B	Satoru	M	1	1	1.45259683491291	1.60995919394303	1B	Satoru	-1.00651743121108
morn	4	control	playback	0.00138889	1B	Kanao	M	1	1	1.45259683491291	-1.56570486454457	1B	Kanao	-1.00651743121108
morn	4	control	playback	0.00277778	1B	Kanao	M	1	1	1.45259683491291	-1.36722586088909	1B	Kanao	-1.00651743121108
morn	4	control	playback	0.00416667	1B	Kanao	M	1	1	1.45259683491291	-1.16874685723362	1B	Kanao	-1.00651743121108
morn	4	control	playback	0.00555556	1B	Kanao	M	1	0	1.45259683491291	-0.970267853578144	1B	Kanao	-1.00651743121108
morn	4	control	playback	0.00833333	1B	Kanao	M	1	1	1.45259683491291	-0.573309846267198	1B	Kanao	-1.00651743121108
morn	4	control	playback	0.00972222	1B	Kanao	M	1	1	1.45259683491291	-0.374830842611724	1B	Kanao	-1.00651743121108
morn	4	control	playback	0.0152778	1B	Kanao	M	1	1	1.45259683491291	0.419085172010175	1B	Kanao	-1.00651743121108
morn	4	control	playback	0.0166667	1B	Kanao	M	1	1	1.45259683491291	0.61756417566565	1B	Kanao	-1.00651743121108
morn	4	control	playback	0.0194444	1B	Kanao	M	1	1	1.45259683491291	1.0145221829766	1B	Kanao	-1.00651743121108
morn	4	control	playback	0.0208333	1B	Kanao	M	1	1	1.45259683491291	1.21300118663208	1B	Kanao	-1.00651743121108
morn	4	control	playback	0.0236111	1B	Kanao	M	1	1	1.45259683491291	1.60995919394303	1B	Kanao	-1.00651743121108
morn	4	control	playback	0.00138889	1B	Norihei	M	1	0	1.45259683491291	-1.56570486454457	1B	Norihei	-1.00651743121108
morn	4	control	playback	0.00277778	1B	Norihei	M	1	1	1.45259683491291	-1.36722586088909	1B	Norihei	-1.00651743121108
morn	4	control	playback	0.00416667	1B	Norihei	M	1	1	1.45259683491291	-1.16874685723362	1B	Norihei	-1.00651743121108
morn	4	control	playback	0.00555556	1B	Norihei	M	1	1	1.45259683491291	-0.970267853578144	1B	Norihei	-1.00651743121108
morn	4	control	playback	0.00694444	1B	Norihei	M	1	1	1.45259683491291	-0.77178884992267	1B	Norihei	-1.00651743121108
morn	4	control	playback	0.00833333	1B	Norihei	M	1	1	1.45259683491291	-0.573309846267198	1B	Norihei	-1.00651743121108
morn	4	control	playback	0.00972222	1B	Norihei	M	1	1	1.45259683491291	-0.374830842611724	1B	Norihei	-1.00651743121108
morn	4	control	playback	0.0152778	1B	Norihei	M	1	1	1.45259683491291	0.419085172010175	1B	Norihei	-1.00651743121108
morn	4	control	playback	0.0194444	1B	Norihei	M	1	1	1.45259683491291	1.0145221829766	1B	Norihei	-1.00651743121108
morn	4	control	playback	0.0208333	1B	Norihei	M	1	1	1.45259683491291	1.21300118663208	1B	Norihei	-1.00651743121108
morn	4	control	playback	0.0236111	1B	Norihei	M	1	1	1.45259683491291	1.60995919394303	1B	Norihei	-1.00651743121108
aft	4	outgroup	playback	0.00138889	1B	Gorou	M	1	1	1.45259683491291	-1.56570486454457	1B	Gorou	0.993108373010102
aft	4	outgroup	playback	0.00277778	1B	Gorou	M	1	1	1.45259683491291	-1.36722586088909	1B	Gorou	0.993108373010102
aft	4	outgroup	playback	0.00555556	1B	Gorou	M	1	1	1.45259683491291	-0.970267853578144	1B	Gorou	0.993108373010102
aft	4	outgroup	playback	0.0111111	1B	Gorou	M	1	1	1.45259683491291	-0.176351838956251	1B	Gorou	0.993108373010102
aft	4	outgroup	playback	0.0125	1B	Gorou	M	1	1	1.45259683491291	0.0221271646992241	1B	Gorou	0.993108373010102
aft	4	outgroup	playback	0.0138889	1B	Gorou	M	1	1	1.45259683491291	0.220606168354699	1B	Gorou	0.993108373010102
aft	4	outgroup	playback	0.0194444	1B	Gorou	M	1	1	1.45259683491291	1.0145221829766	1B	Gorou	0.993108373010102
aft	4	outgroup	playback	0.0236111	1B	Gorou	M	1	1	1.45259683491291	1.60995919394303	1B	Gorou	0.993108373010102
aft	4	outgroup	playback	0.0263889	1B	Gorou	M	1	1	1.45259683491291	2.00691720125398	1B	Gorou	0.993108373010102
aft	4	outgroup	playback	0.0277778	1B	Gorou	M	1	1	1.45259683491291	2.20539620490945	1B	Gorou	0.993108373010102
aft	4	outgroup	playback	0.00138889	1B	Shoubou	M	1	1	1.45259683491291	-1.56570486454457	1B	Shoubou	0.993108373010102
aft	4	outgroup	playback	0.00277778	1B	Shoubou	M	1	1	1.45259683491291	-1.36722586088909	1B	Shoubou	0.993108373010102
aft	4	outgroup	playback	0.00416667	1B	Shoubou	M	1	1	1.45259683491291	-1.16874685723362	1B	Shoubou	0.993108373010102
aft	4	outgroup	playback	0.00555556	1B	Shoubou	M	1	1	1.45259683491291	-0.970267853578144	1B	Shoubou	0.993108373010102
aft	4	outgroup	playback	0.00694444	1B	Shoubou	M	1	1	1.45259683491291	-0.77178884992267	1B	Shoubou	0.993108373010102
aft	4	outgroup	playback	0.00972222	1B	Shoubou	M	1	1	1.45259683491291	-0.374830842611724	1B	Shoubou	0.993108373010102
aft	4	outgroup	playback	0.0111111	1B	Shoubou	M	1	1	1.45259683491291	-0.176351838956251	1B	Shoubou	0.993108373010102
aft	4	outgroup	playback	0.0125	1B	Shoubou	M	1	1	1.45259683491291	0.0221271646992241	1B	Shoubou	0.993108373010102
aft	4	outgroup	playback	0.0138889	1B	Shoubou	M	1	1	1.45259683491291	0.220606168354699	1B	Shoubou	0.993108373010102
aft	4	outgroup	playback	0.0152778	1B	Shoubou	M	1	0	1.45259683491291	0.419085172010175	1B	Shoubou	0.993108373010102
aft	4	outgroup	playback	0.0166667	1B	Shoubou	M	1	0	1.45259683491291	0.61756417566565	1B	Shoubou	0.993108373010102
aft	4	outgroup	playback	0.0180556	1B	Shoubou	M	1	0	1.45259683491291	0.816043179321125	1B	Shoubou	0.993108373010102
aft	4	outgroup	playback	0.0194444	1B	Shoubou	M	1	1	1.45259683491291	1.0145221829766	1B	Shoubou	0.993108373010102
aft	4	outgroup	playback	0.0208333	1B	Shoubou	M	1	1	1.45259683491291	1.21300118663208	1B	Shoubou	0.993108373010102
aft	4	outgroup	playback	0.0222222	1B	Shoubou	M	1	1	1.45259683491291	1.41148019028755	1B	Shoubou	0.993108373010102
aft	4	outgroup	playback	0.0236111	1B	Shoubou	M	1	1	1.45259683491291	1.60995919394303	1B	Shoubou	0.993108373010102
aft	4	outgroup	playback	0.025	1B	Shoubou	M	1	1	1.45259683491291	1.8084381975985	1B	Shoubou	0.993108373010102
[truncated: 387 more rows]
